# Supplementary material for: Dysregulated miRNA Expression and Its Association with Immune Checkpoints in Head and Neck Cancer
Source: Cancers (Basel). 2025 Jun 27;17(13):2169. doi: 10.3390/cancers17132169 (PMC12249186; doi:10.3390/cancers17132169)
Supplement: Supplementary file 1 [file cancers-17-02169-s001.zip]

Archive with 5 entries (5 files):
- Figure S1 Top 20 up and down expressed miRNAs in HNC.tif
- Table S1. Target genes for upregulated miRNAs.xlsx
- Table S2. Target genes for downregulated miRNAs.xlsx
- Table S3. Cutt off values and eexpression ranges of miRNAs in combined and advanced stages of HNC patients..pdf
- Table S4. Correlation between gene expression and immune cells infiltrations in tumor microenvironment acorss HNC.xlsx
