# Supplementary material for: Dysregulated miRNA Expression and Its Association with Immune Checkpoints in Head and Neck Cancer
Source: Cancers (Basel). 2025 Jun 27;17(13):2169. doi: 10.3390/cancers17132169 (PMC12249186; doi:10.3390/cancers17132169)
Supplement: Supplementary file 1 [file cancers-17-02169-s001.zip › Table S1. Target genes for upregulated miRNAs.xlsx]

## Sheet: miR-18a-3p 
Target gene	Representative transcript	Gene name	3P-seq tags + 5	Total sites	8mer sites	7mer-m8 sites	7mer-A1 sites	6mer sites	Representative miRNA	Cumulative weighted context++ score	Total context++ score
SNX8	ENST00000222990.3	sorting nexin 8	303	19	0	18	1	6	hsa-miR-18a-3p	-0.91	-1.02
BTBD9	ENST00000314100.6	BTB (POZ) domain containing 9	65	9	1	6	2	4	hsa-miR-18a-3p	-0.27	-0.62
GPRIN2	ENST00000374314.4	G protein regulated inducer of neurite outgrowth 2	5	6	0	5	1	2	hsa-miR-18a-3p	-0.26	-0.26
GRAMD1B	ENST00000529750.1	GRAM domain containing 1B	35	6	0	5	1	1	hsa-miR-18a-3p	-0.15	-0.2
FAM83F	ENST00000333407.6	family with sequence similarity 83, member F	5	7	1	5	1	4	hsa-miR-18a-3p	-0.14	-0.14
TBC1D16	ENST00000310924.2	TBC1 domain family, member 16	556	10	0	5	5	6	hsa-miR-18a-3p	-0.08	-0.26
ELFN2	ENST00000402918.2	extracellular leucine-rich repeat and fibronectin type III domain containing 2	22	6	1	5	0	6	hsa-miR-18a-3p	-0.04	-0.13
P2RY2	ENST00000311131.2	purinergic receptor P2Y, G-protein coupled, 2	66	6	1	5	0	2	hsa-miR-18a-3p	-0.04	-0.14
SH3TC2	ENST00000502274.1	SH3 domain and tetratricopeptide repeats 2	31	9	0	5	4	2	hsa-miR-18a-3p	0	-0.86
PHLDA3	ENST00000367311.3	pleckstrin homology-like domain, family A, member 3	82	8	2	4	2	1	hsa-miR-18a-3p	-0.84	-1.34
TNNI1	ENST00000361379.4	troponin I type 1 (skeletal, slow)	5	7	0	4	3	2	hsa-miR-18a-3p	-0.42	-0.42
SLC46A1	ENST00000440501.1	solute carrier family 46 (folate transporter), member 1	580	6	0	4	2	1	hsa-miR-18a-3p	-0.37	-0.39
TSKU	ENST00000333090.4	tsukushi, small leucine rich proteoglycan	293	7	1	4	2	4	hsa-miR-18a-3p	-0.28	-0.5
SBK1	ENST00000341901.4	SH3 domain binding kinase 1	9	5	0	4	1	1	hsa-miR-18a-3p	-0.25	-0.25
TMEM151A	ENST00000327259.4	transmembrane protein 151A	163	5	0	4	1	2	hsa-miR-18a-3p	-0.25	-0.54
EFR3B	ENST00000403714.3	EFR3 homolog B (S. cerevisiae)	14	6	0	4	2	0	hsa-miR-18a-3p	-0.22	-0.25
TNFRSF13C	ENST00000291232.3	tumor necrosis factor receptor superfamily, member 13C	36	7	0	4	3	6	hsa-miR-18a-3p	-0.14	-0.31
BACE2	ENST00000328735.6	beta-site APP-cleaving enzyme 2	79	4	0	4	0	1	hsa-miR-18a-3p	-0.14	-0.24
SARM1	ENST00000457710.3	sterile alpha and TIR motif containing 1	130	4	0	4	0	0	hsa-miR-18a-3p	-0.14	-0.22
AGTRAP	ENST00000376627.2	angiotensin II receptor-associated protein	3213	6	0	4	2	1	hsa-miR-18a-3p	-0.13	-0.34
CBX7	ENST00000216133.5	chromobox homolog 7	5	4	0	4	0	4	hsa-miR-18a-3p	-0.12	-0.12
CDC14B	ENST00000265659.2	cell division cycle 14B	2	4	0	4	0	4	hsa-miR-18a-3p	-0.1	-0.1
MLLT6	ENST00000325718.7	myeloid/lymphoid or mixed-lineage leukemia (trithorax homolog, Drosophila); translocated to, 6	24	5	0	4	1	1	hsa-miR-18a-3p	-0.1	-0.14
TK2	ENST00000299697.7	thymidine kinase 2, mitochondrial	439	6	1	4	1	2	hsa-miR-18a-3p	-0.05	-0.57
CACNA1D	ENST00000288139.4	calcium channel, voltage-dependent, L type, alpha 1D subunit	5	4	0	4	0	0	hsa-miR-18a-3p	-0.05	-0.09
ORAI2	ENST00000356387.2	ORAI calcium release-activated calcium modulator 2	217	7	0	4	3	6	hsa-miR-18a-3p	-0.04	-0.11
CLSTN2	ENST00000458420.3	calsyntenin 2	119	5	0	4	1	2	hsa-miR-18a-3p	-0.03	-0.09
CNKSR3	ENST00000607772.1	CNKSR family member 3	567	4	0	4	0	1	hsa-miR-18a-3p	-0.01	-0.22
PHB2	ENST00000546111.1	prohibitin 2	120	4	0	4	0	2	hsa-miR-18a-3p	-0.01	-0.28
ARHGAP19-SLIT1	ENST00000453547.2	ARHGAP19-SLIT1 readthrough (NMD candidate)	15	6	2	3	1	2	hsa-miR-18a-3p	-0.73	-0.73
KCNAB2	ENST00000378097.1	potassium voltage-gated channel, shaker-related subfamily, beta member 2	67	5	1	3	1	7	hsa-miR-18a-3p	-0.64	-0.64
PROK1	ENST00000271331.3	prokineticin 1	5	3	0	3	0	0	hsa-miR-18a-3p	-0.54	-0.54
STK40	ENST00000359297.2	serine/threonine kinase 40	214	4	0	3	1	0	hsa-miR-18a-3p	-0.47	-0.47
TIFAB	ENST00000537858.1	TRAF-interacting protein with forkhead-associated domain, family member B	5	5	0	3	2	3	hsa-miR-18a-3p	-0.46	-0.46
GPR37L1	ENST00000367282.5	G protein-coupled receptor 37 like 1	5	4	1	3	0	4	hsa-miR-18a-3p	-0.42	-0.42
CDHR1	ENST00000372117.3	cadherin-related family member 1	13	6	2	3	1	1	hsa-miR-18a-3p	-0.38	-0.45
S1PR2	ENST00000590320.1	sphingosine-1-phosphate receptor 2	10	4	1	3	0	0	hsa-miR-18a-3p	-0.38	-0.38
IFITM10	ENST00000340134.4	interferon induced transmembrane protein 10	7	3	0	3	0	4	hsa-miR-18a-3p	-0.35	-0.4
ANTXR1	ENST00000409829.3	anthrax toxin receptor 1	571	4	1	3	0	2	hsa-miR-18a-3p	-0.35	-0.49
TMEM164	ENST00000372073.1	transmembrane protein 164	711	4	0	3	1	0	hsa-miR-18a-3p	-0.35	-0.39
AP5S1	ENST00000379573.2	adaptor-related protein complex 5, sigma 1 subunit	492	4	0	3	1	0	hsa-miR-18a-3p	-0.34	-0.55
STK25	ENST00000316586.4	serine/threonine kinase 25	699	4	1	3	0	3	hsa-miR-18a-3p	-0.34	-0.68
GPR161	ENST00000367838.1	G protein-coupled receptor 161	1712	5	1	3	1	2	hsa-miR-18a-3p	-0.32	-0.35
C17orf102	ENST00000357754.1	chromosome 17 open reading frame 102	5	3	0	3	0	1	hsa-miR-18a-3p	-0.31	-0.31
NEU3	ENST00000532963.1	sialidase 3 (membrane sialidase)	243	4	0	3	1	2	hsa-miR-18a-3p	-0.3	-0.31
GRIN2B	ENST00000609686.1	glutamate receptor, ionotropic, N-methyl D-aspartate 2B	5	6	1	3	2	3	hsa-miR-18a-3p	-0.3	-0.3
RSPO1	ENST00000373059.1	R-spondin 1	5	3	0	3	0	0	hsa-miR-18a-3p	-0.3	-0.3
KCNK12	ENST00000327876.4	potassium channel, subfamily K, member 12	5	3	0	3	0	1	hsa-miR-18a-3p	-0.29	-0.29
KCNJ6	ENST00000609713.1	potassium inwardly-rectifying channel, subfamily J, member 6	5	4	0	3	1	1	hsa-miR-18a-3p	-0.29	-0.29
CACNA1E	ENST00000526775.1	calcium channel, voltage-dependent, R type, alpha 1E subunit	5	5	2	3	0	2	hsa-miR-18a-3p	-0.26	-0.26
ZBTB8B	ENST00000609129.1	zinc finger and BTB domain containing 8B	18	5	0	3	2	2	hsa-miR-18a-3p	-0.26	-0.27
PPARGC1B	ENST00000309241.5	peroxisome proliferator-activated receptor gamma, coactivator 1 beta	12	4	0	3	1	2	hsa-miR-18a-3p	-0.23	-0.29
NUTF2	ENST00000219169.4	nuclear transport factor 2	222	3	0	3	0	0	hsa-miR-18a-3p	-0.23	-0.44
TRIM67	ENST00000444294.3	tripartite motif containing 67	41	3	0	3	0	5	hsa-miR-18a-3p	-0.22	-0.24
XRCC3	ENST00000554913.1	X-ray repair complementing defective repair in Chinese hamster cells 3	86	3	0	3	0	1	hsa-miR-18a-3p	-0.21	-0.23
PODXL	ENST00000541194.1	podocalyxin-like	2928	4	0	3	1	2	hsa-miR-18a-3p	-0.21	-0.21
PRRC2B	ENST00000372249.1	proline-rich coiled-coil 2B	97	4	1	3	0	1	hsa-miR-18a-3p	-0.2	-0.57
CBX2	ENST00000310942.4	chromobox homolog 2	1816	4	0	3	1	6	hsa-miR-18a-3p	-0.2	-0.2
SPN	ENST00000360121.3	sialophorin	5	5	0	3	2	2	hsa-miR-18a-3p	-0.2	-0.2
SLIT1	ENST00000371070.4	slit homolog 1 (Drosophila)	15	5	2	3	0	2	hsa-miR-18a-3p	-0.19	-0.29
DEPDC5	ENST00000382105.2	DEP domain containing 5	221	4	0	3	1	0	hsa-miR-18a-3p	-0.19	-0.19
HIPK2	ENST00000406875.3	homeodomain interacting protein kinase 2	48	7	0	3	4	4	hsa-miR-18a-3p	-0.18	-0.18
TRPV2	ENST00000338560.7	transient receptor potential cation channel, subfamily V, member 2	22341	5	0	3	2	1	hsa-miR-18a-3p	-0.18	-0.18
POU2F1	ENST00000367866.2	POU class 2 homeobox 1	83	4	0	3	1	0	hsa-miR-18a-3p	-0.18	-0.19
CEP89	ENST00000305768.5	centrosomal protein 89kDa	37	4	0	3	1	4	hsa-miR-18a-3p	-0.17	-0.26
SLC19A1	ENST00000311124.4	solute carrier family 19 (folate transporter), member 1	463	3	0	3	0	4	hsa-miR-18a-3p	-0.17	-0.27
MLEC	ENST00000228506.3	malectin	12084	3	0	3	0	3	hsa-miR-18a-3p	-0.17	-0.17
HOXD4	ENST00000306324.3	homeobox D4	214	3	0	3	0	1	hsa-miR-18a-3p	-0.17	-0.18
TRAPPC2L	ENST00000565504.1	trafficking protein particle complex 2-like	1619	6	0	3	3	0	hsa-miR-18a-3p	-0.17	-0.53
PPM1F	ENST00000263212.5	protein phosphatase, Mg2+/Mn2+ dependent, 1F	786	4	0	3	1	3	hsa-miR-18a-3p	-0.17	-0.19
KCNK5	ENST00000359534.3	potassium channel, subfamily K, member 5	143	5	0	3	2	5	hsa-miR-18a-3p	-0.16	-0.3
AKAP13	ENST00000394518.2	A kinase (PRKA) anchor protein 13	53	3	0	3	0	1	hsa-miR-18a-3p	-0.16	-0.17
ZNF641	ENST00000301042.3	zinc finger protein 641	87	3	0	3	0	0	hsa-miR-18a-3p	-0.16	-0.2
CLEC16A	ENST00000409790.1	C-type lectin domain family 16, member A	108	4	0	3	1	2	hsa-miR-18a-3p	-0.15	-0.18
HS6ST1	ENST00000259241.6	heparan sulfate 6-O-sulfotransferase 1	22	3	0	3	0	1	hsa-miR-18a-3p	-0.15	-0.15
ZBTB20	ENST00000462705.1	zinc finger and BTB domain containing 20	5	4	1	3	0	3	hsa-miR-18a-3p	-0.14	-0.21
N4BP3	ENST00000274605.5	NEDD4 binding protein 3	35	4	1	3	0	3	hsa-miR-18a-3p	-0.14	-0.29
C11orf84	ENST00000294244.4	chromosome 11 open reading frame 84	232	3	0	3	0	5	hsa-miR-18a-3p	-0.14	-0.22
NECAB3	ENST00000246190.6	N-terminal EF-hand calcium binding protein 3	154	4	1	3	0	3	hsa-miR-18a-3p	-0.14	-0.25
TRIM25	ENST00000316881.4	tripartite motif containing 25	247	4	0	3	1	1	hsa-miR-18a-3p	-0.13	-0.14
C3orf36	ENST00000408895.2	chromosome 3 open reading frame 36	8	4	0	3	1	1	hsa-miR-18a-3p	-0.13	-0.35
MTF1	ENST00000373036.4	metal-regulatory transcription factor 1	98	3	0	3	0	1	hsa-miR-18a-3p	-0.12	-0.12
NINJ1	ENST00000375446.4	ninjurin 1	1216	7	0	3	4	3	hsa-miR-18a-3p	-0.12	-0.54
C12orf49	ENST00000261318.3	chromosome 12 open reading frame 49	673	3	0	3	0	1	hsa-miR-18a-3p	-0.12	-0.26
IRGQ	ENST00000422989.1	immunity-related GTPase family, Q	62	8*	1	3	3	1	hsa-miR-18a-3p	-0.11	-0.18
CBL	ENST00000264033.4	Cbl proto-oncogene, E3 ubiquitin protein ligase	309	4	0	3	1	0	hsa-miR-18a-3p	-0.11	-0.11
KHNYN	ENST00000251343.5	KH and NYN domain containing	421	3	0	3	0	3	hsa-miR-18a-3p	-0.1	-0.14
NCF1	ENST00000289473.4	neutrophil cytosolic factor 1	5	3	0	3	0	1	hsa-miR-18a-3p	-0.1	-0.16
TRABD2B	ENST00000606738.2	TraB domain containing 2B	244	4	0	3	1	7	hsa-miR-18a-3p	-0.1	-0.12
SLC48A1	ENST00000442218.2	solute carrier family 48 (heme transporter), member 1	470	4	1	3	0	2	hsa-miR-18a-3p	-0.1	-0.59
CDK16	ENST00000457458.2	cyclin-dependent kinase 16	2095	3	0	3	0	0	hsa-miR-18a-3p	-0.09	-0.18
CCDC134	ENST00000255784.5	coiled-coil domain containing 134	15	4	1	3	0	1	hsa-miR-18a-3p	-0.09	-0.39
NDUFS7	ENST00000313408.7	NADH dehydrogenase (ubiquinone) Fe-S protein 7, 20kDa (NADH-coenzyme Q reductase)	3661	3	0	3	0	1	hsa-miR-18a-3p	-0.09	-0.09
HEBP2	ENST00000607197.1	heme binding protein 2	252	6	0	3	3	0	hsa-miR-18a-3p	-0.09	-0.5
NDOR1	ENST00000427047.2	NADPH dependent diflavin oxidoreductase 1	1044	3	0	3	0	1	hsa-miR-18a-3p	-0.09	-0.1
IL2RB	ENST00000216223.5	interleukin 2 receptor, beta	5	3	0	3	0	1	hsa-miR-18a-3p	-0.09	-0.09
PPIL2	ENST00000406385.1	peptidylprolyl isomerase (cyclophilin)-like 2	1911	4	0	3	1	2	hsa-miR-18a-3p	-0.09	-0.2
CHD5	ENST00000262450.3	chromodomain helicase DNA binding protein 5	5	3	0	3	0	3	hsa-miR-18a-3p	-0.08	-0.08
FOXK1	ENST00000328914.4	forkhead box K1	368	3	0	3	0	2	hsa-miR-18a-3p	-0.08	-0.1
ZFYVE28	ENST00000508471.1	zinc finger, FYVE domain containing 28	18	4	1	3	0	4	hsa-miR-18a-3p	-0.08	-0.13
FMNL3	ENST00000335154.5	formin-like 3	132	6	0	3	3	2	hsa-miR-18a-3p	-0.08	-0.18
QSOX2	ENST00000358701.5	quiescin Q6 sulfhydryl oxidase 2	905	3	0	3	0	2	hsa-miR-18a-3p	-0.08	-0.08
RAB3B	ENST00000371655.3	RAB3B, member RAS oncogene family	611	4	0	3	1	3	hsa-miR-18a-3p	-0.07	-0.16
BSND	ENST00000371265.4	Bartter syndrome, infantile, with sensorineural deafness (Barttin)	5	3	0	3	0	4	hsa-miR-18a-3p	-0.07	-0.09
CPT1A	ENST00000265641.5	carnitine palmitoyltransferase 1A (liver)	869	3	0	3	0	0	hsa-miR-18a-3p	-0.06	-0.07
PLCH2	ENST00000449969.1	phospholipase C, eta 2	5	3	0	3	0	2	hsa-miR-18a-3p	-0.06	-0.06
VANGL2	ENST00000368061.2	VANGL planar cell polarity protein 2	560	3	0	3	0	0	hsa-miR-18a-3p	-0.06	-0.06
LIMD2	ENST00000259006.3	LIM domain containing 2	90	4	0	3	1	2	hsa-miR-18a-3p	-0.06	-0.31
TIGD5	ENST00000504548.2	tigger transposable element derived 5	823	3	0	3	0	3	hsa-miR-18a-3p	-0.06	-0.09
SLC16A3	ENST00000581287.1	solute carrier family 16 (monocarboxylate transporter), member 3	16333	5	0	3	2	11	hsa-miR-18a-3p	-0.06	-0.14
COL18A1	ENST00000400337.2	collagen, type XVIII, alpha 1	1051	3	0	3	0	1	hsa-miR-18a-3p	-0.05	-0.12
MTR	ENST00000366577.5	5-methyltetrahydrofolate-homocysteine methyltransferase	378	3	0	3	0	2	hsa-miR-18a-3p	-0.05	-0.07
SH3BP2	ENST00000356331.5	SH3-domain binding protein 2	449	4	0	3	1	5	hsa-miR-18a-3p	-0.05	-0.11
CCAR2	ENST00000308511.4	cell cycle and apoptosis regulator 2	9525	3	0	3	0	0	hsa-miR-18a-3p	-0.04	-0.06
KIF1A	ENST00000320389.7	kinesin family member 1A	115	4	1	3	0	1	hsa-miR-18a-3p	-0.04	-0.09
SLC27A4	ENST00000300456.4	solute carrier family 27 (fatty acid transporter), member 4	523	4	1	3	0	5	hsa-miR-18a-3p	-0.04	-0.27
ANKRD9	ENST00000559651.1	ankyrin repeat domain 9	766	4	0	3	1	3	hsa-miR-18a-3p	-0.03	-0.19
TRAF1	ENST00000373887.3	TNF receptor-associated factor 1	5	4	0	3	1	2	hsa-miR-18a-3p	-0.03	-0.27
C19orf12	ENST00000592153.1	chromosome 19 open reading frame 12	242	3	0	3	0	0	hsa-miR-18a-3p	-0.03	-0.14
FZR1	ENST00000441788.2	fizzy/cell division cycle 20 related 1 (Drosophila)	273	3	0	3	0	4	hsa-miR-18a-3p	-0.02	-0.13
SRCAP	ENST00000262518.4	Snf2-related CREBBP activator protein	643	6	0	3	3	2	hsa-miR-18a-3p	-0.02	-0.15
RAPGEF3	ENST00000405493.2	Rap guanine nucleotide exchange factor (GEF) 3	19	3	0	3	0	5	hsa-miR-18a-3p	-0.02	-0.06
ASPSCR1	ENST00000306739.4	alveolar soft part sarcoma chromosome region, candidate 1	191	3	0	3	0	3	hsa-miR-18a-3p	-0.01	-0.2
NLRP6	ENST00000534750.1	NLR family, pyrin domain containing 6	5	4	0	3	1	1	hsa-miR-18a-3p	0	-0.32
MED16	ENST00000269814.4	mediator complex subunit 16	3677	3	0	3	0	1	hsa-miR-18a-3p	0	-0.06
ZNF8	ENST00000608843.1	zinc finger protein 8	24	4	0	3	1	2	hsa-miR-18a-3p	0	-0.2
CYB561D1	ENST00000496961.1	cytochrome b561 family, member D1	105	4	2	2	0	5	hsa-miR-18a-3p	-0.98	-0.99
TEX22	ENST00000451127.2	testis expressed 22	9	6	2	2	2	7	hsa-miR-18a-3p	-0.97	-1.12
C3orf18	ENST00000426034.1	chromosome 3 open reading frame 18	29	5	0	2	3	1	hsa-miR-18a-3p	-0.88	-0.88
MSRB3	ENST00000308259.5	methionine sulfoxide reductase B3	83	3	0	2	1	1	hsa-miR-18a-3p	-0.78	-0.78
MGAT5	ENST00000409645.1	mannosyl (alpha-1,6-)-glycoprotein beta-1,6-N-acetyl-glucosaminyltransferase	1627	7*	3	2	1	4	hsa-miR-18a-3p	-0.73	-0.73
RND2	ENST00000544533.1	Rho family GTPase 2	26	4	1	2	1	3	hsa-miR-18a-3p	-0.62	-0.71
JMJD8	ENST00000412368.2	jumonji domain containing 8	164	3	1	2	0	0	hsa-miR-18a-3p	-0.55	-0.61
GPIHBP1	ENST00000330824.2	glycosylphosphatidylinositol anchored high density lipoprotein binding protein 1	5	3	0	2	1	0	hsa-miR-18a-3p	-0.53	-0.53
PRX	ENST00000291825.7	periaxin	17	4	2	2	0	3	hsa-miR-18a-3p	-0.5	-0.5
NSG2	ENST00000303177.3	Neuron-specific protein family member 2	5	4	0	2	2	0	hsa-miR-18a-3p	-0.49	-0.49
GAB2	ENST00000340149.2	GRB2-associated binding protein 2	627	6	2	2	2	2	hsa-miR-18a-3p	-0.49	-0.49
AP3S2	ENST00000336418.4	adaptor-related protein complex 3, sigma 2 subunit	985	4	1	2	1	2	hsa-miR-18a-3p	-0.49	-0.53
LYNX1	ENST00000395192.2	Ly6/neurotoxin 1	5	5	1	2	2	9	hsa-miR-18a-3p	-0.49	-0.49
AC026310.1	ENST00000599478.1	Protein 101060047	5	2	0	2	0	0	hsa-miR-18a-3p	-0.45	-0.45
ARC	ENST00000356613.2	activity-regulated cytoskeleton-associated protein	5	3	1	2	0	1	hsa-miR-18a-3p	-0.42	-0.42
GCHFR	ENST00000260447.4	GTP cyclohydrolase I feedback regulator	3513	2	0	2	0	1	hsa-miR-18a-3p	-0.42	-0.42
PNMA3	ENST00000447306.1	paraneoplastic Ma antigen 3	5	4	0	2	2	0	hsa-miR-18a-3p	-0.42	-0.42
C15orf38-AP3S2	ENST00000398333.3	C15orf38-AP3S2 readthrough	985	4	1	2	1	2	hsa-miR-18a-3p	-0.42	-0.44
CYTH1	ENST00000585509.1	cytohesin 1	553	4	2	2	0	1	hsa-miR-18a-3p	-0.41	-0.41
HES6	ENST00000409574.1	hairy and enhancer of split 6 (Drosophila)	3170	3	0	2	1	2	hsa-miR-18a-3p	-0.4	-0.4
ZC3H10	ENST00000257940.2	zinc finger CCCH-type containing 10	49	3	1	2	0	0	hsa-miR-18a-3p	-0.4	-0.46
VAMP5	ENST00000306384.4	vesicle-associated membrane protein 5	460	2	0	2	0	0	hsa-miR-18a-3p	-0.4	-0.4
SMCR8	ENST00000406438.3	Smith-Magenis syndrome chromosome region, candidate 8	219	7	2	2	3	3	hsa-miR-18a-3p	-0.38	-0.39
PLAU	ENST00000372764.3	plasminogen activator, urokinase	4515	2	0	2	0	0	hsa-miR-18a-3p	-0.38	-0.38
ESR1	ENST00000440973.1	estrogen receptor 1	5	4	1	2	1	0	hsa-miR-18a-3p	-0.38	-0.38
TIMP2	ENST00000585421.1	TIMP metallopeptidase inhibitor 2	3147	4*	1	2	0	0	hsa-miR-18a-3p	-0.38	-0.42
WIPF2	ENST00000323571.4	WAS/WASL interacting protein family, member 2	214	4	1	2	1	0	hsa-miR-18a-3p	-0.38	-0.58
FAIM2	ENST00000320634.3	Fas apoptotic inhibitory molecule 2	5	4	1	2	1	4	hsa-miR-18a-3p	-0.38	-0.38
FAM53B	ENST00000337318.3	family with sequence similarity 53, member B	27	5	1	2	2	5	hsa-miR-18a-3p	-0.37	-0.37
MTSS1L	ENST00000338779.6	metastasis suppressor 1-like	2982	4	1	2	1	2	hsa-miR-18a-3p	-0.37	-0.38
EFNA1	ENST00000368407.3	ephrin-A1	423	2	0	2	0	1	hsa-miR-18a-3p	-0.37	-0.37
NKAIN1	ENST00000373736.2	Na+/K+ transporting ATPase interacting 1	10	4	0	2	2	1	hsa-miR-18a-3p	-0.37	-0.47
KLF13	ENST00000307145.3	Kruppel-like factor 13	5	6	1	2	3	3	hsa-miR-18a-3p	-0.36	-0.36
FOXE1	ENST00000375123.3	forkhead box E1 (thyroid transcription factor 2)	497	2	0	2	0	0	hsa-miR-18a-3p	-0.35	-0.36
WNT9B	ENST00000290015.2	wingless-type MMTV integration site family, member 9B	28	4	1	2	1	0	hsa-miR-18a-3p	-0.35	-0.42
AGPAT2	ENST00000371694.3	1-acylglycerol-3-phosphate O-acyltransferase 2	303	3	0	2	1	0	hsa-miR-18a-3p	-0.35	-0.35
MRAS	ENST00000289104.4	muscle RAS oncogene homolog	181	2	0	2	0	2	hsa-miR-18a-3p	-0.35	-0.4
NCAPH	ENST00000240423.4	non-SMC condensin I complex, subunit H	217	4	2	2	0	0	hsa-miR-18a-3p	-0.34	-0.67
C6orf223	ENST00000439969.2	chromosome 6 open reading frame 223	17	4	1	2	1	4	hsa-miR-18a-3p	-0.34	-0.41
DKFZP779L1853	ENST00000595310.1		5	2	0	2	0	0	hsa-miR-18a-3p	-0.34	-0.34
GPR132	ENST00000329797.3	G protein-coupled receptor 132	5	3	0	2	1	3	hsa-miR-18a-3p	-0.33	-0.33
ARID3B	ENST00000346246.5	AT rich interactive domain 3B (BRIGHT-like)	11	3	0	2	1	2	hsa-miR-18a-3p	-0.33	-0.33
FBXO40	ENST00000338040.4	F-box protein 40	5	5	1	2	2	0	hsa-miR-18a-3p	-0.33	-0.33
GUCD1	ENST00000447813.2	guanylyl cyclase domain containing 1	2990	3	0	2	1	2	hsa-miR-18a-3p	-0.33	-0.33
PPFIA4	ENST00000447715.2	protein tyrosine phosphatase, receptor type, f polypeptide (PTPRF), interacting protein (liprin), alpha 4	21	3	1	2	0	2	hsa-miR-18a-3p	-0.33	-0.33
C7orf41	ENST00000324453.8	chromosome 7 open reading frame 41	235	4	1	2	1	0	hsa-miR-18a-3p	-0.33	-0.63
HES2	ENST00000377834.4	hairy and enhancer of split 2 (Drosophila)	5	3	0	2	1	2	hsa-miR-18a-3p	-0.32	-0.32
NAT9	ENST00000357814.3	N-acetyltransferase 9 (GCN5-related, putative)	36	2	0	2	0	2	hsa-miR-18a-3p	-0.31	-0.31
C19orf70	ENST00000587950.1	chromosome 19 open reading frame 70	197	2	0	2	0	1	hsa-miR-18a-3p	-0.3	-0.37
PHC2	ENST00000431992.1	polyhomeotic homolog 2 (Drosophila)	11	4	1	2	1	0	hsa-miR-18a-3p	-0.3	-0.3
NKAIN4	ENST00000370316.3	Na+/K+ transporting ATPase interacting 4	5	2	0	2	0	0	hsa-miR-18a-3p	-0.3	-0.3
HS3ST1	ENST00000002596.5	heparan sulfate (glucosamine) 3-O-sulfotransferase 1	9	4	1	2	1	0	hsa-miR-18a-3p	-0.3	-0.58
PSMG4	ENST00000473000.2	proteasome (prosome, macropain) assembly chaperone 4	1452	3	1	2	0	2	hsa-miR-18a-3p	-0.3	-0.39
KCNK3	ENST00000302909.3	potassium channel, subfamily K, member 3	19	5	0	2	3	2	hsa-miR-18a-3p	-0.3	-0.4
ETV3	ENST00000368192.4	ets variant 3	37	3	0	2	1	0	hsa-miR-18a-3p	-0.3	-0.3
HM13	ENST00000335574.5	histocompatibility (minor) 13	4848	3	0	2	1	7	hsa-miR-18a-3p	-0.3	-0.54
GSG1L	ENST00000380898.2	GSG1-like	5	5	0	2	3	3	hsa-miR-18a-3p	-0.29	-0.29
ZFYVE20	ENST00000253699.3	zinc finger, FYVE domain containing 20	57	4	2	2	0	2	hsa-miR-18a-3p	-0.29	-0.45
PTX4	ENST00000440447.2	pentraxin 4, long	5	2	0	2	0	0	hsa-miR-18a-3p	-0.29	-0.29
HES7	ENST00000541682.2	hairy and enhancer of split 7 (Drosophila)	416	3	0	2	1	1	hsa-miR-18a-3p	-0.29	-0.3
MYL9	ENST00000279022.2	myosin, light chain 9, regulatory	1779	5	0	2	3	2	hsa-miR-18a-3p	-0.29	-0.43
FUT5	ENST00000588525.1	fucosyltransferase 5 (alpha (1,3) fucosyltransferase)	5	2	0	2	0	0	hsa-miR-18a-3p	-0.29	-0.29
SMOC1	ENST00000381280.4	SPARC related modular calcium binding 1	2743	3	0	2	1	0	hsa-miR-18a-3p	-0.29	-0.33
SMG5	ENST00000361813.5	SMG5 nonsense mediated mRNA decay factor	1093	2	0	2	0	2	hsa-miR-18a-3p	-0.28	-0.28
TMEM105	ENST00000332900.1	transmembrane protein 105	5	3	0	2	1	0	hsa-miR-18a-3p	-0.28	-0.28
MGAT3	ENST00000341184.6	mannosyl (beta-1,4-)-glycoprotein beta-1,4-N-acetylglucosaminyltransferase	9	3	0	2	1	4	hsa-miR-18a-3p	-0.28	-0.28
RP11-644F5.10	ENST00000550412.1	Uncharacterized protein	265	3	0	2	1	1	hsa-miR-18a-3p	-0.28	-0.31
SH2D5	ENST00000375031.1	SH2 domain containing 5	7	2	0	2	0	3	hsa-miR-18a-3p	-0.27	-0.27
BIRC3	ENST00000532808.1	baculoviral IAP repeat containing 3	9	4	1	2	1	1	hsa-miR-18a-3p	-0.27	-0.27
TRIM56	ENST00000306085.6	tripartite motif containing 56	5	2	0	2	0	1	hsa-miR-18a-3p	-0.27	-0.27
HIF1AN	ENST00000299163.6	hypoxia inducible factor 1, alpha subunit inhibitor	1545	3	0	2	1	7	hsa-miR-18a-3p	-0.27	-0.56
ZC3H7B	ENST00000352645.4	zinc finger CCCH-type containing 7B	888	4	2	2	0	3	hsa-miR-18a-3p	-0.27	-0.27
COL20A1	ENST00000422202.1	collagen, type XX, alpha 1	5	4	1	2	1	0	hsa-miR-18a-3p	-0.27	-0.27
C3orf72	ENST00000383165.3	chromosome 3 open reading frame 72	11	3	0	2	1	0	hsa-miR-18a-3p	-0.27	-0.27
PLEKHN1	ENST00000379410.3	pleckstrin homology domain containing, family N member 1	5	2	0	2	0	1	hsa-miR-18a-3p	-0.27	-0.27
AP1M2	ENST00000590923.1	adaptor-related protein complex 1, mu 2 subunit	26	2	0	2	0	0	hsa-miR-18a-3p	-0.26	-0.26
CHRNG	ENST00000389494.3	cholinergic receptor, nicotinic, gamma (muscle)	5	2	0	2	0	0	hsa-miR-18a-3p	-0.26	-0.26
TRIB2	ENST00000155926.4	tribbles pseudokinase 2	68	2	0	2	0	0	hsa-miR-18a-3p	-0.26	-0.26
DNAH17	ENST00000585328.1	dynein, axonemal, heavy chain 17	20	4	0	2	2	0	hsa-miR-18a-3p	-0.26	-0.33
OS9	ENST00000389142.5	osteosarcoma amplified 9, endoplasmic reticulum lectin	1038	2	0	2	0	0	hsa-miR-18a-3p	-0.26	-0.29
SCARF1	ENST00000571272.1	scavenger receptor class F, member 1	5	3	0	2	1	0	hsa-miR-18a-3p	-0.26	-0.26
MPZL1	ENST00000474859.1	myelin protein zero-like 1	3146	3	1	2	0	1	hsa-miR-18a-3p	-0.26	-0.31
GPR61	ENST00000527748.1	G protein-coupled receptor 61	5	2	0	2	0	0	hsa-miR-18a-3p	-0.26	-0.26
MAD2L2	ENST00000235310.3	MAD2 mitotic arrest deficient-like 2 (yeast)	1408	2	0	2	0	0	hsa-miR-18a-3p	-0.25	-0.25
PAK3	ENST00000372007.5	p21 protein (Cdc42/Rac)-activated kinase 3	8	3	1	2	0	0	hsa-miR-18a-3p	-0.25	-0.28
ETV5	ENST00000306376.5	ets variant 5	1085	3	0	2	1	1	hsa-miR-18a-3p	-0.25	-0.25
PTGDR2	ENST00000332539.4	prostaglandin D2 receptor 2	170	2	0	2	0	2	hsa-miR-18a-3p	-0.25	-0.25
TNFRSF8	ENST00000263932.2	tumor necrosis factor receptor superfamily, member 8	5	4	0	2	2	2	hsa-miR-18a-3p	-0.24	-0.24
ABTB2	ENST00000435224.2	ankyrin repeat and BTB (POZ) domain containing 2	5	2	0	2	0	2	hsa-miR-18a-3p	-0.24	-0.24
CCS	ENST00000533244.1	copper chaperone for superoxide dismutase	2980	3	1	2	0	0	hsa-miR-18a-3p	-0.24	-0.55
LDLRAD1	ENST00000371362.3	low density lipoprotein receptor class A domain containing 1	5	2	0	2	0	0	hsa-miR-18a-3p	-0.24	-0.3
NFAM1	ENST00000329021.5	NFAT activating protein with ITAM motif 1	7	3	1	2	0	6	hsa-miR-18a-3p	-0.24	-0.24
LAX1	ENST00000442561.2	lymphocyte transmembrane adaptor 1	5	3	1	2	0	1	hsa-miR-18a-3p	-0.24	-0.26
EXOC6B	ENST00000272427.6	exocyst complex component 6B	106	2	0	2	0	1	hsa-miR-18a-3p	-0.23	-0.23
CENPM	ENST00000404067.1	centromere protein M	68	7	2	2	3	2	hsa-miR-18a-3p	-0.23	-0.96
C1orf170	ENST00000433179.2	chromosome 1 open reading frame 170	7	3	0	2	1	2	hsa-miR-18a-3p	-0.23	-0.29
AIPL1	ENST00000381129.3	aryl hydrocarbon receptor interacting protein-like 1	5	2	0	2	0	1	hsa-miR-18a-3p	-0.23	-0.23
SCIMP	ENST00000574081.1	SLP adaptor and CSK interacting membrane protein	5	3	0	2	1	0	hsa-miR-18a-3p	-0.23	-0.33
MMP11	ENST00000215743.3	matrix metallopeptidase 11 (stromelysin 3)	1719	2	0	2	0	1	hsa-miR-18a-3p	-0.23	-0.23
ACVRL1	ENST00000550683.1	activin A receptor type II-like 1	68	3	1	2	0	3	hsa-miR-18a-3p	-0.23	-0.39
NDRG4	ENST00000258187.5	NDRG family member 4	68	2	0	2	0	2	hsa-miR-18a-3p	-0.23	-0.26
CRX	ENST00000221996.7	cone-rod homeobox	5	2	0	2	0	1	hsa-miR-18a-3p	-0.22	-0.22
THRA	ENST00000450525.2	thyroid hormone receptor, alpha	547	3	0	2	1	2	hsa-miR-18a-3p	-0.22	-0.22
CDV3	ENST00000420115.2	CDV3 homolog (mouse)	523	2	0	2	0	0	hsa-miR-18a-3p	-0.22	-0.29
GPR124	ENST00000315215.7	G protein-coupled receptor 124	72	4	1	2	1	1	hsa-miR-18a-3p	-0.22	-0.43
SYNGR1	ENST00000328933.5	synaptogyrin 1	101	2	0	2	0	5	hsa-miR-18a-3p	-0.22	-0.22
NUDT16	ENST00000359850.3	nudix (nucleoside diphosphate linked moiety X)-type motif 16	622	6	1	2	3	5	hsa-miR-18a-3p	-0.22	-0.66
LONRF2	ENST00000393437.3	LON peptidase N-terminal domain and ring finger 2	394	5	2	2	1	4	hsa-miR-18a-3p	-0.22	-0.23
LMX1B	ENST00000355497.5	LIM homeobox transcription factor 1, beta	8	5	1	2	2	8	hsa-miR-18a-3p	-0.21	-0.21
AMZ1	ENST00000312371.4	archaelysin family metallopeptidase 1	5	4	1	2	1	0	hsa-miR-18a-3p	-0.21	-0.21
INO80D	ENST00000403263.1	INO80 complex subunit D	5	2	0	2	0	1	hsa-miR-18a-3p	-0.21	-0.21
C1orf95	ENST00000366788.3	chromosome 1 open reading frame 95	28	4	1	2	1	6	hsa-miR-18a-3p	-0.21	-0.4
AR	ENST00000374690.3	androgen receptor	57	3	1	2	0	4	hsa-miR-18a-3p	-0.21	-0.21
MST1R	ENST00000296474.3	macrophage stimulating 1 receptor (c-met-related tyrosine kinase)	8	2	0	2	0	0	hsa-miR-18a-3p	-0.2	-0.2
MAPKBP1	ENST00000457542.2	mitogen-activated protein kinase binding protein 1	36	2	0	2	0	0	hsa-miR-18a-3p	-0.2	-0.2
EIF4E3	ENST00000425534.3	eukaryotic translation initiation factor 4E family member 3	475	3	0	2	1	2	hsa-miR-18a-3p	-0.2	-0.27
GPR157	ENST00000377411.4	G protein-coupled receptor 157	48	4	0	2	2	0	hsa-miR-18a-3p	-0.2	-0.21
RCVRN	ENST00000226193.5	recoverin	5	2	0	2	0	2	hsa-miR-18a-3p	-0.2	-0.2
VWA1	ENST00000338660.5	von Willebrand factor A domain containing 1	145	4	1	2	1	2	hsa-miR-18a-3p	-0.2	-0.29
ZNF70	ENST00000341976.3	zinc finger protein 70	99	4	0	2	2	1	hsa-miR-18a-3p	-0.2	-0.25
SFXN1	ENST00000321442.5	sideroflexin 1	1018	2	0	2	0	0	hsa-miR-18a-3p	-0.19	-0.22
MED22	ENST00000344469.5	mediator complex subunit 22	43	2	0	2	0	7	hsa-miR-18a-3p	-0.19	-0.36
GABRE	ENST00000370325.1	gamma-aminobutyric acid (GABA) A receptor, epsilon	6	2	0	2	0	2	hsa-miR-18a-3p	-0.19	-0.19
IBA57	ENST00000366711.3	IBA57, iron-sulfur cluster assembly homolog (S. cerevisiae)	66	4	2	2	0	4	hsa-miR-18a-3p	-0.19	-0.25
KBTBD12	ENST00000405256.1	kelch repeat and BTB (POZ) domain containing 12	5	3	0	2	1	2	hsa-miR-18a-3p	-0.19	-0.19
SLBP	ENST00000429429.2	stem-loop binding protein	1181	3	1	2	0	0	hsa-miR-18a-3p	-0.19	-0.56
SYTL4	ENST00000372989.1	synaptotagmin-like 4	84	3	0	2	1	1	hsa-miR-18a-3p	-0.18	-0.37
FER	ENST00000281092.4	fer (fps/fes related) tyrosine kinase	665	2	0	2	0	0	hsa-miR-18a-3p	-0.18	-0.18
FSTL1	ENST00000295633.3	follistatin-like 1	6788	2	0	2	0	0	hsa-miR-18a-3p	-0.18	-0.19
GLG1	ENST00000422840.2	golgi glycoprotein 1	2175	3	0	2	1	4	hsa-miR-18a-3p	-0.18	-0.34
MUC20	ENST00000320736.6	mucin 20, cell surface associated	11	3	0	2	1	1	hsa-miR-18a-3p	-0.18	-0.26
TTYH3	ENST00000258796.7	tweety family member 3	188	4	2	2	0	3	hsa-miR-18a-3p	-0.18	-0.18
AL117190.3	ENST00000599197.1	Esophagus cancer-related gene-2 interaction susceptibility protein; Uncharacterized protein	30	2	0	2	0	2	hsa-miR-18a-3p	-0.18	-0.22
CCDC74A	ENST00000467992.2	coiled-coil domain containing 74A	5	2	0	2	0	1	hsa-miR-18a-3p	-0.18	-0.18
PRELID2	ENST00000334744.4	PRELI domain containing 2	63	2	0	2	0	1	hsa-miR-18a-3p	-0.18	-0.24
TPRA1	ENST00000296210.7	transmembrane protein, adipocyte asscociated 1	44	2	0	2	0	2	hsa-miR-18a-3p	-0.18	-0.18
MAML3	ENST00000509479.2	mastermind-like 3 (Drosophila)	159	4	0	2	2	1	hsa-miR-18a-3p	-0.17	-0.17
NFASC	ENST00000401399.1	neurofascin	10	4	1	2	1	2	hsa-miR-18a-3p	-0.17	-0.17
MAPT	ENST00000344290.5	microtubule-associated protein tau	11	4	1	2	1	2	hsa-miR-18a-3p	-0.17	-0.17
HEMK1	ENST00000232854.4	HemK methyltransferase family member 1	99	5	1	2	2	3	hsa-miR-18a-3p	-0.17	-0.32
DAAM2	ENST00000538976.1	dishevelled associated activator of morphogenesis 2	5	2	0	2	0	1	hsa-miR-18a-3p	-0.17	-0.17
B3GNT4	ENST00000546192.1	UDP-GlcNAc:betaGal beta-1,3-N-acetylglucosaminyltransferase 4	9	3	0	2	1	1	hsa-miR-18a-3p	-0.17	-0.21
CALN1	ENST00000329008.5	calneuron 1	5	4	1	2	1	2	hsa-miR-18a-3p	-0.17	-0.17
SLC25A39	ENST00000225308.8	solute carrier family 25, member 39	2741	2	0	2	0	0	hsa-miR-18a-3p	-0.17	-0.17
ZNF514	ENST00000295208.2	zinc finger protein 514	32	3	0	2	1	2	hsa-miR-18a-3p	-0.17	-0.24
MYRF	ENST00000278836.5	myelin regulatory factor	131	4	1	2	1	1	hsa-miR-18a-3p	-0.17	-0.17
ONECUT1	ENST00000560699.2	one cut homeobox 1	10	2	0	2	0	0	hsa-miR-18a-3p	-0.17	-0.18
RAB11FIP3	ENST00000262305.4	RAB11 family interacting protein 3 (class II)	71	3	0	2	1	5	hsa-miR-18a-3p	-0.16	-0.2
ZBED1	ENST00000381223.4	zinc finger, BED-type containing 1	5	3	0	2	1	1	hsa-miR-18a-3p	-0.16	-0.16
CCNL2	ENST00000408952.5	cyclin L2	699	2	0	2	0	0	hsa-miR-18a-3p	-0.16	-0.27
PCBD2	ENST00000512783.1	pterin-4 alpha-carbinolamine dehydratase/dimerization cofactor of hepatocyte nuclear factor 1 alpha (TCF1) 2	95	2	0	2	0	1	hsa-miR-18a-3p	-0.16	-0.16
EHD3	ENST00000322054.5	EH-domain containing 3	206	4	2	2	0	3	hsa-miR-18a-3p	-0.16	-0.45
SYP	ENST00000263233.4	synaptophysin	15	2	0	2	0	1	hsa-miR-18a-3p	-0.16	-0.16
SMAD3	ENST00000327367.4	SMAD family member 3	1140	2	0	2	0	1	hsa-miR-18a-3p	-0.16	-0.2
LDB3	ENST00000542786.1	LIM domain binding 3	33	2	0	2	0	1	hsa-miR-18a-3p	-0.16	-0.16
DNAJB12	ENST00000338820.3	DnaJ (Hsp40) homolog, subfamily B, member 12	1458	3	0	2	1	1	hsa-miR-18a-3p	-0.16	-0.16
TACO1	ENST00000258975.6	translational activator of mitochondrially encoded cytochrome c oxidase I	755	2	0	2	0	1	hsa-miR-18a-3p	-0.15	-0.18
FAM227A	ENST00000535113.1	family with sequence similarity 227, member A	16	5	0	2	3	0	hsa-miR-18a-3p	-0.15	-0.2
MEGF11	ENST00000360698.4	multiple EGF-like-domains 11	7	2	0	2	0	0	hsa-miR-18a-3p	-0.15	-0.15
ICMT	ENST00000343813.5	isoprenylcysteine carboxyl methyltransferase	558	3	0	2	1	0	hsa-miR-18a-3p	-0.15	-0.23
SLC22A23	ENST00000436008.2	solute carrier family 22, member 23	353	3	1	2	0	3	hsa-miR-18a-3p	-0.15	-0.18
DDX54	ENST00000314045.7	DEAD (Asp-Glu-Ala-Asp) box polypeptide 54	1332	2	0	2	0	0	hsa-miR-18a-3p	-0.15	-0.21
SLC36A1	ENST00000243389.3	solute carrier family 36 (proton/amino acid symporter), member 1	236	3	1	2	0	1	hsa-miR-18a-3p	-0.15	-0.15
GTPBP2	ENST00000307126.5	GTP binding protein 2	388	2	0	2	0	0	hsa-miR-18a-3p	-0.15	-0.15
MAX	ENST00000284165.6	MYC associated factor X	51	2	0	2	0	2	hsa-miR-18a-3p	-0.15	-0.15
CD300LB	ENST00000392621.1	CD300 molecule-like family member b	5	2	0	2	0	3	hsa-miR-18a-3p	-0.15	-0.26
AQP2	ENST00000199280.3	aquaporin 2 (collecting duct)	5	2	0	2	0	0	hsa-miR-18a-3p	-0.15	-0.15
MAVS	ENST00000428216.2	mitochondrial antiviral signaling protein	211	7	0	2	5	5	hsa-miR-18a-3p	-0.15	-0.17
AGPAT3	ENST00000291572.8	1-acylglycerol-3-phosphate O-acyltransferase 3	2443	3	0	2	1	3	hsa-miR-18a-3p	-0.14	-0.15
PFKFB4	ENST00000232375.3	6-phosphofructo-2-kinase/fructose-2,6-biphosphatase 4	16	2	0	2	0	3	hsa-miR-18a-3p	-0.14	-0.14
ADCYAP1R1	ENST00000304166.4	adenylate cyclase activating polypeptide 1 (pituitary) receptor type I	9	2	0	2	0	4	hsa-miR-18a-3p	-0.14	-0.21
ZNF594	ENST00000399604.4	zinc finger protein 594	29	3	0	2	1	1	hsa-miR-18a-3p	-0.14	-0.14
ADM2	ENST00000395738.2	adrenomedullin 2	129	3	0	2	1	1	hsa-miR-18a-3p	-0.14	-0.14
ZDHHC3	ENST00000296127.3	zinc finger, DHHC-type containing 3	426	5	0	2	3	3	hsa-miR-18a-3p	-0.14	-0.36
MTMR3	ENST00000333027.3	myotubularin related protein 3	123	5	0	2	3	3	hsa-miR-18a-3p	-0.14	-0.4
KIAA1211	ENST00000504228.1	KIAA1211	631	2	0	2	0	0	hsa-miR-18a-3p	-0.14	-0.28
ADAT2	ENST00000606514.1	adenosine deaminase, tRNA-specific 2	303	2	0	2	0	0	hsa-miR-18a-3p	-0.14	-0.2
CELF1	ENST00000395290.2	CUGBP, Elav-like family member 1	153	4	0	2	2	1	hsa-miR-18a-3p	-0.14	-0.17
ZNF512B	ENST00000369888.1	zinc finger protein 512B	8	4	0	2	2	4	hsa-miR-18a-3p	-0.14	-0.14
TSNARE1	ENST00000519651.1	t-SNARE domain containing 1	11	2	0	2	0	0	hsa-miR-18a-3p	-0.14	-0.14
RCAN1	ENST00000482533.1	regulator of calcineurin 1	715	2	0	2	0	0	hsa-miR-18a-3p	-0.14	-0.31
EEF2K	ENST00000263026.5	eukaryotic elongation factor-2 kinase	115	2	0	2	0	0	hsa-miR-18a-3p	-0.14	-0.15
POLDIP3	ENST00000348657.2	polymerase (DNA-directed), delta interacting protein 3	148	3	0	2	1	0	hsa-miR-18a-3p	-0.13	-0.21
SIK2	ENST00000304987.3	salt-inducible kinase 2	378	2	0	2	0	2	hsa-miR-18a-3p	-0.13	-0.18
MAMDC4	ENST00000317446.2	MAM domain containing 4	377	3	0	2	1	1	hsa-miR-18a-3p	-0.13	-0.26
STAT2	ENST00000314128.4	signal transducer and activator of transcription 2, 113kDa	33	2	0	2	0	1	hsa-miR-18a-3p	-0.13	-0.13
ZNF710	ENST00000268154.4	zinc finger protein 710	5	2	0	2	0	1	hsa-miR-18a-3p	-0.13	-0.13
ZNF500	ENST00000219478.6	zinc finger protein 500	14	4	0	2	2	1	hsa-miR-18a-3p	-0.13	-0.19
RGS16	ENST00000367558.5	regulator of G-protein signaling 16	7	3	0	2	1	0	hsa-miR-18a-3p	-0.13	-0.16
DLL4	ENST00000249749.5	delta-like 4 (Drosophila)	605	2	0	2	0	0	hsa-miR-18a-3p	-0.12	-0.12
KREMEN1	ENST00000400335.4	kringle containing transmembrane protein 1	606	3	0	2	1	5	hsa-miR-18a-3p	-0.12	-0.12
FAM131C	ENST00000375662.4	family with sequence similarity 131, member C	5	2	0	2	0	1	hsa-miR-18a-3p	-0.12	-0.12
RIC8A	ENST00000526104.1	RIC8 guanine nucleotide exchange factor A	521	2	0	2	0	0	hsa-miR-18a-3p	-0.12	-0.18
TGFBR3	ENST00000212355.4	transforming growth factor, beta receptor III	245	2	0	2	0	0	hsa-miR-18a-3p	-0.12	-0.12
NYNRIN	ENST00000382554.3	NYN domain and retroviral integrase containing	1928	2	0	2	0	2	hsa-miR-18a-3p	-0.12	-0.12
NUTM2E	ENST00000602967.1	NUT family member 2E	5	2	0	2	0	1	hsa-miR-18a-3p	-0.12	-0.12
SPOCD1	ENST00000373648.2	SPOC domain containing 1	755	2	0	2	0	2	hsa-miR-18a-3p	-0.12	-0.12
KCNJ11	ENST00000339994.4	potassium inwardly-rectifying channel, subfamily J, member 11	282	2	0	2	0	0	hsa-miR-18a-3p	-0.12	-0.12
GPD1	ENST00000301149.3	glycerol-3-phosphate dehydrogenase 1 (soluble)	5	2	0	2	0	0	hsa-miR-18a-3p	-0.12	-0.12
CTIF	ENST00000256413.3	CBP80/20-dependent translation initiation factor	154	2	0	2	0	4	hsa-miR-18a-3p	-0.12	-0.13
RAPGEF1	ENST00000372189.3	Rap guanine nucleotide exchange factor (GEF) 1	335	3	0	2	1	1	hsa-miR-18a-3p	-0.12	-0.12
TAB1	ENST00000216160.6	TGF-beta activated kinase 1/MAP3K7 binding protein 1	577	2	0	2	0	9	hsa-miR-18a-3p	-0.12	-0.14
SPATA2L	ENST00000289805.5	spermatogenesis associated 2-like	10	2	0	2	0	1	hsa-miR-18a-3p	-0.12	-0.12
MBD3	ENST00000590550.2	methyl-CpG binding domain protein 3	393	3	0	2	1	1	hsa-miR-18a-3p	-0.12	-0.12
NT5C2	ENST00000343289.5	5'-nucleotidase, cytosolic II	468	3	0	2	1	0	hsa-miR-18a-3p	-0.12	-0.17
MRGPRF	ENST00000441623.1	MAS-related GPR, member F	140	6	1	2	3	7	hsa-miR-18a-3p	-0.12	-0.49
E2F2	ENST00000361729.2	E2F transcription factor 2	96	2	0	2	0	1	hsa-miR-18a-3p	-0.12	-0.12
CCDC9	ENST00000221922.6	coiled-coil domain containing 9	391	5	1	2	2	0	hsa-miR-18a-3p	-0.12	-0.44
TANC2	ENST00000424789.2	tetratricopeptide repeat, ankyrin repeat and coiled-coil containing 2	155	2	0	2	0	1	hsa-miR-18a-3p	-0.12	-0.12
HIC2	ENST00000407464.2	hypermethylated in cancer 2	28	5	0	2	3	4	hsa-miR-18a-3p	-0.11	-0.18
SLC6A6	ENST00000454876.2	solute carrier family 6 (neurotransmitter transporter), member 6	280	3	1	2	0	2	hsa-miR-18a-3p	-0.11	-0.12
CCDC120	ENST00000376396.3	coiled-coil domain containing 120	170	2	0	2	0	1	hsa-miR-18a-3p	-0.11	-0.11
IMPACT	ENST00000284202.4	impact RWD domain protein	250	2	0	2	0	0	hsa-miR-18a-3p	-0.11	-0.15
ZNF605	ENST00000360187.4	zinc finger protein 605	147	2	0	2	0	0	hsa-miR-18a-3p	-0.11	-0.12
PPARA	ENST00000396000.2	peroxisome proliferator-activated receptor alpha	82	3	0	2	1	2	hsa-miR-18a-3p	-0.11	-0.14
BDKRB2	ENST00000306005.3	bradykinin receptor B2	871	2	0	2	0	1	hsa-miR-18a-3p	-0.11	-0.11
UAP1L1	ENST00000360271.3	UDP-N-acteylglucosamine pyrophosphorylase 1-like 1	398	2	0	2	0	1	hsa-miR-18a-3p	-0.11	-0.11
TNS4	ENST00000254051.6	tensin 4	40	3	0	2	1	0	hsa-miR-18a-3p	-0.11	-0.14
KCNA7	ENST00000221444.1	potassium voltage-gated channel, shaker-related subfamily, member 7	11	2	0	2	0	1	hsa-miR-18a-3p	-0.11	-0.11
CCND2	ENST00000261254.3	cyclin D2	66	2	0	2	0	0	hsa-miR-18a-3p	-0.11	-0.13
DGCR14	ENST00000252137.6	DiGeorge syndrome critical region gene 14	269	2	0	2	0	0	hsa-miR-18a-3p	-0.11	-0.21
PFKFB2	ENST00000367080.3	6-phosphofructo-2-kinase/fructose-2,6-biphosphatase 2	83	2	0	2	0	1	hsa-miR-18a-3p	-0.11	-0.12
TOM1L2	ENST00000581396.1	target of myb1-like 2 (chicken)	35	4	0	2	2	6	hsa-miR-18a-3p	-0.11	-0.15
ADCY9	ENST00000294016.3	adenylate cyclase 9	166	2	0	2	0	1	hsa-miR-18a-3p	-0.11	-0.15
SLC22A11	ENST00000301891.4	solute carrier family 22 (organic anion/urate transporter), member 11	7	2	0	2	0	0	hsa-miR-18a-3p	-0.11	-0.14
E2F1	ENST00000343380.5	E2F transcription factor 1	479	2	0	2	0	1	hsa-miR-18a-3p	-0.11	-0.12
MYO1D	ENST00000318217.5	myosin ID	16	3	0	2	1	1	hsa-miR-18a-3p	-0.11	-0.11
C2orf48	ENST00000381786.3	chromosome 2 open reading frame 48	32	2	0	2	0	2	hsa-miR-18a-3p	-0.11	-0.12
MMP15	ENST00000219271.3	matrix metallopeptidase 15 (membrane-inserted)	605	4	0	2	2	6	hsa-miR-18a-3p	-0.11	-0.16
SZRD1	ENST00000401089.3	SUZ RNA binding domain containing 1	137	3	0	2	1	2	hsa-miR-18a-3p	-0.11	-0.33
KCNN1	ENST00000222249.9	potassium intermediate/small conductance calcium-activated channel, subfamily N, member 1	11	2	0	2	0	0	hsa-miR-18a-3p	-0.11	-0.11
METTL8	ENST00000375258.4	methyltransferase like 8	124	2	0	2	0	0	hsa-miR-18a-3p	-0.11	-0.17
PALM	ENST00000338448.5	paralemmin	341	2	0	2	0	2	hsa-miR-18a-3p	-0.1	-0.1
ZFYVE27	ENST00000453958.2	zinc finger, FYVE domain containing 27	565	2	0	2	0	1	hsa-miR-18a-3p	-0.1	-0.1
SLC39A13	ENST00000524928.1	solute carrier family 39 (zinc transporter), member 13	845	2	0	2	0	2	hsa-miR-18a-3p	-0.1	-0.1
PSMF1	ENST00000335877.6	proteasome (prosome, macropain) inhibitor subunit 1 (PI31)	2709	3	0	2	1	2	hsa-miR-18a-3p	-0.1	-0.34
LZTS1	ENST00000381569.1	leucine zipper, putative tumor suppressor 1	33	3	1	2	0	1	hsa-miR-18a-3p	-0.1	-0.1
SYT7	ENST00000263846.4	synaptotagmin VII	192	3	0	2	1	2	hsa-miR-18a-3p	-0.1	-0.18
STK32A	ENST00000397936.3	serine/threonine kinase 32A	8	3	0	2	1	0	hsa-miR-18a-3p	-0.1	-0.1
FGFR1	ENST00000397091.5	fibroblast growth factor receptor 1	650	4	0	2	2	1	hsa-miR-18a-3p	-0.1	-0.16
GIPC3	ENST00000322315.5	GIPC PDZ domain containing family, member 3	48	2	0	2	0	0	hsa-miR-18a-3p	-0.1	-0.1
VENTX	ENST00000325980.9	VENT homeobox	5	2	0	2	0	0	hsa-miR-18a-3p	-0.1	-0.1
PTPRS	ENST00000372412.4	protein tyrosine phosphatase, receptor type, S	322	2	0	2	0	1	hsa-miR-18a-3p	-0.1	-0.1
PXDC1	ENST00000380283.4	PX domain containing 1	1727	2	0	2	0	0	hsa-miR-18a-3p	-0.1	-0.1
SNX33	ENST00000308527.5	sorting nexin 33	148	3	0	2	1	6	hsa-miR-18a-3p	-0.1	-0.12
TACC1	ENST00000330691.6	transforming, acidic coiled-coil containing protein 1	186	3	0	2	1	0	hsa-miR-18a-3p	-0.1	-0.32
CSMD2	ENST00000373381.4	CUB and Sushi multiple domains 2	5	3	1	2	0	3	hsa-miR-18a-3p	-0.1	-0.1
SMIM12	ENST00000521580.2	small integral membrane protein 12	1091	2	0	2	0	4	hsa-miR-18a-3p	-0.1	-0.4
STRA6	ENST00000395105.4	stimulated by retinoic acid 6	42	2	0	2	0	0	hsa-miR-18a-3p	-0.1	-0.1
NKPD1	ENST00000317951.4	NTPase, KAP family P-loop domain containing 1	10	4	0	2	2	2	hsa-miR-18a-3p	-0.1	-0.13
GNA11	ENST00000078429.4	guanine nucleotide binding protein (G protein), alpha 11 (Gq class)	1513	3	0	2	1	2	hsa-miR-18a-3p	-0.1	-0.1
UCP3	ENST00000314032.4	uncoupling protein 3 (mitochondrial, proton carrier)	10	2	0	2	0	0	hsa-miR-18a-3p	-0.1	-0.12
DBP	ENST00000222122.5	D site of albumin promoter (albumin D-box) binding protein	38	3	1	2	0	1	hsa-miR-18a-3p	-0.09	-0.67
CRTC3	ENST00000420329.2	CREB regulated transcription coactivator 3	612	3	0	2	1	1	hsa-miR-18a-3p	-0.09	-0.09
GNG4	ENST00000450593.1	guanine nucleotide binding protein (G protein), gamma 4	1171	2	0	2	0	0	hsa-miR-18a-3p	-0.09	-0.21
MGRN1	ENST00000415496.1	mahogunin ring finger 1, E3 ubiquitin protein ligase	2337	2	0	2	0	3	hsa-miR-18a-3p	-0.09	-0.09
AC174470.1	ENST00000457257.1		164	2	0	2	0	2	hsa-miR-18a-3p	-0.09	-0.09
MLLT1	ENST00000252674.7	myeloid/lymphoid or mixed-lineage leukemia (trithorax homolog, Drosophila); translocated to, 1	33	3	0	2	1	1	hsa-miR-18a-3p	-0.09	-0.13
MARCH4	ENST00000273067.4	membrane-associated ring finger (C3HC4) 4, E3 ubiquitin protein ligase	68	2	0	2	0	1	hsa-miR-18a-3p	-0.09	-0.17
RASGEF1A	ENST00000374459.1	RasGEF domain family, member 1A	10	2	0	2	0	1	hsa-miR-18a-3p	-0.09	-0.12
ZNF275	ENST00000370251.3	zinc finger protein 275	465	2	0	2	0	2	hsa-miR-18a-3p	-0.09	-0.09
GPC1	ENST00000264039.2	glypican 1	1687	2	0	2	0	3	hsa-miR-18a-3p	-0.09	-0.09
C1orf226	ENST00000458626.2	chromosome 1 open reading frame 226	369	2	0	2	0	0	hsa-miR-18a-3p	-0.09	-0.09
DKK3	ENST00000396505.2	dickkopf WNT signaling pathway inhibitor 3	5725	4	0	2	2	3	hsa-miR-18a-3p	-0.09	-0.31
LINC00346	ENST00000538077.1	long intergenic non-protein coding RNA 346	26	3	0	2	1	0	hsa-miR-18a-3p	-0.09	-0.44
CDH4	ENST00000360469.5	cadherin 4, type 1, R-cadherin (retinal)	33	2	0	2	0	8	hsa-miR-18a-3p	-0.09	-0.09
SLC24A4	ENST00000393265.2	solute carrier family 24 (sodium/potassium/calcium exchanger), member 4	5	3	0	2	1	3	hsa-miR-18a-3p	-0.09	-0.15
STRN4	ENST00000263280.6	striatin, calmodulin binding protein 4	1039	2	0	2	0	2	hsa-miR-18a-3p	-0.09	-0.09
SLC7A6	ENST00000219343.6	solute carrier family 7 (amino acid transporter light chain, y+L system), member 6	1044	2	0	2	0	0	hsa-miR-18a-3p	-0.08	-0.18
NT5DC3	ENST00000392876.3	5'-nucleotidase domain containing 3	235	2	0	2	0	1	hsa-miR-18a-3p	-0.08	-0.08
ARRB1	ENST00000420843.2	arrestin, beta 1	598	3	0	2	1	7	hsa-miR-18a-3p	-0.08	-0.18
CHST3	ENST00000373115.4	carbohydrate (chondroitin 6) sulfotransferase 3	217	2	0	2	0	4	hsa-miR-18a-3p	-0.08	-0.08
CLVS2	ENST00000275162.5	clavesin 2	19	2	0	2	0	1	hsa-miR-18a-3p	-0.08	-0.14
STMN3	ENST00000370053.1	stathmin-like 3	17	2	0	2	0	1	hsa-miR-18a-3p	-0.08	-0.08
PIP5K1C	ENST00000335312.3	phosphatidylinositol-4-phosphate 5-kinase, type I, gamma	13	3	0	2	1	3	hsa-miR-18a-3p	-0.08	-0.08
KIF17	ENST00000375044.1	kinesin family member 17	5	2	0	2	0	1	hsa-miR-18a-3p	-0.08	-0.08
STARD8	ENST00000252336.6	StAR-related lipid transfer (START) domain containing 8	29	2	0	2	0	0	hsa-miR-18a-3p	-0.08	-0.08
MAPK8IP3	ENST00000250894.4	mitogen-activated protein kinase 8 interacting protein 3	100	4	1	2	1	3	hsa-miR-18a-3p	-0.08	-0.08
MAFB	ENST00000373313.2	v-maf avian musculoaponeurotic fibrosarcoma oncogene homolog B	333	2	0	2	0	1	hsa-miR-18a-3p	-0.08	-0.08
H6PD	ENST00000377403.2	hexose-6-phosphate dehydrogenase (glucose 1-dehydrogenase)	467	3	0	2	1	3	hsa-miR-18a-3p	-0.08	-0.08
ICOSLG	ENST00000407780.3	inducible T-cell co-stimulator ligand	47	3	0	2	1	3	hsa-miR-18a-3p	-0.08	-0.18
C2orf82	ENST00000409533.1	chromosome 2 open reading frame 82	72	2	0	2	0	1	hsa-miR-18a-3p	-0.08	-0.23
NTRK2	ENST00000395882.1	neurotrophic tyrosine kinase, receptor, type 2	48	2	0	2	0	2	hsa-miR-18a-3p	-0.08	-0.08
CD93	ENST00000246006.4	CD93 molecule	5	2	0	2	0	2	hsa-miR-18a-3p	-0.08	-0.08
UBN2	ENST00000473989.3	ubinuclein 2	238	2	0	2	0	0	hsa-miR-18a-3p	-0.08	-0.1
ALG6	ENST00000371108.4	ALG6, alpha-1,3-glucosyltransferase	140	2	0	2	0	0	hsa-miR-18a-3p	-0.07	-0.27
CTH	ENST00000411986.2	cystathionase (cystathionine gamma-lyase)	430	5	2	2	1	3	hsa-miR-18a-3p	-0.07	-0.44
CAD	ENST00000264705.4	carbamoyl-phosphate synthetase 2, aspartate transcarbamylase, and dihydroorotase	689	3	0	2	1	1	hsa-miR-18a-3p	-0.07	-0.24
TMEM184A	ENST00000297477.5	transmembrane protein 184A	28	4	1	2	1	9	hsa-miR-18a-3p	-0.07	-0.11
NXPH3	ENST00000328741.5	neurexophilin 3	65	3	1	2	0	2	hsa-miR-18a-3p	-0.07	-0.24
LMBR1	ENST00000353442.5	limb development membrane protein 1	1435	3	0	2	1	0	hsa-miR-18a-3p	-0.07	-0.29
RALGAPA2	ENST00000202677.7	Ral GTPase activating protein, alpha subunit 2 (catalytic)	24	4	0	2	2	1	hsa-miR-18a-3p	-0.07	-0.07
KCTD15	ENST00000284006.6	potassium channel tetramerization domain containing 15	2483	3	0	2	1	2	hsa-miR-18a-3p	-0.07	-0.07
VSTM4	ENST00000332853.4	V-set and transmembrane domain containing 4	59	4	1	2	1	1	hsa-miR-18a-3p	-0.07	-0.25
AGAP1	ENST00000304032.8	ArfGAP with GTPase domain, ankyrin repeat and PH domain 1	109	4	0	2	2	6	hsa-miR-18a-3p	-0.07	-0.11
IQSEC3	ENST00000538872.1	IQ motif and Sec7 domain 3	5	3	1	2	0	4	hsa-miR-18a-3p	-0.07	-0.07
CAMK2B	ENST00000457475.1	calcium/calmodulin-dependent protein kinase II beta	11	2	0	2	0	0	hsa-miR-18a-3p	-0.07	-0.07
CANT1	ENST00000392446.5	calcium activated nucleotidase 1	538	2	0	2	0	0	hsa-miR-18a-3p	-0.07	-0.07
CD81	ENST00000263645.5	CD81 molecule	14385	2	0	2	0	0	hsa-miR-18a-3p	-0.07	-0.09
FAM84B	ENST00000304916.3	family with sequence similarity 84, member B	45	2	0	2	0	1	hsa-miR-18a-3p	-0.07	-0.22
CCDC88C	ENST00000389857.6	coiled-coil domain containing 88C	42	2	0	2	0	1	hsa-miR-18a-3p	-0.07	-0.07
XCR1	ENST00000309285.3	chemokine (C motif) receptor 1	5	2	0	2	0	1	hsa-miR-18a-3p	-0.07	-0.07
UNC5B	ENST00000335350.6	unc-5 homolog B (C. elegans)	90	2	0	2	0	3	hsa-miR-18a-3p	-0.07	-0.07
DAB2IP	ENST00000408936.3	DAB2 interacting protein	1787	3	0	2	1	2	hsa-miR-18a-3p	-0.07	-0.07
PTAR1	ENST00000377200.5	protein prenyltransferase alpha subunit repeat containing 1	161	2	0	2	0	0	hsa-miR-18a-3p	-0.07	-0.12
GLRA3	ENST00000274093.3	glycine receptor, alpha 3	5	2	0	2	0	0	hsa-miR-18a-3p	-0.07	-0.07
TMEM127	ENST00000258439.3	transmembrane protein 127	296	2	0	2	0	1	hsa-miR-18a-3p	-0.07	-0.09
EIF4EBP2	ENST00000373218.4	eukaryotic translation initiation factor 4E binding protein 2	690	2	0	2	0	2	hsa-miR-18a-3p	-0.07	-0.1
PLEKHF1	ENST00000436066.3	pleckstrin homology domain containing, family F (with FYVE domain) member 1	50	2	0	2	0	0	hsa-miR-18a-3p	-0.07	-0.07
SMPD3	ENST00000219334.5	sphingomyelin phosphodiesterase 3, neutral membrane (neutral sphingomyelinase II)	9	3	0	2	1	4	hsa-miR-18a-3p	-0.07	-0.07
AKT2	ENST00000392038.2	v-akt murine thymoma viral oncogene homolog 2	525	3	0	2	1	1	hsa-miR-18a-3p	-0.06	-0.08
CENPH	ENST00000283006.2	centromere protein H	1267	2	0	2	0	0	hsa-miR-18a-3p	-0.06	-0.16
POTEM	ENST00000551509.1	POTE ankyrin domain family, member M	5	3	0	2	1	3	hsa-miR-18a-3p	-0.06	-0.06
TCEANC2	ENST00000234827.1	transcription elongation factor A (SII) N-terminal and central domain containing 2	78	2	0	2	0	0	hsa-miR-18a-3p	-0.06	-0.34
BAIAP2	ENST00000435091.3	BAI1-associated protein 2	53	3	0	2	1	2	hsa-miR-18a-3p	-0.06	-0.13
KCNQ4	ENST00000347132.5	potassium voltage-gated channel, KQT-like subfamily, member 4	46	2	0	2	0	0	hsa-miR-18a-3p	-0.06	-0.06
C19orf48	ENST00000598463.1	chromosome 19 open reading frame 48	45	2	0	2	0	1	hsa-miR-18a-3p	-0.06	-0.28
HNF1A	ENST00000257555.6	HNF1 homeobox A	377	2	0	2	0	2	hsa-miR-18a-3p	-0.06	-0.06
ACSBG1	ENST00000258873.4	acyl-CoA synthetase bubblegum family member 1	5	2	0	2	0	1	hsa-miR-18a-3p	-0.06	-0.06
KDM2A	ENST00000398645.2	lysine (K)-specific demethylase 2A	729	3	0	2	1	1	hsa-miR-18a-3p	-0.06	-0.06
PPP1R16B	ENST00000299824.1	protein phosphatase 1, regulatory subunit 16B	16	2	0	2	0	0	hsa-miR-18a-3p	-0.06	-0.06
FRMPD4	ENST00000380682.1	FERM and PDZ domain containing 4	25	3	0	2	1	1	hsa-miR-18a-3p	-0.06	-0.07
NACC1	ENST00000292431.4	nucleus accumbens associated 1, BEN and BTB (POZ) domain containing	337	4	0	2	2	5	hsa-miR-18a-3p	-0.06	-0.06
OTUB1	ENST00000538426.1	OTU domain, ubiquitin aldehyde binding 1	2977	2	0	2	0	2	hsa-miR-18a-3p	-0.06	-0.12
TTLL12	ENST00000216129.6	tubulin tyrosine ligase-like family, member 12	137	2	0	2	0	4	hsa-miR-18a-3p	-0.06	-0.09
SP1	ENST00000426431.2	Sp1 transcription factor	402	2	0	2	0	1	hsa-miR-18a-3p	-0.06	-0.12
ADAMTS13	ENST00000371916.1	ADAM metallopeptidase with thrombospondin type 1 motif, 13	41	3	0	2	1	4	hsa-miR-18a-3p	-0.05	-0.05
RBM33	ENST00000341148.3	RNA binding motif protein 33	444	2	0	2	0	1	hsa-miR-18a-3p	-0.05	-0.17
FAM168B	ENST00000409185.1	family with sequence similarity 168, member B	122	3	0	2	1	0	hsa-miR-18a-3p	-0.05	-0.14
ADAMTS14	ENST00000373208.1	ADAM metallopeptidase with thrombospondin type 1 motif, 14	5	2	0	2	0	1	hsa-miR-18a-3p	-0.05	-0.05
TNRC6C	ENST00000335749.4	trinucleotide repeat containing 6C	248	3	1	2	0	0	hsa-miR-18a-3p	-0.05	-0.07
CCDC93	ENST00000376300.2	coiled-coil domain containing 93	395	3	0	2	1	2	hsa-miR-18a-3p	-0.05	-0.2
PLEKHA6	ENST00000272203.3	pleckstrin homology domain containing, family A member 6	45	3	0	2	1	3	hsa-miR-18a-3p	-0.05	-0.06
DLGAP4	ENST00000373913.3	discs, large (Drosophila) homolog-associated protein 4	1188	2	0	2	0	1	hsa-miR-18a-3p	-0.05	-0.06
DRAXIN	ENST00000294485.5	dorsal inhibitory axon guidance protein	5	3	0	2	1	1	hsa-miR-18a-3p	-0.05	-0.05
FAM126B	ENST00000418596.3	family with sequence similarity 126, member B	132	2	0	2	0	0	hsa-miR-18a-3p	-0.05	-0.14
SLC9A7	ENST00000328306.4	solute carrier family 9, subfamily A (NHE7, cation proton antiporter 7), member 7	147	2	0	2	0	2	hsa-miR-18a-3p	-0.05	-0.06
NAT8L	ENST00000331662.3	N-acetyltransferase 8-like (GCN5-related, putative)	220	3	0	2	1	9	hsa-miR-18a-3p	-0.05	-0.05
TP73	ENST00000378280.1	tumor protein p73	831	2	0	2	0	2	hsa-miR-18a-3p	-0.05	-0.06
HGFAC	ENST00000382774.3	HGF activator	15	3	1	2	0	2	hsa-miR-18a-3p	-0.05	-0.07
PEX26	ENST00000329627.7	peroxisomal biogenesis factor 26	157	3	0	2	1	2	hsa-miR-18a-3p	-0.05	-0.12
DOK7	ENST00000507039.1	docking protein 7	19	2	0	2	0	2	hsa-miR-18a-3p	-0.04	-0.04
LRRC8A	ENST00000372600.4	leucine rich repeat containing 8 family, member A	71	2	0	2	0	2	hsa-miR-18a-3p	-0.04	-0.04
PDPR	ENST00000568530.1	pyruvate dehydrogenase phosphatase regulatory subunit	69	3	0	2	1	2	hsa-miR-18a-3p	-0.04	-0.12
DYNLL2	ENST00000579991.2	dynein, light chain, LC8-type 2	1162	2	0	2	0	2	hsa-miR-18a-3p	-0.04	-0.08
QSOX1	ENST00000367602.3	quiescin Q6 sulfhydryl oxidase 1	9246	4	0	2	2	6	hsa-miR-18a-3p	-0.04	-0.07
DDN	ENST00000421952.2	dendrin	27	2	0	2	0	0	hsa-miR-18a-3p	-0.04	-0.25
RGP1	ENST00000378078.4	RGP1 retrograde golgi transport homolog (S. cerevisiae)	203	2	0	2	0	2	hsa-miR-18a-3p	-0.04	-0.09
KIAA1456	ENST00000524591.2	KIAA1456	24	2	0	2	0	1	hsa-miR-18a-3p	-0.04	-0.05
RAP1GAP2	ENST00000254695.8	RAP1 GTPase activating protein 2	123	3	0	2	1	6	hsa-miR-18a-3p	-0.04	-0.05
PLEKHM1	ENST00000430334.3	pleckstrin homology domain containing, family M (with RUN domain) member 1	90	2	0	2	0	3	hsa-miR-18a-3p	-0.04	-0.04
FAM83H	ENST00000388913.3	family with sequence similarity 83, member H	39	2	0	2	0	2	hsa-miR-18a-3p	-0.04	-0.04
STARD3	ENST00000336308.5	StAR-related lipid transfer (START) domain containing 3	35	2	0	2	0	1	hsa-miR-18a-3p	-0.04	-0.04
NDST1	ENST00000261797.6	N-deacetylase/N-sulfotransferase (heparan glucosaminyl) 1	13660	2	0	2	0	1	hsa-miR-18a-3p	-0.04	-0.04
ST3GAL4	ENST00000444328.2	ST3 beta-galactoside alpha-2,3-sialyltransferase 4	27	2	0	2	0	0	hsa-miR-18a-3p	-0.04	-0.04
TBC1D14	ENST00000448507.1	TBC1 domain family, member 14	1583	2	0	2	0	2	hsa-miR-18a-3p	-0.04	-0.04
TYRO3	ENST00000263798.3	TYRO3 protein tyrosine kinase	70	2	0	2	0	1	hsa-miR-18a-3p	-0.04	-0.05
LRRC3	ENST00000291592.4	leucine rich repeat containing 3	176	2	0	2	0	5	hsa-miR-18a-3p	-0.04	-0.04
ZNF460	ENST00000360338.3	zinc finger protein 460	164	2	0	2	0	3	hsa-miR-18a-3p	-0.04	-0.04
PAPPA	ENST00000328252.3	pregnancy-associated plasma protein A, pappalysin 1	350	2	0	2	0	1	hsa-miR-18a-3p	-0.04	-0.04
MEGF6	ENST00000294599.4	multiple EGF-like-domains 6	143	3	1	2	0	1	hsa-miR-18a-3p	-0.04	-0.11
SLC7A1	ENST00000380752.5	solute carrier family 7 (cationic amino acid transporter, y+ system), member 1	338	2	0	2	0	2	hsa-miR-18a-3p	-0.04	-0.04
AFAP1	ENST00000360265.4	actin filament associated protein 1	1966	2	0	2	0	3	hsa-miR-18a-3p	-0.04	-0.04
NUFIP2	ENST00000225388.4	nuclear fragile X mental retardation protein interacting protein 2	440	3	0	2	1	0	hsa-miR-18a-3p	-0.04	-0.22
PITPNM2	ENST00000280562.5	phosphatidylinositol transfer protein, membrane-associated 2	66	2	0	2	0	3	hsa-miR-18a-3p	-0.04	-0.04
ILDR2	ENST00000469934.2	immunoglobulin-like domain containing receptor 2	7	3	1	2	0	0	hsa-miR-18a-3p	-0.04	-0.12
MT1A	ENST00000290705.8	metallothionein 1A	19	3	0	2	1	2	hsa-miR-18a-3p	-0.03	-0.17
OPA3	ENST00000263275.4	optic atrophy 3 (autosomal recessive, with chorea and spastic paraplegia)	137	3	0	2	1	2	hsa-miR-18a-3p	-0.03	-0.06
THSD4	ENST00000355327.3	thrombospondin, type I, domain containing 4	69	2	0	2	0	0	hsa-miR-18a-3p	-0.03	-0.04
LANCL2	ENST00000254770.2	LanC lantibiotic synthetase component C-like 2 (bacterial)	237	2	0	2	0	0	hsa-miR-18a-3p	-0.03	-0.04
RAPH1	ENST00000319170.5	Ras association (RalGDS/AF-6) and pleckstrin homology domains 1	126	2	0	2	0	0	hsa-miR-18a-3p	-0.03	-0.04
SUFU	ENST00000369902.3	suppressor of fused homolog (Drosophila)	247	2	0	2	0	1	hsa-miR-18a-3p	-0.03	-0.05
GABRQ	ENST00000370306.2	gamma-aminobutyric acid (GABA) A receptor, theta	14	2	0	2	0	1	hsa-miR-18a-3p	-0.03	-0.09
WDFY2	ENST00000298125.5	WD repeat and FYVE domain containing 2	85	3	0	2	1	1	hsa-miR-18a-3p	-0.03	-0.23
KIF6	ENST00000287152.7	kinesin family member 6	12	2	0	2	0	4	hsa-miR-18a-3p	-0.03	-0.05
SGSM2	ENST00000426855.2	small G protein signaling modulator 2	381	3	0	2	1	1	hsa-miR-18a-3p	-0.03	-0.17
TYW5	ENST00000354611.4	tRNA-yW synthesizing protein 5	148	3	0	2	1	0	hsa-miR-18a-3p	-0.02	-0.37
ANKRD33B	ENST00000296657.5	ankyrin repeat domain 33B	9	2	0	2	0	2	hsa-miR-18a-3p	-0.02	-0.06
PRR12	ENST00000418929.2	proline rich 12	95	3	0	2	1	2	hsa-miR-18a-3p	-0.02	-0.14
AGAP2	ENST00000257897.3	ArfGAP with GTPase domain, ankyrin repeat and PH domain 2	12	2	0	2	0	4	hsa-miR-18a-3p	-0.02	-0.12
BCL9L	ENST00000334801.3	B-cell CLL/lymphoma 9-like	91	3	1	2	0	6	hsa-miR-18a-3p	-0.02	-0.15
MRRF	ENST00000344641.3	mitochondrial ribosome recycling factor	85	2	0	2	0	0	hsa-miR-18a-3p	-0.02	-0.11
TRIOBP	ENST00000406386.3	TRIO and F-actin binding protein	1545	2	0	2	0	1	hsa-miR-18a-3p	-0.02	-0.04
BSDC1	ENST00000341071.7	BSD domain containing 1	714	2	0	2	0	0	hsa-miR-18a-3p	-0.02	-0.04
KIN	ENST00000379562.4	KIN, antigenic determinant of recA protein homolog (mouse)	443	2	0	2	0	1	hsa-miR-18a-3p	-0.02	-0.17
AKT1	ENST00000554581.1	v-akt murine thymoma viral oncogene homolog 1	214	2	0	2	0	4	hsa-miR-18a-3p	-0.02	-0.13
WDR41	ENST00000296679.4	WD repeat domain 41	313	2	0	2	0	1	hsa-miR-18a-3p	-0.02	-0.12
PANX1	ENST00000227638.3	pannexin 1	576	2	0	2	0	1	hsa-miR-18a-3p	-0.02	-0.06
CMTM4	ENST00000394106.2	CKLF-like MARVEL transmembrane domain containing 4	22	2	0	2	0	2	hsa-miR-18a-3p	-0.02	-0.06
ZNF259	ENST00000227322.3	zinc finger protein 259	265	3	0	2	1	1	hsa-miR-18a-3p	-0.02	-0.33
MECP2	ENST00000303391.6	methyl CpG binding protein 2 (Rett syndrome)	1474	5	0	2	3	4	hsa-miR-18a-3p	-0.02	-0.09
AFF1	ENST00000395146.4	AF4/FMR2 family, member 1	28	2	0	2	0	0	hsa-miR-18a-3p	-0.02	-0.04
CYTH2	ENST00000427476.1	cytohesin 2	383	3	1	2	0	2	hsa-miR-18a-3p	-0.02	-0.1
OGFOD3	ENST00000329197.5	2-oxoglutarate and iron-dependent oxygenase domain containing 3	2120	4	0	2	2	2	hsa-miR-18a-3p	-0.01	-0.24
NUP205	ENST00000285968.6	nucleoporin 205kDa	11	3	0	2	1	0	hsa-miR-18a-3p	-0.01	-0.05
DNAJB13	ENST00000339764.1	DnaJ (Hsp40) homolog, subfamily B, member 13	7	2	0	2	0	5	hsa-miR-18a-3p	-0.01	-0.06
GPCPD1	ENST00000379019.4	glycerophosphocholine phosphodiesterase GDE1 homolog (S. cerevisiae)	155	2	0	2	0	0	hsa-miR-18a-3p	-0.01	-0.05
MYPN	ENST00000358913.5	myopalladin	73	2	0	2	0	0	hsa-miR-18a-3p	-0.01	-0.06
CLMN	ENST00000298912.4	calmin (calponin-like, transmembrane)	53	4	0	2	2	2	hsa-miR-18a-3p	-0.01	-0.07
TENM4	ENST00000278550.7	teneurin transmembrane protein 4	34	3	1	2	0	3	hsa-miR-18a-3p	-0.01	-0.07
ABCF3	ENST00000429586.2	ATP-binding cassette, sub-family F (GCN20), member 3	710	2	0	2	0	4	hsa-miR-18a-3p	-0.01	-0.18
SLC6A19	ENST00000304460.10	solute carrier family 6 (neutral amino acid transporter), member 19	139	2	0	2	0	2	hsa-miR-18a-3p	-0.01	-0.05
KLHDC8A	ENST00000367155.3	kelch domain containing 8A	8	2	0	2	0	1	hsa-miR-18a-3p	-0.01	-0.17
PTDSS2	ENST00000308020.5	phosphatidylserine synthase 2	1031	2	0	2	0	11	hsa-miR-18a-3p	-0.01	-0.17
SUV420H1	ENST00000304363.4	suppressor of variegation 4-20 homolog 1 (Drosophila)	62	2	0	2	0	0	hsa-miR-18a-3p	-0.01	-0.04
LRP3	ENST00000253193.7	low density lipoprotein receptor-related protein 3	135	2	0	2	0	0	hsa-miR-18a-3p	-0.01	-0.15
ZNF177	ENST00000541595.2	Zinc finger protein 177	36	3	0	2	1	0	hsa-miR-18a-3p	-0.01	-0.27
TCIRG1	ENST00000265686.3	T-cell, immune regulator 1, ATPase, H+ transporting, lysosomal V0 subunit A3	2756	4	0	2	2	1	hsa-miR-18a-3p	-0.01	-0.24
POLL	ENST00000370168.3	polymerase (DNA directed), lambda	139	2	0	2	0	1	hsa-miR-18a-3p	-0.01	-0.04
BRD3	ENST00000303407.7	bromodomain containing 3	77	2	0	2	0	3	hsa-miR-18a-3p	-0.01	-0.1
RNPEPL1	ENST00000270357.4	arginyl aminopeptidase (aminopeptidase B)-like 1	239	3	0	2	1	2	hsa-miR-18a-3p	-0.01	-0.15
LARP4B	ENST00000316157.3	La ribonucleoprotein domain family, member 4B	705	3	0	2	1	1	hsa-miR-18a-3p	-0.01	-0.05
ZNF446	ENST00000335841.4	zinc finger protein 446	44	2	0	2	0	2	hsa-miR-18a-3p	-0.01	-0.1
ANXA11	ENST00000372231.3	annexin A11	2285	3	0	2	1	0	hsa-miR-18a-3p	-0.01	-0.07
GFRA1	ENST00000439649.3	GDNF family receptor alpha 1	69	2	0	2	0	2	hsa-miR-18a-3p	-0.01	-0.04
ADI1	ENST00000327435.6	acireductone dioxygenase 1	5881	2	0	2	0	1	hsa-miR-18a-3p	-0.01	-0.2
FKBP15	ENST00000238256.3	FK506 binding protein 15, 133kDa	119	3	1	2	0	1	hsa-miR-18a-3p	-0.01	-0.25
PSMD11	ENST00000261712.3	proteasome (prosome, macropain) 26S subunit, non-ATPase, 11	189	2	0	2	0	1	hsa-miR-18a-3p	-0.01	-0.22
POC1A	ENST00000296484.2	POC1 centriolar protein A	1025	3	1	2	0	1	hsa-miR-18a-3p	-0.01	-0.24
FASN	ENST00000306749.2	fatty acid synthase	37	2	0	2	0	3	hsa-miR-18a-3p	0	-0.04
ZNF611	ENST00000543227.1	zinc finger protein 611	7	2	0	2	0	0	hsa-miR-18a-3p	0	-0.04
EIF2B2	ENST00000266126.5	eukaryotic translation initiation factor 2B, subunit 2 beta, 39kDa	1210	5	1	2	2	1	hsa-miR-18a-3p	0	-0.46
SKP1	ENST00000353411.6	S-phase kinase-associated protein 1	416	2	0	2	0	1	hsa-miR-18a-3p	0	-0.32
FLYWCH2	ENST00000396958.3	FLYWCH family member 2	720	2	0	2	0	1	hsa-miR-18a-3p	0	-0.18
FAM173B	ENST00000280330.8	family with sequence similarity 173, member B	257	2	0	2	0	3	hsa-miR-18a-3p	0	-0.17
TOR1A	ENST00000351698.4	torsin family 1, member A (torsin A)	2491	2	0	2	0	2	hsa-miR-18a-3p	0	-0.07
FHL2	ENST00000409177.1	four and a half LIM domains 2	3097	2	0	2	0	0	hsa-miR-18a-3p	0	-0.27
NNMT	ENST00000535401.1	nicotinamide N-methyltransferase	522	2	0	2	0	0	hsa-miR-18a-3p	0	-0.28
TSPAN14	ENST00000429989.3	tetraspanin 14	239	2	0	2	0	3	hsa-miR-18a-3p	0	-0.04
EHD1	ENST00000320631.3	EH-domain containing 1	335	2	0	2	0	3	hsa-miR-18a-3p	0	-0.04
NAT10	ENST00000257829.3	N-acetyltransferase 10 (GCN5-related)	132	3	0	2	1	2	hsa-miR-18a-3p	0	-0.07
RPAP3	ENST00000005386.3	RNA polymerase II associated protein 3	55	2	0	2	0	0	hsa-miR-18a-3p	0	-0.14
SCO1	ENST00000255390.5	SCO1 cytochrome c oxidase assembly protein	1776	4	0	2	2	3	hsa-miR-18a-3p	0	-0.23
CACNA1B	ENST00000277551.2	calcium channel, voltage-dependent, N type, alpha 1B subunit	5	2	0	2	0	1	hsa-miR-18a-3p	0	-0.04
CDH11	ENST00000394156.3	cadherin 11, type 2, OB-cadherin (osteoblast)	448	2	0	2	0	1	hsa-miR-18a-3p	0	-0.11
THBS2	ENST00000366787.3	thrombospondin 2	372	3	0	2	1	0	hsa-miR-18a-3p	0	-0.06
AKR7A2	ENST00000235835.3	aldo-keto reductase family 7, member A2 (aflatoxin aldehyde reductase)	1134	6	2	2	2	0	hsa-miR-18a-3p	0	-0.36
NUCB1	ENST00000405315.4	nucleobindin 1	851	2	0	2	0	2	hsa-miR-18a-3p	0	-0.14
LMF1	ENST00000262301.11	lipase maturation factor 1	155	2	0	2	0	2	hsa-miR-18a-3p	0	-0.04
DMKN	ENST00000472252.2	dermokine	660	2	0	2	0	1	hsa-miR-18a-3p	0	-0.34
KLHL36	ENST00000564996.1	kelch-like family member 36	483	4	0	2	2	2	hsa-miR-18a-3p	0	-0.15
PRCD	ENST00000592014.1	progressive rod-cone degeneration	5	2	0	2	0	2	hsa-miR-18a-3p	0	-0.45
NSMCE1	ENST00000361439.4	non-SMC element 1 homolog (S. cerevisiae)	1418	4	0	2	2	2	hsa-miR-18a-3p	0	-0.12
RNF187	ENST00000305943.7	ring finger protein 187	13589	2	0	2	0	0	hsa-miR-18a-3p	0	-0.11
RPL13	ENST00000393099.3	ribosomal protein L13	46038	2	0	2	0	3	hsa-miR-18a-3p	0	-0.04
KLHL30	ENST00000409223.1	kelch-like family member 30	5	4	2	2	0	3	hsa-miR-18a-3p	0	-0.36
NKAPL	ENST00000343684.3	NFKB activating protein-like	5	2	0	2	0	1	hsa-miR-18a-3p	0	-0.27
SRD5A1	ENST00000274192.5	steroid-5-alpha-reductase, alpha polypeptide 1 (3-oxo-5 alpha-steroid delta 4-dehydrogenase alpha 1)	2684	2	0	2	0	1	hsa-miR-18a-3p	0	-0.27
KLK3	ENST00000326003.2	kallikrein-related peptidase 3	5	2	0	2	0	0	hsa-miR-18a-3p	0	-0.22
WDR33	ENST00000322313.4	WD repeat domain 33	537	2	0	2	0	3	hsa-miR-18a-3p	0	-0.04
C9orf3	ENST00000297979.5	chromosome 9 open reading frame 3	1591	4	1	2	1	2	hsa-miR-18a-3p	0	-0.2
LRPAP1	ENST00000500728.2	low density lipoprotein receptor-related protein associated protein 1	1109	3	0	2	1	3	hsa-miR-18a-3p	0	-0.08
RAB11B	ENST00000328024.6	RAB11B, member RAS oncogene family	920	2	0	2	0	1	hsa-miR-18a-3p	0	-0.06
SP140L	ENST00000415673.2	SP140 nuclear body protein-like	7	2	0	2	0	3	hsa-miR-18a-3p	0	-0.11
MARC1	ENST00000366910.5	mitochondrial amidoxime reducing component 1	1613	3	0	2	1	1	hsa-miR-18a-3p	0	-0.09
TP53TG5	ENST00000372726.3	TP53 target 5	5	2	0	2	0	2	hsa-miR-18a-3p	0	-0.13
FFAR1	ENST00000246553.2	free fatty acid receptor 1	5	2	0	2	0	2	hsa-miR-18a-3p	0	-0.09
POTED	ENST00000299443.5	POTE ankyrin domain family, member D	5	3	0	2	1	2	hsa-miR-18a-3p	0	-0.05
GRM4	ENST00000538487.2	glutamate receptor, metabotropic 4	5	2	0	2	0	1	hsa-miR-18a-3p	0	-0.04
GATSL2	ENST00000426327.3	GATS protein-like 2	5	3	0	2	1	4	hsa-miR-18a-3p	0	-0.05
GOLGA7B	ENST00000370602.1	golgin A7 family, member B	5	2	0	2	0	1	hsa-miR-18a-3p	0	-0.06
DSE	ENST00000452085.3	dermatan sulfate epimerase	975	2	0	2	0	2	hsa-miR-18a-3p	0	-0.05
HEYL	ENST00000372852.3	hairy/enhancer-of-split related with YRPW motif-like	37	2	0	2	0	1	hsa-miR-18a-3p	0	-0.1
CRHR2	ENST00000506074.2	corticotropin releasing hormone receptor 2	5	2	0	2	0	3	hsa-miR-18a-3p	0	-0.1
SHC3	ENST00000375835.4	SHC (Src homology 2 domain containing) transforming protein 3	18	4	1	2	1	0	hsa-miR-18a-3p	0	-0.08
COL26A1	ENST00000313669.7	collagen, type XXVI, alpha 1	223	2	0	2	0	3	hsa-miR-18a-3p	0	-0.25
NMNAT3	ENST00000511444.1	nicotinamide nucleotide adenylyltransferase 3	12	4	1	1	2	0	hsa-miR-18a-3p	-0.9	-1
RP11-480I12.4	ENST00000330493.5	Putative inactive alpha-1,3-mannosyl-glycoprotein 4-beta-N-acetylglucosaminyltransferase-like protein LOC641515	5	3	1	1	1	0	hsa-miR-18a-3p	-0.74	-0.74
NYX	ENST00000342595.2	nyctalopin	5	2	1	1	0	1	hsa-miR-18a-3p	-0.68	-0.68
CAMKV	ENST00000296471.7	CaM kinase-like vesicle-associated	47	4	2	1	1	3	hsa-miR-18a-3p	-0.67	-0.67
PDCD1	ENST00000334409.5	programmed cell death 1	5	2	1	1	0	4	hsa-miR-18a-3p	-0.63	-0.63
CPS1	ENST00000430249.2	carbamoyl-phosphate synthase 1, mitochondrial	11682	2	1	1	0	1	hsa-miR-18a-3p	-0.59	-0.66
DCTN5	ENST00000300087.2	dynactin 5 (p25)	764	6	1	1	4	3	hsa-miR-18a-3p	-0.57	-0.64
POMGNT1	ENST00000396420.3	protein O-linked mannose N-acetylglucosaminyltransferase 1 (beta 1,2-)	2123	4	0	1	3	0	hsa-miR-18a-3p	-0.57	-0.57
C1orf147	ENST00000367119.1	chromosome 1 open reading frame 147	5	2	1	1	0	0	hsa-miR-18a-3p	-0.55	-0.55
TMPRSS11B	ENST00000332644.5	transmembrane protease, serine 11B	5	2	1	1	0	0	hsa-miR-18a-3p	-0.54	-0.54
SIX2	ENST00000303077.6	SIX homeobox 2	75	2	1	1	0	0	hsa-miR-18a-3p	-0.53	-0.53
TMEM140	ENST00000275767.3	transmembrane protein 140	858	3	2	1	0	2	hsa-miR-18a-3p	-0.53	-0.88
MGLL	ENST00000434178.2	monoglyceride lipase	453	3	2	1	0	1	hsa-miR-18a-3p	-0.52	-0.54
TM4SF1	ENST00000472441.1	transmembrane 4 L six family member 1	1401	2	1	1	0	0	hsa-miR-18a-3p	-0.51	-0.51
RNF43	ENST00000407977.2	ring finger protein 43	52	4	1	1	2	0	hsa-miR-18a-3p	-0.51	-0.51
VAMP1	ENST00000361716.3	vesicle-associated membrane protein 1 (synaptobrevin 1)	8	2	1	1	0	2	hsa-miR-18a-3p	-0.51	-0.51
MYADML2	ENST00000409745.2	myeloid-associated differentiation marker-like 2	5	2	1	1	0	1	hsa-miR-18a-3p	-0.51	-0.51
LPAR5	ENST00000329858.4	lysophosphatidic acid receptor 5	5	2	1	1	0	1	hsa-miR-18a-3p	-0.5	-0.5
CDRT1	ENST00000354433.3	CMT1A duplicated region transcript 1	5	2	0	1	1	0	hsa-miR-18a-3p	-0.5	-0.5
USP40	ENST00000450966.1	ubiquitin specific peptidase 40	74	3	1	1	1	2	hsa-miR-18a-3p	-0.49	-0.56
PAPL	ENST00000331256.5	Iron/zinc purple acid phosphatase-like protein	5	3	0	1	2	1	hsa-miR-18a-3p	-0.49	-0.49
DUSP27	ENST00000443333.1	dual specificity phosphatase 27 (putative)	16	2	0	1	1	0	hsa-miR-18a-3p	-0.49	-0.49
AC092850.1	ENST00000598023.1	Protein LOC100996701	5	2	1	1	0	0	hsa-miR-18a-3p	-0.48	-0.48
TMEM235	ENST00000586400.1	transmembrane protein 235	5	2	1	1	0	0	hsa-miR-18a-3p	-0.47	-0.47
HTR2C	ENST00000371950.3	5-hydroxytryptamine (serotonin) receptor 2C, G protein-coupled	5	2	1	1	0	0	hsa-miR-18a-3p	-0.47	-0.47
MTL5	ENST00000255087.5	metallothionein-like 5, testis-specific (tesmin)	30	4	3	1	0	2	hsa-miR-18a-3p	-0.46	-0.46
ALPK3	ENST00000258888.5	alpha-kinase 3	16	2	0	1	1	3	hsa-miR-18a-3p	-0.45	-0.45
ZNF768	ENST00000380412.5	zinc finger protein 768	1297	2	0	1	1	0	hsa-miR-18a-3p	-0.45	-0.45
WNT8B	ENST00000343737.5	wingless-type MMTV integration site family, member 8B	25	2	1	1	0	1	hsa-miR-18a-3p	-0.45	-0.5
CSNK1D	ENST00000392334.2	casein kinase 1, delta	1799	2	1	1	0	3	hsa-miR-18a-3p	-0.45	-0.47
RNF4	ENST00000511859.1	ring finger protein 4	33	2	1	1	0	1	hsa-miR-18a-3p	-0.45	-0.69
CCDC64B	ENST00000573514.1	coiled-coil domain containing 64B	5	1	0	1	0	2	hsa-miR-18a-3p	-0.44	-0.44
CRCP	ENST00000415001.2	CGRP receptor component	1776	2	1	1	0	0	hsa-miR-18a-3p	-0.44	-0.44
RAB15	ENST00000436278.2	RAB15, member RAS oncogene family	23	2	0	1	1	1	hsa-miR-18a-3p	-0.43	-0.45
TTC38	ENST00000381031.3	tetratricopeptide repeat domain 38	1352	2	1	1	0	1	hsa-miR-18a-3p	-0.43	-0.43
TEX19	ENST00000333437.4	testis expressed 19	14	2	1	1	0	2	hsa-miR-18a-3p	-0.42	-0.42
VASH1	ENST00000167106.4	vasohibin 1	39	4	0	1	3	2	hsa-miR-18a-3p	-0.42	-0.42
CYorf17	ENST00000382764.1	chromosome Y open reading frame 17	5	1	0	1	0	1	hsa-miR-18a-3p	-0.42	-0.42
MFNG	ENST00000416983.3	MFNG O-fucosylpeptide 3-beta-N-acetylglucosaminyltransferase	14	2	0	1	1	1	hsa-miR-18a-3p	-0.42	-0.42
FAM83C	ENST00000374408.3	family with sequence similarity 83, member C	5	2	1	1	0	0	hsa-miR-18a-3p	-0.42	-0.42
PDGFB	ENST00000331163.6	platelet-derived growth factor beta polypeptide	5	2	1	1	0	2	hsa-miR-18a-3p	-0.41	-0.41
ADRA2A	ENST00000280155.2	adrenoceptor alpha 2A	239	2	1	1	0	0	hsa-miR-18a-3p	-0.41	-0.43
SRSF4	ENST00000546138.1	serine/arginine-rich splicing factor 4	2524	1	0	1	0	3	hsa-miR-18a-3p	-0.41	-0.41
STX4	ENST00000313843.3	syntaxin 4	53	4	2	1	1	1	hsa-miR-18a-3p	-0.41	-0.42
SCD	ENST00000370355.2	stearoyl-CoA desaturase (delta-9-desaturase)	9726	2	1	1	0	1	hsa-miR-18a-3p	-0.41	-0.41
SNX12	ENST00000374274.3	sorting nexin 12	849	2	1	1	0	0	hsa-miR-18a-3p	-0.4	-0.4
ASAP3	ENST00000495646.1	ArfGAP with SH3 domain, ankyrin repeat and PH domain 3	196	2	1	1	0	0	hsa-miR-18a-3p	-0.4	-0.49
RIMS4	ENST00000372851.3	regulating synaptic membrane exocytosis 4	30	3	2	1	0	5	hsa-miR-18a-3p	-0.4	-0.4
ZNF672	ENST00000306562.3	zinc finger protein 672	189	2	1	1	0	1	hsa-miR-18a-3p	-0.39	-0.39
RCOR2	ENST00000301459.4	REST corepressor 2	5	2	0	1	1	0	hsa-miR-18a-3p	-0.39	-0.39
SFXN3	ENST00000393459.1	sideroflexin 3	154	3	1	1	1	1	hsa-miR-18a-3p	-0.39	-0.39
ANXA13	ENST00000262219.6	annexin A13	5	1	0	1	0	1	hsa-miR-18a-3p	-0.38	-0.38
ABCB11	ENST00000263817.6	ATP-binding cassette, sub-family B (MDR/TAP), member 11	5	3	2	1	0	1	hsa-miR-18a-3p	-0.38	-0.56
POC1B	ENST00000378528.2	POC1 centriolar protein B	61	2	0	1	1	1	hsa-miR-18a-3p	-0.38	-0.5
WDR13	ENST00000218056.5	WD repeat domain 13	1128	3	1	1	1	1	hsa-miR-18a-3p	-0.38	-0.82
WDR55	ENST00000358337.5	WD repeat domain 55	251	2	1	1	0	0	hsa-miR-18a-3p	-0.38	-0.41
TNFSF8	ENST00000223795.2	tumor necrosis factor (ligand) superfamily, member 8	5	2	0	1	1	0	hsa-miR-18a-3p	-0.37	-0.37
NPSR1	ENST00000381539.3	neuropeptide S receptor 1	5	1	0	1	0	0	hsa-miR-18a-3p	-0.37	-0.37
RP11-80A15.1	ENST00000555109.1	Uncharacterized protein	5	1	0	1	0	1	hsa-miR-18a-3p	-0.37	-0.37
KAAG1	ENST00000274766.1	kidney associated antigen 1	5	2	0	1	1	0	hsa-miR-18a-3p	-0.37	-0.37
PPAP2B	ENST00000371250.3	phosphatidic acid phosphatase type 2B	81	6	1	1	4	1	hsa-miR-18a-3p	-0.37	-0.52
FKBP10	ENST00000321562.4	FK506 binding protein 10, 65 kDa	527	2	1	1	0	0	hsa-miR-18a-3p	-0.37	-0.37
TMEM50A	ENST00000374358.4	transmembrane protein 50A	228	2	1	1	0	0	hsa-miR-18a-3p	-0.37	-0.64
BCL2L2	ENST00000250405.5	BCL2-like 2	1380	3	0	1	2	1	hsa-miR-18a-3p	-0.36	-0.45
MAGOH	ENST00000371470.3	mago-nashi homolog, proliferation-associated (Drosophila)	953	1	0	1	0	0	hsa-miR-18a-3p	-0.36	-0.36
ISG20L2	ENST00000313146.6	interferon stimulated exonuclease gene 20kDa-like 2	89	2	0	1	1	1	hsa-miR-18a-3p	-0.36	-0.36
KLHL22	ENST00000328879.4	kelch-like family member 22	76	2	0	1	1	2	hsa-miR-18a-3p	-0.36	-0.36
GRIK3	ENST00000373091.3	glutamate receptor, ionotropic, kainate 3	7	4	1	1	2	5	hsa-miR-18a-3p	-0.36	-0.36
TXNRD3NB	ENST00000383572.2	thioredoxin reductase 3 neighbor	10	4	1	1	2	2	hsa-miR-18a-3p	-0.36	-0.8
U2AF2	ENST00000450554.2	U2 small nuclear RNA auxiliary factor 2	1093	2	0	1	1	1	hsa-miR-18a-3p	-0.35	-0.35
PARM1	ENST00000513238.1	prostate androgen-regulated mucin-like protein 1	161	3	0	1	2	1	hsa-miR-18a-3p	-0.35	-0.52
MARCH5	ENST00000358935.2	membrane-associated ring finger (C3HC4) 5	881	1	0	1	0	1	hsa-miR-18a-3p	-0.35	-0.35
GPX2	ENST00000389614.5	glutathione peroxidase 2 (gastrointestinal)	256	1	0	1	0	0	hsa-miR-18a-3p	-0.35	-0.35
HK2	ENST00000290573.2	hexokinase 2	5	2	1	1	0	0	hsa-miR-18a-3p	-0.35	-0.35
ST3GAL1	ENST00000319914.5	ST3 beta-galactoside alpha-2,3-sialyltransferase 1	59	5	2	1	2	3	hsa-miR-18a-3p	-0.35	-0.72
AUNIP	ENST00000374298.3	aurora kinase A and ninein interacting protein	66	1	0	1	0	0	hsa-miR-18a-3p	-0.34	-0.34
HDAC11	ENST00000433119.1	histone deacetylase 11	443	3	1	1	1	5	hsa-miR-18a-3p	-0.34	-0.43
FLJ27365	ENST00000360737.3	hsa-mir-4763	74	3	1	1	1	3	hsa-miR-18a-3p	-0.34	-0.4
RPL37	ENST00000274242.5	ribosomal protein L37	1785	2	0	1	1	3	hsa-miR-18a-3p	-0.34	-0.4
C8orf17	ENST00000507535.3	chromosome 8 open reading frame 17	5	3	0	1	2	0	hsa-miR-18a-3p	-0.34	-0.34
CNIH2	ENST00000528852.1	cornichon family AMPA receptor auxiliary protein 2	158	3	0	1	2	3	hsa-miR-18a-3p	-0.34	-0.34
BAHD1	ENST00000416165.1	bromo adjacent homology domain containing 1	76	2	1	1	0	4	hsa-miR-18a-3p	-0.34	-0.34
PNPLA5	ENST00000597664.1	patatin-like phospholipase domain containing 5	5	2	0	1	1	1	hsa-miR-18a-3p	-0.34	-0.34
NEU4	ENST00000407683.1	sialidase 4	452	2	0	1	1	1	hsa-miR-18a-3p	-0.34	-0.34
ZNF37A	ENST00000361085.5	zinc finger protein 37A	11	2	1	1	0	2	hsa-miR-18a-3p	-0.34	-0.34
EPM2AIP1	ENST00000322716.5	EPM2A (laforin) interacting protein 1	218	2	1	1	0	1	hsa-miR-18a-3p	-0.34	-0.4
PPP1R37	ENST00000221462.4	protein phosphatase 1, regulatory subunit 37	513	2	0	1	1	2	hsa-miR-18a-3p	-0.34	-0.34
DISP2	ENST00000267889.3	dispatched homolog 2 (Drosophila)	8	2	0	1	1	0	hsa-miR-18a-3p	-0.33	-0.33
TMEM213	ENST00000442682.2	transmembrane protein 213	5	2	0	1	1	1	hsa-miR-18a-3p	-0.33	-0.33
IL16	ENST00000394660.2	interleukin 16	5	3	1	1	1	2	hsa-miR-18a-3p	-0.33	-0.33
ZNF827	ENST00000379448.4	zinc finger protein 827	17	2	1	1	0	0	hsa-miR-18a-3p	-0.33	-0.47
ARL16	ENST00000397498.4	ADP-ribosylation factor-like 16	37	2	0	1	1	0	hsa-miR-18a-3p	-0.33	-0.33
TFR2	ENST00000431692.1	transferrin receptor 2	330	2	0	1	1	1	hsa-miR-18a-3p	-0.33	-0.33
TEAD3	ENST00000402886.3	TEA domain family member 3	137	4	0	1	3	2	hsa-miR-18a-3p	-0.33	-0.37
TTC23L	ENST00000505624.1	tetratricopeptide repeat domain 23-like	5	1	0	1	0	0	hsa-miR-18a-3p	-0.33	-0.33
RNFT2	ENST00000319176.7	ring finger protein, transmembrane 2	46	3	0	1	2	0	hsa-miR-18a-3p	-0.33	-0.36
CDRT4	ENST00000312177.6	CMT1A duplicated region transcript 4	109	1	0	1	0	1	hsa-miR-18a-3p	-0.33	-0.33
SPDEF	ENST00000374037.3	SAM pointed domain containing ETS transcription factor	5	1	0	1	0	3	hsa-miR-18a-3p	-0.33	-0.33
B3GALT5	ENST00000380620.4	UDP-Gal:betaGlcNAc beta 1,3-galactosyltransferase, polypeptide 5	5	3	1	1	1	6	hsa-miR-18a-3p	-0.33	-0.33
INHBA	ENST00000242208.4	inhibin, beta A	1260	2	0	1	1	0	hsa-miR-18a-3p	-0.32	-0.37
MRPS9	ENST00000258455.3	mitochondrial ribosomal protein S9	35	1	0	1	0	0	hsa-miR-18a-3p	-0.32	-0.32
UCK1	ENST00000372208.3	uridine-cytidine kinase 1	263	2	1	1	0	1	hsa-miR-18a-3p	-0.32	-0.38
CRYAB	ENST00000526180.1	crystallin, alpha B	39	1	0	1	0	0	hsa-miR-18a-3p	-0.32	-0.32
RP11-625H11.1	ENST00000558940.1	Uncharacterized protein	5	1	0	1	0	0	hsa-miR-18a-3p	-0.32	-0.32
PPM1M	ENST00000296487.4	protein phosphatase, Mg2+/Mn2+ dependent, 1M	5	1	0	1	0	1	hsa-miR-18a-3p	-0.32	-0.32
TNFAIP8	ENST00000504771.2	tumor necrosis factor, alpha-induced protein 8	608	1	0	1	0	2	hsa-miR-18a-3p	-0.32	-0.32
HSPB7	ENST00000411503.1	heat shock 27kDa protein family, member 7 (cardiovascular)	5	2	1	1	0	1	hsa-miR-18a-3p	-0.32	-0.32
ZFR2	ENST00000262961.4	zinc finger RNA binding protein 2	5	3	0	1	2	2	hsa-miR-18a-3p	-0.32	-0.32
CEBPE	ENST00000206513.5	CCAAT/enhancer binding protein (C/EBP), epsilon	5	1	0	1	0	0	hsa-miR-18a-3p	-0.32	-0.32
TMSB4Y	ENST00000284856.3	thymosin beta 4, Y-linked	5	1	0	1	0	0	hsa-miR-18a-3p	-0.32	-0.32
APEH	ENST00000296456.5	acylaminoacyl-peptide hydrolase	794	2	0	1	1	0	hsa-miR-18a-3p	-0.31	-0.31
FAM192A	ENST00000309137.8	family with sequence similarity 192, member A	502	2	0	1	1	0	hsa-miR-18a-3p	-0.31	-0.4
FLRT2	ENST00000330753.4	fibronectin leucine rich transmembrane protein 2	73	2	1	1	0	0	hsa-miR-18a-3p	-0.31	-0.38
LILRB1	ENST00000396331.1	leukocyte immunoglobulin-like receptor, subfamily B (with TM and ITIM domains), member 1	5	2	0	1	1	0	hsa-miR-18a-3p	-0.31	-0.31
SERINC5	ENST00000512721.1	serine incorporator 5	175	3	1	1	1	2	hsa-miR-18a-3p	-0.31	-0.33
GRINA	ENST00000313269.5	glutamate receptor, ionotropic, N-methyl D-aspartate-associated protein 1 (glutamate binding)	5637	2	1	1	0	1	hsa-miR-18a-3p	-0.31	-0.33
RP11-1055B8.7	ENST00000307745.7	BAH and coiled-coil domain-containing protein 1	247	3	0	1	2	4	hsa-miR-18a-3p	-0.31	-0.31
LYL1	ENST00000264824.4	lymphoblastic leukemia derived sequence 1	39	1	0	1	0	0	hsa-miR-18a-3p	-0.31	-0.31
EZR	ENST00000337147.7	ezrin	3757	2	1	1	0	0	hsa-miR-18a-3p	-0.31	-0.31
C20orf173	ENST00000246199.2	chromosome 20 open reading frame 173	5	1	0	1	0	0	hsa-miR-18a-3p	-0.31	-0.31
C21orf128	ENST00000329015.2	chromosome 21 open reading frame 128	5	1	0	1	0	1	hsa-miR-18a-3p	-0.3	-0.3
HIST1H2BJ	ENST00000541790.1	histone cluster 1, H2bj	383	1	0	1	0	0	hsa-miR-18a-3p	-0.3	-0.3
FXYD4	ENST00000476166.1	FXYD domain containing ion transport regulator 4	5	1	0	1	0	0	hsa-miR-18a-3p	-0.3	-0.3
CLEC4D	ENST00000299665.2	C-type lectin domain family 4, member D	5	1	0	1	0	0	hsa-miR-18a-3p	-0.3	-0.3
CGREF1	ENST00000402394.1	cell growth regulator with EF-hand domain 1	56	2	0	1	1	1	hsa-miR-18a-3p	-0.3	-0.35
NKIRAS2	ENST00000462043.2	NFKB inhibitor interacting Ras-like 2	9685	1	0	1	0	3	hsa-miR-18a-3p	-0.3	-0.3
RAD23B	ENST00000358015.3	RAD23 homolog B (S. cerevisiae)	1012	3	0	1	2	0	hsa-miR-18a-3p	-0.29	-0.36
LRP11	ENST00000239367.2	low density lipoprotein receptor-related protein 11	3235	1	0	1	0	1	hsa-miR-18a-3p	-0.29	-0.3
WNT2B	ENST00000369686.5	wingless-type MMTV integration site family, member 2B	5	4	1	1	2	1	hsa-miR-18a-3p	-0.29	-0.29
AC104841.2	ENST00000601871.1	HCG1777198, isoform CRA_a; PRO2900; Uncharacterized protein	5	1	0	1	0	2	hsa-miR-18a-3p	-0.29	-0.29
CLCNKB	ENST00000375679.4	chloride channel, voltage-sensitive Kb	5	2	0	1	1	0	hsa-miR-18a-3p	-0.29	-0.29
LRFN4	ENST00000309602.4	leucine rich repeat and fibronectin type III domain containing 4	230	2	0	1	1	1	hsa-miR-18a-3p	-0.29	-0.29
PET100	ENST00000594797.1	PET100 homolog (S. cerevisiae)	5	1	0	1	0	0	hsa-miR-18a-3p	-0.29	-0.29
ZDHHC16	ENST00000345745.5	zinc finger, DHHC-type containing 16	82	1	0	1	0	0	hsa-miR-18a-3p	-0.29	-0.29
RUFY4	ENST00000441828.2	RUN and FYVE domain containing 4	5	2	0	1	1	0	hsa-miR-18a-3p	-0.29	-0.29
NUDT9	ENST00000473942.1	nudix (nucleoside diphosphate linked moiety X)-type motif 9	325	1	0	1	0	0	hsa-miR-18a-3p	-0.29	-0.29
ENSA	ENST00000369014.5	endosulfine alpha	167	1	0	1	0	0	hsa-miR-18a-3p	-0.29	-0.29
NT5C	ENST00000582170.1	5', 3'-nucleotidase, cytosolic	649	1	0	1	0	1	hsa-miR-18a-3p	-0.29	-0.29
LAGE3	ENST00000407062.1	L antigen family, member 3	335	2	0	1	1	0	hsa-miR-18a-3p	-0.29	-0.29
AIFM2	ENST00000307864.1	apoptosis-inducing factor, mitochondrion-associated, 2	334	5	2	1	2	0	hsa-miR-18a-3p	-0.29	-0.66
LAS1L	ENST00000312391.8	LAS1-like (S. cerevisiae)	26	2	0	1	1	2	hsa-miR-18a-3p	-0.29	-0.39
AMT	ENST00000458307.2	aminomethyltransferase	63	1	0	1	0	2	hsa-miR-18a-3p	-0.29	-0.29
RHOB	ENST00000272233.4	ras homolog family member B	6532	1	0	1	0	0	hsa-miR-18a-3p	-0.29	-0.3
C21orf88	ENST00000380612.4	chromosome 21 open reading frame 88	5	1	0	1	0	0	hsa-miR-18a-3p	-0.29	-0.29
NELFB	ENST00000343053.4	negative elongation factor complex member B	1686	2	1	1	0	1	hsa-miR-18a-3p	-0.29	-0.29
CLCNKA	ENST00000375692.1	chloride channel, voltage-sensitive Ka	5	2	0	1	1	0	hsa-miR-18a-3p	-0.29	-0.29
BCL2L15	ENST00000393316.3	BCL2-like 15	5	1	0	1	0	0	hsa-miR-18a-3p	-0.29	-0.29
MTCH1	ENST00000373616.5	mitochondrial carrier 1	71	2	0	1	1	0	hsa-miR-18a-3p	-0.29	-0.29
WASF2	ENST00000536657.1	WAS protein family, member 2	311	3	1	1	1	2	hsa-miR-18a-3p	-0.28	-0.29
SAP30BP	ENST00000584667.1	SAP30 binding protein	867	2	0	1	1	1	hsa-miR-18a-3p	-0.28	-0.41
OPALIN	ENST00000371172.3	oligodendrocytic myelin paranodal and inner loop protein	5	2	0	1	1	0	hsa-miR-18a-3p	-0.28	-0.28
ELL	ENST00000262809.4	elongation factor RNA polymerase II	250	3	0	1	2	2	hsa-miR-18a-3p	-0.28	-0.31
LSM2	ENST00000375661.5	LSM2 homolog, U6 small nuclear RNA associated (S. cerevisiae)	8730	1	0	1	0	1	hsa-miR-18a-3p	-0.28	-0.29
CD79B	ENST00000392795.3	CD79b molecule, immunoglobulin-associated beta	5	1	0	1	0	0	hsa-miR-18a-3p	-0.28	-0.28
SLC25A25	ENST00000373069.5	solute carrier family 25 (mitochondrial carrier; phosphate carrier), member 25	3454	2	1	1	0	0	hsa-miR-18a-3p	-0.28	-0.28
TVP23C-CDRT4	ENST00000522212.2	TVP23C-CDRT4 readthrough	109	1	0	1	0	1	hsa-miR-18a-3p	-0.28	-0.28
RNASEH1	ENST00000315212.3	ribonuclease H1	212	3	0	1	2	2	hsa-miR-18a-3p	-0.28	-0.34
RECQL4	ENST00000428558.2	RecQ protein-like 4	77	1	0	1	0	0	hsa-miR-18a-3p	-0.28	-0.28
ACAD8	ENST00000281182.4	acyl-CoA dehydrogenase family, member 8	329	2	0	1	1	0	hsa-miR-18a-3p	-0.27	-0.27
TMEM194B	ENST00000409150.3	transmembrane protein 194B	271	1	0	1	0	1	hsa-miR-18a-3p	-0.27	-0.28
EML2	ENST00000245925.3	echinoderm microtubule associated protein like 2	40	1	0	1	0	0	hsa-miR-18a-3p	-0.27	-0.27
SQSTM1	ENST00000389805.4	sequestosome 1	5047	1	0	1	0	0	hsa-miR-18a-3p	-0.27	-0.28
SAYSD1	ENST00000373249.1	SAYSVFN motif domain containing 1	543	1	0	1	0	0	hsa-miR-18a-3p	-0.27	-0.27
MMP14	ENST00000311852.6	matrix metallopeptidase 14 (membrane-inserted)	276	3	0	1	2	3	hsa-miR-18a-3p	-0.27	-0.31
RNF121	ENST00000393713.3	ring finger protein 121	610	2	0	1	1	1	hsa-miR-18a-3p	-0.27	-0.28
TNFAIP8L2	ENST00000368910.3	tumor necrosis factor, alpha-induced protein 8-like 2	5	1	0	1	0	0	hsa-miR-18a-3p	-0.27	-0.27
NAA10	ENST00000370015.4	N(alpha)-acetyltransferase 10, NatA catalytic subunit	960	1	0	1	0	0	hsa-miR-18a-3p	-0.27	-0.27
OSBPL9	ENST00000371710.3	oxysterol binding protein-like 9	4836	1	0	1	0	0	hsa-miR-18a-3p	-0.27	-0.27
NT5C1A	ENST00000235628.1	5'-nucleotidase, cytosolic IA	4	4	0	1	3	3	hsa-miR-18a-3p	-0.27	-0.27
DEFB132	ENST00000382376.3	defensin, beta 132	5	2	0	1	1	0	hsa-miR-18a-3p	-0.27	-0.27
TSPAN18	ENST00000340160.3	tetraspanin 18	332	2	1	1	0	4	hsa-miR-18a-3p	-0.27	-0.33
CNOT4	ENST00000541284.1	CCR4-NOT transcription complex, subunit 4	27	1	0	1	0	0	hsa-miR-18a-3p	-0.27	-0.27
MTFP1	ENST00000266263.5	mitochondrial fission process 1	2373	1	0	1	0	0	hsa-miR-18a-3p	-0.27	-0.27
C9orf43	ENST00000374165.1	chromosome 9 open reading frame 43	5	1	0	1	0	1	hsa-miR-18a-3p	-0.27	-0.27
VCL	ENST00000372755.3	vinculin	189	2	1	1	0	0	hsa-miR-18a-3p	-0.26	-0.35
MAGEB3	ENST00000361644.2	melanoma antigen family B, 3	5	1	0	1	0	0	hsa-miR-18a-3p	-0.26	-0.26
ELMO3	ENST00000360833.1	engulfment and cell motility 3	80	1	0	1	0	0	hsa-miR-18a-3p	-0.26	-0.26
INO80E	ENST00000563197.1	INO80 complex subunit E	3687	1	0	1	0	0	hsa-miR-18a-3p	-0.26	-0.26
TMEM223	ENST00000307366.7	transmembrane protein 223	494	1	0	1	0	0	hsa-miR-18a-3p	-0.26	-0.27
SLFN5	ENST00000299977.4	schlafen family member 5	195	2	1	1	0	3	hsa-miR-18a-3p	-0.26	-0.32
TEKT2	ENST00000207457.3	tektin 2 (testicular)	5	1	0	1	0	0	hsa-miR-18a-3p	-0.26	-0.26
ADRA1D	ENST00000379453.4	adrenoceptor alpha 1D	17	2	0	1	1	0	hsa-miR-18a-3p	-0.26	-0.26
KIF7	ENST00000394412.3	kinesin family member 7	13	1	0	1	0	1	hsa-miR-18a-3p	-0.26	-0.26
ARRB2	ENST00000575877.1	arrestin, beta 2	158	1	0	1	0	0	hsa-miR-18a-3p	-0.26	-0.26
UQCRC1	ENST00000203407.5	ubiquinol-cytochrome c reductase core protein I	8117	1	0	1	0	0	hsa-miR-18a-3p	-0.26	-0.26
PICK1	ENST00000404072.3	protein interacting with PRKCA 1	155	1	0	1	0	1	hsa-miR-18a-3p	-0.26	-0.26
ZC3HC1	ENST00000358303.4	zinc finger, C3HC-type containing 1	566	1	0	1	0	0	hsa-miR-18a-3p	-0.26	-0.26
CCDC101	ENST00000317058.3	coiled-coil domain containing 101	9	1	0	1	0	0	hsa-miR-18a-3p	-0.26	-0.26
ZNF205	ENST00000382192.3	zinc finger protein 205	26	1	0	1	0	0	hsa-miR-18a-3p	-0.26	-0.26
TMEM159	ENST00000572258.1	transmembrane protein 159	159	1	0	1	0	0	hsa-miR-18a-3p	-0.26	-0.27
BRCA1	ENST00000468300.1	breast cancer 1, early onset	396	2	0	1	1	1	hsa-miR-18a-3p	-0.26	-0.26
UBE2Z	ENST00000360943.5	ubiquitin-conjugating enzyme E2Z	3688	2	1	1	0	0	hsa-miR-18a-3p	-0.26	-0.26
CNST	ENST00000366513.4	consortin, connexin sorting protein	303	1	0	1	0	1	hsa-miR-18a-3p	-0.25	-0.26
SP8	ENST00000418710.2	Sp8 transcription factor	95	3	0	1	2	2	hsa-miR-18a-3p	-0.25	-0.27
SCARA3	ENST00000301904.3	scavenger receptor class A, member 3	5318	2	1	1	0	2	hsa-miR-18a-3p	-0.25	-0.25
SCML4	ENST00000369022.2	sex comb on midleg-like 4 (Drosophila)	10	3	1	1	1	1	hsa-miR-18a-3p	-0.25	-0.31
HYDIN	ENST00000393567.2	HYDIN, axonemal central pair apparatus protein	5	1	0	1	0	0	hsa-miR-18a-3p	-0.25	-0.25
TMEM178B	ENST00000565468.1	transmembrane protein 178B	129	4	1	1	2	2	hsa-miR-18a-3p	-0.25	-0.25
ZSCAN30	ENST00000333206.5	zinc finger and SCAN domain containing 30	274	2	0	1	1	1	hsa-miR-18a-3p	-0.25	-0.25
ATP5D	ENST00000215375.2	ATP synthase, H+ transporting, mitochondrial F1 complex, delta subunit	5503	1	0	1	0	1	hsa-miR-18a-3p	-0.25	-0.25
AC135983.2	ENST00000593303.1	Protein LOC100996413	5	2	0	1	1	2	hsa-miR-18a-3p	-0.25	-0.25
MEPCE	ENST00000310512.2	methylphosphate capping enzyme	1024	1	0	1	0	0	hsa-miR-18a-3p	-0.25	-0.26
MAGEC2	ENST00000247452.3	melanoma antigen family C, 2	5	1	0	1	0	0	hsa-miR-18a-3p	-0.25	-0.25
ANGEL1	ENST00000251089.2	angel homolog 1 (Drosophila)	299	3	1	1	1	1	hsa-miR-18a-3p	-0.25	-0.37
AC008267.1	ENST00000600021.1	HCG1983814; Uncharacterized protein	5	1	0	1	0	0	hsa-miR-18a-3p	-0.25	-0.25
TIMM22	ENST00000327158.4	translocase of inner mitochondrial membrane 22 homolog (yeast)	290	2	1	1	0	0	hsa-miR-18a-3p	-0.25	-0.53
PNMA5	ENST00000361887.5	paraneoplastic Ma antigen family member 5	5	3	0	1	2	1	hsa-miR-18a-3p	-0.24	-0.24
C10orf35	ENST00000373279.4	chromosome 10 open reading frame 35	84	1	0	1	0	0	hsa-miR-18a-3p	-0.24	-0.24
HMGN5	ENST00000358130.2	high mobility group nucleosome binding domain 5	46	1	0	1	0	0	hsa-miR-18a-3p	-0.24	-0.29
ANKRD46	ENST00000335659.3	ankyrin repeat domain 46	33	1	0	1	0	0	hsa-miR-18a-3p	-0.24	-0.24
PCDH1	ENST00000503492.1	protocadherin 1	30	3	0	1	2	4	hsa-miR-18a-3p	-0.24	-0.27
RNASE7	ENST00000298690.4	ribonuclease, RNase A family, 7	5	1	0	1	0	0	hsa-miR-18a-3p	-0.24	-0.24
RAB37	ENST00000392610.1	RAB37, member RAS oncogene family	875	3	0	1	2	1	hsa-miR-18a-3p	-0.24	-0.24
GNAI3	ENST00000369851.4	guanine nucleotide binding protein (G protein), alpha inhibiting activity polypeptide 3	2439	1	0	1	0	2	hsa-miR-18a-3p	-0.24	-0.32
FAM107B	ENST00000378470.1	family with sequence similarity 107, member B	403	1	0	1	0	1	hsa-miR-18a-3p	-0.24	-0.25
PDE11A	ENST00000286063.6	phosphodiesterase 11A	7	2	1	1	0	1	hsa-miR-18a-3p	-0.24	-0.24
BRMS1	ENST00000359957.3	breast cancer metastasis suppressor 1	2647	1	0	1	0	0	hsa-miR-18a-3p	-0.24	-0.24
COPZ1	ENST00000551779.1	coatomer protein complex, subunit zeta 1	2623	2	0	1	1	0	hsa-miR-18a-3p	-0.24	-0.41
CCDC177	ENST00000599174.1	Homo sapiens coiled-coil domain containing 177 (CCDC177), mRNA.	0	2	1	1	0	0	hsa-miR-18a-3p	-0.24	-0.24
RXFP3	ENST00000330120.3	relaxin/insulin-like family peptide receptor 3	5	2	0	1	1	0	hsa-miR-18a-3p	-0.24	-0.24
AP000322.53	ENST00000450895.1		5	1	0	1	0	0	hsa-miR-18a-3p	-0.24	-0.24
TMEM242	ENST00000400788.4	transmembrane protein 242	593	2	0	1	1	1	hsa-miR-18a-3p	-0.24	-0.28
HIST1H4I	ENST00000354348.2	histone cluster 1, H4i	5	1	0	1	0	0	hsa-miR-18a-3p	-0.24	-0.24
UBALD2	ENST00000327490.6	UBA-like domain containing 2	506	1	0	1	0	2	hsa-miR-18a-3p	-0.24	-0.28
THY1	ENST00000284240.5	Thy-1 cell surface antigen	2345	1	0	1	0	0	hsa-miR-18a-3p	-0.24	-0.25
CBR1	ENST00000530908.1	carbonyl reductase 1	113	1	0	1	0	0	hsa-miR-18a-3p	-0.24	-0.24
TCL1B	ENST00000340722.7	T-cell leukemia/lymphoma 1B	5	1	0	1	0	0	hsa-miR-18a-3p	-0.24	-0.24
USP5	ENST00000229268.8	ubiquitin specific peptidase 5 (isopeptidase T)	104	2	0	1	1	1	hsa-miR-18a-3p	-0.24	-0.24
ARHGEF25	ENST00000333972.7	Rho guanine nucleotide exchange factor (GEF) 25	156	1	0	1	0	1	hsa-miR-18a-3p	-0.24	-0.24
NFXL1	ENST00000381538.3	nuclear transcription factor, X-box binding-like 1	71	1	0	1	0	0	hsa-miR-18a-3p	-0.24	-0.25
BLOC1S1	ENST00000549147.1	biogenesis of lysosomal organelles complex-1, subunit 1	429	1	0	1	0	0	hsa-miR-18a-3p	-0.24	-0.24
GPR162	ENST00000428545.2	G protein-coupled receptor 162	8	1	0	1	0	0	hsa-miR-18a-3p	-0.24	-0.24
RP4-539M6.19	ENST00000439838.1	Uncharacterized protein	2373	1	0	1	0	0	hsa-miR-18a-3p	-0.24	-0.24
C12orf74	ENST00000544406.2	chromosome 12 open reading frame 74	5	1	0	1	0	1	hsa-miR-18a-3p	-0.24	-0.24
DNAJC4	ENST00000355040.4	DnaJ (Hsp40) homolog, subfamily C, member 4	67	1	0	1	0	0	hsa-miR-18a-3p	-0.24	-0.24
C10orf105	ENST00000441508.2	chromosome 10 open reading frame 105	5	3	0	1	2	2	hsa-miR-18a-3p	-0.23	-0.23
SLX4IP	ENST00000334534.5	SLX4 interacting protein	0	2	1	1	0	0	hsa-miR-18a-3p	-0.23	-0.23
HSPA12B	ENST00000254963.2	heat shock 70kD protein 12B	16	1	0	1	0	0	hsa-miR-18a-3p	-0.23	-0.23
NAT14	ENST00000205194.4	N-acetyltransferase 14 (GCN5-related, putative)	392	1	0	1	0	1	hsa-miR-18a-3p	-0.23	-0.23
CDC40	ENST00000368932.1	cell division cycle 40	741	1	0	1	0	0	hsa-miR-18a-3p	-0.23	-0.23
GRAP2	ENST00000344138.4	GRB2-related adaptor protein 2	5	2	0	1	1	5	hsa-miR-18a-3p	-0.23	-0.27
C22orf34	ENST00000400023.1	chromosome 22 open reading frame 34	5	1	0	1	0	1	hsa-miR-18a-3p	-0.23	-0.23
NTN4	ENST00000343702.4	netrin 4	15	1	0	1	0	0	hsa-miR-18a-3p	-0.23	-0.23
CD247	ENST00000362089.5	CD247 molecule	9	3	0	1	2	1	hsa-miR-18a-3p	-0.23	-0.23
SSX1	ENST00000376919.3	synovial sarcoma, X breakpoint 1	5	1	0	1	0	0	hsa-miR-18a-3p	-0.23	-0.23
ANPEP	ENST00000300060.6	alanyl (membrane) aminopeptidase	216	1	0	1	0	0	hsa-miR-18a-3p	-0.23	-0.23
SLC23A1	ENST00000353963.3	solute carrier family 23 (ascorbic acid transporter), member 1	19	1	0	1	0	0	hsa-miR-18a-3p	-0.23	-0.23
ARFIP2	ENST00000254584.2	ADP-ribosylation factor interacting protein 2	798	1	0	1	0	1	hsa-miR-18a-3p	-0.23	-0.27
CPLX3	ENST00000395018.4	complexin 3	5	2	0	1	1	0	hsa-miR-18a-3p	-0.23	-0.23
IL10RB	ENST00000290200.2	interleukin 10 receptor, beta	238	1	0	1	0	0	hsa-miR-18a-3p	-0.23	-0.23
SERHL2	ENST00000340239.4	serine hydrolase-like 2	5	1	0	1	0	0	hsa-miR-18a-3p	-0.23	-0.23
CRY2	ENST00000443527.2	cryptochrome 2 (photolyase-like)	63	2	0	1	1	1	hsa-miR-18a-3p	-0.23	-0.23
ITPR2	ENST00000381340.3	inositol 1,4,5-trisphosphate receptor, type 2	334	2	1	1	0	1	hsa-miR-18a-3p	-0.23	-0.47
OTUD7B	ENST00000369135.4	OTU domain containing 7B	299	4	0	1	3	2	hsa-miR-18a-3p	-0.23	-0.38
CLEC3B	ENST00000296130.4	C-type lectin domain family 3, member B	5	1	0	1	0	0	hsa-miR-18a-3p	-0.23	-0.23
UBA52	ENST00000442744.2	ubiquitin A-52 residue ribosomal protein fusion product 1	1757	1	0	1	0	0	hsa-miR-18a-3p	-0.23	-0.23
CPXM1	ENST00000380605.2	carboxypeptidase X (M14 family), member 1	9	1	0	1	0	0	hsa-miR-18a-3p	-0.23	-0.23
BOLA1	ENST00000369152.5	bolA family member 1	26	1	0	1	0	0	hsa-miR-18a-3p	-0.23	-0.23
FKBP14	ENST00000222803.5	FK506 binding protein 14, 22 kDa	939	1	0	1	0	0	hsa-miR-18a-3p	-0.23	-0.23
FOXJ2	ENST00000162391.3	forkhead box J2	9	1	0	1	0	0	hsa-miR-18a-3p	-0.23	-0.23
CASP2	ENST00000310447.5	caspase 2, apoptosis-related cysteine peptidase	274	2	1	1	0	0	hsa-miR-18a-3p	-0.22	-0.24
MZB1	ENST00000302125.8	marginal zone B and B1 cell-specific protein	5	1	0	1	0	0	hsa-miR-18a-3p	-0.22	-0.22
GJB1	ENST00000374022.3	gap junction protein, beta 1, 32kDa	96	1	0	1	0	0	hsa-miR-18a-3p	-0.22	-0.22
SCN2B	ENST00000278947.5	sodium channel, voltage-gated, type II, beta subunit	5	3	0	1	2	5	hsa-miR-18a-3p	-0.22	-0.22
TCEA2	ENST00000395053.3	transcription elongation factor A (SII), 2	181	3	0	1	2	2	hsa-miR-18a-3p	-0.22	-0.22
TUFM	ENST00000313511.3	Tu translation elongation factor, mitochondrial	41584	1	0	1	0	0	hsa-miR-18a-3p	-0.22	-0.22
CYP2A6	ENST00000301141.5	cytochrome P450, family 2, subfamily A, polypeptide 6	5	1	0	1	0	1	hsa-miR-18a-3p	-0.22	-0.22
AJAP1	ENST00000378191.4	adherens junctions associated protein 1	5	4	1	1	2	6	hsa-miR-18a-3p	-0.22	-0.22
TEF	ENST00000266304.4	thyrotrophic embryonic factor	60	2	1	1	0	4	hsa-miR-18a-3p	-0.22	-0.24
CCDC8	ENST00000307522.3	coiled-coil domain containing 8	68	1	0	1	0	0	hsa-miR-18a-3p	-0.22	-0.23
TMEM55B	ENST00000250489.4	transmembrane protein 55B	623	2	0	1	1	0	hsa-miR-18a-3p	-0.22	-0.22
ELOVL1	ENST00000372458.3	ELOVL fatty acid elongase 1	188	1	0	1	0	1	hsa-miR-18a-3p	-0.22	-0.22
YKT6	ENST00000223369.2	YKT6 v-SNARE homolog (S. cerevisiae)	2409	2	0	1	1	2	hsa-miR-18a-3p	-0.22	-0.22
OR2Y1	ENST00000307832.2	olfactory receptor, family 2, subfamily Y, member 1	5	1	0	1	0	0	hsa-miR-18a-3p	-0.22	-0.22
SAA1	ENST00000405158.2	serum amyloid A1	48	2	0	1	1	0	hsa-miR-18a-3p	-0.22	-0.38
C2orf62	ENST00000289388.3	chromosome 2 open reading frame 62	5	1	0	1	0	0	hsa-miR-18a-3p	-0.22	-0.22
VEGFA	ENST00000417285.2	vascular endothelial growth factor A	907	1	0	1	0	1	hsa-miR-18a-3p	-0.22	-0.22
R3HDM2	ENST00000347140.3	R3H domain containing 2	5	1	0	1	0	0	hsa-miR-18a-3p	-0.22	-0.22
SERP1	ENST00000239944.2	stress-associated endoplasmic reticulum protein 1	3242	1	0	1	0	0	hsa-miR-18a-3p	-0.22	-0.26
PARP3	ENST00000431474.1	poly (ADP-ribose) polymerase family, member 3	5	1	0	1	0	0	hsa-miR-18a-3p	-0.22	-0.22
MCHR2	ENST00000281806.2	melanin-concentrating hormone receptor 2	5	1	0	1	0	0	hsa-miR-18a-3p	-0.22	-0.22
INPPL1	ENST00000298229.2	inositol polyphosphate phosphatase-like 1	1138	1	0	1	0	2	hsa-miR-18a-3p	-0.22	-0.22
SSX3	ENST00000298396.2	synovial sarcoma, X breakpoint 3	5	1	0	1	0	0	hsa-miR-18a-3p	-0.22	-0.22
HAL	ENST00000538703.1	histidine ammonia-lyase	472	1	0	1	0	0	hsa-miR-18a-3p	-0.22	-0.22
RDX	ENST00000343115.4	radixin	44	2	0	1	1	0	hsa-miR-18a-3p	-0.22	-0.22
SEMA3G	ENST00000231721.2	sema domain, immunoglobulin domain (Ig), short basic domain, secreted, (semaphorin) 3G	85	2	1	1	0	0	hsa-miR-18a-3p	-0.22	-0.22
TOB2	ENST00000327492.3	transducer of ERBB2, 2	71	3	1	1	1	1	hsa-miR-18a-3p	-0.22	-0.29
PRR23A	ENST00000383163.2	proline rich 23A	5	1	0	1	0	1	hsa-miR-18a-3p	-0.21	-0.21
GRB2	ENST00000392563.1	growth factor receptor-bound protein 2	2660	2	0	1	1	2	hsa-miR-18a-3p	-0.21	-0.22
ZNF280C	ENST00000370978.4	zinc finger protein 280C	138	1	0	1	0	1	hsa-miR-18a-3p	-0.21	-0.21
KXD1	ENST00000540691.1	KxDL motif containing 1	117	1	0	1	0	0	hsa-miR-18a-3p	-0.21	-0.21
PTCHD1	ENST00000379361.4	patched domain containing 1	59	3	1	1	1	2	hsa-miR-18a-3p	-0.21	-0.29
SSTR5	ENST00000397547.2	somatostatin receptor 5	5	1	0	1	0	2	hsa-miR-18a-3p	-0.21	-0.21
SLC4A9	ENST00000507527.1	solute carrier family 4, sodium bicarbonate cotransporter, member 9	5	1	0	1	0	0	hsa-miR-18a-3p	-0.21	-0.21
TMEM97	ENST00000226230.6	transmembrane protein 97	10226	1	0	1	0	0	hsa-miR-18a-3p	-0.21	-0.21
SRF	ENST00000265354.4	serum response factor (c-fos serum response element-binding transcription factor)	596	1	0	1	0	3	hsa-miR-18a-3p	-0.21	-0.22
ACP5	ENST00000590420.1	acid phosphatase 5, tartrate resistant	244	1	0	1	0	0	hsa-miR-18a-3p	-0.21	-0.22
LSM4	ENST00000593829.1	LSM4 homolog, U6 small nuclear RNA associated (S. cerevisiae)	469	1	0	1	0	0	hsa-miR-18a-3p	-0.21	-0.21
FPR1	ENST00000595042.1	formyl peptide receptor 1	5	2	1	1	0	0	hsa-miR-18a-3p	-0.21	-0.31
CHRNB2	ENST00000368476.3	cholinergic receptor, nicotinic, beta 2 (neuronal)	16	4	2	1	1	2	hsa-miR-18a-3p	-0.21	-0.21
PLA2G2C	ENST00000429261.2	phospholipase A2, group IIC	5	2	0	1	1	1	hsa-miR-18a-3p	-0.21	-0.21
ADAM12	ENST00000368679.4	ADAM metallopeptidase domain 12	758	2	1	1	0	1	hsa-miR-18a-3p	-0.21	-0.24
GPR6	ENST00000275169.3	G protein-coupled receptor 6	5	1	0	1	0	0	hsa-miR-18a-3p	-0.21	-0.21
CRTAP	ENST00000320954.6	cartilage associated protein	3154	2	1	1	0	1	hsa-miR-18a-3p	-0.21	-0.44
NUTM2G	ENST00000372322.3	NUT family member 2G	5	1	0	1	0	0	hsa-miR-18a-3p	-0.21	-0.21
MEMO1	ENST00000295065.5	mediator of cell motility 1	89	1	0	1	0	0	hsa-miR-18a-3p	-0.21	-0.21
FAM181A	ENST00000267594.5	family with sequence similarity 181, member A	5	1	0	1	0	1	hsa-miR-18a-3p	-0.21	-0.21
TFRC	ENST00000540528.1	transferrin receptor	296	1	0	1	0	0	hsa-miR-18a-3p	-0.21	-0.23
KCNK7	ENST00000394216.2	potassium channel, subfamily K, member 7	5	1	0	1	0	0	hsa-miR-18a-3p	-0.21	-0.21
AGTR1	ENST00000404754.2	angiotensin II receptor, type 1	103	1	0	1	0	0	hsa-miR-18a-3p	-0.21	-0.21
LSM7	ENST00000252622.10	LSM7 homolog, U6 small nuclear RNA associated (S. cerevisiae)	31413	1	0	1	0	0	hsa-miR-18a-3p	-0.21	-0.21
SELV	ENST00000335426.4	Selenoprotein V	5	1	0	1	0	0	hsa-miR-18a-3p	-0.21	-0.21
NUTM2F	ENST00000253262.4	NUT family member 2F	5	1	0	1	0	0	hsa-miR-18a-3p	-0.21	-0.21
STK19	ENST00000375331.2	serine/threonine kinase 19	5	1	0	1	0	0	hsa-miR-18a-3p	-0.21	-0.21
NOL12	ENST00000359114.4	nucleolar protein 12	536	2	0	1	1	4	hsa-miR-18a-3p	-0.21	-0.22
DUSP9	ENST00000370167.4	dual specificity phosphatase 9	3766	1	0	1	0	1	hsa-miR-18a-3p	-0.21	-0.21
BCAS1	ENST00000371440.3	breast carcinoma amplified sequence 1	0	1	0	1	0	0	hsa-miR-18a-3p	-0.21	-0.21
USP46	ENST00000441222.3	ubiquitin specific peptidase 46	180	2	1	1	0	3	hsa-miR-18a-3p	-0.21	-0.24
FADS3	ENST00000540820.1	fatty acid desaturase 3	62	2	0	1	1	0	hsa-miR-18a-3p	-0.21	-0.21
FAM107A	ENST00000464064.1	family with sequence similarity 107, member A	12	2	1	1	0	0	hsa-miR-18a-3p	-0.21	-0.21
MOGS	ENST00000409065.1	mannosyl-oligosaccharide glucosidase	184	1	0	1	0	1	hsa-miR-18a-3p	-0.21	-0.21
C4orf33	ENST00000281146.5	chromosome 4 open reading frame 33	18	2	0	1	1	0	hsa-miR-18a-3p	-0.21	-0.26
STAC	ENST00000273183.3	SH3 and cysteine rich domain	172	1	0	1	0	0	hsa-miR-18a-3p	-0.2	-0.2
RP11-422N16.3	ENST00000499579.1	Uncharacterized protein	5	1	0	1	0	0	hsa-miR-18a-3p	-0.2	-0.2
COPS3	ENST00000539941.2	COP9 signalosome subunit 3	3495	1	0	1	0	0	hsa-miR-18a-3p	-0.2	-0.2
GPR26	ENST00000284674.1	G protein-coupled receptor 26	5	2	1	1	0	3	hsa-miR-18a-3p	-0.2	-0.2
UVRAG	ENST00000356136.3	UV radiation resistance associated	116	3	0	1	2	0	hsa-miR-18a-3p	-0.2	-0.27
ATMIN	ENST00000299575.4	ATM interactor	129	2	0	1	1	0	hsa-miR-18a-3p	-0.2	-0.21
DDAH2	ENST00000375789.2	dimethylarginine dimethylaminohydrolase 2	26	2	1	1	0	0	hsa-miR-18a-3p	-0.2	-0.56
MCAT	ENST00000327555.5	malonyl CoA:ACP acyltransferase (mitochondrial)	133	1	0	1	0	0	hsa-miR-18a-3p	-0.2	-0.2
ZFYVE19	ENST00000355341.4	zinc finger, FYVE domain containing 19	200	1	0	1	0	0	hsa-miR-18a-3p	-0.2	-0.2
OGFOD2	ENST00000536150.1	2-oxoglutarate and iron-dependent oxygenase domain containing 2	111	2	0	1	1	0	hsa-miR-18a-3p	-0.2	-0.28
PLEC	ENST00000345136.3	plectin	7	2	1	1	0	0	hsa-miR-18a-3p	-0.2	-0.2
TMEM38A	ENST00000187762.2	transmembrane protein 38A	158	2	0	1	1	1	hsa-miR-18a-3p	-0.2	-0.2
PRELID1	ENST00000303204.4	PRELI domain containing 1	1203	1	0	1	0	1	hsa-miR-18a-3p	-0.2	-0.2
PHF17	ENST00000226319.6	PHD finger protein 17	1393	1	0	1	0	0	hsa-miR-18a-3p	-0.2	-0.2
GLB1L	ENST00000295759.7	galactosidase, beta 1-like	192	1	0	1	0	1	hsa-miR-18a-3p	-0.2	-0.2
SSX2B	ENST00000276049.6	synovial sarcoma, X breakpoint 2B	5	1	0	1	0	0	hsa-miR-18a-3p	-0.2	-0.2
STAG3	ENST00000317296.5	stromal antigen 3	5	1	0	1	0	0	hsa-miR-18a-3p	-0.2	-0.2
MUC6	ENST00000421673.2	mucin 6, oligomeric mucus/gel-forming	5	2	1	1	0	0	hsa-miR-18a-3p	-0.2	-0.2
CADM4	ENST00000222374.2	cell adhesion molecule 4	50	1	0	1	0	4	hsa-miR-18a-3p	-0.2	-0.2
SSX2	ENST00000336777.5	synovial sarcoma, X breakpoint 2	5	1	0	1	0	0	hsa-miR-18a-3p	-0.2	-0.2
CLEC7A	ENST00000298523.5	C-type lectin domain family 7, member A	5	1	0	1	0	0	hsa-miR-18a-3p	-0.2	-0.2
SNX32	ENST00000308342.6	sorting nexin 32	39	1	0	1	0	0	hsa-miR-18a-3p	-0.2	-0.2
ZNF655	ENST00000425063.1	zinc finger protein 655	709	1	0	1	0	0	hsa-miR-18a-3p	-0.2	-0.2
FAM170B	ENST00000311787.5	family with sequence similarity 170, member B	5	1	0	1	0	0	hsa-miR-18a-3p	-0.2	-0.2
DUSP4	ENST00000240100.2	dual specificity phosphatase 4	245	2	0	1	1	0	hsa-miR-18a-3p	-0.2	-0.3
C12orf60	ENST00000330828.2	chromosome 12 open reading frame 60	11	1	0	1	0	0	hsa-miR-18a-3p	-0.2	-0.2
TMEM217	ENST00000336655.2	transmembrane protein 217	44	1	0	1	0	1	hsa-miR-18a-3p	-0.2	-0.2
KCNH6	ENST00000583023.1	potassium voltage-gated channel, subfamily H (eag-related), member 6	5	1	0	1	0	1	hsa-miR-18a-3p	-0.2	-0.2
SIRPB2	ENST00000359801.3	signal-regulatory protein beta 2	5	1	0	1	0	4	hsa-miR-18a-3p	-0.2	-0.2
LIF	ENST00000403987.3	leukemia inhibitory factor	55	1	0	1	0	3	hsa-miR-18a-3p	-0.2	-0.22
PPAPDC3	ENST00000372264.3	phosphatidic acid phosphatase type 2 domain containing 3	705	1	0	1	0	2	hsa-miR-18a-3p	-0.2	-0.2
ALX4	ENST00000329255.3	ALX homeobox 4	52	3	0	1	2	4	hsa-miR-18a-3p	-0.2	-0.2
BET1L	ENST00000325147.9	Bet1 golgi vesicular membrane trafficking protein-like	702	3	0	1	2	1	hsa-miR-18a-3p	-0.2	-0.27
INIP	ENST00000374242.4	INTS3 and NABP interacting protein	423	2	0	1	1	0	hsa-miR-18a-3p	-0.2	-0.22
SOST	ENST00000301691.2	sclerostin	10	2	0	1	1	1	hsa-miR-18a-3p	-0.2	-0.2
SPEN	ENST00000375759.3	spen homolog, transcriptional regulator (Drosophila)	7	1	0	1	0	0	hsa-miR-18a-3p	-0.2	-0.2
GSTCD	ENST00000515279.1	glutathione S-transferase, C-terminal domain containing	411	1	0	1	0	0	hsa-miR-18a-3p	-0.2	-0.2
ZNF467	ENST00000302017.3	zinc finger protein 467	11	1	0	1	0	0	hsa-miR-18a-3p	-0.19	-0.19
IL27	ENST00000356897.1	interleukin 27	5	1	0	1	0	0	hsa-miR-18a-3p	-0.19	-0.19
SSTR3	ENST00000328544.3	somatostatin receptor 3	5	2	0	1	1	1	hsa-miR-18a-3p	-0.19	-0.19
SLC12A2	ENST00000262461.2	solute carrier family 12 (sodium/potassium/chloride transporter), member 2	655	1	0	1	0	0	hsa-miR-18a-3p	-0.19	-0.2
GPR62	ENST00000322241.4	G protein-coupled receptor 62	5	1	0	1	0	1	hsa-miR-18a-3p	-0.19	-0.19
ZNF677	ENST00000599012.1	zinc finger protein 677	51	1	0	1	0	0	hsa-miR-18a-3p	-0.19	-0.19
FGF4	ENST00000168712.1	fibroblast growth factor 4	5	1	0	1	0	0	hsa-miR-18a-3p	-0.19	-0.19
DHFRL1	ENST00000314636.2	dihydrofolate reductase-like 1	35	2	0	1	1	1	hsa-miR-18a-3p	-0.19	-0.19
SMAP1	ENST00000370452.3	small ArfGAP 1	64	1	0	1	0	1	hsa-miR-18a-3p	-0.19	-0.21
GRB7	ENST00000309185.3	growth factor receptor-bound protein 7	66	1	0	1	0	1	hsa-miR-18a-3p	-0.19	-0.19
ZNRF1	ENST00000335325.4	zinc and ring finger 1, E3 ubiquitin protein ligase	519	2	0	1	1	3	hsa-miR-18a-3p	-0.19	-0.23
VSNL1	ENST00000406397.1	visinin-like 1	89	2	0	1	1	0	hsa-miR-18a-3p	-0.19	-0.4
KCNE1	ENST00000399289.3	potassium voltage-gated channel, Isk-related family, member 1	5	2	0	1	1	0	hsa-miR-18a-3p	-0.19	-0.19
APOC4	ENST00000419266.2	apolipoprotein C-IV	2245	1	0	1	0	0	hsa-miR-18a-3p	-0.19	-0.19
FAM169B	ENST00000558256.1	family with sequence similarity 169, member B	5	2	0	1	1	1	hsa-miR-18a-3p	-0.19	-0.19
SLC35A4	ENST00000323146.3	solute carrier family 35, member A4	334	1	0	1	0	1	hsa-miR-18a-3p	-0.19	-0.19
FLNB	ENST00000357272.4	filamin B, beta	467	4	2	1	1	6	hsa-miR-18a-3p	-0.19	-0.22
C6orf47	ENST00000375911.1	chromosome 6 open reading frame 47	38	1	0	1	0	0	hsa-miR-18a-3p	-0.19	-0.23
IRF2	ENST00000393593.3	interferon regulatory factor 2	420	1	0	1	0	0	hsa-miR-18a-3p	-0.19	-0.19
MATN1	ENST00000373765.4	matrilin 1, cartilage matrix protein	5	2	0	1	1	1	hsa-miR-18a-3p	-0.19	-0.19
IQCC	ENST00000537469.1	IQ motif containing C	48	1	0	1	0	0	hsa-miR-18a-3p	-0.19	-0.19
KRT77	ENST00000341809.3	keratin 77	5	1	0	1	0	1	hsa-miR-18a-3p	-0.19	-0.19
MRPS18A	ENST00000372116.1	mitochondrial ribosomal protein S18A	1037	1	0	1	0	0	hsa-miR-18a-3p	-0.19	-0.19
CALR	ENST00000316448.5	calreticulin	17017	1	0	1	0	2	hsa-miR-18a-3p	-0.19	-0.19
C17orf62	ENST00000342572.8	chromosome 17 open reading frame 62	89	1	0	1	0	0	hsa-miR-18a-3p	-0.19	-0.19
CSNK2A2	ENST00000262506.3	casein kinase 2, alpha prime polypeptide	99	1	0	1	0	0	hsa-miR-18a-3p	-0.19	-0.19
CXCR5	ENST00000292174.4	chemokine (C-X-C motif) receptor 5	5	2	0	1	1	2	hsa-miR-18a-3p	-0.19	-0.19
SSX5	ENST00000376923.1	synovial sarcoma, X breakpoint 5	5	1	0	1	0	0	hsa-miR-18a-3p	-0.19	-0.19
C22orf43	ENST00000317749.5	chromosome 22 open reading frame 43	5	1	0	1	0	0	hsa-miR-18a-3p	-0.19	-0.19
HLX	ENST00000366903.6	H2.0-like homeobox	28	1	0	1	0	0	hsa-miR-18a-3p	-0.19	-0.19
SULT1B1	ENST00000310613.3	sulfotransferase family, cytosolic, 1B, member 1	5	1	0	1	0	1	hsa-miR-18a-3p	-0.19	-0.19
RTKN2	ENST00000373789.3	rhotekin 2	192	1	0	1	0	0	hsa-miR-18a-3p	-0.19	-0.19
MRPS10	ENST00000053468.3	mitochondrial ribosomal protein S10	63	1	0	1	0	0	hsa-miR-18a-3p	-0.19	-0.19
MUL1	ENST00000264198.3	mitochondrial E3 ubiquitin protein ligase 1	812	1	0	1	0	1	hsa-miR-18a-3p	-0.19	-0.19
NEK6	ENST00000373603.1	NIMA-related kinase 6	3449	1	0	1	0	1	hsa-miR-18a-3p	-0.19	-0.2
AC074091.13	ENST00000379677.2	Uncharacterized protein	5	1	0	1	0	1	hsa-miR-18a-3p	-0.18	-0.18
DBNDD1	ENST00000304733.3	dysbindin (dystrobrevin binding protein 1) domain containing 1	303	1	0	1	0	3	hsa-miR-18a-3p	-0.18	-0.18
RAB11FIP4	ENST00000325874.8	RAB11 family interacting protein 4 (class II)	169	5	1	1	3	3	hsa-miR-18a-3p	-0.18	-0.24
SLC25A44	ENST00000359511.4	solute carrier family 25, member 44	760	2	0	1	1	0	hsa-miR-18a-3p	-0.18	-0.18
STAT3	ENST00000585517.1	signal transducer and activator of transcription 3 (acute-phase response factor)	478	2	0	1	1	0	hsa-miR-18a-3p	-0.18	-0.19
NAA35	ENST00000361671.5	N(alpha)-acetyltransferase 35, NatC auxiliary subunit	69	3	0	1	2	0	hsa-miR-18a-3p	-0.18	-0.23
CAV3	ENST00000343849.2	caveolin 3	5	1	0	1	0	1	hsa-miR-18a-3p	-0.18	-0.18
MGC10955	ENST00000401851.1		5	1	0	1	0	0	hsa-miR-18a-3p	-0.18	-0.18
KMO	ENST00000366559.4	kynurenine 3-monooxygenase (kynurenine 3-hydroxylase)	5	2	0	1	1	1	hsa-miR-18a-3p	-0.18	-0.18
PXN	ENST00000458477.2	paxillin	484	2	0	1	1	1	hsa-miR-18a-3p	-0.18	-0.19
ADAR	ENST00000292205.5	adenosine deaminase, RNA-specific	633	2	1	1	0	1	hsa-miR-18a-3p	-0.18	-0.18
LY6E	ENST00000517503.1	lymphocyte antigen 6 complex, locus E	342	1	0	1	0	0	hsa-miR-18a-3p	-0.18	-0.18
SLC6A3	ENST00000270349.9	solute carrier family 6 (neurotransmitter transporter), member 3	5	2	1	1	0	0	hsa-miR-18a-3p	-0.18	-0.18
TAL2	ENST00000334077.3	T-cell acute lymphocytic leukemia 2	21	2	0	1	1	0	hsa-miR-18a-3p	-0.18	-0.22
MRPL35	ENST00000337109.4	mitochondrial ribosomal protein L35	860	1	0	1	0	1	hsa-miR-18a-3p	-0.18	-0.19
CRTAM	ENST00000227348.4	cytotoxic and regulatory T cell molecule	5	1	0	1	0	0	hsa-miR-18a-3p	-0.18	-0.18
TOMM40	ENST00000592434.1	translocase of outer mitochondrial membrane 40 homolog (yeast)	14	2	0	1	1	4	hsa-miR-18a-3p	-0.18	-0.19
PIN1	ENST00000247970.4	peptidylprolyl cis/trans isomerase, NIMA-interacting 1	934	2	0	1	1	1	hsa-miR-18a-3p	-0.18	-0.22
ZC3H12B	ENST00000338957.4	zinc finger CCCH-type containing 12B	29	1	0	1	0	0	hsa-miR-18a-3p	-0.18	-0.18
KCNJ9	ENST00000368088.3	potassium inwardly-rectifying channel, subfamily J, member 9	5	2	0	1	1	0	hsa-miR-18a-3p	-0.18	-0.18
IGSF11	ENST00000425327.2	immunoglobulin superfamily, member 11	5	2	1	1	0	2	hsa-miR-18a-3p	-0.18	-0.18
MAT2A	ENST00000306434.3	methionine adenosyltransferase II, alpha	8	2	1	1	0	0	hsa-miR-18a-3p	-0.18	-0.3
REST	ENST00000309042.7	RE1-silencing transcription factor	31	1	0	1	0	0	hsa-miR-18a-3p	-0.18	-0.21
RIPK3	ENST00000216274.5	receptor-interacting serine-threonine kinase 3	5	1	0	1	0	0	hsa-miR-18a-3p	-0.18	-0.18
ATXN7L3B	ENST00000519948.2	ataxin 7-like 3B	55	1	0	1	0	3	hsa-miR-18a-3p	-0.18	-0.18
CCDC57	ENST00000389641.4	coiled-coil domain containing 57	53	1	0	1	0	0	hsa-miR-18a-3p	-0.18	-0.18
FAM131B	ENST00000443739.2	family with sequence similarity 131, member B	5	2	0	1	1	2	hsa-miR-18a-3p	-0.18	-0.18
CLEC4F	ENST00000272367.2	C-type lectin domain family 4, member F	5	2	0	1	1	0	hsa-miR-18a-3p	-0.18	-0.18
SCMH1	ENST00000361705.3	sex comb on midleg homolog 1 (Drosophila)	234	1	0	1	0	0	hsa-miR-18a-3p	-0.18	-0.18
AC137056.1	ENST00000593357.1	Uncharacterized protein; cDNA FLJ34659 fis, clone KIDNE2018863	5	1	0	1	0	0	hsa-miR-18a-3p	-0.18	-0.18
C5orf45	ENST00000518219.1	chromosome 5 open reading frame 45	313	2	0	1	1	1	hsa-miR-18a-3p	-0.18	-0.18
PROX2	ENST00000556084.2	prospero homeobox 2	5	1	0	1	0	0	hsa-miR-18a-3p	-0.18	-0.18
FCRLA	ENST00000367959.2	Fc receptor-like A	5	1	0	1	0	0	hsa-miR-18a-3p	-0.18	-0.18
CALM3	ENST00000291295.9	calmodulin 3 (phosphorylase kinase, delta)	3982	1	0	1	0	2	hsa-miR-18a-3p	-0.18	-0.28
WSCD1	ENST00000574946.1	WSC domain containing 1	403	4	2	1	1	1	hsa-miR-18a-3p	-0.18	-0.22
PPP1R1B	ENST00000254079.4	protein phosphatase 1, regulatory (inhibitor) subunit 1B	5	1	0	1	0	0	hsa-miR-18a-3p	-0.18	-0.18
KAT8	ENST00000448516.2	K(lysine) acetyltransferase 8	2490	1	0	1	0	1	hsa-miR-18a-3p	-0.18	-0.18
UCN2	ENST00000273610.3	urocortin 2	44	1	0	1	0	0	hsa-miR-18a-3p	-0.18	-0.18
LOH12CR2	ENST00000381800.2	loss of heterozygosity, 12, chromosomal region 2 (non-protein coding)	8	1	0	1	0	0	hsa-miR-18a-3p	-0.18	-0.18
KCNG3	ENST00000306078.1	potassium voltage-gated channel, subfamily G, member 3	55	1	0	1	0	0	hsa-miR-18a-3p	-0.18	-0.18
CERS3	ENST00000284382.4	ceramide synthase 3	5	2	0	1	1	0	hsa-miR-18a-3p	-0.18	-0.18
TNFRSF9	ENST00000377507.3	tumor necrosis factor receptor superfamily, member 9	16	3	1	1	1	0	hsa-miR-18a-3p	-0.18	-0.57
SRPX2	ENST00000373004.3	sushi-repeat containing protein, X-linked 2	69	2	0	1	1	2	hsa-miR-18a-3p	-0.18	-0.28
ZNF587B	ENST00000442832.4	zinc finger protein 587B	5	1	0	1	0	0	hsa-miR-18a-3p	-0.18	-0.18
TAX1BP3	ENST00000225525.3	Tax1 (human T-cell leukemia virus type I) binding protein 3	4402	1	0	1	0	0	hsa-miR-18a-3p	-0.17	-0.17
SLC22A7	ENST00000372589.3	solute carrier family 22 (organic anion transporter), member 7	20	1	0	1	0	1	hsa-miR-18a-3p	-0.17	-0.17
WNT11	ENST00000322563.3	wingless-type MMTV integration site family, member 11	59	1	0	1	0	0	hsa-miR-18a-3p	-0.17	-0.17
LAPTM4B	ENST00000445593.2	lysosomal protein transmembrane 4 beta	11776	1	0	1	0	0	hsa-miR-18a-3p	-0.17	-0.17
HOMER2	ENST00000450735.2	homer homolog 2 (Drosophila)	12	1	0	1	0	0	hsa-miR-18a-3p	-0.17	-0.17
ATG12	ENST00000500945.2	autophagy related 12	1822	1	0	1	0	0	hsa-miR-18a-3p	-0.17	-0.21
F2RL3	ENST00000248076.3	coagulation factor II (thrombin) receptor-like 3	5	2	0	1	1	0	hsa-miR-18a-3p	-0.17	-0.17
PUSL1	ENST00000379031.5	pseudouridylate synthase-like 1	1343	1	0	1	0	0	hsa-miR-18a-3p	-0.17	-0.17
NUTM2B	ENST00000429828.1	NUT family member 2B	5	1	0	1	0	0	hsa-miR-18a-3p	-0.17	-0.17
CCNJ	ENST00000265992.5	cyclin J	5	1	0	1	0	0	hsa-miR-18a-3p	-0.17	-0.17
SRRM3	ENST00000326382.8	serine/arginine repetitive matrix 3	16	3	0	1	2	0	hsa-miR-18a-3p	-0.17	-0.17
ARRDC2	ENST00000379656.3	arrestin domain containing 2	144	1	0	1	0	3	hsa-miR-18a-3p	-0.17	-0.17
LHFPL2	ENST00000515007.2	lipoma HMGIC fusion partner-like 2	16	1	0	1	0	0	hsa-miR-18a-3p	-0.17	-0.17
DACT1	ENST00000395153.3	dishevelled-binding antagonist of beta-catenin 1	248	1	0	1	0	1	hsa-miR-18a-3p	-0.17	-0.17
ANKRD54	ENST00000215941.4	ankyrin repeat domain 54	5	2	0	1	1	0	hsa-miR-18a-3p	-0.17	-0.17
LPPR5	ENST00000370188.3	Lipid phosphate phosphatase-related protein type 5	23	1	0	1	0	0	hsa-miR-18a-3p	-0.17	-0.17
ZNF654	ENST00000309495.5	zinc finger protein 654	456	1	0	1	0	0	hsa-miR-18a-3p	-0.17	-0.17
MRPL45	ENST00000312513.5	mitochondrial ribosomal protein L45	49	1	0	1	0	0	hsa-miR-18a-3p	-0.17	-0.17
NUTM2A	ENST00000381707.2	NUT family member 2A	5	1	0	1	0	0	hsa-miR-18a-3p	-0.17	-0.17
DTD2	ENST00000310850.4	D-tyrosyl-tRNA deacylase 2 (putative)	924	2	0	1	1	0	hsa-miR-18a-3p	-0.17	-0.33
AC105020.1	ENST00000435356.1	Uncharacterized protein; cDNA FLJ12988 fis, clone NT2RP3000080	5	1	0	1	0	3	hsa-miR-18a-3p	-0.17	-0.17
GUK1	ENST00000366716.1	guanylate kinase 1	3943	1	0	1	0	0	hsa-miR-18a-3p	-0.17	-0.17
BTBD11	ENST00000280758.5	BTB (POZ) domain containing 11	9	1	0	1	0	1	hsa-miR-18a-3p	-0.17	-0.17
B3GALNT2	ENST00000366600.3	beta-1,3-N-acetylgalactosaminyltransferase 2	106	1	0	1	0	0	hsa-miR-18a-3p	-0.17	-0.17
ATF5	ENST00000423777.2	activating transcription factor 5	1363	1	0	1	0	0	hsa-miR-18a-3p	-0.17	-0.17
ADRA2C	ENST00000330055.5	adrenoceptor alpha 2C	52	2	0	1	1	0	hsa-miR-18a-3p	-0.17	-0.17
C1orf158	ENST00000288048.5	chromosome 1 open reading frame 158	5	2	0	1	1	2	hsa-miR-18a-3p	-0.17	-0.17
WASF1	ENST00000392587.2	WAS protein family, member 1	55	1	0	1	0	0	hsa-miR-18a-3p	-0.17	-0.17
HAPLN1	ENST00000274341.4	hyaluronan and proteoglycan link protein 1	5	1	0	1	0	0	hsa-miR-18a-3p	-0.17	-0.17
AFF2	ENST00000370460.2	AF4/FMR2 family, member 2	8	3	2	1	0	0	hsa-miR-18a-3p	-0.17	-0.2
CORO1C	ENST00000261401.3	coronin, actin binding protein, 1C	1970	2	1	1	0	1	hsa-miR-18a-3p	-0.17	-0.27
ZKSCAN2	ENST00000328086.7	zinc finger with KRAB and SCAN domains 2	81	2	1	1	0	1	hsa-miR-18a-3p	-0.17	-0.18
DND1	ENST00000542735.1	DND microRNA-mediated repression inhibitor 1	5	1	0	1	0	1	hsa-miR-18a-3p	-0.17	-0.17
FOXO3	ENST00000343882.6	forkhead box O3	32	1	0	1	0	1	hsa-miR-18a-3p	-0.17	-0.17
PRKCB	ENST00000303531.7	protein kinase C, beta	81	2	0	1	1	2	hsa-miR-18a-3p	-0.17	-0.17
ZNF260	ENST00000523638.1	zinc finger protein 260	165	1	0	1	0	0	hsa-miR-18a-3p	-0.17	-0.17
MMP24	ENST00000246186.6	matrix metallopeptidase 24 (membrane-inserted)	201	3	1	1	1	2	hsa-miR-18a-3p	-0.17	-0.17
ZBTB46	ENST00000245663.4	zinc finger and BTB domain containing 46	71	1	0	1	0	1	hsa-miR-18a-3p	-0.17	-0.17
SUSD5	ENST00000309558.3	sushi domain containing 5	23	2	1	1	0	0	hsa-miR-18a-3p	-0.17	-0.17
CYGB	ENST00000293230.5	cytoglobin	10	3	0	1	2	4	hsa-miR-18a-3p	-0.17	-0.17
C1orf64	ENST00000329454.2	chromosome 1 open reading frame 64	5	2	0	1	1	0	hsa-miR-18a-3p	-0.17	-0.17
NUTM2D	ENST00000381697.2	NUT family member 2D	5	1	0	1	0	0	hsa-miR-18a-3p	-0.17	-0.17
PMEPA1	ENST00000341744.3	prostate transmembrane protein, androgen induced 1	736	2	0	1	1	0	hsa-miR-18a-3p	-0.17	-0.2
DNAJB2	ENST00000336576.5	DnaJ (Hsp40) homolog, subfamily B, member 2	2187	2	1	1	0	1	hsa-miR-18a-3p	-0.17	-0.17
C10orf11	ENST00000496424.2	chromosome 10 open reading frame 11	5	1	0	1	0	1	hsa-miR-18a-3p	-0.17	-0.17
LRRC29	ENST00000409509.1	leucine rich repeat containing 29	5	1	0	1	0	1	hsa-miR-18a-3p	-0.17	-0.17
RIPPLY1	ENST00000276173.4	ripply transcriptional repressor 1	14	1	0	1	0	0	hsa-miR-18a-3p	-0.17	-0.17
PGA3	ENST00000325558.6	pepsinogen 3, group I (pepsinogen A)	5	1	0	1	0	0	hsa-miR-18a-3p	-0.17	-0.17
NEK9	ENST00000238616.5	NIMA-related kinase 9	733	3	1	1	1	3	hsa-miR-18a-3p	-0.17	-0.27
MECOM	ENST00000460814.1	MDS1 and EVI1 complex locus	138	1	0	1	0	0	hsa-miR-18a-3p	-0.17	-0.17
PTGES	ENST00000340607.4	prostaglandin E synthase	248	1	0	1	0	0	hsa-miR-18a-3p	-0.17	-0.17
SSRP1	ENST00000278412.2	structure specific recognition protein 1	5330	1	0	1	0	0	hsa-miR-18a-3p	-0.17	-0.17
TMEM121	ENST00000392519.2	transmembrane protein 121	7	1	0	1	0	0	hsa-miR-18a-3p	-0.17	-0.17
CCDC3	ENST00000378825.3	coiled-coil domain containing 3	16	1	0	1	0	0	hsa-miR-18a-3p	-0.17	-0.17
SGSH	ENST00000326317.6	N-sulfoglucosamine sulfohydrolase	109	2	0	1	1	2	hsa-miR-18a-3p	-0.17	-0.17
P2RY11	ENST00000321826.4	purinergic receptor P2Y, G-protein coupled, 11	293	2	0	1	1	0	hsa-miR-18a-3p	-0.17	-0.17
IGF2BP1	ENST00000290341.3	insulin-like growth factor 2 mRNA binding protein 1	460	3	0	1	2	3	hsa-miR-18a-3p	-0.16	-0.19
C3orf58	ENST00000441925.2	chromosome 3 open reading frame 58	118	1	0	1	0	0	hsa-miR-18a-3p	-0.16	-0.16
FAXC	ENST00000389677.5	failed axon connections homolog (Drosophila)	95	3	0	1	2	0	hsa-miR-18a-3p	-0.16	-0.35
HIATL2	ENST00000602917.1	hippocampus abundant transcript-like 2	111	1	0	1	0	1	hsa-miR-18a-3p	-0.16	-0.17
EIF3M	ENST00000531120.1	eukaryotic translation initiation factor 3, subunit M	218	1	0	1	0	0	hsa-miR-18a-3p	-0.16	-0.18
TRAM2	ENST00000182527.3	translocation associated membrane protein 2	2774	2	0	1	1	0	hsa-miR-18a-3p	-0.16	-0.16
TMEM129	ENST00000303277.2	transmembrane protein 129	57	2	0	1	1	1	hsa-miR-18a-3p	-0.16	-0.16
OLIG3	ENST00000367734.2	oligodendrocyte transcription factor 3	5	2	0	1	1	0	hsa-miR-18a-3p	-0.16	-0.16
DIAPH1	ENST00000389054.3	diaphanous-related formin 1	399	1	0	1	0	1	hsa-miR-18a-3p	-0.16	-0.16
VPS37D	ENST00000451519.1	vacuolar protein sorting 37 homolog D (S. cerevisiae)	173	1	0	1	0	2	hsa-miR-18a-3p	-0.16	-0.16
AGFG2	ENST00000262935.4	ArfGAP with FG repeats 2	3985	4	1	1	2	4	hsa-miR-18a-3p	-0.16	-0.47
PRRX1	ENST00000367760.3	paired related homeobox 1	57	1	0	1	0	0	hsa-miR-18a-3p	-0.16	-0.18
AC137932.1	ENST00000602042.1		5	2	0	1	1	2	hsa-miR-18a-3p	-0.16	-0.16
SYNDIG1L	ENST00000331628.3	synapse differentiation inducing 1-like	7	1	0	1	0	2	hsa-miR-18a-3p	-0.16	-0.16
ZNF444	ENST00000592949.1	zinc finger protein 444	1792	1	0	1	0	1	hsa-miR-18a-3p	-0.16	-0.16
GNB3	ENST00000229264.3	guanine nucleotide binding protein (G protein), beta polypeptide 3	49	1	0	1	0	0	hsa-miR-18a-3p	-0.16	-0.16
EVI5L	ENST00000270530.4	ecotropic viral integration site 5-like	15	2	1	1	0	3	hsa-miR-18a-3p	-0.16	-0.16
S100A14	ENST00000476873.1	S100 calcium binding protein A14	5	1	0	1	0	0	hsa-miR-18a-3p	-0.16	-0.16
GPR68	ENST00000531499.2	G protein-coupled receptor 68	5	1	0	1	0	0	hsa-miR-18a-3p	-0.16	-0.16
LPGAT1	ENST00000366997.4	lysophosphatidylglycerol acyltransferase 1	135	1	0	1	0	0	hsa-miR-18a-3p	-0.16	-0.16
BCKDHB	ENST00000545529.1	branched chain keto acid dehydrogenase E1, beta polypeptide	143	1	0	1	0	0	hsa-miR-18a-3p	-0.16	-0.16
DPP4	ENST00000360534.3	dipeptidyl-peptidase 4	49	1	0	1	0	1	hsa-miR-18a-3p	-0.16	-0.16
GDF11	ENST00000257868.5	growth differentiation factor 11	847	1	0	1	0	2	hsa-miR-18a-3p	-0.16	-0.24
YIPF5	ENST00000274496.5	Yip1 domain family, member 5	594	1	0	1	0	0	hsa-miR-18a-3p	-0.16	-0.16
XKR7	ENST00000562532.2	XK, Kell blood group complex subunit-related family, member 7	5	2	1	1	0	4	hsa-miR-18a-3p	-0.16	-0.16
SLC30A6	ENST00000282587.5	solute carrier family 30 (zinc transporter), member 6	711	1	0	1	0	1	hsa-miR-18a-3p	-0.16	-0.2
GNA13	ENST00000439174.2	guanine nucleotide binding protein (G protein), alpha 13	190	1	0	1	0	0	hsa-miR-18a-3p	-0.16	-0.19
PEX19	ENST00000368072.5	peroxisomal biogenesis factor 19	1804	3	0	1	2	0	hsa-miR-18a-3p	-0.16	-0.29
COX18	ENST00000295890.4	COX18 cytochrome C oxidase assembly factor	356	2	1	1	0	0	hsa-miR-18a-3p	-0.16	-0.45
TMEM59L	ENST00000600490.1	transmembrane protein 59-like	33	1	0	1	0	0	hsa-miR-18a-3p	-0.16	-0.16
TEX261	ENST00000272438.4	testis expressed 261	359	1	0	1	0	4	hsa-miR-18a-3p	-0.16	-0.17
HAUS5	ENST00000379045.2	HAUS augmin-like complex, subunit 5	133	1	0	1	0	1	hsa-miR-18a-3p	-0.16	-0.16
MINOS1-NBL1	ENST00000602662.1	MINOS1-NBL1 readthrough	852	1	0	1	0	1	hsa-miR-18a-3p	-0.16	-0.16
KY	ENST00000508956.1	kyphoscoliosis peptidase	5	5	2	1	2	1	hsa-miR-18a-3p	-0.16	-0.88
HOXB3	ENST00000470495.1	homeobox B3	70	1	0	1	0	1	hsa-miR-18a-3p	-0.16	-0.16
RAN	ENST00000543796.1	RAN, member RAS oncogene family	1418	1	0	1	0	1	hsa-miR-18a-3p	-0.16	-0.2
ACBD7	ENST00000356189.5	acyl-CoA binding domain containing 7	34	1	0	1	0	0	hsa-miR-18a-3p	-0.16	-0.18
ASB6	ENST00000277459.4	ankyrin repeat and SOCS box containing 6	725	2	1	1	0	2	hsa-miR-18a-3p	-0.16	-0.3
DCUN1D3	ENST00000324344.4	DCN1, defective in cullin neddylation 1, domain containing 3	53	2	1	1	0	2	hsa-miR-18a-3p	-0.16	-0.26
KIRREL2	ENST00000360202.5	kin of IRRE like 2 (Drosophila)	5	1	0	1	0	0	hsa-miR-18a-3p	-0.16	-0.16
AEN	ENST00000332810.3	apoptosis enhancing nuclease	610	1	0	1	0	3	hsa-miR-18a-3p	-0.16	-0.16
BMPR2	ENST00000374574.2	bone morphogenetic protein receptor, type II (serine/threonine kinase)	287	1	0	1	0	0	hsa-miR-18a-3p	-0.16	-0.16
HADHA	ENST00000380649.3	hydroxyacyl-CoA dehydrogenase/3-ketoacyl-CoA thiolase/enoyl-CoA hydratase (trifunctional protein), alpha subunit	525	1	0	1	0	0	hsa-miR-18a-3p	-0.16	-0.16
NBL1	ENST00000375136.3	neuroblastoma 1, DAN family BMP antagonist	852	1	0	1	0	1	hsa-miR-18a-3p	-0.16	-0.16
ETV6	ENST00000396373.4	ets variant 6	44	2	0	1	1	1	hsa-miR-18a-3p	-0.16	-0.23
SLC2A2	ENST00000314251.3	solute carrier family 2 (facilitated glucose transporter), member 2	5	1	0	1	0	0	hsa-miR-18a-3p	-0.15	-0.15
PDE6G	ENST00000573076.1	phosphodiesterase 6G, cGMP-specific, rod, gamma	6	1	0	1	0	0	hsa-miR-18a-3p	-0.15	-0.15
UNK	ENST00000293218.3	unkempt homolog (Drosophila)	124	2	1	1	0	0	hsa-miR-18a-3p	-0.15	-0.15
SH2B1	ENST00000359285.5	SH2B adaptor protein 1	39	2	0	1	1	0	hsa-miR-18a-3p	-0.15	-0.15
CYFIP2	ENST00000318218.6	cytoplasmic FMR1 interacting protein 2	303	1	0	1	0	0	hsa-miR-18a-3p	-0.15	-0.15
BYSL	ENST00000230340.4	bystin-like	1995	2	0	1	1	0	hsa-miR-18a-3p	-0.15	-0.31
NFIC	ENST00000346156.5	nuclear factor I/C (CCAAT-binding transcription factor)	26	3	0	1	2	7	hsa-miR-18a-3p	-0.15	-0.19
FAM195B	ENST00000576679.1	family with sequence similarity 195, member B	164	1	0	1	0	1	hsa-miR-18a-3p	-0.15	-0.16
SH3RF2	ENST00000511217.1	SH3 domain containing ring finger 2	53	1	0	1	0	0	hsa-miR-18a-3p	-0.15	-0.17
LMX1A	ENST00000342310.3	LIM homeobox transcription factor 1, alpha	5	2	1	1	0	2	hsa-miR-18a-3p	-0.15	-0.15
SLC22A15	ENST00000369503.4	solute carrier family 22, member 15	25	1	0	1	0	0	hsa-miR-18a-3p	-0.15	-0.15
MBNL2	ENST00000345429.6	muscleblind-like splicing regulator 2	34	1	0	1	0	0	hsa-miR-18a-3p	-0.15	-0.19
AIF1L	ENST00000372300.1	allograft inflammatory factor 1-like	487	1	0	1	0	3	hsa-miR-18a-3p	-0.15	-0.18
TNFRSF4	ENST00000379236.3	tumor necrosis factor receptor superfamily, member 4	5	1	0	1	0	0	hsa-miR-18a-3p	-0.15	-0.15
EPB41	ENST00000373798.1	erythrocyte membrane protein band 4.1 (elliptocytosis 1, RH-linked)	53	2	0	1	1	2	hsa-miR-18a-3p	-0.15	-0.15
APLP1	ENST00000221891.4	amyloid beta (A4) precursor-like protein 1	65	1	0	1	0	0	hsa-miR-18a-3p	-0.15	-0.15
SRSF10	ENST00000343255.5	serine/arginine-rich splicing factor 10	1920	1	0	1	0	1	hsa-miR-18a-3p	-0.15	-0.16
ANO1	ENST00000355303.5	anoctamin 1, calcium activated chloride channel	78	2	0	1	1	1	hsa-miR-18a-3p	-0.15	-0.15
TTPAL	ENST00000372906.2	tocopherol (alpha) transfer protein-like	265	1	0	1	0	1	hsa-miR-18a-3p	-0.15	-0.2
CREB1	ENST00000432329.2	cAMP responsive element binding protein 1	295	2	0	1	1	0	hsa-miR-18a-3p	-0.15	-0.16
TSPAN15	ENST00000373290.2	tetraspanin 15	15	1	0	1	0	1	hsa-miR-18a-3p	-0.15	-0.15
PKNOX2	ENST00000298282.9	PBX/knotted 1 homeobox 2	46	2	0	1	1	1	hsa-miR-18a-3p	-0.15	-0.15
C9orf163	ENST00000354376.1	chromosome 9 open reading frame 163	17	1	0	1	0	0	hsa-miR-18a-3p	-0.15	-0.15
DCUN1D2	ENST00000332592.3	DCN1, defective in cullin neddylation 1, domain containing 2	17	1	0	1	0	0	hsa-miR-18a-3p	-0.15	-0.17
DNAH10OS	ENST00000514254.2	dynein, axonemal, heavy chain 10 opposite strand	89	2	0	1	1	0	hsa-miR-18a-3p	-0.15	-0.15
SNX24	ENST00000513881.1	sorting nexin 24	352	1	0	1	0	2	hsa-miR-18a-3p	-0.15	-0.16
CREBZF	ENST00000398294.2	CREB/ATF bZIP transcription factor	1115	2	0	1	1	0	hsa-miR-18a-3p	-0.15	-0.15
BRF1	ENST00000392557.4	BRF1, RNA polymerase III transcription initiation factor 90 kDa subunit	199	2	1	1	0	1	hsa-miR-18a-3p	-0.15	-0.15
AGTR2	ENST00000371906.4	angiotensin II receptor, type 2	5	1	0	1	0	0	hsa-miR-18a-3p	-0.15	-0.15
TRH	ENST00000302649.3	thyrotropin-releasing hormone	5	3	0	1	2	0	hsa-miR-18a-3p	-0.15	-0.15
CERK	ENST00000216264.8	ceramide kinase	123	2	0	1	1	2	hsa-miR-18a-3p	-0.15	-0.28
SPECC1	ENST00000395530.2	sperm antigen with calponin homology and coiled-coil domains 1	128	1	0	1	0	2	hsa-miR-18a-3p	-0.15	-0.21
PREB	ENST00000260643.2	prolactin regulatory element binding	889	1	0	1	0	0	hsa-miR-18a-3p	-0.15	-0.15
TXNDC16	ENST00000281741.4	thioredoxin domain containing 16	508	1	0	1	0	0	hsa-miR-18a-3p	-0.15	-0.15
CST7	ENST00000480798.1	cystatin F (leukocystatin)	5	1	0	1	0	0	hsa-miR-18a-3p	-0.15	-0.15
CCDC36	ENST00000438782.1	coiled-coil domain containing 36	5	1	0	1	0	0	hsa-miR-18a-3p	-0.15	-0.15
LYSMD4	ENST00000409796.1	LysM, putative peptidoglycan-binding, domain containing 4	1344	1	0	1	0	0	hsa-miR-18a-3p	-0.15	-0.15
MYBPC3	ENST00000545968.1	myosin binding protein C, cardiac	5	1	0	1	0	1	hsa-miR-18a-3p	-0.15	-0.15
GPR180	ENST00000376958.4	G protein-coupled receptor 180	161	2	1	1	0	1	hsa-miR-18a-3p	-0.15	-0.17
SLC6A11	ENST00000254488.2	solute carrier family 6 (neurotransmitter transporter), member 11	83	1	0	1	0	4	hsa-miR-18a-3p	-0.15	-0.16
GRIA1	ENST00000285900.5	glutamate receptor, ionotropic, AMPA 1	5	2	0	1	1	0	hsa-miR-18a-3p	-0.15	-0.15
FIBCD1	ENST00000448616.1	fibrinogen C domain containing 1	44	2	0	1	1	3	hsa-miR-18a-3p	-0.15	-0.15
PCDHGB3	ENST00000576222.1	protocadherin gamma subfamily B, 3	145	1	0	1	0	1	hsa-miR-18a-3p	-0.15	-0.15
CAPN10	ENST00000404753.3	calpain 10	279	1	0	1	0	0	hsa-miR-18a-3p	-0.15	-0.15
LZTS3	ENST00000329152.3	Homo sapiens leucine zipper, putative tumor suppressor family member 3 (LZTS3), transcript variant 2, mRNA.	78	2	0	1	1	1	hsa-miR-18a-3p	-0.15	-0.15
RHNO1	ENST00000489288.2	RAD9-HUS1-RAD1 interacting nuclear orphan 1	786	1	0	1	0	0	hsa-miR-18a-3p	-0.15	-0.24
HNF1B	ENST00000225893.4	HNF1 homeobox B	25	1	0	1	0	1	hsa-miR-18a-3p	-0.15	-0.22
LYPD3	ENST00000244333.3	LY6/PLAUR domain containing 3	13	1	0	1	0	0	hsa-miR-18a-3p	-0.15	-0.15
ATOH8	ENST00000306279.3	atonal homolog 8 (Drosophila)	21	2	0	1	1	1	hsa-miR-18a-3p	-0.15	-0.15
CTDP1	ENST00000075430.7	CTD (carboxy-terminal domain, RNA polymerase II, polypeptide A) phosphatase, subunit 1	63	1	0	1	0	3	hsa-miR-18a-3p	-0.15	-0.15
SGSM1	ENST00000400358.4	small G protein signaling modulator 1	25	3	1	1	1	0	hsa-miR-18a-3p	-0.15	-0.2
ORC2	ENST00000234296.2	origin recognition complex, subunit 2	381	1	0	1	0	1	hsa-miR-18a-3p	-0.15	-0.16
PARVG	ENST00000444313.3	parvin, gamma	5	2	0	1	1	0	hsa-miR-18a-3p	-0.14	-0.14
GMEB2	ENST00000370069.1	glucocorticoid modulatory element binding protein 2	240	3	0	1	2	4	hsa-miR-18a-3p	-0.14	-0.14
SLC39A9	ENST00000031146.4	solute carrier family 39, member 9	824	2	1	1	0	1	hsa-miR-18a-3p	-0.14	-0.54
C3orf65	ENST00000296270.1	chromosome 3 open reading frame 65	5	1	0	1	0	0	hsa-miR-18a-3p	-0.14	-0.14
KCNK10	ENST00000340700.5	potassium channel, subfamily K, member 10	5	1	0	1	0	2	hsa-miR-18a-3p	-0.14	-0.15
PPAN	ENST00000556468.1	peter pan homolog (Drosophila)	288	2	0	1	1	0	hsa-miR-18a-3p	-0.14	-0.14
CSHL1	ENST00000561003.1	chorionic somatomammotropin hormone-like 1	5	1	0	1	0	0	hsa-miR-18a-3p	-0.14	-0.14
VAPB	ENST00000395802.3	VAMP (vesicle-associated membrane protein)-associated protein B and C	391	1	0	1	0	1	hsa-miR-18a-3p	-0.14	-0.17
ZNF496	ENST00000294753.4	zinc finger protein 496	391	1	0	1	0	2	hsa-miR-18a-3p	-0.14	-0.15
RP11-429E11.3	ENST00000317652.1	Uncharacterized protein	5	1	0	1	0	1	hsa-miR-18a-3p	-0.14	-0.14
TMEM182	ENST00000412401.2	transmembrane protein 182	69	1	0	1	0	0	hsa-miR-18a-3p	-0.14	-0.23
ALOXE3	ENST00000380149.1	arachidonate lipoxygenase 3	5	1	0	1	0	1	hsa-miR-18a-3p	-0.14	-0.14
FKRP	ENST00000318584.5	fukutin related protein	989	3	0	1	2	0	hsa-miR-18a-3p	-0.14	-0.14
VANGL1	ENST00000355485.2	VANGL planar cell polarity protein 1	721	3	0	1	2	2	hsa-miR-18a-3p	-0.14	-0.19
SOCS3	ENST00000330871.2	suppressor of cytokine signaling 3	5	1	0	1	0	0	hsa-miR-18a-3p	-0.14	-0.14
MAT2B	ENST00000518095.1	methionine adenosyltransferase II, beta	1901	1	0	1	0	0	hsa-miR-18a-3p	-0.14	-0.14
ZBTB7B	ENST00000368426.3	zinc finger and BTB domain containing 7B	179	2	0	1	1	3	hsa-miR-18a-3p	-0.14	-0.16
ZNF407	ENST00000299687.5	zinc finger protein 407	42	1	0	1	0	0	hsa-miR-18a-3p	-0.14	-0.14
PURG	ENST00000475541.1	purine-rich element binding protein G	29	1	0	1	0	0	hsa-miR-18a-3p	-0.14	-0.14
AC090616.2	ENST00000398832.2	Uncharacterized protein	24	1	0	1	0	0	hsa-miR-18a-3p	-0.14	-0.14
SLMO2	ENST00000355937.4	slowmo homolog 2 (Drosophila)	374	1	0	1	0	0	hsa-miR-18a-3p	-0.14	-0.16
SOX8	ENST00000293894.3	SRY (sex determining region Y)-box 8	5	1	0	1	0	1	hsa-miR-18a-3p	-0.14	-0.14
CCND1	ENST00000227507.2	cyclin D1	4687	2	0	1	1	1	hsa-miR-18a-3p	-0.14	-0.15
FAM53C	ENST00000513056.1	family with sequence similarity 53, member C	592	1	0	1	0	3	hsa-miR-18a-3p	-0.14	-0.3
TSHR	ENST00000541158.2	thyroid stimulating hormone receptor	5	3	0	1	2	0	hsa-miR-18a-3p	-0.14	-0.28
AL590483.1	ENST00000598000.1	Uncharacterized protein; cDNA FLJ42623 fis, clone BRACE3015894	5	1	0	1	0	0	hsa-miR-18a-3p	-0.14	-0.14
EMID1	ENST00000334018.6	EMI domain containing 1	845	1	0	1	0	1	hsa-miR-18a-3p	-0.14	-0.14
ZNF697	ENST00000421812.2	zinc finger protein 697	43	1	0	1	0	0	hsa-miR-18a-3p	-0.14	-0.14
NPTXR	ENST00000333039.2	neuronal pentraxin receptor	578	2	0	1	1	2	hsa-miR-18a-3p	-0.14	-0.14
FBXO36	ENST00000373652.3	F-box protein 36	5	1	0	1	0	0	hsa-miR-18a-3p	-0.14	-0.14
RP11-366L20.2	ENST00000356215.2	Uncharacterized protein	5	1	0	1	0	0	hsa-miR-18a-3p	-0.14	-0.14
PHF13	ENST00000377648.4	PHD finger protein 13	1207	2	0	1	1	1	hsa-miR-18a-3p	-0.14	-0.14
THUMPD3	ENST00000345094.3	THUMP domain containing 3	445	2	1	1	0	0	hsa-miR-18a-3p	-0.14	-0.27
URGCP	ENST00000223341.7	upregulator of cell proliferation	180	2	0	1	1	4	hsa-miR-18a-3p	-0.14	-0.15
NRGN	ENST00000412681.2	neurogranin (protein kinase C substrate, RC3)	60	1	0	1	0	0	hsa-miR-18a-3p	-0.14	-0.14
APOL1	ENST00000422706.1	apolipoprotein L, 1	5	1	0	1	0	0	hsa-miR-18a-3p	-0.14	-0.14
C1orf174	ENST00000361605.3	chromosome 1 open reading frame 174	10	1	0	1	0	0	hsa-miR-18a-3p	-0.14	-0.14
NEUROG2	ENST00000313341.3	neurogenin 2	5	1	0	1	0	1	hsa-miR-18a-3p	-0.14	-0.14
NANP	ENST00000304788.3	N-acetylneuraminic acid phosphatase	78	1	0	1	0	0	hsa-miR-18a-3p	-0.14	-0.14
SLC25A18	ENST00000327451.6	solute carrier family 25 (glutamate carrier), member 18	115	1	0	1	0	1	hsa-miR-18a-3p	-0.14	-0.14
PEAK1	ENST00000312493.4	pseudopodium-enriched atypical kinase 1	209	2	0	1	1	0	hsa-miR-18a-3p	-0.14	-0.16
MAPKAPK2	ENST00000294981.4	mitogen-activated protein kinase-activated protein kinase 2	178	2	0	1	1	3	hsa-miR-18a-3p	-0.14	-0.14
PGA4	ENST00000378149.3	pepsinogen 4, group I (pepsinogen A)	5	1	0	1	0	0	hsa-miR-18a-3p	-0.14	-0.14
RHCG	ENST00000544600.1	Rh family, C glycoprotein	7	1	0	1	0	0	hsa-miR-18a-3p	-0.14	-0.14
C12orf55	ENST00000524981.4	chromosome 12 open reading frame 55	5	1	0	1	0	0	hsa-miR-18a-3p	-0.14	-0.14
BOD1L2	ENST00000585477.1	biorientation of chromosomes in cell division 1-like 2	5	1	0	1	0	0	hsa-miR-18a-3p	-0.14	-0.14
RNF223	ENST00000453464.2	ring finger protein 223	5	1	0	1	0	0	hsa-miR-18a-3p	-0.14	-0.14
CDKN1B	ENST00000228872.4	cyclin-dependent kinase inhibitor 1B (p27, Kip1)	587	1	0	1	0	0	hsa-miR-18a-3p	-0.14	-0.14
CREB3L2	ENST00000330387.6	cAMP responsive element binding protein 3-like 2	2872	3	1	1	1	2	hsa-miR-18a-3p	-0.14	-0.15
FOSL1	ENST00000532401.1	FOS-like antigen 1	276	1	0	1	0	0	hsa-miR-18a-3p	-0.14	-0.14
DAG1	ENST00000515359.2	dystroglycan 1 (dystrophin-associated glycoprotein 1)	241	1	0	1	0	1	hsa-miR-18a-3p	-0.14	-0.14
ROBO4	ENST00000306534.3	roundabout, axon guidance receptor, homolog 4 (Drosophila)	5	1	0	1	0	0	hsa-miR-18a-3p	-0.14	-0.14
FUCA1	ENST00000374479.3	fucosidase, alpha-L- 1, tissue	181	1	0	1	0	0	hsa-miR-18a-3p	-0.14	-0.14
MXD3	ENST00000439742.2	MAX dimerization protein 3	175	1	0	1	0	1	hsa-miR-18a-3p	-0.14	-0.14
TTC31	ENST00000410003.1	tetratricopeptide repeat domain 31	132	2	1	1	0	0	hsa-miR-18a-3p	-0.14	-0.14
CSH1	ENST00000329882.8	chorionic somatomammotropin hormone 1 (placental lactogen)	5	1	0	1	0	0	hsa-miR-18a-3p	-0.14	-0.14
IDO2	ENST00000502986.2	indoleamine 2,3-dioxygenase 2	5	1	0	1	0	0	hsa-miR-18a-3p	-0.14	-0.14
MAPK11	ENST00000330651.6	mitogen-activated protein kinase 11	9	1	0	1	0	2	hsa-miR-18a-3p	-0.14	-0.14
OGDH	ENST00000222673.5	oxoglutarate (alpha-ketoglutarate) dehydrogenase (lipoamide)	672	1	0	1	0	1	hsa-miR-18a-3p	-0.14	-0.14
RLIM	ENST00000332687.6	ring finger protein, LIM domain interacting	662	1	0	1	0	1	hsa-miR-18a-3p	-0.13	-0.2
RHBDL3	ENST00000269051.4	rhomboid, veinlet-like 3 (Drosophila)	100	3	0	1	2	1	hsa-miR-18a-3p	-0.13	-0.21
ADRB3	ENST00000345060.3	adrenoceptor beta 3	5	1	0	1	0	0	hsa-miR-18a-3p	-0.13	-0.13
FURIN	ENST00000268171.3	furin (paired basic amino acid cleaving enzyme)	2306	1	0	1	0	3	hsa-miR-18a-3p	-0.13	-0.13
ITFG3	ENST00000399932.3	integrin alpha FG-GAP repeat containing 3	1046	2	0	1	1	1	hsa-miR-18a-3p	-0.13	-0.13
ADORA2A	ENST00000337539.7	adenosine A2a receptor	337	1	0	1	0	1	hsa-miR-18a-3p	-0.13	-0.13
TRMT61A	ENST00000389749.4	tRNA methyltransferase 61 homolog A (S. cerevisiae)	296	1	0	1	0	1	hsa-miR-18a-3p	-0.13	-0.14
MEP1A	ENST00000230588.4	meprin A, alpha (PABA peptide hydrolase)	8	1	0	1	0	1	hsa-miR-18a-3p	-0.13	-0.15
PYGO2	ENST00000368457.2	pygopus homolog 2 (Drosophila)	35	2	0	1	1	1	hsa-miR-18a-3p	-0.13	-0.13
CCDC163P	ENST00000490551.3	coiled-coil domain containing 163, pseudogene	128	1	0	1	0	0	hsa-miR-18a-3p	-0.13	-0.13
MAST4	ENST00000406374.1	microtubule associated serine/threonine kinase family member 4	72	1	0	1	0	0	hsa-miR-18a-3p	-0.13	-0.16
FAM83G	ENST00000388995.6	family with sequence similarity 83, member G	322	2	1	1	0	3	hsa-miR-18a-3p	-0.13	-0.13
LEPREL1	ENST00000319332.5	leprecan-like 1	875	1	0	1	0	0	hsa-miR-18a-3p	-0.13	-0.14
ZNF616	ENST00000330123.5	zinc finger protein 616	45	1	0	1	0	0	hsa-miR-18a-3p	-0.13	-0.15
ZC3H4	ENST00000253048.5	zinc finger CCCH-type containing 4	182	2	0	1	1	0	hsa-miR-18a-3p	-0.13	-0.13
NMD3	ENST00000351193.2	NMD3 ribosome export adaptor	717	1	0	1	0	0	hsa-miR-18a-3p	-0.13	-0.13
BCL2	ENST00000398117.1	B-cell CLL/lymphoma 2	55	2	0	1	1	0	hsa-miR-18a-3p	-0.13	-0.14
IKBKE	ENST00000367120.3	inhibitor of kappa light polypeptide gene enhancer in B-cells, kinase epsilon	334	1	0	1	0	1	hsa-miR-18a-3p	-0.13	-0.13
TMEM255A	ENST00000309720.5	transmembrane protein 255A	113	1	0	1	0	0	hsa-miR-18a-3p	-0.13	-0.13
KRT80	ENST00000313234.5	keratin 80	617	1	0	1	0	1	hsa-miR-18a-3p	-0.13	-0.13
TSC1	ENST00000298552.3	tuberous sclerosis 1	838	4	1	1	2	1	hsa-miR-18a-3p	-0.13	-0.14
DNAJC7	ENST00000457167.4	DnaJ (Hsp40) homolog, subfamily C, member 7	25	1	0	1	0	0	hsa-miR-18a-3p	-0.13	-0.14
CABP5	ENST00000293255.2	calcium binding protein 5	5	1	0	1	0	0	hsa-miR-18a-3p	-0.13	-0.13
JMJD6	ENST00000397625.4	jumonji domain containing 6	416	1	0	1	0	0	hsa-miR-18a-3p	-0.13	-0.13
DUSP10	ENST00000366899.3	dual specificity phosphatase 10	70	1	0	1	0	0	hsa-miR-18a-3p	-0.13	-0.13
LTF	ENST00000231751.4	lactotransferrin	5	2	1	1	0	0	hsa-miR-18a-3p	-0.13	-0.32
PCBP4	ENST00000471622.1	poly(rC) binding protein 4	353	1	0	1	0	3	hsa-miR-18a-3p	-0.13	-0.13
C21orf2	ENST00000339818.4	chromosome 21 open reading frame 2	205	1	0	1	0	3	hsa-miR-18a-3p	-0.13	-0.16
PNMA2	ENST00000522362.2	paraneoplastic Ma antigen 2	362	1	0	1	0	0	hsa-miR-18a-3p	-0.13	-0.13
YTHDC1	ENST00000344157.4	YTH domain containing 1	307	2	0	1	1	0	hsa-miR-18a-3p	-0.13	-0.19
CSPG4	ENST00000308508.5	chondroitin sulfate proteoglycan 4	817	1	0	1	0	1	hsa-miR-18a-3p	-0.13	-0.13
RBBP8NL	ENST00000252998.1	RBBP8 N-terminal like	5	1	0	1	0	1	hsa-miR-18a-3p	-0.13	-0.13
SNX11	ENST00000393405.2	sorting nexin 11	20	1	0	1	0	0	hsa-miR-18a-3p	-0.13	-0.13
ERO1L	ENST00000395686.3	ERO1-like (S. cerevisiae)	1333	1	0	1	0	0	hsa-miR-18a-3p	-0.13	-0.17
GNL3L	ENST00000336470.4	guanine nucleotide binding protein-like 3 (nucleolar)-like	151	3	0	1	2	0	hsa-miR-18a-3p	-0.13	-0.14
MLLT4	ENST00000400822.3	myeloid/lymphoid or mixed-lineage leukemia (trithorax homolog, Drosophila); translocated to, 4	232	1	0	1	0	1	hsa-miR-18a-3p	-0.13	-0.13
KDSR	ENST00000406396.3	3-ketodihydrosphingosine reductase	322	1	0	1	0	1	hsa-miR-18a-3p	-0.13	-0.16
ZFP36L2	ENST00000282388.3	ZFP36 ring finger protein-like 2	317	1	0	1	0	1	hsa-miR-18a-3p	-0.13	-0.13
DHRS13	ENST00000378895.4	dehydrogenase/reductase (SDR family) member 13	596	1	0	1	0	0	hsa-miR-18a-3p	-0.13	-0.13
C3orf52	ENST00000264848.5	chromosome 3 open reading frame 52	402	1	0	1	0	0	hsa-miR-18a-3p	-0.13	-0.13
PAN3	ENST00000282391.5	PAN3 poly(A) specific ribonuclease subunit homolog (S. cerevisiae)	361	1	0	1	0	1	hsa-miR-18a-3p	-0.13	-0.13
ZNF395	ENST00000344423.5	zinc finger protein 395	1044	2	0	1	1	1	hsa-miR-18a-3p	-0.13	-0.13
TMEM246	ENST00000374847.1	transmembrane protein 246	367	1	0	1	0	2	hsa-miR-18a-3p	-0.13	-0.17
POLH	ENST00000372226.1	polymerase (DNA directed), eta	450	2	0	1	1	1	hsa-miR-18a-3p	-0.13	-0.14
HSPD1	ENST00000388968.3	heat shock 60kDa protein 1 (chaperonin)	42	1	0	1	0	0	hsa-miR-18a-3p	-0.13	-0.14
DNA2	ENST00000399180.2	DNA replication helicase/nuclease 2	81	1	0	1	0	0	hsa-miR-18a-3p	-0.13	-0.13
NPNT	ENST00000379987.2	nephronectin	518	1	0	1	0	0	hsa-miR-18a-3p	-0.13	-0.13
LPPR4	ENST00000370185.3	Lipid phosphate phosphatase-related protein type 4	5	1	0	1	0	0	hsa-miR-18a-3p	-0.13	-0.13
KIFC2	ENST00000301331.5	kinesin family member C2	101	1	0	1	0	0	hsa-miR-18a-3p	-0.13	-0.13
FLJ14816	ENST00000593290.1		5	1	0	1	0	1	hsa-miR-18a-3p	-0.13	-0.13
NIPAL3	ENST00000003912.3	NIPA-like domain containing 3	775	1	0	1	0	1	hsa-miR-18a-3p	-0.13	-0.16
ZNF730	ENST00000593635.1	zinc finger protein 730	8	2	0	1	1	0	hsa-miR-18a-3p	-0.13	-0.37
TLN2	ENST00000561311.1	talin 2	371	2	1	1	0	1	hsa-miR-18a-3p	-0.13	-0.15
AC010327.2	ENST00000598855.1	Uncharacterized protein; cDNA FLJ45856 fis, clone OCBBF2025631	7	2	0	1	1	2	hsa-miR-18a-3p	-0.13	-0.13
CATSPER2	ENST00000396879.1	cation channel, sperm associated 2	5	1	0	1	0	0	hsa-miR-18a-3p	-0.13	-0.13
BAIAP3	ENST00000397488.2	BAI1-associated protein 3	10	1	0	1	0	1	hsa-miR-18a-3p	-0.13	-0.13
ARHGEF39	ENST00000343259.3	Rho guanine nucleotide exchange factor (GEF) 39	141	2	0	1	1	0	hsa-miR-18a-3p	-0.13	-0.28
KRAS	ENST00000256078.4	Kirsten rat sarcoma viral oncogene homolog	40	1	0	1	0	0	hsa-miR-18a-3p	-0.13	-0.18
XPR1	ENST00000367590.4	xenotropic and polytropic retrovirus receptor 1	544	2	0	1	1	0	hsa-miR-18a-3p	-0.13	-0.16
PRDM2	ENST00000235372.7	PR domain containing 2, with ZNF domain	29	3	0	1	2	0	hsa-miR-18a-3p	-0.12	-0.12
CXCR1	ENST00000295683.2	chemokine (C-X-C motif) receptor 1	5	1	0	1	0	2	hsa-miR-18a-3p	-0.12	-0.12
MYLK2	ENST00000375994.2	myosin light chain kinase 2	16	2	0	1	1	1	hsa-miR-18a-3p	-0.12	-0.12
ZNF575	ENST00000458714.2	zinc finger protein 575	28	1	0	1	0	0	hsa-miR-18a-3p	-0.12	-0.12
GABBR1	ENST00000376977.3	gamma-aminobutyric acid (GABA) B receptor, 1	213	1	0	1	0	1	hsa-miR-18a-3p	-0.12	-0.12
HCN3	ENST00000368358.3	hyperpolarization activated cyclic nucleotide-gated potassium channel 3	41	2	1	1	0	1	hsa-miR-18a-3p	-0.12	-0.12
NAALADL1	ENST00000339885.2	N-acetylated alpha-linked acidic dipeptidase-like 1	5	1	0	1	0	1	hsa-miR-18a-3p	-0.12	-0.12
HHIPL1	ENST00000330710.5	HHIP-like 1	29	4	1	1	2	4	hsa-miR-18a-3p	-0.12	-0.18
ZNF707	ENST00000358656.4	zinc finger protein 707	106	1	0	1	0	1	hsa-miR-18a-3p	-0.12	-0.14
SLC25A51	ENST00000380590.3	solute carrier family 25, member 51	170	2	0	1	1	0	hsa-miR-18a-3p	-0.12	-0.13
TP53I11	ENST00000395648.3	tumor protein p53 inducible protein 11	90	1	0	1	0	1	hsa-miR-18a-3p	-0.12	-0.12
CCDC110	ENST00000393540.3	coiled-coil domain containing 110	10	1	0	1	0	0	hsa-miR-18a-3p	-0.12	-0.12
EIF5AL1	ENST00000520547.2	eukaryotic translation initiation factor 5A-like 1	10	2	0	1	1	0	hsa-miR-18a-3p	-0.12	-0.27
TMEM150C	ENST00000515780.2	transmembrane protein 150C	8	1	0	1	0	1	hsa-miR-18a-3p	-0.12	-0.12
HDAC1	ENST00000373548.3	histone deacetylase 1	83	1	0	1	0	0	hsa-miR-18a-3p	-0.12	-0.14
KLHDC10	ENST00000335420.5	kelch domain containing 10	347	1	0	1	0	2	hsa-miR-18a-3p	-0.12	-0.14
KCNJ5	ENST00000529694.1	potassium inwardly-rectifying channel, subfamily J, member 5	12	3	1	1	1	4	hsa-miR-18a-3p	-0.12	-0.14
HOOK1	ENST00000371208.3	hook microtubule-tethering protein 1	804	1	0	1	0	0	hsa-miR-18a-3p	-0.12	-0.13
TMEM151B	ENST00000451188.2	transmembrane protein 151B	5	1	0	1	0	3	hsa-miR-18a-3p	-0.12	-0.12
BRPF3	ENST00000534400.1	bromodomain and PHD finger containing, 3	7032	1	0	1	0	1	hsa-miR-18a-3p	-0.12	-0.12
CALML3	ENST00000315238.1	calmodulin-like 3	5	1	0	1	0	0	hsa-miR-18a-3p	-0.12	-0.12
VOPP1	ENST00000285279.5	vesicular, overexpressed in cancer, prosurvival protein 1	82	1	0	1	0	0	hsa-miR-18a-3p	-0.12	-0.12
TMOD2	ENST00000249700.4	tropomodulin 2 (neuronal)	117	2	0	1	1	1	hsa-miR-18a-3p	-0.12	-0.14
DERL2	ENST00000572834.1	derlin 2	261	1	0	1	0	0	hsa-miR-18a-3p	-0.12	-0.16
CXorf56	ENST00000320339.4	chromosome X open reading frame 56	279	2	0	1	1	1	hsa-miR-18a-3p	-0.12	-0.24
PRPF40B	ENST00000261897.1	PRP40 pre-mRNA processing factor 40 homolog B (S. cerevisiae)	107	1	0	1	0	0	hsa-miR-18a-3p	-0.12	-0.12
C7orf50	ENST00000357429.6	chromosome 7 open reading frame 50	4161	1	0	1	0	0	hsa-miR-18a-3p	-0.12	-0.12
ASCL5	ENST00000449188.2	achaete-scute complex homolog 5 (Drosophila)	12	1	0	1	0	1	hsa-miR-18a-3p	-0.12	-0.12
HMGCL	ENST00000374490.3	3-hydroxymethyl-3-methylglutaryl-CoA lyase	1129	1	0	1	0	0	hsa-miR-18a-3p	-0.12	-0.12
CHGA	ENST00000216492.5	chromogranin A (parathyroid secretory protein 1)	7	1	0	1	0	0	hsa-miR-18a-3p	-0.12	-0.12
AC008132.13	ENST00000342005.4	Uncharacterized protein	5	1	0	1	0	0	hsa-miR-18a-3p	-0.12	-0.12
PLD2	ENST00000263088.6	phospholipase D2	57	1	0	1	0	0	hsa-miR-18a-3p	-0.12	-0.12
CPSF3L	ENST00000435064.1	cleavage and polyadenylation specific factor 3-like	845	1	0	1	0	0	hsa-miR-18a-3p	-0.12	-0.12
TMEM170B	ENST00000379426.1	transmembrane protein 170B	489	1	0	1	0	0	hsa-miR-18a-3p	-0.12	-0.23
EFNA3	ENST00000505139.1	Ephrin-A3; Uncharacterized protein; cDNA FLJ57652, highly similar to Ephrin-A3	9	2	0	1	1	2	hsa-miR-18a-3p	-0.12	-0.3
KCNIP2	ENST00000348850.5	Kv channel interacting protein 2	5	2	0	1	1	0	hsa-miR-18a-3p	-0.12	-0.12
FBXW7	ENST00000281708.4	F-box and WD repeat domain containing 7, E3 ubiquitin protein ligase	12	1	0	1	0	1	hsa-miR-18a-3p	-0.12	-0.12
C4orf50	ENST00000531445.1	chromosome 4 open reading frame 50	5	2	0	1	1	1	hsa-miR-18a-3p	-0.12	-0.12
CCNK	ENST00000389879.5	cyclin K	1777	2	0	1	1	0	hsa-miR-18a-3p	-0.12	-0.15
NOP9	ENST00000396802.3	NOP9 nucleolar protein	353	3	0	1	2	3	hsa-miR-18a-3p	-0.12	-0.31
CYP20A1	ENST00000356079.4	cytochrome P450, family 20, subfamily A, polypeptide 1	170	3	0	1	2	2	hsa-miR-18a-3p	-0.12	-0.25
Z98049.1	ENST00000598601.1	CDNA FLJ25492 fis, clone CBR01389; Uncharacterized protein	5	1	0	1	0	3	hsa-miR-18a-3p	-0.12	-0.12
PPAN-P2RY11	ENST00000428358.1	PPAN-P2RY11 readthrough	293	2	0	1	1	1	hsa-miR-18a-3p	-0.12	-0.12
TRABD	ENST00000303434.4	TraB domain containing	2527	2	0	1	1	1	hsa-miR-18a-3p	-0.12	-0.12
PLA2G5	ENST00000375108.3	phospholipase A2, group V	5	1	0	1	0	0	hsa-miR-18a-3p	-0.12	-0.12
FADS2	ENST00000257261.6	fatty acid desaturase 2	285	5	0	1	4	3	hsa-miR-18a-3p	-0.12	-0.34
C15orf27	ENST00000388942.3	chromosome 15 open reading frame 27	17	1	0	1	0	0	hsa-miR-18a-3p	-0.12	-0.12
GBA	ENST00000368373.3	glucosidase, beta, acid	27	1	0	1	0	3	hsa-miR-18a-3p	-0.12	-0.14
YPEL1	ENST00000339468.3	yippee-like 1 (Drosophila)	81	2	1	1	0	1	hsa-miR-18a-3p	-0.12	-0.22
CNIH4	ENST00000465271.1	cornichon family AMPA receptor auxiliary protein 4	1348	2	1	1	0	0	hsa-miR-18a-3p	-0.12	-0.58
AMER1	ENST00000330258.3	APC membrane recruitment protein 1	11	2	0	1	1	1	hsa-miR-18a-3p	-0.12	-0.12
PPM1N	ENST00000324688.4	protein phosphatase, Mg2+/Mn2+ dependent, 1N (putative)	79	1	0	1	0	1	hsa-miR-18a-3p	-0.12	-0.12
C22orf26	ENST00000396008.2	chromosome 22 open reading frame 26	5	2	0	1	1	1	hsa-miR-18a-3p	-0.12	-0.12
SLC9A5	ENST00000299798.11	solute carrier family 9, subfamily A (NHE5, cation proton antiporter 5), member 5	8	1	0	1	0	1	hsa-miR-18a-3p	-0.12	-0.12
CHST1	ENST00000308064.2	carbohydrate (keratan sulfate Gal-6) sulfotransferase 1	5	2	0	1	1	0	hsa-miR-18a-3p	-0.12	-0.14
IRF8	ENST00000268638.5	interferon regulatory factor 8	9	1	0	1	0	0	hsa-miR-18a-3p	-0.12	-0.12
CMTM3	ENST00000424011.2	CKLF-like MARVEL transmembrane domain containing 3	1090	1	0	1	0	1	hsa-miR-18a-3p	-0.12	-0.12
ARAP3	ENST00000508305.1	ArfGAP with RhoGAP domain, ankyrin repeat and PH domain 3	95	1	0	1	0	0	hsa-miR-18a-3p	-0.12	-0.12
PPME1	ENST00000328257.8	protein phosphatase methylesterase 1	343	1	0	1	0	1	hsa-miR-18a-3p	-0.12	-0.12
SYNGR2	ENST00000589711.1	synaptogyrin 2	466	1	0	1	0	0	hsa-miR-18a-3p	-0.12	-0.12
RP11-410N8.4	ENST00000375670.1		5	1	0	1	0	0	hsa-miR-18a-3p	-0.12	-0.12
CAPN12	ENST00000601953.1	calpain 12	14	2	0	1	1	0	hsa-miR-18a-3p	-0.11	-0.17
TMEM156	ENST00000381938.3	transmembrane protein 156	15	1	0	1	0	0	hsa-miR-18a-3p	-0.11	-0.18
CSF1	ENST00000329608.6	colony stimulating factor 1 (macrophage)	290	1	0	1	0	0	hsa-miR-18a-3p	-0.11	-0.11
CNTF	ENST00000361987.4	ciliary neurotrophic factor	46	1	0	1	0	1	hsa-miR-18a-3p	-0.11	-0.11
TMEM132E	ENST00000321639.5	transmembrane protein 132E	461	1	0	1	0	2	hsa-miR-18a-3p	-0.11	-0.12
MMP2	ENST00000219070.4	matrix metallopeptidase 2 (gelatinase A, 72kDa gelatinase, 72kDa type IV collagenase)	2187	1	0	1	0	0	hsa-miR-18a-3p	-0.11	-0.11
FAM216B	ENST00000537894.1	family with sequence similarity 216, member B	5	1	0	1	0	0	hsa-miR-18a-3p	-0.11	-0.11
UBTF	ENST00000343638.5	upstream binding transcription factor, RNA polymerase I	1090	2	0	1	1	0	hsa-miR-18a-3p	-0.11	-0.11
SEMA5B	ENST00000195173.4	sema domain, seven thrombospondin repeats (type 1 and type 1-like), transmembrane domain (TM) and short cytoplasmic domain, (semaphorin) 5B	15	1	0	1	0	0	hsa-miR-18a-3p	-0.11	-0.11
MYLK3	ENST00000394809.4	myosin light chain kinase 3	21	4	1	1	2	0	hsa-miR-18a-3p	-0.11	-0.15
STAC2	ENST00000333461.5	SH3 and cysteine rich domain 2	123	2	0	1	1	0	hsa-miR-18a-3p	-0.11	-0.11
ZNF282	ENST00000479907.1	zinc finger protein 282	3014	2	1	1	0	2	hsa-miR-18a-3p	-0.11	-0.11
RHBDD2	ENST00000318622.4	rhomboid domain containing 2	1222	1	0	1	0	0	hsa-miR-18a-3p	-0.11	-0.12
ITGA7	ENST00000257880.7	integrin, alpha 7	100	1	0	1	0	1	hsa-miR-18a-3p	-0.11	-0.11
ITPKA	ENST00000260386.5	inositol-trisphosphate 3-kinase A	119	1	0	1	0	0	hsa-miR-18a-3p	-0.11	-0.11
TSPAN4	ENST00000397396.1	tetraspanin 4	3943	1	0	1	0	0	hsa-miR-18a-3p	-0.11	-0.11
CPA5	ENST00000431780.2	carboxypeptidase A5	5	1	0	1	0	0	hsa-miR-18a-3p	-0.11	-0.11
GRK7	ENST00000264952.2	G protein-coupled receptor kinase 7	5	1	0	1	0	1	hsa-miR-18a-3p	-0.11	-0.11
HSPA13	ENST00000285667.3	heat shock protein 70kDa family, member 13	2175	1	0	1	0	0	hsa-miR-18a-3p	-0.11	-0.12
NARF	ENST00000309794.11	nuclear prelamin A recognition factor	610	2	1	1	0	0	hsa-miR-18a-3p	-0.11	-0.15
CNTN2	ENST00000331830.4	contactin 2 (axonal)	5	3	1	1	1	5	hsa-miR-18a-3p	-0.11	-0.11
FAR2	ENST00000536681.3	fatty acyl CoA reductase 2	193	1	0	1	0	0	hsa-miR-18a-3p	-0.11	-0.13
ANKS6	ENST00000375018.1	ankyrin repeat and sterile alpha motif domain containing 6	98	2	0	1	1	1	hsa-miR-18a-3p	-0.11	-0.18
SSR3	ENST00000476217.1	signal sequence receptor, gamma (translocon-associated protein gamma)	6034	2	1	1	0	0	hsa-miR-18a-3p	-0.11	-0.54
PANK4	ENST00000378466.3	pantothenate kinase 4	72	3	2	1	0	7	hsa-miR-18a-3p	-0.11	-0.18
PDE6D	ENST00000409772.1	phosphodiesterase 6D, cGMP-specific, rod, delta	1265	1	0	1	0	0	hsa-miR-18a-3p	-0.11	-0.11
OTOA	ENST00000388958.3	otoancorin	5	1	0	1	0	0	hsa-miR-18a-3p	-0.11	-0.11
DGCR6	ENST00000608842.1	DiGeorge syndrome critical region gene 6	5	1	0	1	0	0	hsa-miR-18a-3p	-0.11	-0.11
ERC1	ENST00000355446.5	ELKS/RAB6-interacting/CAST family member 1	159	2	1	1	0	2	hsa-miR-18a-3p	-0.11	-0.11
C17orf82	ENST00000335108.2	chromosome 17 open reading frame 82	10	1	0	1	0	2	hsa-miR-18a-3p	-0.11	-0.15
TTC9	ENST00000256367.2	tetratricopeptide repeat domain 9	39	1	0	1	0	1	hsa-miR-18a-3p	-0.11	-0.11
TMEM176B	ENST00000492607.1	transmembrane protein 176B	994	1	0	1	0	0	hsa-miR-18a-3p	-0.11	-0.11
ACHE	ENST00000302913.4	acetylcholinesterase	14	1	0	1	0	0	hsa-miR-18a-3p	-0.11	-0.11
LARGE	ENST00000354992.2	like-glycosyltransferase	411	1	0	1	0	1	hsa-miR-18a-3p	-0.11	-0.11
GH2	ENST00000332800.7	growth hormone 2	5	1	0	1	0	0	hsa-miR-18a-3p	-0.11	-0.11
MOCS2	ENST00000450852.3	molybdenum cofactor synthesis 2	100	2	1	1	0	2	hsa-miR-18a-3p	-0.11	-0.53
TMEM106A	ENST00000331615.3	transmembrane protein 106A	22	1	0	1	0	0	hsa-miR-18a-3p	-0.11	-0.11
ARHGEF7	ENST00000426073.2	Rho guanine nucleotide exchange factor (GEF) 7	361	1	0	1	0	1	hsa-miR-18a-3p	-0.11	-0.11
DUSP18	ENST00000403268.1	dual specificity phosphatase 18	491	1	0	1	0	0	hsa-miR-18a-3p	-0.11	-0.12
TBL1X	ENST00000407597.2	transducin (beta)-like 1X-linked	125	2	0	1	1	0	hsa-miR-18a-3p	-0.11	-0.12
FOXJ3	ENST00000372571.1	forkhead box J3	329	1	0	1	0	0	hsa-miR-18a-3p	-0.11	-0.11
SNPH	ENST00000381873.3	syntaphilin	13	2	0	1	1	2	hsa-miR-18a-3p	-0.11	-0.11
LRRTM4	ENST00000409911.1	leucine rich repeat transmembrane neuronal 4	5	1	0	1	0	0	hsa-miR-18a-3p	-0.11	-0.11
USP12	ENST00000282344.6	ubiquitin specific peptidase 12	35	1	0	1	0	1	hsa-miR-18a-3p	-0.11	-0.19
RCHY1	ENST00000451788.1	ring finger and CHY zinc finger domain containing 1, E3 ubiquitin protein ligase	821	1	0	1	0	0	hsa-miR-18a-3p	-0.11	-0.26
ALDH3A2	ENST00000339618.4	aldehyde dehydrogenase 3 family, member A2	940	2	0	1	1	0	hsa-miR-18a-3p	-0.11	-0.17
ZNF585B	ENST00000532828.2	zinc finger protein 585B	46	2	0	1	1	1	hsa-miR-18a-3p	-0.11	-0.17
PLD1	ENST00000342215.6	phospholipase D1, phosphatidylcholine-specific	128	1	0	1	0	1	hsa-miR-18a-3p	-0.11	-0.12
GNB1	ENST00000378609.4	guanine nucleotide binding protein (G protein), beta polypeptide 1	3695	1	0	1	0	0	hsa-miR-18a-3p	-0.11	-0.15
RCSD1	ENST00000367854.3	RCSD domain containing 1	32	1	0	1	0	1	hsa-miR-18a-3p	-0.11	-0.13
TESPA1	ENST00000524622.1	thymocyte expressed, positive selection associated 1	5	1	0	1	0	0	hsa-miR-18a-3p	-0.11	-0.11
TMEM132D	ENST00000389441.4	transmembrane protein 132D	5	2	0	1	1	1	hsa-miR-18a-3p	-0.11	-0.11
CPLX2	ENST00000359546.4	complexin 2	5	2	0	1	1	2	hsa-miR-18a-3p	-0.11	-0.11
VWCE	ENST00000335613.5	von Willebrand factor C and EGF domains	317	1	0	1	0	0	hsa-miR-18a-3p	-0.11	-0.11
LZTR1	ENST00000215739.8	leucine-zipper-like transcription regulator 1	356	2	0	1	1	0	hsa-miR-18a-3p	-0.11	-0.11
MPP2	ENST00000377184.3	membrane protein, palmitoylated 2 (MAGUK p55 subfamily member 2)	78	2	1	1	0	2	hsa-miR-18a-3p	-0.11	-0.11
LCLAT1	ENST00000309052.4	lysocardiolipin acyltransferase 1	397	1	0	1	0	0	hsa-miR-18a-3p	-0.11	-0.11
CLCA2	ENST00000370565.4	chloride channel accessory 2	5	1	0	1	0	0	hsa-miR-18a-3p	-0.11	-0.11
TGOLN2	ENST00000377386.3	trans-golgi network protein 2	1914	1	0	1	0	1	hsa-miR-18a-3p	-0.11	-0.12
TNFRSF19	ENST00000382263.3	tumor necrosis factor receptor superfamily, member 19	376	1	0	1	0	0	hsa-miR-18a-3p	-0.1	-0.1
PPP1R9B	ENST00000316878.6	protein phosphatase 1, regulatory subunit 9B	120	2	0	1	1	1	hsa-miR-18a-3p	-0.1	-0.1
EMC8	ENST00000253457.3	ER membrane protein complex subunit 8	975	2	0	1	1	2	hsa-miR-18a-3p	-0.1	-0.21
EPOR	ENST00000592375.2	erythropoietin receptor	96	1	0	1	0	2	hsa-miR-18a-3p	-0.1	-0.35
CCNT2	ENST00000295238.6	cyclin T2	381	1	0	1	0	0	hsa-miR-18a-3p	-0.1	-0.15
ETV1	ENST00000430479.1	ets variant 1	160	2	0	1	1	0	hsa-miR-18a-3p	-0.1	-0.13
C19orf55	ENST00000544099.1	chromosome 19 open reading frame 55	59	3	0	1	2	0	hsa-miR-18a-3p	-0.1	-0.26
LYRM4	ENST00000330636.4	LYR motif containing 4	796	4	1	1	2	2	hsa-miR-18a-3p	-0.1	-0.52
TET3	ENST00000409262.3	tet methylcytosine dioxygenase 3	1437	2	1	1	0	3	hsa-miR-18a-3p	-0.1	-0.1
AVEN	ENST00000306730.3	apoptosis, caspase activation inhibitor	230	1	0	1	0	0	hsa-miR-18a-3p	-0.1	-0.19
KIF5C	ENST00000435030.1	kinesin family member 5C	19	2	0	1	1	2	hsa-miR-18a-3p	-0.1	-0.16
PRRT2	ENST00000300797.6	proline-rich transmembrane protein 2	33	1	0	1	0	1	hsa-miR-18a-3p	-0.1	-0.1
HHAT	ENST00000413764.2	hedgehog acyltransferase	583	1	0	1	0	2	hsa-miR-18a-3p	-0.1	-0.1
GYS1	ENST00000323798.3	glycogen synthase 1 (muscle)	100	1	0	1	0	0	hsa-miR-18a-3p	-0.1	-0.1
SYPL2	ENST00000369872.3	synaptophysin-like 2	69	1	0	1	0	6	hsa-miR-18a-3p	-0.1	-0.1
ATXN2L	ENST00000336783.4	ataxin 2-like	5	2	0	1	1	0	hsa-miR-18a-3p	-0.1	-0.1
TMUB2	ENST00000590235.1	transmembrane and ubiquitin-like domain containing 2	1043	1	0	1	0	1	hsa-miR-18a-3p	-0.1	-0.1
ULK3	ENST00000440863.2	unc-51 like kinase 3	22	1	0	1	0	0	hsa-miR-18a-3p	-0.1	-0.1
MORN3	ENST00000355329.3	MORN repeat containing 3	11	1	0	1	0	0	hsa-miR-18a-3p	-0.1	-0.24
CES4A	ENST00000540947.2	carboxylesterase 4A	30	1	0	1	0	0	hsa-miR-18a-3p	-0.1	-0.1
HOXD9	ENST00000249499.6	homeobox D9	78	1	0	1	0	0	hsa-miR-18a-3p	-0.1	-0.1
MAP3K3	ENST00000361357.3	mitogen-activated protein kinase kinase kinase 3	144	1	0	1	0	0	hsa-miR-18a-3p	-0.1	-0.12
SNX1	ENST00000353874.4	sorting nexin 1	1296	3	0	1	2	1	hsa-miR-18a-3p	-0.1	-0.15
CCDC85B	ENST00000312579.2	coiled-coil domain containing 85B	1364	1	0	1	0	0	hsa-miR-18a-3p	-0.1	-0.1
RAB42	ENST00000373826.3	RAB42, member RAS oncogene family	11	1	0	1	0	0	hsa-miR-18a-3p	-0.1	-0.1
CBX4	ENST00000269397.4	chromobox homolog 4	3211	1	0	1	0	0	hsa-miR-18a-3p	-0.1	-0.1
ZBTB37	ENST00000367701.5	zinc finger and BTB domain containing 37	213	3	0	1	2	2	hsa-miR-18a-3p	-0.1	-0.11
DLC1	ENST00000276297.4	deleted in liver cancer 1	970	1	0	1	0	1	hsa-miR-18a-3p	-0.1	-0.14
GGN	ENST00000334928.6	gametogenetin	8	1	0	1	0	0	hsa-miR-18a-3p	-0.1	-0.17
ZNF45	ENST00000269973.5	zinc finger protein 45	359	1	0	1	0	0	hsa-miR-18a-3p	-0.1	-0.1
STARD4	ENST00000512160.1	StAR-related lipid transfer (START) domain containing 4	767	1	0	1	0	0	hsa-miR-18a-3p	-0.1	-0.1
BAZ1B	ENST00000339594.4	bromodomain adjacent to zinc finger domain, 1B	40	1	0	1	0	0	hsa-miR-18a-3p	-0.1	-0.1
SMEK1	ENST00000554684.1	SMEK homolog 1, suppressor of mek1 (Dictyostelium)	713	1	0	1	0	0	hsa-miR-18a-3p	-0.1	-0.1
CCDC94	ENST00000262962.7	coiled-coil domain containing 94	127	1	0	1	0	0	hsa-miR-18a-3p	-0.1	-0.1
KSR2	ENST00000425217.1	kinase suppressor of ras 2	22	2	0	1	1	5	hsa-miR-18a-3p	-0.1	-0.1
C2orf15	ENST00000512183.2	chromosome 2 open reading frame 15	246	2	0	1	1	0	hsa-miR-18a-3p	-0.1	-0.12
MRPL30	ENST00000338148.3	mitochondrial ribosomal protein L30	246	2	0	1	1	0	hsa-miR-18a-3p	-0.1	-0.12
MLLT11	ENST00000368921.3	myeloid/lymphoid or mixed-lineage leukemia (trithorax homolog, Drosophila); translocated to, 11	308	1	0	1	0	0	hsa-miR-18a-3p	-0.1	-0.21
ARHGAP10	ENST00000336498.3	Rho GTPase activating protein 10	176	2	0	1	1	1	hsa-miR-18a-3p	-0.1	-0.1
C15orf56	ENST00000319503.3	chromosome 15 open reading frame 56	5	1	0	1	0	1	hsa-miR-18a-3p	-0.1	-0.1
C8G	ENST00000224181.3	complement component 8, gamma polypeptide	7	1	0	1	0	0	hsa-miR-18a-3p	-0.1	-0.1
XXYLT1	ENST00000310380.6	xyloside xylosyltransferase 1	1052	1	0	1	0	1	hsa-miR-18a-3p	-0.1	-0.1
BCL2L1	ENST00000376062.2	BCL2-like 1	7726	1	0	1	0	2	hsa-miR-18a-3p	-0.1	-0.1
TFEB	ENST00000230323.4	transcription factor EB	5	1	0	1	0	2	hsa-miR-18a-3p	-0.1	-0.1
PLEKHH1	ENST00000329153.5	pleckstrin homology domain containing, family H (with MyTH4 domain) member 1	125	1	0	1	0	1	hsa-miR-18a-3p	-0.1	-0.1
C9orf139	ENST00000314330.2	chromosome 9 open reading frame 139	5	1	0	1	0	4	hsa-miR-18a-3p	-0.1	-0.1
SLC17A9	ENST00000370351.4	solute carrier family 17 (vesicular nucleotide transporter), member 9	504	2	0	1	1	1	hsa-miR-18a-3p	-0.1	-0.1
CXCL5	ENST00000296027.4	chemokine (C-X-C motif) ligand 5	5	1	0	1	0	0	hsa-miR-18a-3p	-0.1	-0.1
ANKRD52	ENST00000267116.7	ankyrin repeat domain 52	2913	4	2	1	1	4	hsa-miR-18a-3p	-0.1	-0.19
BTN2A2	ENST00000432533.2	butyrophilin, subfamily 2, member A2	125	1	0	1	0	1	hsa-miR-18a-3p	-0.1	-0.1
IRF5	ENST00000402030.2	interferon regulatory factor 5	7	1	0	1	0	0	hsa-miR-18a-3p	-0.1	-0.13
MBNL3	ENST00000370839.3	muscleblind-like splicing regulator 3	593	2	1	1	0	1	hsa-miR-18a-3p	-0.1	-0.2
ADAT1	ENST00000307921.3	adenosine deaminase, tRNA-specific 1	597	2	0	1	1	0	hsa-miR-18a-3p	-0.1	-0.11
WRN	ENST00000298139.5	Werner syndrome, RecQ helicase-like	560	1	0	1	0	0	hsa-miR-18a-3p	-0.1	-0.11
AGPAT4	ENST00000366911.5	1-acylglycerol-3-phosphate O-acyltransferase 4	142	2	0	1	1	2	hsa-miR-18a-3p	-0.1	-0.11
CCDC28B	ENST00000421922.2	coiled-coil domain containing 28B	106	1	0	1	0	0	hsa-miR-18a-3p	-0.1	-0.1
KCND3	ENST00000369697.1	potassium voltage-gated channel, Shal-related subfamily, member 3	23	2	0	1	1	1	hsa-miR-18a-3p	-0.1	-0.1
ZFP41	ENST00000520584.1	ZFP41 zinc finger protein	7	1	0	1	0	1	hsa-miR-18a-3p	-0.1	-0.1
DCAF11	ENST00000446197.3	DDB1 and CUL4 associated factor 11	1599	2	0	1	1	0	hsa-miR-18a-3p	-0.1	-0.1
AAR2	ENST00000320849.4	AAR2 splicing factor homolog (S. cerevisiae)	74	1	0	1	0	0	hsa-miR-18a-3p	-0.1	-0.1
ADAM17	ENST00000310823.3	ADAM metallopeptidase domain 17	96	1	0	1	0	1	hsa-miR-18a-3p	-0.1	-0.19
DDTL	ENST00000215770.5	D-dopachrome tautomerase-like	7	1	0	1	0	0	hsa-miR-18a-3p	-0.1	-0.13
C3orf70	ENST00000335012.2	chromosome 3 open reading frame 70	19	1	0	1	0	1	hsa-miR-18a-3p	-0.1	-0.11
HIRA	ENST00000340170.4	histone cell cycle regulator	23	2	0	1	1	0	hsa-miR-18a-3p	-0.1	-0.1
CD4	ENST00000011653.4	CD4 molecule	5	1	0	1	0	0	hsa-miR-18a-3p	-0.1	-0.1
KIRREL3	ENST00000525144.2	kin of IRRE like 3 (Drosophila)	16	1	0	1	0	0	hsa-miR-18a-3p	-0.1	-0.1
ZKSCAN8	ENST00000330236.6	zinc finger with KRAB and SCAN domains 8	281	1	0	1	0	0	hsa-miR-18a-3p	-0.1	-0.1
GTF2A1	ENST00000553612.1	general transcription factor IIA, 1, 19/37kDa	88	1	0	1	0	0	hsa-miR-18a-3p	-0.1	-0.1
REEP6	ENST00000233596.3	receptor accessory protein 6	822	1	0	1	0	0	hsa-miR-18a-3p	-0.1	-0.1
GPR176	ENST00000299092.3	G protein-coupled receptor 176	2683	1	0	1	0	1	hsa-miR-18a-3p	-0.1	-0.1
LMO4	ENST00000370544.5	LIM domain only 4	294	1	0	1	0	0	hsa-miR-18a-3p	-0.1	-0.14
KCNA1	ENST00000382545.3	potassium voltage-gated channel, shaker-related subfamily, member 1 (episodic ataxia with myokymia)	5	1	0	1	0	1	hsa-miR-18a-3p	-0.1	-0.1
ZC3H12A	ENST00000373087.6	zinc finger CCCH-type containing 12A	94	1	0	1	0	1	hsa-miR-18a-3p	-0.1	-0.1
AATK	ENST00000326724.4	apoptosis-associated tyrosine kinase	307	1	0	1	0	2	hsa-miR-18a-3p	-0.1	-0.1
ATXN7	ENST00000295900.6	ataxin 7	264	1	0	1	0	0	hsa-miR-18a-3p	-0.1	-0.12
HPSE2	ENST00000370546.1	heparanase 2	12	3	1	1	1	1	hsa-miR-18a-3p	-0.1	-0.17
CHDH	ENST00000315251.6	choline dehydrogenase	249	2	0	1	1	2	hsa-miR-18a-3p	-0.1	-0.12
ZNF24	ENST00000589881.1	zinc finger protein 24	1796	1	0	1	0	0	hsa-miR-18a-3p	-0.1	-0.1
HIST2H2AA3	ENST00000369161.3	histone cluster 2, H2aa3	5	1	0	1	0	0	hsa-miR-18a-3p	-0.1	-0.1
MAD1L1	ENST00000402746.1	MAD1 mitotic arrest deficient-like 1 (yeast)	5	1	0	1	0	0	hsa-miR-18a-3p	-0.1	-0.1
TTC22	ENST00000371276.4	tetratricopeptide repeat domain 22	5	1	0	1	0	0	hsa-miR-18a-3p	-0.1	-0.1
GTPBP1	ENST00000216044.5	GTP binding protein 1	1765	3	0	1	2	2	hsa-miR-18a-3p	-0.09	-0.1
ULK1	ENST00000321867.4	unc-51 like autophagy activating kinase 1	3083	2	0	1	1	1	hsa-miR-18a-3p	-0.09	-0.09
PCDH19	ENST00000420881.2	protocadherin 19	7	1	0	1	0	1	hsa-miR-18a-3p	-0.09	-0.09
PEX14	ENST00000356607.4	peroxisomal biogenesis factor 14	1637	2	0	1	1	0	hsa-miR-18a-3p	-0.09	-0.09
CHRNA3	ENST00000326828.5	cholinergic receptor, nicotinic, alpha 3 (neuronal)	20	1	0	1	0	0	hsa-miR-18a-3p	-0.09	-0.09
MXRA8	ENST00000445648.2	matrix-remodelling associated 8	216	1	0	1	0	0	hsa-miR-18a-3p	-0.09	-0.09
DPP10	ENST00000410059.1	dipeptidyl-peptidase 10 (non-functional)	5	1	0	1	0	0	hsa-miR-18a-3p	-0.09	-0.09
TMPPE	ENST00000416695.2	transmembrane protein with metallophosphoesterase domain	22	1	0	1	0	2	hsa-miR-18a-3p	-0.09	-0.09
MXD4	ENST00000337190.2	MAX dimerization protein 4	1173	2	0	1	1	3	hsa-miR-18a-3p	-0.09	-0.14
TIPRL	ENST00000367833.2	TIP41, TOR signaling pathway regulator-like (S. cerevisiae)	569	1	0	1	0	0	hsa-miR-18a-3p	-0.09	-0.11
TMEM168	ENST00000312814.6	transmembrane protein 168	195	1	0	1	0	0	hsa-miR-18a-3p	-0.09	-0.11
NFATC2IP	ENST00000320805.4	nuclear factor of activated T-cells, cytoplasmic, calcineurin-dependent 2 interacting protein	754	2	0	1	1	0	hsa-miR-18a-3p	-0.09	-0.12
MEOX1	ENST00000329168.3	mesenchyme homeobox 1	5	1	0	1	0	0	hsa-miR-18a-3p	-0.09	-0.09
SWT1	ENST00000367500.4	SWT1 RNA endoribonuclease homolog (S. cerevisiae)	104	1	0	1	0	0	hsa-miR-18a-3p	-0.09	-0.09
CCDC137	ENST00000329214.8	coiled-coil domain containing 137	5	1	0	1	0	2	hsa-miR-18a-3p	-0.09	-0.09
SAPCD2	ENST00000409687.3	suppressor APC domain containing 2	22	2	0	1	1	3	hsa-miR-18a-3p	-0.09	-0.09
MAPKAP1	ENST00000373511.2	mitogen-activated protein kinase associated protein 1	1359	1	0	1	0	0	hsa-miR-18a-3p	-0.09	-0.09
PDDC1	ENST00000319863.8	Parkinson disease 7 domain containing 1	529	2	0	1	1	1	hsa-miR-18a-3p	-0.09	-0.09
ADAMTS2	ENST00000251582.7	ADAM metallopeptidase with thrombospondin type 1 motif, 2	2767	2	0	1	1	1	hsa-miR-18a-3p	-0.09	-0.09
CHRNA1	ENST00000348749.5	cholinergic receptor, nicotinic, alpha 1 (muscle)	17	1	0	1	0	0	hsa-miR-18a-3p	-0.09	-0.09
CASP14	ENST00000427043.3	caspase 14, apoptosis-related cysteine peptidase	5	1	0	1	0	0	hsa-miR-18a-3p	-0.09	-0.09
CDH3	ENST00000429102.2	cadherin 3, type 1, P-cadherin (placental)	21	1	0	1	0	2	hsa-miR-18a-3p	-0.09	-0.09
SUMF2	ENST00000434526.2	sulfatase modifying factor 2	182	1	0	1	0	0	hsa-miR-18a-3p	-0.09	-0.09
SLC4A11	ENST00000380056.3	solute carrier family 4, sodium borate transporter, member 11	159	1	0	1	0	0	hsa-miR-18a-3p	-0.09	-0.09
NR2C2	ENST00000425241.1	nuclear receptor subfamily 2, group C, member 2	227	1	0	1	0	2	hsa-miR-18a-3p	-0.09	-0.14
HIST1H2AH	ENST00000377459.1	histone cluster 1, H2ah	22	1	0	1	0	1	hsa-miR-18a-3p	-0.09	-0.22
AL356356.1	ENST00000538795.1	Protein LOC100996516	5	1	0	1	0	0	hsa-miR-18a-3p	-0.09	-0.09
TREH	ENST00000529101.1	trehalase (brush-border membrane glycoprotein)	5	1	0	1	0	0	hsa-miR-18a-3p	-0.09	-0.09
SNED1	ENST00000310397.8	sushi, nidogen and EGF-like domains 1	19	2	1	1	0	1	hsa-miR-18a-3p	-0.09	-0.1
C21orf58	ENST00000397683.1	chromosome 21 open reading frame 58	34	2	0	1	1	4	hsa-miR-18a-3p	-0.09	-0.42
PTPRT	ENST00000373187.1	protein tyrosine phosphatase, receptor type, T	5	4	1	1	2	2	hsa-miR-18a-3p	-0.09	-0.09
UBL4B	ENST00000334179.3	ubiquitin-like 4B	5	1	0	1	0	0	hsa-miR-18a-3p	-0.09	-0.09
CCDC144A	ENST00000443444.2	coiled-coil domain containing 144A	5	2	0	1	1	1	hsa-miR-18a-3p	-0.09	-0.09
ZMAT3	ENST00000311417.2	zinc finger, matrin-type 3	459	1	0	1	0	0	hsa-miR-18a-3p	-0.09	-0.17
PIGK	ENST00000370812.3	phosphatidylinositol glycan anchor biosynthesis, class K	1203	1	0	1	0	0	hsa-miR-18a-3p	-0.09	-0.18
PPP3R1	ENST00000234310.3	protein phosphatase 3, regulatory subunit B, alpha	117	1	0	1	0	0	hsa-miR-18a-3p	-0.09	-0.22
MED11	ENST00000575284.1	mediator complex subunit 11	9	1	0	1	0	0	hsa-miR-18a-3p	-0.09	-0.09
CARD11	ENST00000396946.4	caspase recruitment domain family, member 11	13	2	0	1	1	0	hsa-miR-18a-3p	-0.09	-0.11
KBTBD11	ENST00000320248.3	kelch repeat and BTB (POZ) domain containing 11	173	2	1	1	0	0	hsa-miR-18a-3p	-0.09	-0.09
SERPINF2	ENST00000382061.4	serpin peptidase inhibitor, clade F (alpha-2 antiplasmin, pigment epithelium derived factor), member 2	2334	1	0	1	0	3	hsa-miR-18a-3p	-0.09	-0.09
FUT4	ENST00000358752.2	fucosyltransferase 4 (alpha (1,3) fucosyltransferase, myeloid-specific)	354	2	0	1	1	2	hsa-miR-18a-3p	-0.09	-0.15
IL10RA	ENST00000227752.3	interleukin 10 receptor, alpha	5	2	0	1	1	2	hsa-miR-18a-3p	-0.09	-0.09
CHTF8	ENST00000448552.2	CTF8, chromosome transmission fidelity factor 8 homolog (S. cerevisiae)	13	1	0	1	0	1	hsa-miR-18a-3p	-0.09	-0.09
CHTOP	ENST00000368694.3	chromatin target of PRMT1	2499	1	0	1	0	0	hsa-miR-18a-3p	-0.09	-0.24
AKR1E2	ENST00000298375.7	aldo-keto reductase family 1, member E2	5	1	0	1	0	0	hsa-miR-18a-3p	-0.09	-0.09
GPC2	ENST00000292377.2	glypican 2	52	1	0	1	0	0	hsa-miR-18a-3p	-0.09	-0.09
GALNT6	ENST00000543196.2	UDP-N-acetyl-alpha-D-galactosamine:polypeptide N-acetylgalactosaminyltransferase 6 (GalNAc-T6)	83	1	0	1	0	0	hsa-miR-18a-3p	-0.09	-0.09
FBXL20	ENST00000394294.3	F-box and leucine-rich repeat protein 20	455	1	0	1	0	0	hsa-miR-18a-3p	-0.09	-0.09
KCNJ15	ENST00000328656.4	potassium inwardly-rectifying channel, subfamily J, member 15	5	1	0	1	0	0	hsa-miR-18a-3p	-0.09	-0.09
ITFG3	ENST00000600536.1	Protein ITFG3; Uncharacterized protein; cDNA FLJ60496	5	1	0	1	0	0	hsa-miR-18a-3p	-0.09	-0.09
NTSR1	ENST00000370501.3	neurotensin receptor 1 (high affinity)	37	2	1	1	0	0	hsa-miR-18a-3p	-0.09	-0.09
PYCRL	ENST00000220966.6	pyrroline-5-carboxylate reductase-like	656	2	0	1	1	4	hsa-miR-18a-3p	-0.09	-0.18
CCDC97	ENST00000269967.3	coiled-coil domain containing 97	85	1	0	1	0	1	hsa-miR-18a-3p	-0.09	-0.12
MED29	ENST00000315588.5	mediator complex subunit 29	2453	1	0	1	0	2	hsa-miR-18a-3p	-0.09	-0.13
CD72	ENST00000396757.1	CD72 molecule	7	1	0	1	0	1	hsa-miR-18a-3p	-0.09	-0.1
B4GALT5	ENST00000371711.4	UDP-Gal:betaGlcNAc beta 1,4- galactosyltransferase, polypeptide 5	1000	1	0	1	0	1	hsa-miR-18a-3p	-0.09	-0.09
AC016559.1	ENST00000594347.1	Uncharacterized protein	15	1	0	1	0	1	hsa-miR-18a-3p	-0.09	-0.09
MAP2K1	ENST00000307102.5	mitogen-activated protein kinase kinase 1	8	1	0	1	0	0	hsa-miR-18a-3p	-0.09	-0.14
ITPRIP	ENST00000337478.1	inositol 1,4,5-trisphosphate receptor interacting protein	1138	2	1	1	0	2	hsa-miR-18a-3p	-0.09	-0.11
SDC3	ENST00000336798.7	syndecan 3	34	2	0	1	1	3	hsa-miR-18a-3p	-0.09	-0.1
HSF2BP	ENST00000291560.2	heat shock transcription factor 2 binding protein	131	1	0	1	0	0	hsa-miR-18a-3p	-0.09	-0.09
PAX5	ENST00000358127.4	paired box 5	5	4	1	1	2	4	hsa-miR-18a-3p	-0.09	-0.09
PRSS53	ENST00000280606.6	protease, serine, 53	9	1	0	1	0	1	hsa-miR-18a-3p	-0.09	-0.09
BBS1	ENST00000393994.2	Bardet-Biedl syndrome 1	523	1	0	1	0	0	hsa-miR-18a-3p	-0.08	-0.09
PADI1	ENST00000375471.4	peptidyl arginine deiminase, type I	5	1	0	1	0	2	hsa-miR-18a-3p	-0.08	-0.08
CHKB	ENST00000406938.2	choline kinase beta	129	1	0	1	0	0	hsa-miR-18a-3p	-0.08	-0.08
FAM222B	ENST00000582266.1	family with sequence similarity 222, member B	100	1	0	1	0	1	hsa-miR-18a-3p	-0.08	-0.08
C2orf50	ENST00000381585.3	chromosome 2 open reading frame 50	5	1	0	1	0	0	hsa-miR-18a-3p	-0.08	-0.08
CAP1	ENST00000372797.3	CAP, adenylate cyclase-associated protein 1 (yeast)	24	1	0	1	0	0	hsa-miR-18a-3p	-0.08	-0.08
CDKN1A	ENST00000244741.5	cyclin-dependent kinase inhibitor 1A (p21, Cip1)	1458	1	0	1	0	1	hsa-miR-18a-3p	-0.08	-0.09
TRIM65	ENST00000269383.3	tripartite motif containing 65	31	1	0	1	0	1	hsa-miR-18a-3p	-0.08	-0.14
PRKAB2	ENST00000254101.3	protein kinase, AMP-activated, beta 2 non-catalytic subunit	363	1	0	1	0	1	hsa-miR-18a-3p	-0.08	-0.09
BTD	ENST00000303498.5	biotinidase	183	4	0	1	3	4	hsa-miR-18a-3p	-0.08	-0.18
GLP1R	ENST00000373256.4	glucagon-like peptide 1 receptor	5	1	0	1	0	1	hsa-miR-18a-3p	-0.08	-0.08
SLC8A3	ENST00000356921.2	solute carrier family 8 (sodium/calcium exchanger), member 3	5	1	0	1	0	0	hsa-miR-18a-3p	-0.08	-0.08
ADD3	ENST00000277900.8	adducin 3 (gamma)	537	1	0	1	0	0	hsa-miR-18a-3p	-0.08	-0.08
DCAF16	ENST00000382247.1	DDB1 and CUL4 associated factor 16	202	1	0	1	0	0	hsa-miR-18a-3p	-0.08	-0.08
VAC14	ENST00000261776.5	Vac14 homolog (S. cerevisiae)	58	1	0	1	0	0	hsa-miR-18a-3p	-0.08	-0.08
BSN	ENST00000296452.4	bassoon presynaptic cytomatrix protein	31	3	1	1	1	2	hsa-miR-18a-3p	-0.08	-0.08
CDPF1	ENST00000404744.1	cysteine-rich, DPF motif domain containing 1	169	1	0	1	0	0	hsa-miR-18a-3p	-0.08	-0.08
FCHO2	ENST00000430046.2	FCH domain only 2	158	1	0	1	0	0	hsa-miR-18a-3p	-0.08	-0.08
ARMC6	ENST00000392335.2	armadillo repeat containing 6	1295	1	0	1	0	0	hsa-miR-18a-3p	-0.08	-0.08
DNMT3B	ENST00000344505.4	DNA (cytosine-5-)-methyltransferase 3 beta	259	2	0	1	1	0	hsa-miR-18a-3p	-0.08	-0.08
SYT14	ENST00000399639.2	synaptotagmin XIV	16	1	0	1	0	0	hsa-miR-18a-3p	-0.08	-0.08
MED13L	ENST00000281928.3	mediator complex subunit 13-like	73	1	0	1	0	0	hsa-miR-18a-3p	-0.08	-0.1
CYB5B	ENST00000512062.1	cytochrome b5 type B (outer mitochondrial membrane)	2472	1	0	1	0	0	hsa-miR-18a-3p	-0.08	-0.09
SFXN5	ENST00000410065.1	sideroflexin 5	56	2	0	1	1	4	hsa-miR-18a-3p	-0.08	-0.17
TPBG	ENST00000369750.3	trophoblast glycoprotein	170	1	0	1	0	0	hsa-miR-18a-3p	-0.08	-0.17
MICAL3	ENST00000441493.2	microtubule associated monooxygenase, calponin and LIM domain containing 3	58	1	0	1	0	1	hsa-miR-18a-3p	-0.08	-0.08
PRR18	ENST00000322583.3	proline rich 18	15	1	0	1	0	1	hsa-miR-18a-3p	-0.08	-0.08
TTLL3	ENST00000383827.1	tubulin tyrosine ligase-like family, member 3	10	1	0	1	0	0	hsa-miR-18a-3p	-0.08	-0.08
MDFI	ENST00000373050.4	MyoD family inhibitor	14	1	0	1	0	2	hsa-miR-18a-3p	-0.08	-0.13
PIAS4	ENST00000262971.2	protein inhibitor of activated STAT, 4	521	1	0	1	0	4	hsa-miR-18a-3p	-0.08	-0.08
NPR1	ENST00000368680.3	natriuretic peptide receptor A/guanylate cyclase A (atrionatriuretic peptide receptor A)	30	1	0	1	0	0	hsa-miR-18a-3p	-0.08	-0.08
C20orf144	ENST00000375222.3	chromosome 20 open reading frame 144	10	2	0	1	1	0	hsa-miR-18a-3p	-0.08	-0.17
EGR3	ENST00000519492.1	early growth response 3	21	1	0	1	0	0	hsa-miR-18a-3p	-0.08	-0.11
POGK	ENST00000367875.1	pogo transposable element with KRAB domain	377	1	0	1	0	1	hsa-miR-18a-3p	-0.08	-0.1
ILF3	ENST00000449870.1	interleukin enhancer binding factor 3, 90kDa	1758	1	0	1	0	4	hsa-miR-18a-3p	-0.08	-0.13
FLJ00388	ENST00000594280.1		185	1	0	1	0	2	hsa-miR-18a-3p	-0.08	-0.08
GCK	ENST00000403799.3	glucokinase (hexokinase 4)	5	1	0	1	0	1	hsa-miR-18a-3p	-0.08	-0.08
CTD-3074O7.11	ENST00000419755.3	Bardet-Biedl syndrome 1 protein	523	1	0	1	0	0	hsa-miR-18a-3p	-0.08	-0.08
GDPD5	ENST00000443276.2	glycerophosphodiester phosphodiesterase domain containing 5	8	1	0	1	0	0	hsa-miR-18a-3p	-0.08	-0.08
SLC25A10	ENST00000571730.1	Mitochondrial dicarboxylate carrier; Uncharacterized protein; cDNA FLJ60124, highly similar to Mitochondrial dicarboxylate carrier	2354	1	0	1	0	1	hsa-miR-18a-3p	-0.08	-0.08
GUF1	ENST00000281543.5	GUF1 GTPase homolog (S. cerevisiae)	110	1	0	1	0	0	hsa-miR-18a-3p	-0.08	-0.11
RC3H1	ENST00000367696.2	ring finger and CCCH-type domains 1	165	2	0	1	1	0	hsa-miR-18a-3p	-0.08	-0.1
ZNF248	ENST00000395867.3	zinc finger protein 248	43	1	0	1	0	0	hsa-miR-18a-3p	-0.08	-0.11
PIP5KL1	ENST00000388747.4	phosphatidylinositol-4-phosphate 5-kinase-like 1	12	1	0	1	0	0	hsa-miR-18a-3p	-0.08	-0.08
SOWAHA	ENST00000378693.2	sosondowah ankyrin repeat domain family member A	138	1	0	1	0	1	hsa-miR-18a-3p	-0.08	-0.08
MSI1	ENST00000257552.2	musashi RNA-binding protein 1	287	2	1	1	0	0	hsa-miR-18a-3p	-0.08	-0.08
FAM73B	ENST00000277475.5	family with sequence similarity 73, member B	651	3	0	1	2	2	hsa-miR-18a-3p	-0.08	-0.08
KIAA0040	ENST00000423313.1	KIAA0040	15	1	0	1	0	1	hsa-miR-18a-3p	-0.08	-0.08
SLC13A5	ENST00000433363.2	solute carrier family 13 (sodium-dependent citrate transporter), member 5	4848	1	0	1	0	2	hsa-miR-18a-3p	-0.08	-0.08
ISM2	ENST00000493585.1	isthmin 2	7	1	0	1	0	1	hsa-miR-18a-3p	-0.08	-0.11
C21orf90	ENST00000354333.5	chromosome 21 open reading frame 90	26	2	0	1	1	0	hsa-miR-18a-3p	-0.08	-0.15
CDC42EP3	ENST00000295324.3	CDC42 effector protein (Rho GTPase binding) 3	1749	1	0	1	0	0	hsa-miR-18a-3p	-0.08	-0.14
ELAVL3	ENST00000359227.3	ELAV like neuron-specific RNA binding protein 3	5	1	0	1	0	2	hsa-miR-18a-3p	-0.08	-0.08
ZNF25	ENST00000302609.7	zinc finger protein 25	11	2	0	1	1	0	hsa-miR-18a-3p	-0.08	-0.08
PRUNE2	ENST00000376718.3	prune homolog 2 (Drosophila)	121	1	0	1	0	0	hsa-miR-18a-3p	-0.08	-0.1
CLNK	ENST00000226951.6	cytokine-dependent hematopoietic cell linker	5	1	0	1	0	1	hsa-miR-18a-3p	-0.08	-0.08
MYO1E	ENST00000288235.4	myosin IE	198	2	0	1	1	0	hsa-miR-18a-3p	-0.08	-0.1
SLIT3	ENST00000519560.1	slit homolog 3 (Drosophila)	13	2	0	1	1	0	hsa-miR-18a-3p	-0.08	-0.09
MORC4	ENST00000535534.1	MORC family CW-type zinc finger 4	112	1	0	1	0	0	hsa-miR-18a-3p	-0.08	-0.09
C1orf115	ENST00000294889.5	chromosome 1 open reading frame 115	180	1	0	1	0	0	hsa-miR-18a-3p	-0.08	-0.08
LMBR1L	ENST00000267102.8	limb development membrane protein 1-like	346	1	0	1	0	1	hsa-miR-18a-3p	-0.08	-0.08
TMEM198	ENST00000373883.3	transmembrane protein 198	80	1	0	1	0	1	hsa-miR-18a-3p	-0.08	-0.08
CLCF1	ENST00000312438.7	cardiotrophin-like cytokine factor 1	98	1	0	1	0	1	hsa-miR-18a-3p	-0.08	-0.08
RABL3	ENST00000273375.3	RAB, member of RAS oncogene family-like 3	165	1	0	1	0	0	hsa-miR-18a-3p	-0.08	-0.15
PTEN	ENST00000371953.3	phosphatase and tensin homolog	118	1	0	1	0	1	hsa-miR-18a-3p	-0.08	-0.14
PKP1	ENST00000367324.3	plakophilin 1 (ectodermal dysplasia/skin fragility syndrome)	12	1	0	1	0	2	hsa-miR-18a-3p	-0.07	-0.07
PVRL1	ENST00000264025.3	poliovirus receptor-related 1 (herpesvirus entry mediator C)	50	2	1	1	0	3	hsa-miR-18a-3p	-0.07	-0.07
NEK8	ENST00000268766.6	NIMA-related kinase 8	134	1	0	1	0	0	hsa-miR-18a-3p	-0.07	-0.08
GNG2	ENST00000556752.1	guanine nucleotide binding protein (G protein), gamma 2	199	1	0	1	0	0	hsa-miR-18a-3p	-0.07	-0.11
CREBL2	ENST00000228865.2	cAMP responsive element binding protein-like 2	218	1	0	1	0	0	hsa-miR-18a-3p	-0.07	-0.12
KIAA1147	ENST00000536163.1	KIAA1147	73	1	0	1	0	3	hsa-miR-18a-3p	-0.07	-0.1
RHOU	ENST00000366691.3	ras homolog family member U	3519	1	0	1	0	0	hsa-miR-18a-3p	-0.07	-0.08
ENTPD3	ENST00000301825.3	ectonucleoside triphosphate diphosphohydrolase 3	5	1	0	1	0	0	hsa-miR-18a-3p	-0.07	-0.07
NDUFA11	ENST00000592634.1	NADH dehydrogenase (ubiquinone) 1 alpha subcomplex, 11, 14.7kDa	32826	1	0	1	0	2	hsa-miR-18a-3p	-0.07	-0.07
RNPEP	ENST00000295640.4	arginyl aminopeptidase (aminopeptidase B)	203	1	0	1	0	0	hsa-miR-18a-3p	-0.07	-0.07
FAAH	ENST00000243167.8	fatty acid amide hydrolase	19	2	0	1	1	1	hsa-miR-18a-3p	-0.07	-0.09
SESN1	ENST00000436639.2	sestrin 1	96	1	0	1	0	0	hsa-miR-18a-3p	-0.07	-0.07
RACGAP1	ENST00000427314.2	Rac GTPase activating protein 1	19	1	0	1	0	0	hsa-miR-18a-3p	-0.07	-0.13
NFIB	ENST00000397575.3	nuclear factor I/B	1149	2	0	1	1	1	hsa-miR-18a-3p	-0.07	-0.09
NLGN2	ENST00000302926.2	neuroligin 2	20	2	0	1	1	1	hsa-miR-18a-3p	-0.07	-0.13
ASL	ENST00000304874.9	argininosuccinate lyase	93	1	0	1	0	0	hsa-miR-18a-3p	-0.07	-0.14
CNEP1R1	ENST00000562576.1	CTD nuclear envelope phosphatase 1 regulatory subunit 1	546	1	0	1	0	0	hsa-miR-18a-3p	-0.07	-0.07
LRRFIP2	ENST00000421307.1	leucine rich repeat (in FLII) interacting protein 2	326	1	0	1	0	1	hsa-miR-18a-3p	-0.07	-0.19
PTCH1	ENST00000430669.2	patched 1	123	1	0	1	0	1	hsa-miR-18a-3p	-0.07	-0.07
JPH3	ENST00000284262.2	junctophilin 3	318	2	0	1	1	3	hsa-miR-18a-3p	-0.07	-0.07
PEX11G	ENST00000221480.1	peroxisomal biogenesis factor 11 gamma	21	1	0	1	0	1	hsa-miR-18a-3p	-0.07	-0.07
PSD2	ENST00000274710.3	pleckstrin and Sec7 domain containing 2	5	2	0	1	1	1	hsa-miR-18a-3p	-0.07	-0.07
GPSM1	ENST00000440944.1	G-protein signaling modulator 1	5243	1	0	1	0	2	hsa-miR-18a-3p	-0.07	-0.07
IL11	ENST00000264563.2	interleukin 11	483	1	0	1	0	2	hsa-miR-18a-3p	-0.07	-0.09
RAB35	ENST00000534951.1	RAB35, member RAS oncogene family	1051	1	0	1	0	0	hsa-miR-18a-3p	-0.07	-0.07
ALKBH4	ENST00000292566.3	alkB, alkylation repair homolog 4 (E. coli)	54	1	0	1	0	0	hsa-miR-18a-3p	-0.07	-0.1
ERI1	ENST00000250263.7	exoribonuclease 1	120	1	0	1	0	0	hsa-miR-18a-3p	-0.07	-0.15
APOLD1	ENST00000356591.4	apolipoprotein L domain containing 1	27	2	1	1	0	6	hsa-miR-18a-3p	-0.07	-0.59
GABPB2	ENST00000368918.3	GA binding protein transcription factor, beta subunit 2	35	1	0	1	0	0	hsa-miR-18a-3p	-0.07	-0.12
C11orf57	ENST00000532163.1	chromosome 11 open reading frame 57	207	1	0	1	0	0	hsa-miR-18a-3p	-0.07	-0.1
CYTH4	ENST00000248901.6	cytohesin 4	5	1	0	1	0	1	hsa-miR-18a-3p	-0.07	-0.07
CCDC92	ENST00000238156.3	coiled-coil domain containing 92	105	1	0	1	0	0	hsa-miR-18a-3p	-0.07	-0.08
CEBPD	ENST00000408965.3	CCAAT/enhancer binding protein (C/EBP), delta	61	2	0	1	1	0	hsa-miR-18a-3p	-0.07	-0.29
CHST7	ENST00000276055.3	carbohydrate (N-acetylglucosamine 6-O) sulfotransferase 7	406	1	0	1	0	1	hsa-miR-18a-3p	-0.07	-0.26
MARK4	ENST00000300843.4	MAP/microtubule affinity-regulating kinase 4	192	2	1	1	0	6	hsa-miR-18a-3p	-0.07	-0.27
DCX	ENST00000356915.2	doublecortin	5	1	0	1	0	2	hsa-miR-18a-3p	-0.07	-0.07
RP5-850E9.3	ENST00000488788.2	Uncharacterized protein	10	1	0	1	0	1	hsa-miR-18a-3p	-0.07	-0.14
VPS13B	ENST00000395996.1	vacuolar protein sorting 13 homolog B (yeast)	262	3	0	1	2	0	hsa-miR-18a-3p	-0.07	-0.07
DISC1	ENST00000439617.2	disrupted in schizophrenia 1	132	1	0	1	0	1	hsa-miR-18a-3p	-0.07	-0.07
SCAMP2	ENST00000268099.9	secretory carrier membrane protein 2	101	1	0	1	0	0	hsa-miR-18a-3p	-0.07	-0.08
SFTPB	ENST00000519937.2	surfactant protein B	5	1	0	1	0	0	hsa-miR-18a-3p	-0.07	-0.07
ENC1	ENST00000302351.4	ectodermal-neural cortex 1 (with BTB domain)	57	1	0	1	0	0	hsa-miR-18a-3p	-0.07	-0.09
POLR1A	ENST00000263857.6	polymerase (RNA) I polypeptide A, 194kDa	675	4	0	1	3	2	hsa-miR-18a-3p	-0.07	-0.08
GLYCTK	ENST00000354773.4	glycerate kinase	3833	1	0	1	0	5	hsa-miR-18a-3p	-0.07	-0.15
SYS1	ENST00000243918.5	SYS1 Golgi-localized integral membrane protein homolog (S. cerevisiae)	384	1	0	1	0	0	hsa-miR-18a-3p	-0.07	-0.19
OSBP2	ENST00000382310.3	oxysterol binding protein 2	485	1	0	1	0	1	hsa-miR-18a-3p	-0.07	-0.07
ARPC4-TTLL3	ENST00000397256.1	ARPC4-TTLL3 readthrough	10	1	0	1	0	0	hsa-miR-18a-3p	-0.07	-0.07
CDK10	ENST00000353379.7	cyclin-dependent kinase 10	1167	1	0	1	0	0	hsa-miR-18a-3p	-0.07	-0.07
LPCAT4	ENST00000314891.6	lysophosphatidylcholine acyltransferase 4	346	1	0	1	0	0	hsa-miR-18a-3p	-0.07	-0.07
ZBTB4	ENST00000380599.4	zinc finger and BTB domain containing 4	1039	2	0	1	1	1	hsa-miR-18a-3p	-0.07	-0.07
LL22NC03-63E9.3	ENST00000407120.1	Uncharacterized protein	5	1	0	1	0	0	hsa-miR-18a-3p	-0.07	-0.07
OR1L8	ENST00000304865.2	olfactory receptor, family 1, subfamily L, member 8	8	1	0	1	0	0	hsa-miR-18a-3p	-0.07	-0.2
ASTN1	ENST00000361833.2	astrotactin 1	9	1	0	1	0	1	hsa-miR-18a-3p	-0.07	-0.07
EDNRB	ENST00000377211.4	endothelin receptor type B	5	1	0	1	0	1	hsa-miR-18a-3p	-0.07	-0.07
POU6F2	ENST00000518318.2	POU class 6 homeobox 2	5	1	0	1	0	0	hsa-miR-18a-3p	-0.07	-0.07
KIF5A	ENST00000455537.2	kinesin family member 5A	5	1	0	1	0	2	hsa-miR-18a-3p	-0.07	-0.07
GDF7	ENST00000272224.3	growth differentiation factor 7	27	3	0	1	2	1	hsa-miR-18a-3p	-0.07	-0.19
DNPH1	ENST00000393987.2	2'-deoxynucleoside 5'-phosphate N-hydrolase 1	101	1	0	1	0	0	hsa-miR-18a-3p	-0.07	-0.07
KIAA0247	ENST00000342745.4	KIAA0247	161	2	0	1	1	2	hsa-miR-18a-3p	-0.07	-0.07
HTRA3	ENST00000307358.2	HtrA serine peptidase 3	5161	2	0	1	1	1	hsa-miR-18a-3p	-0.07	-0.07
SPIB	ENST00000595883.1	Spi-B transcription factor (Spi-1/PU.1 related)	10	1	0	1	0	1	hsa-miR-18a-3p	-0.07	-0.13
CEP41	ENST00000223208.5	centrosomal protein 41kDa	346	2	1	1	0	1	hsa-miR-18a-3p	-0.07	-0.23
ZNF48	ENST00000320159.2	zinc finger protein 48	426	1	0	1	0	1	hsa-miR-18a-3p	-0.07	-0.09
COL19A1	ENST00000322773.4	collagen, type XIX, alpha 1	5	1	0	1	0	0	hsa-miR-18a-3p	-0.07	-0.07
TSPAN5	ENST00000305798.3	tetraspanin 5	107	1	0	1	0	1	hsa-miR-18a-3p	-0.07	-0.07
MOV10L1	ENST00000262794.5	Mov10l1, Moloney leukemia virus 10-like 1, homolog (mouse)	5	1	0	1	0	0	hsa-miR-18a-3p	-0.07	-0.07
DHX38	ENST00000268482.3	DEAH (Asp-Glu-Ala-His) box polypeptide 38	667	1	0	1	0	1	hsa-miR-18a-3p	-0.07	-0.07
KIAA2018	ENST00000316407.4	KIAA2018	23	1	0	1	0	0	hsa-miR-18a-3p	-0.07	-0.07
BMP8A	ENST00000331593.5	bone morphogenetic protein 8a	13	1	0	1	0	2	hsa-miR-18a-3p	-0.07	-0.11
SGMS2	ENST00000394684.4	sphingomyelin synthase 2	111	2	0	1	1	0	hsa-miR-18a-3p	-0.07	-0.08
SMAD5	ENST00000545279.1	SMAD family member 5	225	1	0	1	0	0	hsa-miR-18a-3p	-0.07	-0.11
SDCBP2	ENST00000381808.3	syndecan binding protein (syntenin) 2	19	1	0	1	0	0	hsa-miR-18a-3p	-0.07	-0.07
FAM57B	ENST00000564806.1	family with sequence similarity 57, member B	5	1	0	1	0	1	hsa-miR-18a-3p	-0.07	-0.07
MLXIPL	ENST00000434326.1	MLX interacting protein-like	58	1	0	1	0	1	hsa-miR-18a-3p	-0.07	-0.07
ARHGAP9	ENST00000550288.1	Rho GTPase activating protein 9	29	1	0	1	0	0	hsa-miR-18a-3p	-0.07	-0.07
GRID2IP	ENST00000452113.1	glutamate receptor, ionotropic, delta 2 (Grid2) interacting protein	5	3	1	1	1	2	hsa-miR-18a-3p	-0.07	-0.31
THRAP3	ENST00000354618.5	thyroid hormone receptor associated protein 3	13	1	0	1	0	1	hsa-miR-18a-3p	-0.07	-0.07
CRHR1	ENST00000398285.3	corticotropin releasing hormone receptor 1	9	3	0	1	2	1	hsa-miR-18a-3p	-0.07	-0.07
FAM219A	ENST00000379089.1	family with sequence similarity 219, member A	13	2	0	1	1	3	hsa-miR-18a-3p	-0.07	-0.07
SLC6A1	ENST00000287766.4	solute carrier family 6 (neurotransmitter transporter), member 1	5	1	0	1	0	0	hsa-miR-18a-3p	-0.07	-0.07
CCDC13	ENST00000310232.6	coiled-coil domain containing 13	5	1	0	1	0	2	hsa-miR-18a-3p	-0.07	-0.07
C6orf89	ENST00000480824.2	chromosome 6 open reading frame 89	1972	1	0	1	0	1	hsa-miR-18a-3p	-0.07	-0.07
PNP	ENST00000361505.5	purine nucleoside phosphorylase	50	1	0	1	0	1	hsa-miR-18a-3p	-0.07	-0.15
ZEB2	ENST00000558170.2	zinc finger E-box binding homeobox 2	33	2	0	1	1	2	hsa-miR-18a-3p	-0.07	-0.09
DPPA3	ENST00000345088.2	developmental pluripotency associated 3	11	2	0	1	1	0	hsa-miR-18a-3p	-0.07	-0.13
KCNH3	ENST00000257981.6	potassium voltage-gated channel, subfamily H (eag-related), member 3	5	2	0	1	1	1	hsa-miR-18a-3p	-0.07	-0.07
SLC38A7	ENST00000570101.1	solute carrier family 38, member 7	635	3	0	1	2	1	hsa-miR-18a-3p	-0.07	-0.1
CCDC155	ENST00000447857.3	coiled-coil domain containing 155	5	1	0	1	0	0	hsa-miR-18a-3p	-0.07	-0.07
ERVFRD-1	ENST00000472091.1	endogenous retrovirus group FRD, member 1	5	1	0	1	0	0	hsa-miR-18a-3p	-0.07	-0.07
TLL1	ENST00000061240.2	tolloid-like 1	247	1	0	1	0	0	hsa-miR-18a-3p	-0.07	-0.07
DSTYK	ENST00000367160.4	dual serine/threonine and tyrosine protein kinase	256	1	0	1	0	2	hsa-miR-18a-3p	-0.06	-0.07
OTUD5	ENST00000156084.4	OTU domain containing 5	957	2	0	1	1	2	hsa-miR-18a-3p	-0.06	-0.11
ALG1	ENST00000262374.5	ALG1, chitobiosyldiphosphodolichol beta-mannosyltransferase	275	1	0	1	0	0	hsa-miR-18a-3p	-0.06	-0.12
ZNF362	ENST00000539719.1	zinc finger protein 362	27	1	0	1	0	3	hsa-miR-18a-3p	-0.06	-0.11
C2CD2	ENST00000329623.7	C2 calcium-dependent domain containing 2	106	1	0	1	0	1	hsa-miR-18a-3p	-0.06	-0.07
ACVR2B	ENST00000352511.4	activin A receptor, type IIB	21	2	0	1	1	0	hsa-miR-18a-3p	-0.06	-0.14
PCDHGB1	ENST00000523390.1	protocadherin gamma subfamily B, 1	145	1	0	1	0	1	hsa-miR-18a-3p	-0.06	-0.06
PCDHGB4	ENST00000519479.1	protocadherin gamma subfamily B, 4	145	1	0	1	0	1	hsa-miR-18a-3p	-0.06	-0.06
TEX14	ENST00000389934.3	testis expressed 14	7	1	0	1	0	0	hsa-miR-18a-3p	-0.06	-0.06
KRT36	ENST00000328119.6	keratin 36	5	1	0	1	0	0	hsa-miR-18a-3p	-0.06	-0.06
MAPK13	ENST00000373766.5	mitogen-activated protein kinase 13	499	2	0	1	1	4	hsa-miR-18a-3p	-0.06	-0.07
RRP7A	ENST00000323013.6	ribosomal RNA processing 7 homolog A (S. cerevisiae)	522	2	0	1	1	1	hsa-miR-18a-3p	-0.06	-0.07
ATP10A	ENST00000356865.6	ATPase, class V, type 10A	16	2	1	1	0	1	hsa-miR-18a-3p	-0.06	-0.22
ZFAND3	ENST00000287218.4	zinc finger, AN1-type domain 3	86	2	1	1	0	0	hsa-miR-18a-3p	-0.06	-0.1
SRXN1	ENST00000381962.3	sulfiredoxin 1	10	1	0	1	0	1	hsa-miR-18a-3p	-0.06	-0.12
TTBK2	ENST00000267890.6	tau tubulin kinase 2	18	2	0	1	1	1	hsa-miR-18a-3p	-0.06	-0.07
GPR35	ENST00000319838.5	G protein-coupled receptor 35	71	1	0	1	0	3	hsa-miR-18a-3p	-0.06	-0.19
PCDHGC3	ENST00000308177.3	protocadherin gamma subfamily C, 3	145	1	0	1	0	1	hsa-miR-18a-3p	-0.06	-0.06
PCDHGB6	ENST00000520790.1	protocadherin gamma subfamily B, 6	145	1	0	1	0	1	hsa-miR-18a-3p	-0.06	-0.06
PCDHGA6	ENST00000517434.1	protocadherin gamma subfamily A, 6	145	1	0	1	0	1	hsa-miR-18a-3p	-0.06	-0.06
SART3	ENST00000228284.3	squamous cell carcinoma antigen recognized by T cells 3	469	1	0	1	0	0	hsa-miR-18a-3p	-0.06	-0.06
PCDHGA8	ENST00000398604.2	protocadherin gamma subfamily A, 8	145	1	0	1	0	1	hsa-miR-18a-3p	-0.06	-0.06
PCDHGC4	ENST00000306593.1	protocadherin gamma subfamily C, 4	145	1	0	1	0	1	hsa-miR-18a-3p	-0.06	-0.06
PCDHGA7	ENST00000518325.1	protocadherin gamma subfamily A, 7	145	1	0	1	0	1	hsa-miR-18a-3p	-0.06	-0.06
ARHGAP8	ENST00000336963.4	Rho GTPase activating protein 8	74	1	0	1	0	0	hsa-miR-18a-3p	-0.06	-0.06
PCDHGA2	ENST00000394576.2	protocadherin gamma subfamily A, 2	145	1	0	1	0	1	hsa-miR-18a-3p	-0.06	-0.06
PCDHGA12	ENST00000252085.3	protocadherin gamma subfamily A, 12	145	1	0	1	0	1	hsa-miR-18a-3p	-0.06	-0.06
CA13	ENST00000321764.3	carbonic anhydrase XIII	42	1	0	1	0	0	hsa-miR-18a-3p	-0.06	-0.06
PCDHGA9	ENST00000573521.1	protocadherin gamma subfamily A, 9	145	1	0	1	0	1	hsa-miR-18a-3p	-0.06	-0.06
TCTE1	ENST00000371505.4	t-complex-associated-testis-expressed 1	34	1	0	1	0	0	hsa-miR-18a-3p	-0.06	-0.06
PCDHGA4	ENST00000571252.1	protocadherin gamma subfamily A, 4	145	1	0	1	0	1	hsa-miR-18a-3p	-0.06	-0.06
PCDHGA1	ENST00000517417.1	protocadherin gamma subfamily A, 1	145	1	0	1	0	1	hsa-miR-18a-3p	-0.06	-0.06
PCDHGB7	ENST00000398594.2	protocadherin gamma subfamily B, 7	145	1	0	1	0	1	hsa-miR-18a-3p	-0.06	-0.06
PCDHGB2	ENST00000522605.1	protocadherin gamma subfamily B, 2	145	1	0	1	0	1	hsa-miR-18a-3p	-0.06	-0.06
RNF141	ENST00000265981.2	ring finger protein 141	345	1	0	1	0	0	hsa-miR-18a-3p	-0.06	-0.07
PCDHGA10	ENST00000398610.2	protocadherin gamma subfamily A, 10	145	1	0	1	0	1	hsa-miR-18a-3p	-0.06	-0.06
PCDHGA3	ENST00000253812.6	protocadherin gamma subfamily A, 3	145	1	0	1	0	1	hsa-miR-18a-3p	-0.06	-0.06
PCDHGC5	ENST00000252087.1	protocadherin gamma subfamily C, 5	145	1	0	1	0	1	hsa-miR-18a-3p	-0.06	-0.06
PCDHGA5	ENST00000518069.1	protocadherin gamma subfamily A, 5	145	1	0	1	0	1	hsa-miR-18a-3p	-0.06	-0.06
IPPK	ENST00000287996.3	inositol 1,3,4,5,6-pentakisphosphate 2-kinase	211	1	0	1	0	2	hsa-miR-18a-3p	-0.06	-0.07
AC027763.2	ENST00000399540.2	Uncharacterized protein	31	1	0	1	0	1	hsa-miR-18a-3p	-0.06	-0.17
ABI2	ENST00000295851.5	abl-interactor 2	877	3	1	1	1	1	hsa-miR-18a-3p	-0.06	-0.27
ZMIZ2	ENST00000309315.4	zinc finger, MIZ-type containing 2	761	2	0	1	1	0	hsa-miR-18a-3p	-0.06	-0.07
KCNK6	ENST00000263372.3	potassium channel, subfamily K, member 6	137	2	1	1	0	3	hsa-miR-18a-3p	-0.06	-0.16
GPR153	ENST00000377893.2	G protein-coupled receptor 153	39	3	0	1	2	1	hsa-miR-18a-3p	-0.06	-0.06
LRRK1	ENST00000388948.3	leucine-rich repeat kinase 1	27	1	0	1	0	0	hsa-miR-18a-3p	-0.06	-0.06
RPS6KA2	ENST00000265678.4	ribosomal protein S6 kinase, 90kDa, polypeptide 2	1043	2	0	1	1	1	hsa-miR-18a-3p	-0.06	-0.06
ALPI	ENST00000295463.3	alkaline phosphatase, intestinal	5	1	0	1	0	0	hsa-miR-18a-3p	-0.06	-0.06
SLC35F6	ENST00000344420.5	solute carrier family 35, member F6	272	1	0	1	0	0	hsa-miR-18a-3p	-0.06	-0.06
NUDCD3	ENST00000355451.7	NudC domain containing 3	659	1	0	1	0	1	hsa-miR-18a-3p	-0.06	-0.06
DYM	ENST00000442713.2	dymeclin	547	1	0	1	0	2	hsa-miR-18a-3p	-0.06	-0.08
FAM45A	ENST00000361432.2	family with sequence similarity 45, member A	149	1	0	1	0	0	hsa-miR-18a-3p	-0.06	-0.06
NPY4R	ENST00000374312.1	neuropeptide Y receptor Y4	10	2	0	1	1	1	hsa-miR-18a-3p	-0.06	-0.12
MAPK14	ENST00000229795.3	mitogen-activated protein kinase 14	1191	3	0	1	2	1	hsa-miR-18a-3p	-0.06	-0.09
AGMAT	ENST00000375826.3	agmatine ureohydrolase (agmatinase)	331	2	0	1	1	0	hsa-miR-18a-3p	-0.06	-0.15
CEP104	ENST00000378230.3	centrosomal protein 104kDa	73	2	0	1	1	0	hsa-miR-18a-3p	-0.06	-0.07
MSANTD1	ENST00000507492.1	Myb/SANT-like DNA-binding domain containing 1	7	1	0	1	0	1	hsa-miR-18a-3p	-0.06	-0.06
NREP	ENST00000379671.3	neuronal regeneration related protein	409	1	0	1	0	0	hsa-miR-18a-3p	-0.06	-0.07
ERRFI1	ENST00000377482.5	ERBB receptor feedback inhibitor 1	3807	1	0	1	0	0	hsa-miR-18a-3p	-0.06	-0.06
PCDHGA11	ENST00000398587.2	protocadherin gamma subfamily A, 11	145	1	0	1	0	1	hsa-miR-18a-3p	-0.06	-0.06
FBXO32	ENST00000517956.1	F-box protein 32	500	1	0	1	0	3	hsa-miR-18a-3p	-0.06	-0.14
MLC1	ENST00000395876.2	megalencephalic leukoencephalopathy with subcortical cysts 1	5	2	0	1	1	0	hsa-miR-18a-3p	-0.06	-0.06
NOL10	ENST00000345985.3	nucleolar protein 10	106	2	0	1	1	0	hsa-miR-18a-3p	-0.06	-0.14
KLF7	ENST00000423015.1	Kruppel-like factor 7 (ubiquitous)	737	2	0	1	1	2	hsa-miR-18a-3p	-0.06	-0.11
LCAT	ENST00000264005.5	lecithin-cholesterol acyltransferase	19	1	0	1	0	0	hsa-miR-18a-3p	-0.06	-0.15
CCDC58	ENST00000291458.5	coiled-coil domain containing 58	9	2	0	1	1	0	hsa-miR-18a-3p	-0.06	-0.39
JMJD4	ENST00000366758.3	jumonji domain containing 4	1570	1	0	1	0	0	hsa-miR-18a-3p	-0.06	-0.07
CHST11	ENST00000549260.1	carbohydrate (chondroitin 4) sulfotransferase 11	686	1	0	1	0	1	hsa-miR-18a-3p	-0.06	-0.07
ZNF646	ENST00000394979.2	zinc finger protein 646	5	2	0	1	1	3	hsa-miR-18a-3p	-0.06	-0.06
C17orf103	ENST00000468196.1	chromosome 17 open reading frame 103	54	1	0	1	0	5	hsa-miR-18a-3p	-0.06	-0.06
VWA2	ENST00000392982.3	von Willebrand factor A domain containing 2	5	1	0	1	0	1	hsa-miR-18a-3p	-0.06	-0.06
DVL1	ENST00000378891.5	dishevelled segment polarity protein 1	384	1	0	1	0	2	hsa-miR-18a-3p	-0.06	-0.06
CHD2	ENST00000394196.4	chromodomain helicase DNA binding protein 2	1237	2	0	1	1	2	hsa-miR-18a-3p	-0.06	-0.06
GOLGA1	ENST00000373555.4	golgin A1	334	1	0	1	0	2	hsa-miR-18a-3p	-0.06	-0.06
KIAA0319L	ENST00000325722.3	KIAA0319-like	2090	2	1	1	0	1	hsa-miR-18a-3p	-0.06	-0.06
DNAJB5	ENST00000545841.1	DnaJ (Hsp40) homolog, subfamily B, member 5	379	1	0	1	0	0	hsa-miR-18a-3p	-0.06	-0.06
SNURF	ENST00000338094.6	SNRPN upstream reading frame protein	114	1	0	1	0	0	hsa-miR-18a-3p	-0.06	-0.06
CSNK1G2	ENST00000255641.8	casein kinase 1, gamma 2	5	2	0	1	1	0	hsa-miR-18a-3p	-0.06	-0.06
SIT1	ENST00000259608.3	signaling threshold regulating transmembrane adaptor 1	7	2	0	1	1	0	hsa-miR-18a-3p	-0.06	-0.2
SGCD	ENST00000435422.3	sarcoglycan, delta (35kDa dystrophin-associated glycoprotein)	39	1	0	1	0	0	hsa-miR-18a-3p	-0.06	-0.07
FAM122B	ENST00000370790.1	family with sequence similarity 122B	334	1	0	1	0	0	hsa-miR-18a-3p	-0.06	-0.14
RIMS3	ENST00000372684.3	regulating synaptic membrane exocytosis 3	24	2	0	1	1	5	hsa-miR-18a-3p	-0.06	-0.18
ERBB4	ENST00000342788.4	v-erb-b2 avian erythroblastic leukemia viral oncogene homolog 4	27	4	0	1	3	1	hsa-miR-18a-3p	-0.06	-0.07
ARHGAP44	ENST00000262444.9	Rho GTPase activating protein 44	22	1	0	1	0	0	hsa-miR-18a-3p	-0.06	-0.08
ARIH2	ENST00000356401.4	ariadne RBR E3 ubiquitin protein ligase 2	938	2	0	1	1	0	hsa-miR-18a-3p	-0.06	-0.19
DPY19L1	ENST00000310974.4	dpy-19-like 1 (C. elegans)	80	2	0	1	1	0	hsa-miR-18a-3p	-0.06	-0.07
TMEM79	ENST00000295694.5	transmembrane protein 79	11	1	0	1	0	0	hsa-miR-18a-3p	-0.06	-0.11
SSH3	ENST00000376757.5	slingshot protein phosphatase 3	159	1	0	1	0	5	hsa-miR-18a-3p	-0.06	-0.06
ARHGEF9	ENST00000253401.6	Cdc42 guanine nucleotide exchange factor (GEF) 9	13	1	0	1	0	1	hsa-miR-18a-3p	-0.06	-0.06
ARHGEF17	ENST00000263674.3	Rho guanine nucleotide exchange factor (GEF) 17	729	2	1	1	0	2	hsa-miR-18a-3p	-0.06	-0.06
LCN10	ENST00000497771.1	lipocalin 10	10	1	0	1	0	1	hsa-miR-18a-3p	-0.06	-0.12
EML1	ENST00000262233.6	echinoderm microtubule associated protein like 1	371	1	0	1	0	0	hsa-miR-18a-3p	-0.06	-0.1
CALD1	ENST00000361388.2	caldesmon 1	1013	1	0	1	0	0	hsa-miR-18a-3p	-0.06	-0.07
CD180	ENST00000256447.4	CD180 molecule	5	1	0	1	0	2	hsa-miR-18a-3p	-0.06	-0.09
ATXN1	ENST00000244769.4	ataxin 1	106	2	0	1	1	2	hsa-miR-18a-3p	-0.06	-0.08
IP6K3	ENST00000451316.1	inositol hexakisphosphate kinase 3	8	1	0	1	0	1	hsa-miR-18a-3p	-0.06	-0.06
SLC5A10	ENST00000317977.6	solute carrier family 5 (sodium/sugar cotransporter), member 10	5	3	0	1	2	3	hsa-miR-18a-3p	-0.06	-0.06
GMFB	ENST00000554908.1	glia maturation factor, beta	15	1	0	1	0	0	hsa-miR-18a-3p	-0.06	-0.17
NDEL1	ENST00000402554.3	nudE neurodevelopment protein 1-like 1	396	1	0	1	0	2	hsa-miR-18a-3p	-0.06	-0.06
ZKSCAN5	ENST00000394170.2	zinc finger with KRAB and SCAN domains 5	53	1	0	1	0	0	hsa-miR-18a-3p	-0.06	-0.11
AC135178.1	ENST00000535173.1	HCG1985372; Uncharacterized protein; cDNA FLJ37541 fis, clone BRCAN2026340	13	2	0	1	1	0	hsa-miR-18a-3p	-0.06	-0.33
CATSPERG	ENST00000215069.4	catsper channel auxiliary subunit gamma	5	1	0	1	0	0	hsa-miR-18a-3p	-0.06	-0.06
KIAA0754	ENST00000530275.1	KIAA0754	5	1	0	1	0	0	hsa-miR-18a-3p	-0.06	-0.06
DCLK2	ENST00000296550.7	doublecortin-like kinase 2	7	1	0	1	0	0	hsa-miR-18a-3p	-0.06	-0.06
SVIP	ENST00000354193.4	small VCP/p97-interacting protein	521	1	0	1	0	0	hsa-miR-18a-3p	-0.06	-0.24
CST3	ENST00000398411.1	cystatin C	11	1	0	1	0	1	hsa-miR-18a-3p	-0.06	-0.06
RNF126	ENST00000292363.5	ring finger protein 126	658	2	1	1	0	2	hsa-miR-18a-3p	-0.06	-0.09
TMEM130	ENST00000416379.2	transmembrane protein 130	169	1	0	1	0	1	hsa-miR-18a-3p	-0.06	-0.06
PHF2	ENST00000375376.4	PHD finger protein 2	151	1	0	1	0	4	hsa-miR-18a-3p	-0.06	-0.06
SLC1A7	ENST00000371494.4	solute carrier family 1 (glutamate transporter), member 7	11	1	0	1	0	2	hsa-miR-18a-3p	-0.06	-0.06
C16orf58	ENST00000570164.1	chromosome 16 open reading frame 58	25	1	0	1	0	0	hsa-miR-18a-3p	-0.06	-0.06
GAB4	ENST00000400588.1	GRB2-associated binding protein family, member 4	5	1	0	1	0	0	hsa-miR-18a-3p	-0.06	-0.06
DFFA	ENST00000377038.3	DNA fragmentation factor, 45kDa, alpha polypeptide	665	2	0	1	1	0	hsa-miR-18a-3p	-0.06	-0.2
PGAP3	ENST00000579146.1	post-GPI attachment to proteins 3	6	1	0	1	0	1	hsa-miR-18a-3p	-0.06	-0.06
CALHM1	ENST00000329905.5	calcium homeostasis modulator 1	5	1	0	1	0	3	hsa-miR-18a-3p	-0.06	-0.06
USB1	ENST00000219281.3	U6 snRNA biogenesis 1	2841	1	0	1	0	0	hsa-miR-18a-3p	-0.06	-0.06
FHDC1	ENST00000260008.3	FH2 domain containing 1	53	2	0	1	1	0	hsa-miR-18a-3p	-0.06	-0.06
KIAA1958	ENST00000337530.6	KIAA1958	117	3	1	1	1	1	hsa-miR-18a-3p	-0.05	-0.11
DPYSL5	ENST00000288699.6	dihydropyrimidinase-like 5	315	3	0	1	2	2	hsa-miR-18a-3p	-0.05	-0.07
TTLL11	ENST00000373776.3	tubulin tyrosine ligase-like family, member 11	164	1	0	1	0	0	hsa-miR-18a-3p	-0.05	-0.06
GALNT10	ENST00000297107.6	UDP-N-acetyl-alpha-D-galactosamine:polypeptide N-acetylgalactosaminyltransferase 10 (GalNAc-T10)	3445	1	0	1	0	3	hsa-miR-18a-3p	-0.05	-0.05
CCDC115	ENST00000437688.2	coiled-coil domain containing 115	329	1	0	1	0	1	hsa-miR-18a-3p	-0.05	-0.05
PHLPP1	ENST00000400316.4	PH domain and leucine rich repeat protein phosphatase 1	348	1	0	1	0	0	hsa-miR-18a-3p	-0.05	-0.05
CLDN22	ENST00000323319.5	claudin 22	5	1	0	1	0	1	hsa-miR-18a-3p	-0.05	-0.05
RAB17	ENST00000264601.3	RAB17, member RAS oncogene family	84	1	0	1	0	1	hsa-miR-18a-3p	-0.05	-0.05
LGI2	ENST00000382114.4	leucine-rich repeat LGI family, member 2	32	3	0	1	2	0	hsa-miR-18a-3p	-0.05	-0.21
DDX11	ENST00000251758.5	DEAD/H (Asp-Glu-Ala-Asp/His) box helicase 11	175	1	0	1	0	2	hsa-miR-18a-3p	-0.05	-0.05
DUSP2	ENST00000288943.4	dual specificity phosphatase 2	41	3	0	1	2	2	hsa-miR-18a-3p	-0.05	-0.12
SIGIRR	ENST00000531205.1	single immunoglobulin and toll-interleukin 1 receptor (TIR) domain	80	1	0	1	0	0	hsa-miR-18a-3p	-0.05	-0.06
CDC42EP2	ENST00000279249.2	CDC42 effector protein (Rho GTPase binding) 2	449	1	0	1	0	1	hsa-miR-18a-3p	-0.05	-0.05
IRF4	ENST00000380956.4	interferon regulatory factor 4	10	1	0	1	0	1	hsa-miR-18a-3p	-0.05	-0.05
GRHL2	ENST00000251808.3	grainyhead-like 2 (Drosophila)	5	1	0	1	0	0	hsa-miR-18a-3p	-0.05	-0.05
C17orf59	ENST00000389017.4	chromosome 17 open reading frame 59	664	1	0	1	0	0	hsa-miR-18a-3p	-0.05	-0.05
GTF3C4	ENST00000372146.4	general transcription factor IIIC, polypeptide 4, 90kDa	1598	2	1	1	0	0	hsa-miR-18a-3p	-0.05	-0.09
ADH5	ENST00000296412.8	alcohol dehydrogenase 5 (class III), chi polypeptide	217	1	0	1	0	0	hsa-miR-18a-3p	-0.05	-0.17
RUFY3	ENST00000381006.3	RUN and FYVE domain containing 3	162	1	0	1	0	0	hsa-miR-18a-3p	-0.05	-0.06
GMPPB	ENST00000480687.1	GDP-mannose pyrophosphorylase B	425	3	0	1	2	2	hsa-miR-18a-3p	-0.05	-0.23
SEMA3F	ENST00000002829.3	sema domain, immunoglobulin domain (Ig), short basic domain, secreted, (semaphorin) 3F	263	1	0	1	0	1	hsa-miR-18a-3p	-0.05	-0.05
RNMT	ENST00000383314.2	RNA (guanine-7-) methyltransferase	64	1	0	1	0	0	hsa-miR-18a-3p	-0.05	-0.08
CAPRIN1	ENST00000341394.4	cell cycle associated protein 1	650	2	0	1	1	1	hsa-miR-18a-3p	-0.05	-0.21
RP11-383H13.1	ENST00000521467.1	Protein LOC100132891; cDNA FLJ53548	26	1	0	1	0	1	hsa-miR-18a-3p	-0.05	-0.12
CTD-2054N24.2	ENST00000559714.1	Uncharacterized protein	21	1	0	1	0	0	hsa-miR-18a-3p	-0.05	-0.07
HLF	ENST00000226067.5	hepatic leukemia factor	15	1	0	1	0	0	hsa-miR-18a-3p	-0.05	-0.07
ADCY7	ENST00000394697.2	adenylate cyclase 7	238	1	0	1	0	0	hsa-miR-18a-3p	-0.05	-0.06
WDR37	ENST00000358220.1	WD repeat domain 37	107	2	0	1	1	1	hsa-miR-18a-3p	-0.05	-0.07
MANEAL	ENST00000397631.3	mannosidase, endo-alpha-like	381	2	0	1	1	0	hsa-miR-18a-3p	-0.05	-0.1
TRAK1	ENST00000341421.3	trafficking protein, kinesin binding 1	362	1	0	1	0	0	hsa-miR-18a-3p	-0.05	-0.05
S100A7A	ENST00000368729.4	S100 calcium binding protein A7A	5	1	0	1	0	1	hsa-miR-18a-3p	-0.05	-0.05
SLC8A2	ENST00000236877.6	solute carrier family 8 (sodium/calcium exchanger), member 2	5	1	0	1	0	2	hsa-miR-18a-3p	-0.05	-0.05
LENG1	ENST00000222224.3	leukocyte receptor cluster (LRC) member 1	14	1	0	1	0	2	hsa-miR-18a-3p	-0.05	-0.15
FBLN7	ENST00000331203.2	fibulin 7	44	1	0	1	0	0	hsa-miR-18a-3p	-0.05	-0.05
ABCG8	ENST00000272286.2	ATP-binding cassette, sub-family G (WHITE), member 8	197	3	2	1	0	0	hsa-miR-18a-3p	-0.05	-0.31
VIPR2	ENST00000262178.2	vasoactive intestinal peptide receptor 2	35	1	0	1	0	2	hsa-miR-18a-3p	-0.05	-0.07
ACER2	ENST00000340967.2	alkaline ceramidase 2	44	2	0	1	1	2	hsa-miR-18a-3p	-0.05	-0.06
ZHX3	ENST00000309060.3	zinc fingers and homeoboxes 3	131	2	0	1	1	3	hsa-miR-18a-3p	-0.05	-0.24
NPTX1	ENST00000306773.4	neuronal pentraxin I	1876	2	0	1	1	1	hsa-miR-18a-3p	-0.05	-0.05
KIF13B	ENST00000524189.1	kinesin family member 13B	17	2	1	1	0	3	hsa-miR-18a-3p	-0.05	-0.05
ATRN	ENST00000262919.5	attractin	39	2	1	1	0	0	hsa-miR-18a-3p	-0.05	-0.05
PHF12	ENST00000577226.1	PHD finger protein 12	307	2	1	1	0	2	hsa-miR-18a-3p	-0.05	-0.05
CLIP2	ENST00000223398.6	CAP-GLY domain containing linker protein 2	2111	2	1	1	0	0	hsa-miR-18a-3p	-0.05	-0.05
SLC6A17	ENST00000331565.4	solute carrier family 6 (neutral amino acid transporter), member 17	5	2	1	1	0	0	hsa-miR-18a-3p	-0.05	-0.05
MTMR12	ENST00000280285.5	myotubularin related protein 12	156	1	0	1	0	0	hsa-miR-18a-3p	-0.05	-0.08
NOS1	ENST00000317775.6	nitric oxide synthase 1 (neuronal)	5	2	0	1	1	2	hsa-miR-18a-3p	-0.05	-0.05
SP9	ENST00000394967.2	Sp9 transcription factor	79	1	0	1	0	0	hsa-miR-18a-3p	-0.05	-0.05
DENND1C	ENST00000381480.2	DENN/MADD domain containing 1C	5	1	0	1	0	0	hsa-miR-18a-3p	-0.05	-0.05
HIVEP3	ENST00000372583.1	human immunodeficiency virus type I enhancer binding protein 3	84	2	1	1	0	3	hsa-miR-18a-3p	-0.05	-0.05
RAD54L2	ENST00000409535.2	RAD54-like 2 (S. cerevisiae)	215	2	1	1	0	3	hsa-miR-18a-3p	-0.05	-0.05
MFRP	ENST00000555262.1	membrane frizzled-related protein	5	1	0	1	0	1	hsa-miR-18a-3p	-0.05	-0.05
PADI2	ENST00000375486.4	peptidyl arginine deiminase, type II	11	1	0	1	0	1	hsa-miR-18a-3p	-0.05	-0.11
CAMK4	ENST00000282356.4	calcium/calmodulin-dependent protein kinase IV	73	1	0	1	0	0	hsa-miR-18a-3p	-0.05	-0.06
PAQR4	ENST00000318782.8	progestin and adipoQ receptor family member IV	703	1	0	1	0	0	hsa-miR-18a-3p	-0.05	-0.05
HOMEZ	ENST00000357460.5	homeobox and leucine zipper encoding	100	1	0	1	0	1	hsa-miR-18a-3p	-0.05	-0.15
LIMD1	ENST00000273317.4	LIM domains containing 1	1092	2	1	1	0	3	hsa-miR-18a-3p	-0.05	-0.07
SPAG7	ENST00000575142.1	sperm associated antigen 7	4355	1	0	1	0	1	hsa-miR-18a-3p	-0.05	-0.05
SS18L1	ENST00000331758.3	synovial sarcoma translocation gene on chromosome 18-like 1	274	1	0	1	0	1	hsa-miR-18a-3p	-0.05	-0.05
DIP2B	ENST00000301180.5	DIP2 disco-interacting protein 2 homolog B (Drosophila)	1613	2	1	1	0	0	hsa-miR-18a-3p	-0.05	-0.05
ERLIN2	ENST00000276461.5	ER lipid raft associated 2	887	1	0	1	0	0	hsa-miR-18a-3p	-0.05	-0.06
TLR5	ENST00000540964.1	toll-like receptor 5	5	1	0	1	0	2	hsa-miR-18a-3p	-0.05	-0.16
GLT1D1	ENST00000281703.6	glycosyltransferase 1 domain containing 1	22	1	0	1	0	0	hsa-miR-18a-3p	-0.05	-0.05
BCL6B	ENST00000293805.5	B-cell CLL/lymphoma 6, member B	7	1	0	1	0	1	hsa-miR-18a-3p	-0.05	-0.05
DKFZP434E1119	ENST00000598970.1		5	1	0	1	0	1	hsa-miR-18a-3p	-0.05	-0.05
SPEG	ENST00000312358.7	SPEG complex locus	179	1	0	1	0	1	hsa-miR-18a-3p	-0.05	-0.05
DHCR24	ENST00000371269.3	24-dehydrocholesterol reductase	7645	2	0	1	1	2	hsa-miR-18a-3p	-0.05	-0.05
MAPK1	ENST00000215832.6	mitogen-activated protein kinase 1	630	3	0	1	2	4	hsa-miR-18a-3p	-0.05	-0.21
HSF1	ENST00000400780.4	heat shock transcription factor 1	3263	1	0	1	0	1	hsa-miR-18a-3p	-0.05	-0.05
EDC4	ENST00000358933.5	enhancer of mRNA decapping 4	918	1	0	1	0	1	hsa-miR-18a-3p	-0.05	-0.05
EDA	ENST00000374553.2	ectodysplasin A	9	1	0	1	0	0	hsa-miR-18a-3p	-0.05	-0.05
HIP1	ENST00000336926.6	huntingtin interacting protein 1	37	1	0	1	0	5	hsa-miR-18a-3p	-0.05	-0.06
TRAF3	ENST00000560371.1	TNF receptor-associated factor 3	833	2	1	1	0	2	hsa-miR-18a-3p	-0.05	-0.06
CISD3	ENST00000439660.2	CDGSH iron sulfur domain 3	3508	1	0	1	0	3	hsa-miR-18a-3p	-0.05	-0.27
PGBD4	ENST00000397766.2	piggyBac transposable element derived 4	136	1	0	1	0	0	hsa-miR-18a-3p	-0.05	-0.05
CNGA2	ENST00000329903.4	cyclic nucleotide gated channel alpha 2	5	1	0	1	0	1	hsa-miR-18a-3p	-0.05	-0.05
MEDAG	ENST00000380482.4	mesenteric estrogen-dependent adipogenesis	5	1	0	1	0	0	hsa-miR-18a-3p	-0.05	-0.05
KCNS2	ENST00000287042.4	potassium voltage-gated channel, delayed-rectifier, subfamily S, member 2	5	1	0	1	0	0	hsa-miR-18a-3p	-0.05	-0.05
GIMAP8	ENST00000307271.3	GTPase, IMAP family member 8	5	1	0	1	0	0	hsa-miR-18a-3p	-0.05	-0.05
IL17REL	ENST00000389983.2	interleukin 17 receptor E-like	5	1	0	1	0	3	hsa-miR-18a-3p	-0.05	-0.05
PPP1R3E	ENST00000452015.4	protein phosphatase 1, regulatory subunit 3E	77	2	0	1	1	0	hsa-miR-18a-3p	-0.05	-0.17
CD59	ENST00000395850.3	CD59 molecule, complement regulatory protein	19017	1	0	1	0	1	hsa-miR-18a-3p	-0.05	-0.15
EPN2	ENST00000314728.5	epsin 2	1609	1	0	1	0	1	hsa-miR-18a-3p	-0.05	-0.05
ENTPD1	ENST00000371207.3	ectonucleoside triphosphate diphosphohydrolase 1	15	2	0	1	1	2	hsa-miR-18a-3p	-0.05	-0.1
CBX6	ENST00000407418.3	chromobox homolog 6	215	1	0	1	0	5	hsa-miR-18a-3p	-0.05	-0.06
GCC1	ENST00000321407.2	GRIP and coiled-coil domain containing 1	26	1	0	1	0	2	hsa-miR-18a-3p	-0.05	-0.05
TFDP2	ENST00000499676.2	transcription factor Dp-2 (E2F dimerization partner 2)	128	1	0	1	0	1	hsa-miR-18a-3p	-0.05	-0.09
PHAX	ENST00000297540.4	phosphorylated adaptor for RNA export	309	2	0	1	1	0	hsa-miR-18a-3p	-0.05	-0.21
AC007040.11	ENST00000606025.1		12	1	0	1	0	2	hsa-miR-18a-3p	-0.05	-0.11
ATP8A1	ENST00000381668.5	ATPase, aminophospholipid transporter (APLT), class I, type 8A, member 1	48	1	0	1	0	0	hsa-miR-18a-3p	-0.05	-0.05
MCAM	ENST00000392814.1	melanoma cell adhesion molecule	398	1	0	1	0	1	hsa-miR-18a-3p	-0.04	-0.04
KRT74	ENST00000549343.1	keratin 74	5	1	0	1	0	0	hsa-miR-18a-3p	-0.04	-0.04
DAGLB	ENST00000297056.6	diacylglycerol lipase, beta	96	1	0	1	0	0	hsa-miR-18a-3p	-0.04	-0.04
GAREM	ENST00000399218.4	GRB2 associated, regulator of MAPK1	536	1	0	1	0	1	hsa-miR-18a-3p	-0.04	-0.06
UBE2R2	ENST00000263228.3	ubiquitin-conjugating enzyme E2R 2	2442	2	1	1	0	1	hsa-miR-18a-3p	-0.04	-0.33
NOM1	ENST00000275820.3	nucleolar protein with MIF4G domain 1	842	2	0	1	1	0	hsa-miR-18a-3p	-0.04	-0.05
KIAA0895L	ENST00000561621.1	KIAA0895-like	15	1	0	1	0	1	hsa-miR-18a-3p	-0.04	-0.1
ATP5G1	ENST00000355938.5	ATP synthase, H+ transporting, mitochondrial Fo complex, subunit C1 (subunit 9)	24	1	0	1	0	0	hsa-miR-18a-3p	-0.04	-0.17
SIN3B	ENST00000379803.1	SIN3 transcription regulator family member B	1084	2	0	1	1	2	hsa-miR-18a-3p	-0.04	-0.04
SPRED3	ENST00000587013.1	sprouty-related, EVH1 domain containing 3	42	2	0	1	1	1	hsa-miR-18a-3p	-0.04	-0.2
SLC1A2	ENST00000278379.3	solute carrier family 1 (glial high affinity glutamate transporter), member 2	5	1	0	1	0	1	hsa-miR-18a-3p	-0.04	-0.04
TSPAN11	ENST00000261177.9	tetraspanin 11	27	2	0	1	1	8	hsa-miR-18a-3p	-0.04	-0.04
AMOTL1	ENST00000317837.9	angiomotin like 1	712	1	0	1	0	1	hsa-miR-18a-3p	-0.04	-0.05
FBXW2	ENST00000608872.1	F-box and WD repeat domain containing 2	227	2	1	1	0	1	hsa-miR-18a-3p	-0.04	-0.46
CENPI	ENST00000372927.1	centromere protein I	379	1	0	1	0	1	hsa-miR-18a-3p	-0.04	-0.2
DTX3L	ENST00000296161.4	deltex 3-like (Drosophila)	319	1	0	1	0	0	hsa-miR-18a-3p	-0.04	-0.04
TAL1	ENST00000371884.2	T-cell acute lymphocytic leukemia 1	5	1	0	1	0	0	hsa-miR-18a-3p	-0.04	-0.04
FAM189A1	ENST00000261275.4	family with sequence similarity 189, member A1	12	2	0	1	1	1	hsa-miR-18a-3p	-0.04	-0.04
FBXO31	ENST00000311635.7	F-box protein 31	48	1	0	1	0	4	hsa-miR-18a-3p	-0.04	-0.22
HDAC4	ENST00000345617.3	histone deacetylase 4	48	3	1	1	1	1	hsa-miR-18a-3p	-0.04	-0.06
CLDN19	ENST00000296387.1	claudin 19	25	2	0	1	1	1	hsa-miR-18a-3p	-0.04	-0.23
TMEM110	ENST00000355083.5	transmembrane protein 110	306	1	0	1	0	1	hsa-miR-18a-3p	-0.04	-0.06
BLOC1S6	ENST00000220531.3	biogenesis of lysosomal organelles complex-1, subunit 6, pallidin	1754	1	0	1	0	0	hsa-miR-18a-3p	-0.04	-0.04
C14orf132	ENST00000555004.1	chromosome 14 open reading frame 132	217	1	0	1	0	1	hsa-miR-18a-3p	-0.04	-0.12
APBA1	ENST00000265381.4	amyloid beta (A4) precursor protein-binding, family A, member 1	12	1	0	1	0	2	hsa-miR-18a-3p	-0.04	-0.04
UNG	ENST00000242576.2	uracil-DNA glycosylase	2812	1	0	1	0	0	hsa-miR-18a-3p	-0.04	-0.04
SMYD5	ENST00000389501.4	SMYD family member 5	344	1	0	1	0	1	hsa-miR-18a-3p	-0.04	-0.04
GLYR1	ENST00000436648.5	glyoxylate reductase 1 homolog (Arabidopsis)	31	1	0	1	0	0	hsa-miR-18a-3p	-0.04	-0.04
POTEG	ENST00000409832.3	POTE ankyrin domain family, member G	5	2	0	1	1	3	hsa-miR-18a-3p	-0.04	-0.04
BRINP2	ENST00000361539.4	bone morphogenetic protein/retinoic acid inducible neural-specific 2	5	1	0	1	0	0	hsa-miR-18a-3p	-0.04	-0.04
AL049840.1	ENST00000429169.1	Uncharacterized protein; cDNA FLJ53535	5	1	0	1	0	0	hsa-miR-18a-3p	-0.04	-0.04
USH1G	ENST00000319642.1	Usher syndrome 1G (autosomal recessive)	5	1	0	1	0	1	hsa-miR-18a-3p	-0.04	-0.04
BMP8B	ENST00000372827.3	bone morphogenetic protein 8b	88	1	0	1	0	1	hsa-miR-18a-3p	-0.04	-0.04
DGKI	ENST00000453654.2	diacylglycerol kinase, iota	16	3	0	1	2	1	hsa-miR-18a-3p	-0.04	-0.08
PIK3R1	ENST00000521381.1	phosphoinositide-3-kinase, regulatory subunit 1 (alpha)	217	1	0	1	0	2	hsa-miR-18a-3p	-0.04	-0.04
SEC61A1	ENST00000243253.3	Sec61 alpha 1 subunit (S. cerevisiae)	2966	1	0	1	0	2	hsa-miR-18a-3p	-0.04	-0.04
DGKD	ENST00000264057.2	diacylglycerol kinase, delta 130kDa	200	2	0	1	1	0	hsa-miR-18a-3p	-0.04	-0.04
BMPR1A	ENST00000372037.3	bone morphogenetic protein receptor, type IA	125	2	0	1	1	0	hsa-miR-18a-3p	-0.04	-0.07
PDE8A	ENST00000310298.4	phosphodiesterase 8A	183	1	0	1	0	0	hsa-miR-18a-3p	-0.04	-0.04
CYP27B1	ENST00000228606.4	cytochrome P450, family 27, subfamily B, polypeptide 1	11	4	1	1	2	0	hsa-miR-18a-3p	-0.04	-0.16
PKP3	ENST00000331563.2	plakophilin 3	167	1	0	1	0	2	hsa-miR-18a-3p	-0.04	-0.04
PCSK6	ENST00000348070.1	proprotein convertase subtilisin/kexin type 6	670	1	0	1	0	0	hsa-miR-18a-3p	-0.04	-0.04
TBC1D25	ENST00000376771.4	TBC1 domain family, member 25	24	1	0	1	0	1	hsa-miR-18a-3p	-0.04	-0.1
CALCOCO1	ENST00000548263.1	calcium binding and coiled-coil domain 1	68	1	0	1	0	2	hsa-miR-18a-3p	-0.04	-0.04
CD276	ENST00000318443.5	CD276 molecule	186	1	0	1	0	3	hsa-miR-18a-3p	-0.04	-0.04
PPM1L	ENST00000498165.1	protein phosphatase, Mg2+/Mn2+ dependent, 1L	59	3	1	1	1	2	hsa-miR-18a-3p	-0.04	-0.23
EFCAB14	ENST00000371933.3	EF-hand calcium binding domain 14	264	1	0	1	0	0	hsa-miR-18a-3p	-0.04	-0.05
RRAGD	ENST00000369415.4	Ras-related GTP binding D	644	1	0	1	0	0	hsa-miR-18a-3p	-0.04	-0.06
ZNF778	ENST00000433976.2	zinc finger protein 778	11	2	0	1	1	4	hsa-miR-18a-3p	-0.04	-0.07
CASZ1	ENST00000377022.3	castor zinc finger 1	5	3	0	1	2	1	hsa-miR-18a-3p	-0.04	-0.04
SYT13	ENST00000020926.3	synaptotagmin XIII	5	1	0	1	0	0	hsa-miR-18a-3p	-0.04	-0.04
KIF21B	ENST00000332129.2	kinesin family member 21B	12	3	0	1	2	4	hsa-miR-18a-3p	-0.04	-0.04
ADH4	ENST00000508393.1	alcohol dehydrogenase 4 (class II), pi polypeptide	5	1	0	1	0	0	hsa-miR-18a-3p	-0.04	-0.04
GARNL3	ENST00000314904.5	GTPase activating Rap/RanGAP domain-like 3	117	1	0	1	0	1	hsa-miR-18a-3p	-0.04	-0.04
CD109	ENST00000437994.2	CD109 molecule	1272	1	0	1	0	1	hsa-miR-18a-3p	-0.04	-0.04
SNTB2	ENST00000336278.4	syntrophin, beta 2 (dystrophin-associated protein A1, 59kDa, basic component 2)	254	1	0	1	0	1	hsa-miR-18a-3p	-0.04	-0.13
STX16	ENST00000355957.5	syntaxin 16	756	1	0	1	0	1	hsa-miR-18a-3p	-0.04	-0.04
CBFA2T2	ENST00000375279.2	core-binding factor, runt domain, alpha subunit 2; translocated to, 2	107	1	0	1	0	2	hsa-miR-18a-3p	-0.04	-0.06
CNTNAP2	ENST00000361727.3	contactin associated protein-like 2	29	1	0	1	0	0	hsa-miR-18a-3p	-0.04	-0.05
NF2	ENST00000347330.5	neurofibromin 2 (merlin)	828	1	0	1	0	0	hsa-miR-18a-3p	-0.04	-0.05
SLC43A1	ENST00000278426.3	solute carrier family 43 (amino acid system L transporter), member 1	483	1	0	1	0	0	hsa-miR-18a-3p	-0.04	-0.04
ZBTB24	ENST00000230122.3	zinc finger and BTB domain containing 24	84	2	0	1	1	0	hsa-miR-18a-3p	-0.04	-0.12
RNF32	ENST00000311822.8	ring finger protein 32	15	1	0	1	0	1	hsa-miR-18a-3p	-0.04	-0.2
PRKAA2	ENST00000371244.4	protein kinase, AMP-activated, alpha 2 catalytic subunit	561	2	0	1	1	1	hsa-miR-18a-3p	-0.04	-0.04
TNFRSF11A	ENST00000586569.1	tumor necrosis factor receptor superfamily, member 11a, NFKB activator	93	2	0	1	1	3	hsa-miR-18a-3p	-0.04	-0.04
C9orf171	ENST00000343036.2	chromosome 9 open reading frame 171	5	1	0	1	0	0	hsa-miR-18a-3p	-0.04	-0.04
ATP2A2	ENST00000395494.2	ATPase, Ca++ transporting, cardiac muscle, slow twitch 2	2042	2	0	1	1	2	hsa-miR-18a-3p	-0.04	-0.04
ST13	ENST00000216218.3	suppression of tumorigenicity 13 (colon carcinoma) (Hsp70 interacting protein)	83	2	0	1	1	2	hsa-miR-18a-3p	-0.04	-0.11
OVOL1	ENST00000335987.3	ovo-like 1(Drosophila)	5	1	0	1	0	2	hsa-miR-18a-3p	-0.04	-0.04
GDF6	ENST00000287020.5	growth differentiation factor 6	14	1	0	1	0	1	hsa-miR-18a-3p	-0.04	-0.1
MPP6	ENST00000222644.5	membrane protein, palmitoylated 6 (MAGUK p55 subfamily member 6)	389	2	1	1	0	0	hsa-miR-18a-3p	-0.04	-0.33
C21orf59	ENST00000382549.4	chromosome 21 open reading frame 59	288	1	0	1	0	0	hsa-miR-18a-3p	-0.04	-0.04
ESPNL	ENST00000343063.3	espin-like	26	1	0	1	0	3	hsa-miR-18a-3p	-0.04	-0.04
[truncated: 3,223 more rows]

## Sheet: miR-2355 targets
Target gene	Representative transcript	Gene name	3P-seq tags + 5	Total sites	8mer sites	7mer-m8 sites	7mer-A1 sites	6mer sites	Representative miRNA	Predicted occupancy (low miRNA)	Predicted occupancy (high miRNA)	Predicted occupancy (transfected miRNA)	Cumulative weighted context++ score	Total context++ score
TSPAN14	ENST00000429989.3	tetraspanin 14	239	9	0	7	2	7	hsa-miR-2355-5p	0.0033	0.0241	0.1626	-0.15	-1.99
HRK	ENST00000257572.5	harakiri, BCL2 interacting protein (contains only BH3 domain)	19	7	1	6	0	3	hsa-miR-2355-5p	0.0153	0.1117	0.7531	-1.11	-1.25
PLEKHG4B	ENST00000283426.6	pleckstrin homology domain containing, family G (with RhoGef domain) member 4B	5	8	0	6	2	2	hsa-miR-2355-5p	0.0121	0.0886	0.6176	-0.69	-0.69
RBFA	ENST00000262197.7	ribosome binding factor A (putative)	131	6	0	6	0	1	hsa-miR-2355-5p	0.0009	0.0067	0.0429	-0.02	-0.57
FUT6	ENST00000524754.1	fucosyltransferase 6 (alpha (1,3) fucosyltransferase)	45	5	0	5	0	1	hsa-miR-2355-5p	0.0085	0.0624	0.4311	-0.49	-0.49
ZNF99	ENST00000596209.1	zinc finger protein 99	0	5	0	5	0	0	hsa-miR-2355-5p	0.0115	0.0835	0.5594	-0.43	-0.43
MGRN1	ENST00000415496.1	mahogunin ring finger 1, E3 ubiquitin protein ligase	2337	7	1	5	1	1	hsa-miR-2355-5p	0.0169	0.1214	0.7468	-0.35	-0.35
PPP1R16B	ENST00000299824.1	protein phosphatase 1, regulatory subunit 16B	16	7	0	5	2	3	hsa-miR-2355-5p	0.0085	0.0627	0.4465	-0.32	-0.32
NDUFS7	ENST00000313408.7	NADH dehydrogenase (ubiquinone) Fe-S protein 7, 20kDa (NADH-coenzyme Q reductase)	3661	5	0	5	0	1	hsa-miR-2355-5p	0.0055	0.0406	0.2908	-0.13	-0.13
CNNM2	ENST00000369878.4	cyclin M2	517	6	0	5	1	4	hsa-miR-2355-5p	0.0041	0.03	0.1925	-0.05	-0.21
SOCS7	ENST00000577233.1	suppressor of cytokine signaling 7	15	6	0	5	1	2	hsa-miR-2355-5p	0.0019	0.0136	0.0906	-0.04	-0.47
NUDCD3	ENST00000355451.7	NudC domain containing 3	659	11	2	5	4	3	hsa-miR-2355-5p	0.0017	0.0123	0.0877	-0.03	-0.46
ZNF23	ENST00000497160.1	zinc finger protein 23	5	5	0	4	1	2	hsa-miR-2355-5p	0.0108	0.0788	0.5337	-0.92	-0.92
KCNE3	ENST00000310128.4	potassium voltage-gated channel, Isk-related family, member 3	16	4	0	4	0	0	hsa-miR-2355-5p	0.0113	0.0817	0.5358	-0.92	-0.92
SCN2B	ENST00000278947.5	sodium channel, voltage-gated, type II, beta subunit	5	6	0	4	2	6	hsa-miR-2355-5p	0.0179	0.1305	0.8685	-0.84	-0.84
AQP7	ENST00000537089.1	aquaporin 7	10	6	0	4	2	2	hsa-miR-2355-5p	0.0075	0.0545	0.3738	-0.73	-1.06
KIF21B	ENST00000332129.2	kinesin family member 21B	12	6	0	4	2	4	hsa-miR-2355-5p	0.0095	0.0694	0.4852	-0.7	-0.7
PHB2	ENST00000546111.1	prohibitin 2	120	5	1	4	0	3	hsa-miR-2355-5p	0.0035	0.0252	0.1638	-0.63	-0.84
XKR7	ENST00000562532.2	XK, Kell blood group complex subunit-related family, member 7	5	6	2	4	0	3	hsa-miR-2355-5p	0.0207	0.1501	0.9702	-0.57	-0.57
PARVG	ENST00000444313.3	parvin, gamma	5	4	0	4	0	9	hsa-miR-2355-5p	0.0088	0.0647	0.4625	-0.53	-0.53
GATAD2B	ENST00000368655.4	GATA zinc finger domain containing 2B	48	9	1	4	4	1	hsa-miR-2355-5p	0.0091	0.0659	0.4415	-0.45	-0.99
RGP1	ENST00000378078.4	RGP1 retrograde golgi transport homolog (S. cerevisiae)	203	5	1	4	0	7	hsa-miR-2355-5p	0.0074	0.0541	0.3608	-0.41	-1.06
ZFYVE28	ENST00000508471.1	zinc finger, FYVE domain containing 28	18	5	0	4	1	3	hsa-miR-2355-5p	0.0074	0.0536	0.3535	-0.35	-0.7
FUT3	ENST00000458379.2	fucosyltransferase 3 (galactoside 3(4)-L-fucosyltransferase, Lewis blood group)	29	5	1	4	0	1	hsa-miR-2355-5p	0.0058	0.0423	0.2994	-0.34	-0.34
ARID3A	ENST00000263620.3	AT rich interactive domain 3A (BRIGHT-like)	320	4	0	4	0	3	hsa-miR-2355-5p	0.0065	0.0474	0.3319	-0.34	-0.51
RAB11FIP4	ENST00000325874.8	RAB11 family interacting protein 4 (class II)	169	5	1	4	0	4	hsa-miR-2355-5p	0.0108	0.0787	0.5208	-0.31	-0.48
ZBTB47	ENST00000457842.3	zinc finger and BTB domain containing 47	81	4	0	4	0	3	hsa-miR-2355-5p	0.006	0.0438	0.3037	-0.22	-0.28
GATSL2	ENST00000426327.3	GATS protein-like 2	5	4	0	4	0	3	hsa-miR-2355-5p	0.0011	0.0085	0.061	-0.22	-0.36
CARD11	ENST00000396946.4	caspase recruitment domain family, member 11	13	4	0	4	0	0	hsa-miR-2355-5p	0.0039	0.0289	0.2036	-0.21	-0.23
PCDH1	ENST00000503492.1	protocadherin 1	30	4	0	4	0	6	hsa-miR-2355-5p	0.0084	0.0615	0.4314	-0.2	-0.24
FGF1	ENST00000360966.5	fibroblast growth factor 1 (acidic)	88	4	0	4	0	0	hsa-miR-2355-5p	0.0029	0.0207	0.1342	-0.16	-0.7
IRGQ	ENST00000422989.1	immunity-related GTPase family, Q	62	8	0	4	4	1	hsa-miR-2355-5p	0.0094	0.0687	0.4784	-0.16	-0.24
ASB1	ENST00000264607.4	ankyrin repeat and SOCS box containing 1	408	4	0	4	0	0	hsa-miR-2355-5p	0.0034	0.0246	0.1648	-0.11	-0.27
MAVS	ENST00000428216.2	mitochondrial antiviral signaling protein	211	5	0	4	1	5	hsa-miR-2355-5p	0.0085	0.062	0.428	-0.11	-0.14
ARHGAP35	ENST00000404338.3	Rho GTPase activating protein 35	278	4	0	4	0	5	hsa-miR-2355-5p	0.0128	0.0937	0.6462	-0.08	-0.08
SLC19A1	ENST00000311124.4	solute carrier family 19 (folate transporter), member 1	463	5	1	4	0	0	hsa-miR-2355-5p	0.0026	0.0187	0.1254	-0.06	-0.18
ZDHHC18	ENST00000374142.4	zinc finger, DHHC-type containing 18	268	4	0	4	0	0	hsa-miR-2355-5p	0.0024	0.0177	0.1254	-0.06	-0.15
POU2F2	ENST00000342301.4	POU class 2 homeobox 2	5	6	0	4	2	4	hsa-miR-2355-5p	0.0009	0.0063	0.0462	0	-0.35
GRIN2A	ENST00000562109.1	glutamate receptor, ionotropic, N-methyl D-aspartate 2A	5	4	0	4	0	3	hsa-miR-2355-5p	0.0007	0.0051	0.0371	0	-0.2
EHD3	ENST00000322054.5	EH-domain containing 3	206	5	0	4	1	0	hsa-miR-2355-5p	0.001	0.0074	0.0537	0	-0.27
ZNF629	ENST00000262525.4	zinc finger protein 629	44	8	0	3	5	1	hsa-miR-2355-5p	0.0107	0.0787	0.5576	-1.11	-1.11
PGPEP1	ENST00000597431.2	pyroglutamyl-peptidase I	82	5	0	3	2	2	hsa-miR-2355-5p	0.0072	0.0528	0.3608	-0.9	-1.29
VASH1	ENST00000167106.4	vasohibin 1	39	6	1	3	2	4	hsa-miR-2355-5p	0.0121	0.0886	0.6086	-0.89	-0.89
URM1	ENST00000372850.1	ubiquitin related modifier 1	345	4	0	3	1	1	hsa-miR-2355-5p	0.0087	0.0635	0.4254	-0.78	-0.85
FOSL2	ENST00000379619.1	FOS-like antigen 2	2255	9	2	3	4	3	hsa-miR-2355-5p	0.012	0.0877	0.5897	-0.67	-1.18
C2orf91	ENST00000378711.2	chromosome 2 open reading frame 91	5	4	0	3	1	1	hsa-miR-2355-5p	0.0081	0.0591	0.3984	-0.61	-0.61
C17orf72	ENST00000580752.1	chromosome 17 open reading frame 72	5	4	1	3	0	2	hsa-miR-2355-5p	0.0035	0.0251	0.1607	-0.58	-0.97
FAIM2	ENST00000320634.3	Fas apoptotic inhibitory molecule 2	5	5	2	3	0	2	hsa-miR-2355-5p	0.0146	0.106	0.6856	-0.57	-0.57
NOVA2	ENST00000263257.5	neuro-oncological ventral antigen 2	7	3	0	3	0	5	hsa-miR-2355-5p	0.0073	0.0538	0.3751	-0.57	-0.91
DDR1	ENST00000446312.1	discoidin domain receptor tyrosine kinase 1	195	6	0	3	3	3	hsa-miR-2355-5p	0.0105	0.0771	0.5425	-0.55	-0.55
TREML2	ENST00000483722.1	triggering receptor expressed on myeloid cells-like 2	5	3	0	3	0	3	hsa-miR-2355-5p	0.008	0.058	0.3893	-0.45	-0.45
CSRNP2	ENST00000228515.1	cysteine-serine-rich nuclear protein 2	104	4	0	3	1	0	hsa-miR-2355-5p	0.0067	0.0484	0.3129	-0.45	-0.61
MVB12B	ENST00000361171.3	multivesicular body subunit 12B	29	4	0	3	1	1	hsa-miR-2355-5p	0.0076	0.056	0.391	-0.43	-0.43
FUT5	ENST00000588525.1	fucosyltransferase 5 (alpha (1,3) fucosyltransferase)	5	3	0	3	0	1	hsa-miR-2355-5p	0.0032	0.0237	0.1669	-0.4	-0.4
BSN	ENST00000296452.4	bassoon presynaptic cytomatrix protein	31	3	0	3	0	1	hsa-miR-2355-5p	0.0118	0.0857	0.5787	-0.39	-0.39
AC010327.2	ENST00000598855.1	Uncharacterized protein; cDNA FLJ45856 fis, clone OCBBF2025631	7	3	0	3	0	3	hsa-miR-2355-5p	0.0081	0.0585	0.3824	-0.38	-0.38
OPRL1	ENST00000336866.2	opiate receptor-like 1	12	3	0	3	0	1	hsa-miR-2355-5p	0.0068	0.0501	0.3437	-0.38	-0.38
ASB6	ENST00000277459.4	ankyrin repeat and SOCS box containing 6	725	3	0	3	0	1	hsa-miR-2355-5p	0.0043	0.0312	0.2049	-0.38	-0.4
DCTN5	ENST00000300087.2	dynactin 5 (p25)	764	5	1	3	1	2	hsa-miR-2355-5p	0.0109	0.0797	0.5412	-0.37	-0.43
CCDC3	ENST00000378825.3	coiled-coil domain containing 3	16	3	0	3	0	0	hsa-miR-2355-5p	0.0048	0.0348	0.2383	-0.35	-0.35
IQSEC2	ENST00000375365.2	IQ motif and Sec7 domain 2	5	4	1	3	0	0	hsa-miR-2355-5p	0.004	0.0291	0.1946	-0.35	-0.39
RNF144A	ENST00000320892.6	ring finger protein 144A	124	4	0	3	1	2	hsa-miR-2355-5p	0.0087	0.0635	0.4367	-0.34	-0.36
C10orf54	ENST00000394957.3	chromosome 10 open reading frame 54	78	4	0	3	1	3	hsa-miR-2355-5p	0.0054	0.0394	0.2706	-0.34	-0.61
TOM1L2	ENST00000581396.1	target of myb1-like 2 (chicken)	35	4	1	3	0	2	hsa-miR-2355-5p	0.0072	0.0525	0.35	-0.34	-0.4
ARHGEF17	ENST00000263674.3	Rho guanine nucleotide exchange factor (GEF) 17	729	4	1	3	0	0	hsa-miR-2355-5p	0.0072	0.0522	0.3546	-0.34	-0.34
FAM168A	ENST00000064778.4	family with sequence similarity 168, member A	68	5	1	3	1	2	hsa-miR-2355-5p	0.007	0.051	0.3459	-0.34	-0.5
ZBTB16	ENST00000335953.4	zinc finger and BTB domain containing 16	73	6	0	3	3	8	hsa-miR-2355-5p	0.0111	0.0816	0.564	-0.33	-0.53
EPHA2	ENST00000358432.5	EPH receptor A2	2378	3	0	3	0	0	hsa-miR-2355-5p	0.0044	0.032	0.2247	-0.32	-0.33
BMP8A	ENST00000331593.5	bone morphogenetic protein 8a	13	4	1	3	0	2	hsa-miR-2355-5p	0.0059	0.0428	0.2833	-0.32	-0.56
ARHGAP32	ENST00000524655.1	Rho GTPase activating protein 32	13	3	0	3	0	2	hsa-miR-2355-5p	0.0098	0.0717	0.4886	-0.28	-0.28
LPHN1	ENST00000340736.6	latrophilin 1	49	4	0	3	1	3	hsa-miR-2355-5p	0.0069	0.0503	0.3562	-0.27	-0.41
ENTPD1	ENST00000371207.3	ectonucleoside triphosphate diphosphohydrolase 1	15	4	0	3	1	3	hsa-miR-2355-5p	0.0057	0.0413	0.2787	-0.27	-0.3
PAX7	ENST00000420770.2	paired box 7	7	4	0	3	1	2	hsa-miR-2355-5p	0.0067	0.0491	0.3377	-0.27	-0.27
DYNLL2	ENST00000579991.2	dynein, light chain, LC8-type 2	1162	4	0	3	1	7	hsa-miR-2355-5p	0.0055	0.0403	0.2766	-0.26	-0.65
MAT1A	ENST00000372213.3	methionine adenosyltransferase I, alpha	19	4	1	3	0	0	hsa-miR-2355-5p	0.008	0.0583	0.3824	-0.26	-0.45
S1PR2	ENST00000590320.1	sphingosine-1-phosphate receptor 2	10	4	0	3	1	1	hsa-miR-2355-5p	0.0048	0.0355	0.2464	-0.25	-0.25
KCNJ12	ENST00000583088.1	potassium inwardly-rectifying channel, subfamily J, member 12	9	4	0	3	1	1	hsa-miR-2355-5p	0.0051	0.0372	0.2634	-0.25	-0.25
FAM71F2	ENST00000480462.1	family with sequence similarity 71, member F2	7	3	0	3	0	0	hsa-miR-2355-5p	0.0075	0.0544	0.3556	-0.25	-0.29
ECHDC3	ENST00000379215.4	enoyl CoA hydratase domain containing 3	315	4	0	3	1	0	hsa-miR-2355-5p	0.003	0.0217	0.1455	-0.24	-0.53
DNAJB2	ENST00000336576.5	DnaJ (Hsp40) homolog, subfamily B, member 2	2187	3	0	3	0	2	hsa-miR-2355-5p	0.0066	0.0488	0.3419	-0.23	-0.23
DKK3	ENST00000396505.2	dickkopf WNT signaling pathway inhibitor 3	5725	5	0	3	2	3	hsa-miR-2355-5p	0.0018	0.0136	0.0959	-0.23	-0.33
TMEM229B	ENST00000557006.1	transmembrane protein 229B	5	4	0	3	1	2	hsa-miR-2355-5p	0.0047	0.0342	0.2449	-0.22	-0.22
ACTN4	ENST00000252699.2	actinin, alpha 4	5688	3	0	3	0	1	hsa-miR-2355-5p	0.003	0.0221	0.1539	-0.21	-0.21
NOX5	ENST00000260364.5	NADPH oxidase, EF-hand calcium binding domain 5	5	4	0	3	1	4	hsa-miR-2355-5p	0.0116	0.0849	0.5855	-0.2	-0.2
MIEF2	ENST00000395704.4	mitochondrial elongation factor 2	29	3	0	3	0	1	hsa-miR-2355-5p	0.0028	0.0208	0.1488	-0.2	-0.35
FAM213B	ENST00000378424.4	family with sequence similarity 213, member B	409	3	0	3	0	0	hsa-miR-2355-5p	0.0054	0.0396	0.277	-0.19	-0.21
BRI3BP	ENST00000341446.8	BRI3 binding protein	820	3	0	3	0	2	hsa-miR-2355-5p	0.0112	0.0813	0.5441	-0.19	-0.21
TNPO2	ENST00000425528.1	transportin 2	1620	3	0	3	0	1	hsa-miR-2355-5p	0.0051	0.0371	0.2556	-0.18	-0.18
AL139099.1	ENST00000539688.1	Full-length cDNA clone CS0DK012YO09 of HeLa cells of Homo sapiens (human); Uncharacterized protein	9	3	0	3	0	1	hsa-miR-2355-5p	0.0012	0.0092	0.0665	-0.18	-0.2
RNF165	ENST00000269439.7	ring finger protein 165	18	6	0	3	3	5	hsa-miR-2355-5p	0.0113	0.0831	0.5874	-0.18	-0.18
AGAP1	ENST00000304032.8	ArfGAP with GTPase domain, ankyrin repeat and PH domain 1	109	5	0	3	2	2	hsa-miR-2355-5p	0.0045	0.0329	0.2337	-0.18	-0.22
SRCIN1	ENST00000264659.7	SRC kinase signaling inhibitor 1	5	4	1	3	0	2	hsa-miR-2355-5p	0.0098	0.0716	0.4958	-0.17	-0.17
TRIM72	ENST00000322122.3	tripartite motif containing 72	8	7	1	3	3	4	hsa-miR-2355-5p	0.0028	0.0209	0.1473	-0.16	-0.55
MRC2	ENST00000303375.5	mannose receptor, C type 2	74	3	0	3	0	2	hsa-miR-2355-5p	0.0064	0.0473	0.3315	-0.16	-0.16
F2RL3	ENST00000248076.3	coagulation factor II (thrombin) receptor-like 3	5	3	0	3	0	0	hsa-miR-2355-5p	0.006	0.044	0.2934	-0.16	-0.16
PELI3	ENST00000320740.7	pellino E3 ubiquitin protein ligase family member 3	257	5	0	3	2	1	hsa-miR-2355-5p	0.0029	0.0213	0.1514	-0.16	-0.58
F10	ENST00000375551.3	coagulation factor X	208	3	0	3	0	7	hsa-miR-2355-5p	0.0018	0.0132	0.0935	-0.16	-0.24
PARVA	ENST00000334956.8	parvin, alpha	1912	5	1	3	1	0	hsa-miR-2355-5p	0.0041	0.03	0.1952	-0.16	-0.48
DPYSL2	ENST00000311151.5	dihydropyrimidinase-like 2	3087	3	0	3	0	2	hsa-miR-2355-5p	0.0057	0.0412	0.2768	-0.16	-0.16
DDR2	ENST00000367922.3	discoidin domain receptor tyrosine kinase 2	41	7	2	3	2	0	hsa-miR-2355-5p	0.0077	0.0545	0.3143	-0.15	-0.54
SRRM3	ENST00000326382.8	serine/arginine repetitive matrix 3	16	4	0	3	1	1	hsa-miR-2355-5p	0.0046	0.0341	0.2436	-0.15	-0.15
GATA4	ENST00000335135.4	GATA binding protein 4	5	3	0	3	0	0	hsa-miR-2355-5p	0.0046	0.0337	0.2325	-0.15	-0.15
IFNAR1	ENST00000270139.3	interferon (alpha, beta and omega) receptor 1	372	3	0	3	0	0	hsa-miR-2355-5p	0.0058	0.0419	0.2718	-0.15	-0.18
SLC8A1	ENST00000406785.2	solute carrier family 8 (sodium/calcium exchanger), member 1	61	6	1	3	2	2	hsa-miR-2355-5p	0.0054	0.0395	0.2732	-0.15	-0.4
PLXDC1	ENST00000315392.4	plexin domain containing 1	9	3	0	3	0	2	hsa-miR-2355-5p	0.0054	0.0394	0.2627	-0.14	-0.26
RASSF4	ENST00000374417.2	Ras association (RalGDS/AF-6) domain family member 4	515	3	0	3	0	3	hsa-miR-2355-5p	0.0009	0.0065	0.0467	-0.14	-0.28
ADCYAP1R1	ENST00000304166.4	adenylate cyclase activating polypeptide 1 (pituitary) receptor type I	9	3	0	3	0	7	hsa-miR-2355-5p	0.007	0.0512	0.3533	-0.14	-0.19
SLC25A11	ENST00000225665.7	solute carrier family 25 (mitochondrial carrier; oxoglutarate carrier), member 11	1867	4	0	3	1	1	hsa-miR-2355-5p	0.0009	0.0064	0.0463	-0.14	-0.35
TBL3	ENST00000568546.1	transducin (beta)-like 3	57	4	0	3	1	1	hsa-miR-2355-5p	0.004	0.0291	0.1918	-0.14	-0.38
ZNF746	ENST00000340622.3	zinc finger protein 746	54	4	0	3	1	1	hsa-miR-2355-5p	0.0049	0.0355	0.2375	-0.13	-0.3
CDC42EP4	ENST00000335793.3	CDC42 effector protein (Rho GTPase binding) 4	47	5	2	3	0	1	hsa-miR-2355-5p	0.0022	0.0159	0.1132	-0.13	-0.49
NT5C1A	ENST00000235628.1	5'-nucleotidase, cytosolic IA	4	4	0	3	1	1	hsa-miR-2355-5p	0.0089	0.065	0.4551	-0.13	-0.13
ACVR2B	ENST00000352511.4	activin A receptor, type IIB	21	6	1	3	2	3	hsa-miR-2355-5p	0.0078	0.0562	0.3561	-0.12	-0.28
NAPA	ENST00000263354.3	N-ethylmaleimide-sensitive factor attachment protein, alpha	49	3	0	3	0	0	hsa-miR-2355-5p	0.0019	0.0139	0.0952	-0.12	-0.19
TMEM132B	ENST00000299308.3	transmembrane protein 132B	5	5	1	3	1	3	hsa-miR-2355-5p	0.0129	0.0944	0.6379	-0.11	-0.11
SH3BP2	ENST00000356331.5	SH3-domain binding protein 2	449	4	0	3	1	0	hsa-miR-2355-5p	0.0034	0.0247	0.1622	-0.11	-0.38
DGCR2	ENST00000545799.1	DiGeorge syndrome critical region gene 2	1754	3	0	3	0	1	hsa-miR-2355-5p	0.0059	0.0431	0.2878	-0.1	-0.1
AQP2	ENST00000199280.3	aquaporin 2 (collecting duct)	5	3	0	3	0	2	hsa-miR-2355-5p	0.0033	0.0243	0.1742	-0.09	-0.09
NFIC	ENST00000346156.5	nuclear factor I/C (CCAAT-binding transcription factor)	26	4	1	3	0	1	hsa-miR-2355-5p	0.0059	0.0431	0.2973	-0.09	-0.11
TBC1D2B	ENST00000409931.3	TBC1 domain family, member 2B	5	3	0	3	0	2	hsa-miR-2355-5p	0.0057	0.0414	0.2847	-0.09	-0.09
SLC6A3	ENST00000270349.9	solute carrier family 6 (neurotransmitter transporter), member 3	5	3	0	3	0	0	hsa-miR-2355-5p	0.0033	0.0242	0.1699	-0.09	-0.09
ITGA3	ENST00000007722.7	integrin, alpha 3 (antigen CD49C, alpha 3 subunit of VLA-3 receptor)	197	4	1	3	0	1	hsa-miR-2355-5p	0.0036	0.0261	0.1832	-0.09	-0.15
C1orf21	ENST00000235307.6	chromosome 1 open reading frame 21	935	4	0	3	1	3	hsa-miR-2355-5p	0.0023	0.0167	0.1126	-0.08	-0.27
AGPAT3	ENST00000291572.8	1-acylglycerol-3-phosphate O-acyltransferase 3	2443	4	0	3	1	0	hsa-miR-2355-5p	0.005	0.0368	0.2613	-0.08	-0.09
CCDC85C	ENST00000380243.4	coiled-coil domain containing 85C	86	3	0	3	0	1	hsa-miR-2355-5p	0.004	0.0291	0.2046	-0.08	-0.09
ZHX3	ENST00000309060.3	zinc fingers and homeoboxes 3	131	3	0	3	0	5	hsa-miR-2355-5p	0.0037	0.0265	0.1753	-0.08	-0.15
XRCC3	ENST00000554913.1	X-ray repair complementing defective repair in Chinese hamster cells 3	86	4	0	3	1	1	hsa-miR-2355-5p	0.0019	0.0141	0.102	-0.08	-0.33
CLUAP1	ENST00000576634.1	clusterin associated protein 1	99	3	0	3	0	1	hsa-miR-2355-5p	0.0035	0.0252	0.168	-0.08	-0.17
VWA1	ENST00000338660.5	von Willebrand factor A domain containing 1	145	3	0	3	0	0	hsa-miR-2355-5p	0.0015	0.011	0.0788	-0.07	-0.5
PARVB	ENST00000338758.7	parvin, beta	444	4	0	3	1	1	hsa-miR-2355-5p	0.002	0.0145	0.0983	-0.07	-0.23
RADIL	ENST00000536091.1	Ras association and DIL domains	10	3	0	3	0	1	hsa-miR-2355-5p	0.0027	0.0197	0.14	-0.06	-0.06
EVI5L	ENST00000270530.4	ecotropic viral integration site 5-like	15	3	0	3	0	1	hsa-miR-2355-5p	0.0016	0.0114	0.0827	-0.06	-0.06
TNS3	ENST00000311160.9	tensin 3	28	3	0	3	0	0	hsa-miR-2355-5p	0.0049	0.0359	0.2558	-0.06	-0.06
SRF	ENST00000265354.4	serum response factor (c-fos serum response element-binding transcription factor)	596	3	0	3	0	2	hsa-miR-2355-5p	0.0035	0.026	0.1865	-0.06	-0.06
TPRA1	ENST00000296210.7	transmembrane protein, adipocyte asscociated 1	44	3	0	3	0	1	hsa-miR-2355-5p	0.0015	0.0107	0.0764	-0.06	-0.09
CRTC1	ENST00000338797.6	CREB regulated transcription coactivator 1	322	3	0	3	0	1	hsa-miR-2355-5p	0.004	0.0297	0.2113	-0.06	-0.06
LAD1	ENST00000391967.2	ladinin 1	89	4	1	3	0	1	hsa-miR-2355-5p	0.0016	0.0117	0.0829	-0.05	-0.32
RPL28	ENST00000560583.1	ribosomal protein L28	5407	4	0	3	1	3	hsa-miR-2355-5p	0.0013	0.0094	0.0672	-0.05	-0.25
SFT2D2	ENST00000271375.4	SFT2 domain containing 2	97	4	0	3	1	1	hsa-miR-2355-5p	0.0016	0.0113	0.0775	-0.04	-0.21
CDK16	ENST00000457458.2	cyclin-dependent kinase 16	2095	3	0	3	0	0	hsa-miR-2355-5p	0.0013	0.0094	0.0674	-0.04	-0.17
CD248	ENST00000311330.3	CD248 molecule, endosialin	439	4	0	3	1	1	hsa-miR-2355-5p	0.0012	0.0091	0.0655	-0.04	-0.27
NKD1	ENST00000268459.3	naked cuticle homolog 1 (Drosophila)	26	4	0	3	1	3	hsa-miR-2355-5p	0.0016	0.0114	0.0826	-0.04	-0.12
CACNA1D	ENST00000288139.4	calcium channel, voltage-dependent, L type, alpha 1D subunit	5	3	0	3	0	0	hsa-miR-2355-5p	0.0051	0.0372	0.264	-0.04	-0.06
MTMR10	ENST00000435680.1	myotubularin related protein 10	30	3	0	3	0	0	hsa-miR-2355-5p	0.0028	0.0206	0.1414	-0.04	-0.21
ZDHHC3	ENST00000296127.3	zinc finger, DHHC-type containing 3	426	3	0	3	0	5	hsa-miR-2355-5p	0.0039	0.0283	0.1987	-0.04	-0.12
FAM212B	ENST00000357260.5	family with sequence similarity 212, member B	211	3	0	3	0	1	hsa-miR-2355-5p	0.0032	0.0235	0.1661	-0.04	-0.06
INF2	ENST00000392634.4	inverted formin, FH2 and WH2 domain containing	484	3	0	3	0	0	hsa-miR-2355-5p	0.0013	0.0097	0.0691	-0.02	-0.06
ZNF446	ENST00000335841.4	zinc finger protein 446	44	3	0	3	0	1	hsa-miR-2355-5p	0.0013	0.0099	0.0703	-0.02	-0.3
GSC2	ENST00000086933.2	goosecoid homeobox 2	5	3	0	3	0	1	hsa-miR-2355-5p	0.0007	0.0053	0.0389	-0.02	-0.22
SELPLG	ENST00000388962.3	selectin P ligand	20	4	0	3	1	3	hsa-miR-2355-5p	0.002	0.0144	0.0999	-0.02	-0.16
CSRNP1	ENST00000273153.5	cysteine-serine-rich nuclear protein 1	544	3	0	3	0	1	hsa-miR-2355-5p	0.0017	0.0123	0.0882	-0.01	-0.09
PPIE	ENST00000324379.5	peptidylprolyl isomerase E (cyclophilin E)	376	3	0	3	0	1	hsa-miR-2355-5p	0.0006	0.0044	0.0289	-0.01	-0.18
GGA2	ENST00000309859.4	golgi-associated, gamma adaptin ear containing, ARF binding protein 2	645	3	0	3	0	0	hsa-miR-2355-5p	0.0008	0.0058	0.0417	-0.01	-0.06
ACO1	ENST00000309951.6	aconitase 1, soluble	738	5	1	3	1	0	hsa-miR-2355-5p	0.0014	0.0099	0.0703	-0.01	-0.38
QSOX1	ENST00000367602.3	quiescin Q6 sulfhydryl oxidase 1	9246	4	1	3	0	2	hsa-miR-2355-5p	0.0008	0.0056	0.0399	-0.01	-0.52
FKRP	ENST00000318584.5	fukutin related protein	989	3	0	3	0	3	hsa-miR-2355-5p	0.0013	0.0098	0.0702	0	-0.18
C9orf114	ENST00000361256.5	chromosome 9 open reading frame 114	488	7	1	3	3	0	hsa-miR-2355-5p	0.0005	0.0035	0.0248	0	-0.15
CTNNBL1	ENST00000361383.6	catenin, beta like 1	206	4	1	3	0	0	hsa-miR-2355-5p	0.0009	0.0068	0.0488	0	-0.17
NENF	ENST00000366988.3	neudesin neurotrophic factor	2704	3	0	3	0	0	hsa-miR-2355-5p	0.0002	0.0013	0.0095	0	-0.41
BCAS3	ENST00000589222.1	breast carcinoma amplified sequence 3	339	3	0	3	0	3	hsa-miR-2355-5p	0.0012	0.0087	0.0625	0	-0.09
PARL	ENST00000317096.4	presenilin associated, rhomboid-like	1214	3	0	3	0	0	hsa-miR-2355-5p	0	0.0001	0.0009	0	-0.12
ERCC1	ENST00000300853.3	excision repair cross-complementing rodent repair deficiency, complementation group 1 (includes overlapping antisense sequence)	2024	3	0	3	0	1	hsa-miR-2355-5p	0.0003	0.0023	0.017	0	-0.28
RNF126	ENST00000292363.5	ring finger protein 126	658	3	0	3	0	1	hsa-miR-2355-5p	0.0002	0.0012	0.0088	0	-0.1
TCF3	ENST00000262965.5	transcription factor 3	1267	3	0	3	0	1	hsa-miR-2355-5p	0.0001	0.0009	0.0064	0	-0.06
SHC3	ENST00000375835.4	SHC (Src homology 2 domain containing) transforming protein 3	18	4	0	3	1	2	hsa-miR-2355-5p	0	0.0004	0.0026	0	-0.23
LYNX1	ENST00000395192.2	Ly6/neurotoxin 1	5	3	1	2	0	7	hsa-miR-2355-5p	0.0134	0.0974	0.6538	-1.08	-1.08
PLXNA2	ENST00000367033.3	plexin A2	8	6	2	2	2	1	hsa-miR-2355-5p	0.0173	0.1255	0.8351	-0.83	-0.83
DAAM2	ENST00000538976.1	dishevelled associated activator of morphogenesis 2	5	5	1	2	2	2	hsa-miR-2355-5p	0.014	0.1018	0.6813	-0.82	-0.82
NDST1	ENST00000261797.6	N-deacetylase/N-sulfotransferase (heparan glucosaminyl) 1	13660	5	2	2	1	3	hsa-miR-2355-5p	0.0152	0.1096	0.706	-0.72	-0.73
DBN1	ENST00000512501.1	drebrin 1	9937	3	1	2	0	1	hsa-miR-2355-5p	0.0078	0.056	0.3475	-0.6	-0.6
TMEM184A	ENST00000297477.5	transmembrane protein 184A	28	5	2	2	1	5	hsa-miR-2355-5p	0.0108	0.0788	0.5293	-0.6	-0.79
AP000322.53	ENST00000450895.1		5	2	0	2	0	0	hsa-miR-2355-5p	0.0048	0.0347	0.2359	-0.57	-0.57
FOXO4	ENST00000374259.3	forkhead box O4	48	3	0	2	1	3	hsa-miR-2355-5p	0.0058	0.0429	0.302	-0.57	-0.57
ORMDL3	ENST00000304046.2	ORM1-like 3 (S. cerevisiae)	82	5	0	2	3	2	hsa-miR-2355-5p	0.006	0.0437	0.3038	-0.56	-0.68
CD86	ENST00000330540.2	CD86 molecule	5	4	1	2	1	0	hsa-miR-2355-5p	0.0061	0.0446	0.3055	-0.56	-0.56
KCNJ9	ENST00000368088.3	potassium inwardly-rectifying channel, subfamily J, member 9	5	4	1	2	1	3	hsa-miR-2355-5p	0.0106	0.0771	0.519	-0.55	-0.55
INPPL1	ENST00000298229.2	inositol polyphosphate phosphatase-like 1	1138	2	0	2	0	1	hsa-miR-2355-5p	0.0063	0.0464	0.3243	-0.54	-0.55
FAM107A	ENST00000464064.1	family with sequence similarity 107, member A	12	3	0	2	1	0	hsa-miR-2355-5p	0.0082	0.0589	0.3611	-0.53	-0.57
FNDC4	ENST00000264703.3	fibronectin type III domain containing 4	418	2	0	2	0	0	hsa-miR-2355-5p	0.0083	0.0593	0.362	-0.51	-0.51
ARFGAP2	ENST00000426335.2	ADP-ribosylation factor GTPase activating protein 2	3549	3	0	2	1	0	hsa-miR-2355-5p	0.0048	0.0352	0.2477	-0.49	-0.49
ZNF30	ENST00000601957.1	zinc finger protein 30	99	2	0	2	0	0	hsa-miR-2355-5p	0.007	0.0508	0.3435	-0.46	-0.46
HOXB1	ENST00000239174.6	homeobox B1	5	3	0	2	1	0	hsa-miR-2355-5p	0.004	0.0295	0.2013	-0.45	-0.45
GMPR2	ENST00000355299.4	guanosine monophosphate reductase 2	1495	2	0	2	0	0	hsa-miR-2355-5p	0.0058	0.0423	0.2854	-0.45	-0.45
TNNI1	ENST00000361379.4	troponin I type 1 (skeletal, slow)	5	3	0	2	1	0	hsa-miR-2355-5p	0.0052	0.0385	0.2728	-0.45	-0.49
SLC1A5	ENST00000542575.2	solute carrier family 1 (neutral amino acid transporter), member 5	681	4	0	2	2	1	hsa-miR-2355-5p	0.006	0.044	0.295	-0.44	-0.53
GMFG	ENST00000598034.1	glia maturation factor, gamma	5	2	0	2	0	0	hsa-miR-2355-5p	0.0014	0.0103	0.0736	-0.43	-0.43
DPT	ENST00000367817.3	dermatopontin	5	3	0	2	1	1	hsa-miR-2355-5p	0.0083	0.0605	0.4025	-0.43	-0.43
PLA2G2F	ENST00000375102.3	phospholipase A2, group IIF	5	3	0	2	1	2	hsa-miR-2355-5p	0.0048	0.0352	0.2471	-0.43	-0.43
RAP1GAP2	ENST00000254695.8	RAP1 GTPase activating protein 2	123	4	0	2	2	0	hsa-miR-2355-5p	0.0059	0.0431	0.3009	-0.42	-0.54
RAD54L2	ENST00000409535.2	RAD54-like 2 (S. cerevisiae)	215	5	1	2	2	2	hsa-miR-2355-5p	0.0089	0.0657	0.4664	-0.42	-0.42
CEACAM3	ENST00000221999.4	carcinoembryonic antigen-related cell adhesion molecule 3	5	3	0	2	1	0	hsa-miR-2355-5p	0.0036	0.026	0.1776	-0.42	-0.42
DDRGK1	ENST00000354488.3	DDRGK domain containing 1	3324	4	1	2	1	2	hsa-miR-2355-5p	0.0019	0.0142	0.0971	-0.42	-0.76
TMPPE	ENST00000416695.2	transmembrane protein with metallophosphoesterase domain	22	4	2	2	0	3	hsa-miR-2355-5p	0.0138	0.0996	0.6369	-0.41	-0.51
STOML1	ENST00000564777.1	stomatin (EPB72)-like 1	18	3	0	2	1	2	hsa-miR-2355-5p	0.0085	0.0619	0.407	-0.4	-0.52
CLCN6	ENST00000312413.6	chloride channel, voltage-sensitive 6	227	4	1	2	1	3	hsa-miR-2355-5p	0.0108	0.078	0.4983	-0.4	-0.4
MYD88	ENST00000495303.1	myeloid differentiation primary response 88	319	3	0	2	1	1	hsa-miR-2355-5p	0.0082	0.0588	0.3549	-0.4	-0.4
CCL26	ENST00000005180.4	chemokine (C-C motif) ligand 26	5	2	0	2	0	0	hsa-miR-2355-5p	0.0014	0.0101	0.0721	-0.4	-0.4
EIF4EBP2	ENST00000373218.4	eukaryotic translation initiation factor 4E binding protein 2	690	3	1	2	0	3	hsa-miR-2355-5p	0.0088	0.0639	0.4307	-0.39	-0.56
GPRIN2	ENST00000374314.4	G protein regulated inducer of neurite outgrowth 2	5	2	0	2	0	4	hsa-miR-2355-5p	0.0076	0.0558	0.3919	-0.39	-0.39
RAPGEF5	ENST00000401957.2	Rap guanine nucleotide exchange factor (GEF) 5	32	2	0	2	0	1	hsa-miR-2355-5p	0.0101	0.0733	0.471	-0.39	-0.39
MYCT1	ENST00000367245.5	myc target 1	5	2	0	2	0	0	hsa-miR-2355-5p	0.0073	0.0524	0.333	-0.39	-0.39
NOP9	ENST00000396802.3	NOP9 nucleolar protein	353	4	0	2	2	2	hsa-miR-2355-5p	0.0052	0.0379	0.2671	-0.39	-0.95
C14orf144	ENST00000419115.1	chromosome 14 open reading frame 144	5	2	0	2	0	2	hsa-miR-2355-5p	0.0036	0.0264	0.1809	-0.38	-0.38
RIMS4	ENST00000372851.3	regulating synaptic membrane exocytosis 4	30	3	0	2	1	1	hsa-miR-2355-5p	0.0048	0.035	0.2523	-0.38	-0.38
POLR1A	ENST00000263857.6	polymerase (RNA) I polypeptide A, 194kDa	675	3	1	2	0	3	hsa-miR-2355-5p	0.0084	0.0616	0.4179	-0.38	-0.46
KCNJ3	ENST00000295101.2	potassium inwardly-rectifying channel, subfamily J, member 3	21	3	1	2	0	1	hsa-miR-2355-5p	0.0101	0.0726	0.4605	-0.38	-0.38
SHISA6	ENST00000441885.3	shisa family member 6	5	3	1	2	0	3	hsa-miR-2355-5p	0.0112	0.0816	0.5355	-0.38	-0.38
ANKRD52	ENST00000267116.7	ankyrin repeat domain 52	2913	3	1	2	0	6	hsa-miR-2355-5p	0.0078	0.057	0.3989	-0.37	-0.46
ZCCHC24	ENST00000372336.3	zinc finger, CCHC domain containing 24	359	3	1	2	0	1	hsa-miR-2355-5p	0.0054	0.0397	0.2763	-0.36	-0.36
MYOZ2	ENST00000307128.5	myozenin 2	5	2	0	2	0	0	hsa-miR-2355-5p	0.0069	0.0501	0.3189	-0.36	-0.36
SV2B	ENST00000394232.1	synaptic vesicle glycoprotein 2B	7	6	1	2	3	3	hsa-miR-2355-5p	0.012	0.0879	0.5967	-0.36	-0.46
TIRAP	ENST00000392679.1	toll-interleukin 1 receptor (TIR) domain containing adaptor protein	82	3	1	2	0	1	hsa-miR-2355-5p	0.0047	0.0347	0.2395	-0.36	-0.36
IVD	ENST00000249760.2	isovaleryl-CoA dehydrogenase	484	2	0	2	0	1	hsa-miR-2355-5p	0.0078	0.0564	0.3551	-0.35	-0.64
FAM83F	ENST00000333407.6	family with sequence similarity 83, member F	5	4	1	2	1	7	hsa-miR-2355-5p	0.0142	0.1042	0.7252	-0.35	-0.35
NCS1	ENST00000372398.3	neuronal calcium sensor 1	1083	3	0	2	1	1	hsa-miR-2355-5p	0.0033	0.0246	0.1774	-0.35	-0.39
C6orf222	ENST00000437635.2	chromosome 6 open reading frame 222	5	3	1	2	0	1	hsa-miR-2355-5p	0.0093	0.0679	0.455	-0.35	-0.35
TPPP	ENST00000360578.5	tubulin polymerization promoting protein	7	5	2	2	1	4	hsa-miR-2355-5p	0.0109	0.0786	0.5088	-0.35	-0.37
AQP4	ENST00000383168.4	aquaporin 4	10	2	0	2	0	1	hsa-miR-2355-5p	0.0065	0.0472	0.2973	-0.35	-0.46
TPCN2	ENST00000294309.3	two pore segment channel 2	629	2	0	2	0	5	hsa-miR-2355-5p	0.0042	0.0309	0.2191	-0.35	-0.46
BCAS1	ENST00000371440.3	breast carcinoma amplified sequence 1	0	3	0	2	1	2	hsa-miR-2355-5p	0.0118	0.0861	0.5816	-0.34	-0.34
OMP	ENST00000529803.1	olfactory marker protein	9	3	0	2	1	0	hsa-miR-2355-5p	0.0038	0.028	0.1951	-0.34	-0.34
CEACAM21	ENST00000187608.9	carcinoembryonic antigen-related cell adhesion molecule 21	5	3	0	2	1	0	hsa-miR-2355-5p	0.0045	0.0325	0.2202	-0.34	-0.34
RP11-422N16.3	ENST00000499579.1	Uncharacterized protein	5	2	0	2	0	0	hsa-miR-2355-5p	0.008	0.0575	0.3641	-0.34	-0.34
EMP1	ENST00000256951.5	epithelial membrane protein 1	814	4	2	2	0	5	hsa-miR-2355-5p	0.0051	0.0373	0.2576	-0.33	-0.91
CNR1	ENST00000362094.5	cannabinoid receptor 1 (brain)	40	2	0	2	0	1	hsa-miR-2355-5p	0.0034	0.025	0.1696	-0.33	-0.38
ENTPD4	ENST00000358689.4	ectonucleoside triphosphate diphosphohydrolase 4	465	4	0	2	2	0	hsa-miR-2355-5p	0.0041	0.0304	0.2122	-0.33	-0.38
ZNF286B	ENST00000285274.5	zinc finger protein 286B	5	2	0	2	0	3	hsa-miR-2355-5p	0.0078	0.0565	0.3752	-0.33	-0.33
MRPS18A	ENST00000372116.1	mitochondrial ribosomal protein S18A	1037	2	0	2	0	0	hsa-miR-2355-5p	0.0016	0.0116	0.0823	-0.32	-0.33
KCNJ14	ENST00000391884.1	potassium inwardly-rectifying channel, subfamily J, member 14	29	3	1	2	0	2	hsa-miR-2355-5p	0.0071	0.0514	0.3406	-0.32	-0.34
DTX4	ENST00000227451.3	deltex homolog 4 (Drosophila)	5	4	0	2	2	0	hsa-miR-2355-5p	0.0066	0.048	0.3302	-0.32	-0.32
DIRAS1	ENST00000323469.4	DIRAS family, GTP-binding RAS-like 1	49	3	1	2	0	3	hsa-miR-2355-5p	0.0036	0.0263	0.1886	-0.32	-0.35
BTBD3	ENST00000254977.3	BTB (POZ) domain containing 3	3798	2	0	2	0	1	hsa-miR-2355-5p	0.0089	0.0637	0.3835	-0.31	-0.34
KIAA1644	ENST00000381176.4	KIAA1644	10	3	0	2	1	0	hsa-miR-2355-5p	0.005	0.0366	0.2479	-0.31	-0.31
C15orf52	ENST00000397536.2	chromosome 15 open reading frame 52	14	4	0	2	2	2	hsa-miR-2355-5p	0.0049	0.036	0.2539	-0.3	-0.3
NCR3LG1	ENST00000338965.4	natural killer cell cytotoxicity receptor 3 ligand 1	214	5	1	2	2	2	hsa-miR-2355-5p	0.0174	0.1259	0.8215	-0.3	-0.31
ZFYVE27	ENST00000453958.2	zinc finger, FYVE domain containing 27	565	3	0	2	1	0	hsa-miR-2355-5p	0.0034	0.025	0.1783	-0.3	-0.3
KCNIP3	ENST00000295225.5	Kv channel interacting protein 3, calsenilin	555	3	1	2	0	0	hsa-miR-2355-5p	0.0078	0.0564	0.374	-0.3	-0.3
TP53I11	ENST00000395648.3	tumor protein p53 inducible protein 11	90	3	1	2	0	0	hsa-miR-2355-5p	0.0076	0.0549	0.3453	-0.29	-0.29
ARHGAP1	ENST00000311956.4	Rho GTPase activating protein 1	2229	2	0	2	0	2	hsa-miR-2355-5p	0.0058	0.0428	0.2975	-0.29	-0.29
UBAP1	ENST00000545103.1	ubiquitin associated protein 1	357	4	0	2	2	0	hsa-miR-2355-5p	0.0021	0.0152	0.1089	-0.29	-0.29
FAM155B	ENST00000252338.4	family with sequence similarity 155, member B	21	4	1	2	1	3	hsa-miR-2355-5p	0.0096	0.07	0.4754	-0.29	-0.29
HHIPL1	ENST00000330710.5	HHIP-like 1	29	3	0	2	1	1	hsa-miR-2355-5p	0.003	0.022	0.1567	-0.29	-0.3
ZNF788	ENST00000430298.2	zinc finger family member 788	16	2	0	2	0	1	hsa-miR-2355-5p	0.0039	0.0288	0.1995	-0.28	-0.28
ZDHHC8	ENST00000334554.7	zinc finger, DHHC-type containing 8	5	3	0	2	1	3	hsa-miR-2355-5p	0.0064	0.0472	0.3329	-0.28	-0.28
FAM129B	ENST00000373314.3	family with sequence similarity 129, member B	516	2	0	2	0	2	hsa-miR-2355-5p	0.0039	0.029	0.2083	-0.28	-0.28
UBXN10	ENST00000375099.3	UBX domain protein 10	5	2	0	2	0	1	hsa-miR-2355-5p	0.0061	0.0443	0.2997	-0.28	-0.28
BTD	ENST00000303498.5	biotinidase	183	5	1	2	2	3	hsa-miR-2355-5p	0.0101	0.074	0.5169	-0.28	-0.37
GPR26	ENST00000284674.1	G protein-coupled receptor 26	5	5	0	2	3	2	hsa-miR-2355-5p	0.0067	0.0493	0.3477	-0.28	-0.49
SSTR5	ENST00000397547.2	somatostatin receptor 5	5	2	0	2	0	1	hsa-miR-2355-5p	0.0055	0.0399	0.263	-0.27	-0.27
MOCS3	ENST00000244051.1	molybdenum cofactor synthesis 3	271	2	0	2	0	1	hsa-miR-2355-5p	0.004	0.0287	0.187	-0.27	-0.42
UHRF1BP1	ENST00000192788.5	UHRF1 binding protein 1	360	2	0	2	0	1	hsa-miR-2355-5p	0.0091	0.0661	0.4491	-0.27	-0.31
KCNK5	ENST00000359534.3	potassium channel, subfamily K, member 5	143	4	0	2	2	4	hsa-miR-2355-5p	0.0026	0.0188	0.1306	-0.26	-0.7
SEMA5A	ENST00000382496.5	sema domain, seven thrombospondin repeats (type 1 and type 1-like), transmembrane domain (TM) and short cytoplasmic domain, (semaphorin) 5A	98	4	0	2	2	2	hsa-miR-2355-5p	0.0097	0.071	0.4911	-0.26	-0.28
CDK5R1	ENST00000313401.3	cyclin-dependent kinase 5, regulatory subunit 1 (p35)	335	4	0	2	2	3	hsa-miR-2355-5p	0.0048	0.0349	0.2453	-0.26	-0.26
GINS2	ENST00000253462.3	GINS complex subunit 2 (Psf2 homolog)	136	4	0	2	2	2	hsa-miR-2355-5p	0.0048	0.0348	0.237	-0.26	-0.58
ATP1B4	ENST00000218008.3	ATPase, Na+/K+ transporting, beta 4 polypeptide	5	3	0	2	1	0	hsa-miR-2355-5p	0.0059	0.043	0.287	-0.26	-0.5
SLC4A1	ENST00000262418.6	solute carrier family 4 (anion exchanger), member 1	5	3	0	2	1	2	hsa-miR-2355-5p	0.0075	0.0545	0.3597	-0.26	-0.26
TRABD2B	ENST00000606738.2	TraB domain containing 2B	244	3	0	2	1	1	hsa-miR-2355-5p	0.0064	0.0469	0.3245	-0.25	-0.34
SLC41A1	ENST00000367137.3	solute carrier family 41 (magnesium transporter), member 1	300	2	0	2	0	0	hsa-miR-2355-5p	0.0075	0.0544	0.3475	-0.25	-0.25
GALNT2	ENST00000366672.4	UDP-N-acetyl-alpha-D-galactosamine:polypeptide N-acetylgalactosaminyltransferase 2 (GalNAc-T2)	2834	5	1	2	2	2	hsa-miR-2355-5p	0.0048	0.0355	0.2477	-0.25	-0.79
REL	ENST00000295025.8	v-rel avian reticuloendotheliosis viral oncogene homolog	116	3	0	2	1	1	hsa-miR-2355-5p	0.0128	0.0924	0.5848	-0.25	-0.25
S100A16	ENST00000368704.1	S100 calcium binding protein A16	88	4	0	2	2	0	hsa-miR-2355-5p	0.0016	0.0119	0.083	-0.25	-0.7
AGPAT1	ENST00000395496.1	1-acylglycerol-3-phosphate O-acyltransferase 1	181	3	0	2	1	0	hsa-miR-2355-5p	0.0039	0.0285	0.1954	-0.25	-0.25
PRDM6	ENST00000407847.4	PR domain containing 6	69	4	1	2	1	2	hsa-miR-2355-5p	0.0148	0.1064	0.6702	-0.25	-0.3
IL34	ENST00000429149.2	interleukin 34	5	2	0	2	0	1	hsa-miR-2355-5p	0.0034	0.0248	0.1738	-0.25	-0.25
SCUBE3	ENST00000274938.7	signal peptide, CUB domain, EGF-like 3	47	3	0	2	1	0	hsa-miR-2355-5p	0.0087	0.062	0.374	-0.25	-0.39
DAB1	ENST00000371236.2	Dab, reelin signal transducer, homolog 1 (Drosophila)	490	2	0	2	0	1	hsa-miR-2355-5p	0.0053	0.0387	0.252	-0.24	-0.31
LETMD1	ENST00000380123.2	LETM1 domain containing 1	1619	3	0	2	1	2	hsa-miR-2355-5p	0.0021	0.0151	0.1058	-0.24	-0.31
IFFO1	ENST00000436152.2	intermediate filament family orphan 1	552	2	0	2	0	0	hsa-miR-2355-5p	0.0039	0.0289	0.201	-0.24	-0.25
EDA	ENST00000374553.2	ectodysplasin A	9	3	0	2	1	0	hsa-miR-2355-5p	0.0052	0.0383	0.2585	-0.24	-0.24
ABCB8	ENST00000356058.4	ATP-binding cassette, sub-family B (MDR/TAP), member 8	199	3	0	2	1	1	hsa-miR-2355-5p	0.0044	0.0322	0.2217	-0.24	-0.35
CLDN4	ENST00000435050.1	claudin 4	64	2	0	2	0	2	hsa-miR-2355-5p	0.0032	0.0233	0.164	-0.24	-0.24
VANGL1	ENST00000355485.2	VANGL planar cell polarity protein 1	721	3	0	2	1	5	hsa-miR-2355-5p	0.007	0.0508	0.3319	-0.24	-0.28
MDGA1	ENST00000297153.7	MAM domain containing glycosylphosphatidylinositol anchor 1	240	3	0	2	1	2	hsa-miR-2355-5p	0.0066	0.0485	0.3325	-0.24	-0.24
HMHA1	ENST00000313093.2	histocompatibility (minor) HA-1	35	3	1	2	0	0	hsa-miR-2355-5p	0.0029	0.0211	0.1462	-0.24	-0.27
GCC1	ENST00000321407.2	GRIP and coiled-coil domain containing 1	26	3	1	2	0	1	hsa-miR-2355-5p	0.0068	0.0495	0.3305	-0.24	-0.34
MRPL4	ENST00000590669.1	mitochondrial ribosomal protein L4	3854	2	0	2	0	0	hsa-miR-2355-5p	0.0016	0.0121	0.0861	-0.24	-0.24
MAP7D1	ENST00000316156.4	MAP7 domain containing 1	1052	2	0	2	0	1	hsa-miR-2355-5p	0.0047	0.0347	0.2358	-0.24	-0.24
C10orf25	ENST00000298298.1	chromosome 10 open reading frame 25	29	2	0	2	0	0	hsa-miR-2355-5p	0.0044	0.0323	0.2131	-0.23	-0.28
MYO9A	ENST00000564571.1	myosin IXA	137	3	1	2	0	0	hsa-miR-2355-5p	0.0104	0.0738	0.4379	-0.23	-0.24
FAM26E	ENST00000368599.3	family with sequence similarity 26, member E	32	4	1	2	1	1	hsa-miR-2355-5p	0.0067	0.0485	0.3223	-0.23	-0.4
KSR2	ENST00000425217.1	kinase suppressor of ras 2	22	5	0	2	3	5	hsa-miR-2355-5p	0.0106	0.0776	0.5447	-0.23	-0.23
PDCD11	ENST00000369797.3	programmed cell death 11	1551	3	0	2	1	0	hsa-miR-2355-5p	0.0042	0.0311	0.2177	-0.23	-0.24
HNRNPR	ENST00000478691.1	heterogeneous nuclear ribonucleoprotein R	6629	4	1	2	1	1	hsa-miR-2355-5p	0.0048	0.035	0.2226	-0.23	-0.63
PLD2	ENST00000263088.6	phospholipase D2	57	2	0	2	0	0	hsa-miR-2355-5p	0.0046	0.0338	0.2311	-0.23	-0.23
GLYCTK	ENST00000354773.4	glycerate kinase	3833	3	0	2	1	0	hsa-miR-2355-5p	0.0016	0.0115	0.0807	-0.23	-0.4
PBX1	ENST00000367897.1	pre-B-cell leukemia homeobox 1	18	4	0	2	2	0	hsa-miR-2355-5p	0.0057	0.0416	0.2716	-0.23	-0.36
APOA5	ENST00000227665.4	apolipoprotein A-V	14	2	0	2	0	1	hsa-miR-2355-5p	0.0025	0.0182	0.1293	-0.23	-0.27
TERF1	ENST00000276602.6	telomeric repeat binding factor (NIMA-interacting) 1	5	2	0	2	0	1	hsa-miR-2355-5p	0.0066	0.0478	0.3056	-0.23	-0.23
TBC1D13	ENST00000372648.5	TBC1 domain family, member 13	2204	2	0	2	0	0	hsa-miR-2355-5p	0.0066	0.0479	0.3086	-0.22	-0.23
ANKRD23	ENST00000318357.4	ankyrin repeat domain 23	9	3	0	2	1	1	hsa-miR-2355-5p	0.0067	0.0487	0.3244	-0.22	-0.22
IKZF1	ENST00000331340.3	IKAROS family zinc finger 1 (Ikaros)	11	3	0	2	1	0	hsa-miR-2355-5p	0.0041	0.0302	0.209	-0.22	-0.29
KCTD2	ENST00000322444.6	potassium channel tetramerization domain containing 2	3328	3	0	2	1	2	hsa-miR-2355-5p	0.0057	0.0415	0.2906	-0.22	-0.22
STAT2	ENST00000314128.4	signal transducer and activator of transcription 2, 113kDa	33	2	0	2	0	1	hsa-miR-2355-5p	0.0055	0.0396	0.2443	-0.22	-0.26
NDNF	ENST00000379692.4	neuron-derived neurotrophic factor	51	2	0	2	0	1	hsa-miR-2355-5p	0.005	0.036	0.2393	-0.22	-0.29
FAM101A	ENST00000546355.1	family with sequence similarity 101, member A	34	2	0	2	0	1	hsa-miR-2355-5p	0.0032	0.0239	0.1725	-0.22	-0.22
BIN3	ENST00000276416.6	bridging integrator 3	364	2	0	2	0	0	hsa-miR-2355-5p	0.0017	0.0121	0.0859	-0.22	-0.22
EDARADD	ENST00000359362.5	EDAR-associated death domain	76	3	0	2	1	0	hsa-miR-2355-5p	0.0029	0.0212	0.1446	-0.22	-0.36
ASIC1	ENST00000228468.4	acid-sensing (proton-gated) ion channel 1	111	2	0	2	0	2	hsa-miR-2355-5p	0.006	0.0442	0.3034	-0.22	-0.27
KRT8	ENST00000552551.1	keratin 8	13	2	0	2	0	0	hsa-miR-2355-5p	0.0024	0.018	0.1265	-0.22	-0.22
WSCD1	ENST00000574946.1	WSC domain containing 1	403	5	0	2	3	2	hsa-miR-2355-5p	0.0059	0.0437	0.3099	-0.22	-0.28
RNF187	ENST00000305943.7	ring finger protein 187	13589	2	0	2	0	1	hsa-miR-2355-5p	0.0031	0.0226	0.1549	-0.22	-0.24
RAPGEFL1	ENST00000264644.6	Rap guanine nucleotide exchange factor (GEF)-like 1	20	2	0	2	0	0	hsa-miR-2355-5p	0.0045	0.0327	0.2176	-0.22	-0.22
AGER	ENST00000375065.5	advanced glycosylation end product-specific receptor	7	2	0	2	0	0	hsa-miR-2355-5p	0.0017	0.0124	0.0881	-0.22	-0.22
NFATC4	ENST00000413692.2	nuclear factor of activated T-cells, cytoplasmic, calcineurin-dependent 4	73	4	1	2	1	0	hsa-miR-2355-5p	0.0032	0.0237	0.1662	-0.22	-0.33
CAMKK1	ENST00000381769.2	calcium/calmodulin-dependent protein kinase kinase 1, alpha	34	3	0	2	1	0	hsa-miR-2355-5p	0.0022	0.0166	0.1189	-0.22	-0.22
PAFAH1B1	ENST00000397195.5	platelet-activating factor acetylhydrolase 1b, regulatory subunit 1 (45kDa)	1570	3	0	2	1	1	hsa-miR-2355-5p	0.0041	0.03	0.2025	-0.22	-0.27
HDAC11	ENST00000433119.1	histone deacetylase 11	443	3	0	2	1	2	hsa-miR-2355-5p	0.0023	0.0167	0.119	-0.21	-0.27
NMNAT2	ENST00000294868.4	nicotinamide nucleotide adenylyltransferase 2	18	3	1	2	0	1	hsa-miR-2355-5p	0.0103	0.0748	0.4856	-0.21	-0.21
SLC1A4	ENST00000234256.3	solute carrier family 1 (glutamate/neutral amino acid transporter), member 4	380	3	1	2	0	0	hsa-miR-2355-5p	0.0057	0.0417	0.2782	-0.21	-0.62
ZNF697	ENST00000421812.2	zinc finger protein 697	43	3	0	2	1	1	hsa-miR-2355-5p	0.0066	0.0484	0.3436	-0.21	-0.21
GCNT1	ENST00000376730.4	glucosaminyl (N-acetyl) transferase 1, core 2	93	3	1	2	0	1	hsa-miR-2355-5p	0.0016	0.012	0.0858	-0.21	-0.26
TNS1	ENST00000171887.4	tensin 1	591	5	1	2	2	4	hsa-miR-2355-5p	0.0113	0.083	0.5766	-0.2	-0.2
ZC3H7B	ENST00000352645.4	zinc finger CCCH-type containing 7B	888	2	0	2	0	3	hsa-miR-2355-5p	0.0042	0.031	0.2224	-0.2	-0.21
SOX12	ENST00000342665.2	SRY (sex determining region Y)-box 12	6341	2	0	2	0	2	hsa-miR-2355-5p	0.0034	0.0247	0.1712	-0.2	-0.27
FAM169B	ENST00000558256.1	family with sequence similarity 169, member B	5	2	0	2	0	0	hsa-miR-2355-5p	0.0043	0.0313	0.2049	-0.2	-0.2
TMEM254	ENST00000372275.1	transmembrane protein 254	61	2	0	2	0	0	hsa-miR-2355-5p	0.0016	0.0114	0.0781	-0.2	-0.33
CCSER2	ENST00000224756.8	coiled-coil serine-rich protein 2	123	2	0	2	0	1	hsa-miR-2355-5p	0.0051	0.0369	0.2252	-0.2	-0.22
LINC00346	ENST00000538077.1	long intergenic non-protein coding RNA 346	26	6	1	2	3	3	hsa-miR-2355-5p	0.0051	0.0369	0.2505	-0.2	-0.58
TMEM151B	ENST00000451188.2	transmembrane protein 151B	5	2	0	2	0	4	hsa-miR-2355-5p	0.0051	0.0375	0.2684	-0.2	-0.2
DGAT1	ENST00000332324.4	diacylglycerol O-acyltransferase 1	3108	2	0	2	0	0	hsa-miR-2355-5p	0.003	0.0215	0.1401	-0.2	-0.28
MRPL17	ENST00000288937.6	mitochondrial ribosomal protein L17	1447	3	1	2	0	1	hsa-miR-2355-5p	0.0012	0.0089	0.062	-0.2	-0.33
SNX11	ENST00000393405.2	sorting nexin 11	20	2	0	2	0	2	hsa-miR-2355-5p	0.0047	0.0342	0.2256	-0.2	-0.25
ARHGEF4	ENST00000392953.3	Rho guanine nucleotide exchange factor (GEF) 4	189	3	1	2	0	0	hsa-miR-2355-5p	0.0052	0.0379	0.2631	-0.2	-0.2
PRELP	ENST00000343110.2	proline/arginine-rich end leucine-rich repeat protein	5	3	0	2	1	0	hsa-miR-2355-5p	0.0046	0.0334	0.2303	-0.2	-0.2
KLHDC7A	ENST00000400664.1	kelch domain containing 7A	5	2	0	2	0	0	hsa-miR-2355-5p	0.004	0.0295	0.2001	-0.2	-0.2
AGFG2	ENST00000262935.4	ArfGAP with FG repeats 2	3985	4	0	2	2	2	hsa-miR-2355-5p	0.0026	0.0193	0.1368	-0.19	-0.35
ZSCAN30	ENST00000333206.5	zinc finger and SCAN domain containing 30	274	3	0	2	1	2	hsa-miR-2355-5p	0.009	0.0655	0.4431	-0.19	-0.19
MYADML2	ENST00000409745.2	myeloid-associated differentiation marker-like 2	5	2	0	2	0	1	hsa-miR-2355-5p	0.0026	0.0189	0.1295	-0.19	-0.19
ATXN7L3	ENST00000454077.2	ataxin 7-like 3	43	2	0	2	0	1	hsa-miR-2355-5p	0.0035	0.0258	0.1855	-0.19	-0.21
KIAA0040	ENST00000423313.1	KIAA0040	15	2	0	2	0	0	hsa-miR-2355-5p	0.0033	0.0239	0.1655	-0.19	-0.19
CA7	ENST00000394069.3	carbonic anhydrase VII	5	2	0	2	0	0	hsa-miR-2355-5p	0.0022	0.0162	0.1157	-0.19	-0.19
MCFD2	ENST00000444761.2	multiple coagulation factor deficiency 2	1648	2	0	2	0	2	hsa-miR-2355-5p	0.0024	0.0175	0.1261	-0.19	-0.22
FLJ45079	ENST00000374983.2		5	2	0	2	0	1	hsa-miR-2355-5p	0.0053	0.0387	0.2763	-0.19	-0.19
GYG2	ENST00000381163.3	glycogenin 2	67	3	0	2	1	0	hsa-miR-2355-5p	0.0038	0.0277	0.1903	-0.19	-0.24
ASAP3	ENST00000495646.1	ArfGAP with SH3 domain, ankyrin repeat and PH domain 3	196	2	0	2	0	2	hsa-miR-2355-5p	0.0026	0.019	0.1304	-0.19	-0.2
PDZD4	ENST00000164640.4	PDZ domain containing 4	7	2	0	2	0	1	hsa-miR-2355-5p	0.0039	0.0283	0.2012	-0.19	-0.19
PTPRT	ENST00000373187.1	protein tyrosine phosphatase, receptor type, T	5	4	1	2	1	1	hsa-miR-2355-5p	0.0071	0.0522	0.3649	-0.19	-0.19
TNFRSF14	ENST00000355716.4	tumor necrosis factor receptor superfamily, member 14	170	2	0	2	0	2	hsa-miR-2355-5p	0.0014	0.0102	0.0724	-0.19	-0.3
FOXK1	ENST00000328914.4	forkhead box K1	368	5	0	2	3	4	hsa-miR-2355-5p	0.007	0.0516	0.3626	-0.19	-0.24
CXCL12	ENST00000343575.6	chemokine (C-X-C motif) ligand 12	719	2	0	2	0	0	hsa-miR-2355-5p	0.0041	0.0296	0.2009	-0.18	-0.18
PAX8	ENST00000263335.7	paired box 8	11	3	1	2	0	1	hsa-miR-2355-5p	0.0068	0.0497	0.3344	-0.18	-0.18
LDLRAD2	ENST00000344642.2	low density lipoprotein receptor class A domain containing 2	5	2	0	2	0	3	hsa-miR-2355-5p	0.0027	0.0202	0.1452	-0.18	-0.18
TBC1D16	ENST00000310924.2	TBC1 domain family, member 16	556	3	1	2	0	4	hsa-miR-2355-5p	0.0114	0.0826	0.549	-0.18	-0.21
PISD	ENST00000397500.1	phosphatidylserine decarboxylase	61	4	1	2	1	0	hsa-miR-2355-5p	0.0019	0.0136	0.0915	-0.18	-0.6
PARD3B	ENST00000406610.2	par-3 family cell polarity regulator beta	38	3	0	2	1	1	hsa-miR-2355-5p	0.0123	0.0898	0.6198	-0.18	-0.18
LAPTM5	ENST00000294507.3	lysosomal protein transmembrane 5	5	2	0	2	0	0	hsa-miR-2355-5p	0.003	0.0216	0.1502	-0.18	-0.18
GABRG1	ENST00000295452.4	gamma-aminobutyric acid (GABA) A receptor, gamma 1	5	2	0	2	0	0	hsa-miR-2355-5p	0.007	0.0511	0.3483	-0.18	-0.18
TP73	ENST00000378280.1	tumor protein p73	831	2	0	2	0	3	hsa-miR-2355-5p	0.0037	0.0268	0.19	-0.18	-0.19
DIXDC1	ENST00000440460.2	DIX domain containing 1	307	2	0	2	0	1	hsa-miR-2355-5p	0.0054	0.0393	0.2683	-0.18	-0.18
ATXN7L3B	ENST00000519948.2	ataxin 7-like 3B	55	2	0	2	0	0	hsa-miR-2355-5p	0.004	0.0292	0.204	-0.18	-0.18
COLQ	ENST00000383785.2	collagen-like tail subunit (single strand of homotrimer) of asymmetric acetylcholinesterase	8	3	0	2	1	2	hsa-miR-2355-5p	0.0051	0.0375	0.2691	-0.18	-0.18
KCNJ5	ENST00000529694.1	potassium inwardly-rectifying channel, subfamily J, member 5	12	4	1	2	1	1	hsa-miR-2355-5p	0.007	0.051	0.3545	-0.18	-0.19
CES4A	ENST00000540947.2	carboxylesterase 4A	30	2	0	2	0	0	hsa-miR-2355-5p	0.0033	0.0242	0.1677	-0.18	-0.18
ALDH1A3	ENST00000329841.5	aldehyde dehydrogenase 1 family, member A3	8	2	0	2	0	2	hsa-miR-2355-5p	0.0057	0.0415	0.272	-0.18	-0.18
ALPPL2	ENST00000295453.3	alkaline phosphatase, placental-like 2	5	2	0	2	0	1	hsa-miR-2355-5p	0.0045	0.033	0.2215	-0.18	-0.18
ENTPD5	ENST00000334696.6	ectonucleoside triphosphate diphosphohydrolase 5	105	2	0	2	0	0	hsa-miR-2355-5p	0.0032	0.0231	0.1602	-0.18	-0.18
GATAD2A	ENST00000360315.3	GATA zinc finger domain containing 2A	986	4	0	2	2	1	hsa-miR-2355-5p	0.0031	0.0229	0.1617	-0.17	-0.33
CHST3	ENST00000373115.4	carbohydrate (chondroitin 6) sulfotransferase 3	217	4	1	2	1	1	hsa-miR-2355-5p	0.005	0.0365	0.259	-0.17	-0.18
ZSCAN25	ENST00000394152.2	zinc finger and SCAN domain containing 25	230	2	0	2	0	2	hsa-miR-2355-5p	0.0046	0.0338	0.2269	-0.17	-0.28
TMEM59L	ENST00000600490.1	transmembrane protein 59-like	33	2	0	2	0	0	hsa-miR-2355-5p	0.0009	0.0068	0.0488	-0.17	-0.17
NMNAT3	ENST00000511444.1	nicotinamide nucleotide adenylyltransferase 3	12	2	0	2	0	1	hsa-miR-2355-5p	0.0026	0.0187	0.1127	-0.17	-0.31
C11orf21	ENST00000381153.3	chromosome 11 open reading frame 21	5	2	0	2	0	0	hsa-miR-2355-5p	0.0028	0.0203	0.1419	-0.17	-0.17
P2RY2	ENST00000311131.2	purinergic receptor P2Y, G-protein coupled, 2	66	2	0	2	0	2	hsa-miR-2355-5p	0.0046	0.0339	0.2355	-0.17	-0.26
NKX6-3	ENST00000524115.2	NK6 homeobox 3	5	2	0	2	0	0	hsa-miR-2355-5p	0.0027	0.0198	0.1398	-0.17	-0.17
NHS	ENST00000380060.3	Nance-Horan syndrome (congenital cataracts and dental anomalies)	72	3	0	2	1	0	hsa-miR-2355-5p	0.0082	0.0596	0.3946	-0.17	-0.17
SLC6A5	ENST00000525748.1	solute carrier family 6 (neurotransmitter transporter), member 5	5	2	0	2	0	0	hsa-miR-2355-5p	0.0067	0.0489	0.3223	-0.17	-0.17
KCNK3	ENST00000302909.3	potassium channel, subfamily K, member 3	19	3	0	2	1	0	hsa-miR-2355-5p	0.0028	0.0206	0.1468	-0.17	-0.18
MAML1	ENST00000292599.3	mastermind-like 1 (Drosophila)	910	3	0	2	1	0	hsa-miR-2355-5p	0.0034	0.0247	0.1766	-0.16	-0.17
GRAMD4	ENST00000361034.3	GRAM domain containing 4	403	2	0	2	0	2	hsa-miR-2355-5p	0.0041	0.0303	0.214	-0.16	-0.17
BCL6B	ENST00000293805.5	B-cell CLL/lymphoma 6, member B	7	2	0	2	0	0	hsa-miR-2355-5p	0.0033	0.0242	0.1713	-0.16	-0.16
HLA-DOA	ENST00000229829.5	major histocompatibility complex, class II, DO alpha	7	2	0	2	0	3	hsa-miR-2355-5p	0.0073	0.0532	0.3677	-0.16	-0.16
TNFSF4	ENST00000367718.1	tumor necrosis factor (ligand) superfamily, member 4	85	2	0	2	0	0	hsa-miR-2355-5p	0.003	0.0219	0.1416	-0.16	-0.26
SLC9A8	ENST00000361573.2	solute carrier family 9, subfamily A (NHE8, cation proton antiporter 8), member 8	474	2	0	2	0	2	hsa-miR-2355-5p	0.0044	0.0325	0.2253	-0.16	-0.17
SLC45A4	ENST00000519067.1	solute carrier family 45, member 4	418	3	1	2	0	0	hsa-miR-2355-5p	0.0046	0.0336	0.224	-0.16	-0.21
C1QTNF6	ENST00000337843.2	C1q and tumor necrosis factor related protein 6	30	2	0	2	0	0	hsa-miR-2355-5p	0.0032	0.0232	0.1612	-0.16	-0.16
ELFN2	ENST00000402918.2	extracellular leucine-rich repeat and fibronectin type III domain containing 2	22	4	1	2	1	4	hsa-miR-2355-5p	0.0027	0.0201	0.1445	-0.16	-0.55
KIF2C	ENST00000372224.4	kinesin family member 2C	369	2	0	2	0	0	hsa-miR-2355-5p	0.0032	0.0233	0.1647	-0.16	-0.18
TFR2	ENST00000431692.1	transferrin receptor 2	330	2	0	2	0	0	hsa-miR-2355-5p	0.0037	0.0274	0.1902	-0.16	-0.16
PEX26	ENST00000329627.7	peroxisomal biogenesis factor 26	157	3	1	2	0	5	hsa-miR-2355-5p	0.0033	0.024	0.1669	-0.16	-0.2
ATP6V0E2	ENST00000425642.2	ATPase, H+ transporting V0 subunit e2	85	2	0	2	0	0	hsa-miR-2355-5p	0.0023	0.0172	0.1241	-0.16	-0.16
ZNF324	ENST00000536459.2	zinc finger protein 324	82	3	1	2	0	1	hsa-miR-2355-5p	0.0046	0.0337	0.2302	-0.16	-0.24
C17orf82	ENST00000335108.2	chromosome 17 open reading frame 82	10	3	1	2	0	1	hsa-miR-2355-5p	0.0023	0.0168	0.1185	-0.15	-0.26
C21orf67	ENST00000397841.1	chromosome 21 open reading frame 67	19	2	0	2	0	0	hsa-miR-2355-5p	0.0025	0.0179	0.1212	-0.15	-0.21
ZBTB7B	ENST00000368426.3	zinc finger and BTB domain containing 7B	179	2	0	2	0	2	hsa-miR-2355-5p	0.0014	0.0104	0.0745	-0.15	-0.23
TMEM120B	ENST00000449592.2	transmembrane protein 120B	60	3	0	2	1	2	hsa-miR-2355-5p	0.0043	0.0313	0.202	-0.15	-0.46
C15orf38	ENST00000357484.5	chromosome 15 open reading frame 38	325	3	0	2	1	3	hsa-miR-2355-5p	0.0018	0.0133	0.0941	-0.15	-0.52
CHCHD5	ENST00000409719.1	coiled-coil-helix-coiled-coil-helix domain containing 5	1577	2	0	2	0	1	hsa-miR-2355-5p	0.004	0.0295	0.1995	-0.15	-0.15
AJUBA	ENST00000262713.2	ajuba LIM protein	871	2	0	2	0	1	hsa-miR-2355-5p	0.0057	0.0417	0.2893	-0.15	-0.15
CELF1	ENST00000395290.2	CUGBP, Elav-like family member 1	153	5	1	2	2	3	hsa-miR-2355-5p	0.0081	0.0588	0.388	-0.15	-0.22
NFE2L1	ENST00000585291.1	nuclear factor, erythroid 2-like 1	1605	3	0	2	1	1	hsa-miR-2355-5p	0.0033	0.0243	0.1702	-0.15	-0.37
POLR3D	ENST00000397802.4	polymerase (RNA) III (DNA directed) polypeptide D, 44kDa	678	2	0	2	0	3	hsa-miR-2355-5p	0.0042	0.0309	0.2165	-0.15	-0.16
E2F4	ENST00000379378.3	E2F transcription factor 4, p107/p130-binding	1433	2	0	2	0	0	hsa-miR-2355-5p	0.0025	0.0181	0.1261	-0.14	-0.14
MAB21L3	ENST00000369500.3	mab-21-like 3 (C. elegans)	5	2	0	2	0	0	hsa-miR-2355-5p	0.0057	0.0417	0.2854	-0.14	-0.14
ZNF226	ENST00000588883.1	zinc finger protein 226	327	3	0	2	1	1	hsa-miR-2355-5p	0.0013	0.0094	0.0656	-0.14	-0.34
PPP1R3E	ENST00000452015.4	protein phosphatase 1, regulatory subunit 3E	77	2	0	2	0	0	hsa-miR-2355-5p	0.002	0.0151	0.1067	-0.14	-0.15
NCAN	ENST00000252575.6	neurocan	5	2	0	2	0	0	hsa-miR-2355-5p	0.0032	0.0234	0.1696	-0.14	-0.14
PCSK9	ENST00000302118.5	proprotein convertase subtilisin/kexin type 9	2345	2	0	2	0	1	hsa-miR-2355-5p	0.0023	0.0166	0.119	-0.14	-0.16
CTIF	ENST00000256413.3	CBP80/20-dependent translation initiation factor	154	3	1	2	0	3	hsa-miR-2355-5p	0.0061	0.0442	0.289	-0.14	-0.28
TRAF1	ENST00000373887.3	TNF receptor-associated factor 1	5	3	0	2	1	0	hsa-miR-2355-5p	0.0018	0.0132	0.0941	-0.14	-0.18
DPYSL4	ENST00000338492.4	dihydropyrimidinase-like 4	248	2	0	2	0	0	hsa-miR-2355-5p	0.0022	0.0161	0.1122	-0.14	-0.14
ANK1	ENST00000289734.7	ankyrin 1, erythrocytic	5	2	0	2	0	0	hsa-miR-2355-5p	0.0031	0.0229	0.1642	-0.14	-0.14
LYRM4	ENST00000330636.4	LYR motif containing 4	796	3	0	2	1	2	hsa-miR-2355-5p	0.0017	0.012	0.0804	-0.14	-0.74
HPCAL4	ENST00000372844.3	hippocalcin like 4	5	3	0	2	1	0	hsa-miR-2355-5p	0.0056	0.0415	0.296	-0.14	-0.14
KCTD5	ENST00000301738.4	potassium channel tetramerization domain containing 5	2296	2	0	2	0	1	hsa-miR-2355-5p	0.0029	0.0213	0.1488	-0.14	-0.14
MAP3K3	ENST00000361357.3	mitogen-activated protein kinase kinase kinase 3	144	3	0	2	1	0	hsa-miR-2355-5p	0.0026	0.0188	0.1335	-0.14	-0.14
CASP10	ENST00000360132.3	caspase 10, apoptosis-related cysteine peptidase	55	3	0	2	1	0	hsa-miR-2355-5p	0.0034	0.025	0.1652	-0.14	-0.17
CHST6	ENST00000332272.4	carbohydrate (N-acetylglucosamine 6-O) sulfotransferase 6	37	3	0	2	1	0	hsa-miR-2355-5p	0.0057	0.0415	0.2835	-0.14	-0.15
NUTM2E	ENST00000602967.1	NUT family member 2E	5	2	0	2	0	2	hsa-miR-2355-5p	0.0029	0.0216	0.1557	-0.14	-0.14
CSPG4	ENST00000308508.5	chondroitin sulfate proteoglycan 4	817	2	0	2	0	0	hsa-miR-2355-5p	0.0071	0.0517	0.3391	-0.14	-0.14
CLOCK	ENST00000309964.4	clock circadian regulator	86	4	0	2	2	0	hsa-miR-2355-5p	0.009	0.0656	0.4318	-0.14	-0.15
RBM14	ENST00000393979.3	RNA binding motif protein 14	3993	6	0	2	4	0	hsa-miR-2355-5p	0.0005	0.0035	0.025	-0.13	-0.95
INO80D	ENST00000403263.1	INO80 complex subunit D	5	3	0	2	1	3	hsa-miR-2355-5p	0.009	0.0655	0.4475	-0.13	-0.13
CHRNA4	ENST00000370263.4	cholinergic receptor, nicotinic, alpha 4 (neuronal)	5	2	0	2	0	4	hsa-miR-2355-5p	0.0032	0.0237	0.1668	-0.13	-0.21
CLCF1	ENST00000312438.7	cardiotrophin-like cytokine factor 1	98	2	0	2	0	0	hsa-miR-2355-5p	0.0015	0.0112	0.0794	-0.13	-0.13
PPP1R12B	ENST00000608999.1	protein phosphatase 1, regulatory subunit 12B	18	4	1	2	1	6	hsa-miR-2355-5p	0.0085	0.0622	0.4373	-0.13	-0.18
BTBD9	ENST00000314100.6	BTB (POZ) domain containing 9	65	3	0	2	1	3	hsa-miR-2355-5p	0.0053	0.0389	0.2744	-0.13	-0.17
BSND	ENST00000371265.4	Bartter syndrome, infantile, with sensorineural deafness (Barttin)	5	3	0	2	1	3	hsa-miR-2355-5p	0.0011	0.0083	0.0591	-0.13	-0.24
SLC7A5	ENST00000565644.1	solute carrier family 7 (amino acid transporter light chain, L system), member 5	155	2	0	2	0	1	hsa-miR-2355-5p	0.0032	0.0234	0.163	-0.13	-0.14
SLC35D2	ENST00000253270.7	solute carrier family 35 (UDP-GlcNAc/UDP-glucose transporter), member D2	223	3	0	2	1	0	hsa-miR-2355-5p	0.001	0.0076	0.0536	-0.13	-0.21
HDX	ENST00000297977.5	highly divergent homeobox	20	3	0	2	1	1	hsa-miR-2355-5p	0.0056	0.0405	0.2675	-0.12	-0.19
SYNGR2	ENST00000589711.1	synaptogyrin 2	466	2	0	2	0	0	hsa-miR-2355-5p	0.001	0.0071	0.0518	-0.12	-0.22
ZNF275	ENST00000370251.3	zinc finger protein 275	465	2	0	2	0	1	hsa-miR-2355-5p	0.0048	0.0344	0.2217	-0.12	-0.12
DDA1	ENST00000359866.4	DET1 and DDB1 associated 1	76	2	0	2	0	3	hsa-miR-2355-5p	0.0021	0.0151	0.1089	-0.12	-0.18
GOLGA7B	ENST00000370602.1	golgin A7 family, member B	5	3	0	2	1	5	hsa-miR-2355-5p	0.002	0.0144	0.1045	-0.12	-0.52
KIAA1257	ENST00000265068.5	KIAA1257	5	2	0	2	0	2	hsa-miR-2355-5p	0.01	0.0727	0.4769	-0.12	-0.12
STX10	ENST00000589083.1	syntaxin 10	389	2	0	2	0	0	hsa-miR-2355-5p	0.0008	0.0062	0.0451	-0.12	-0.12
FBXO31	ENST00000311635.7	F-box protein 31	48	4	0	2	2	2	hsa-miR-2355-5p	0.0041	0.0302	0.2091	-0.12	-0.4
RNMT	ENST00000383314.2	RNA (guanine-7-) methyltransferase	64	3	0	2	1	1	hsa-miR-2355-5p	0.0055	0.0392	0.2434	-0.12	-0.19
RP11-383H13.1	ENST00000521467.1	Protein LOC100132891; cDNA FLJ53548	26	3	1	2	0	1	hsa-miR-2355-5p	0.0023	0.0169	0.1174	-0.12	-0.34
WNK2	ENST00000395475.2	WNK lysine deficient protein kinase 2	134	3	0	2	1	1	hsa-miR-2355-5p	0.006	0.0438	0.2963	-0.12	-0.12
SLC26A1	ENST00000361661.2	solute carrier family 26 (anion exchanger), member 1	241	3	1	2	0	0	hsa-miR-2355-5p	0.0027	0.0201	0.1418	-0.12	-0.12
VSIG8	ENST00000368100.1	V-set and immunoglobulin domain containing 8	5	2	0	2	0	0	hsa-miR-2355-5p	0.0014	0.0106	0.0765	-0.12	-0.12
C1orf64	ENST00000329454.2	chromosome 1 open reading frame 64	5	2	0	2	0	2	hsa-miR-2355-5p	0.0036	0.0262	0.1853	-0.12	-0.12
AC093802.1	ENST00000407524.1	Uncharacterized protein	5	2	0	2	0	1	hsa-miR-2355-5p	0.0036	0.0268	0.1921	-0.12	-0.12
DDX19B	ENST00000288071.6	DEAD (Asp-Glu-Ala-Asp) box polypeptide 19B	690	3	1	2	0	0	hsa-miR-2355-5p	0.0022	0.0162	0.1028	-0.11	-0.36
PPP1R3D	ENST00000370996.3	protein phosphatase 1, regulatory subunit 3D	132	2	0	2	0	0	hsa-miR-2355-5p	0.0021	0.0151	0.1065	-0.11	-0.11
PTPN14	ENST00000366956.5	protein tyrosine phosphatase, non-receptor type 14	301	5	0	2	3	0	hsa-miR-2355-5p	0.0091	0.0662	0.4547	-0.11	-0.12
C6orf89	ENST00000480824.2	chromosome 6 open reading frame 89	1972	4	1	2	1	1	hsa-miR-2355-5p	0.0054	0.0398	0.2777	-0.11	-0.16
DNMT3A	ENST00000380746.4	DNA (cytosine-5-)-methyltransferase 3 alpha	221	5	1	2	2	1	hsa-miR-2355-5p	0.0042	0.0305	0.2143	-0.11	-0.51
CBX6	ENST00000407418.3	chromobox homolog 6	215	3	0	2	1	4	hsa-miR-2355-5p	0.0026	0.019	0.1376	-0.11	-0.2
CCDC120	ENST00000376396.3	coiled-coil domain containing 120	170	2	0	2	0	1	hsa-miR-2355-5p	0.0038	0.0275	0.1942	-0.11	-0.11
RANGAP1	ENST00000405486.1	Ran GTPase activating protein 1	2648	2	0	2	0	1	hsa-miR-2355-5p	0.0027	0.0197	0.1426	-0.11	-0.11
STK17B	ENST00000263955.4	serine/threonine kinase 17b	113	3	0	2	1	0	hsa-miR-2355-5p	0.0013	0.0094	0.0662	-0.11	-0.15
FAM188B	ENST00000265299.6	family with sequence similarity 188, member B	30	2	0	2	0	0	hsa-miR-2355-5p	0.0025	0.0185	0.1316	-0.11	-0.11
FAM189A1	ENST00000261275.4	family with sequence similarity 189, member A1	12	2	0	2	0	3	hsa-miR-2355-5p	0.0027	0.0196	0.1413	-0.11	-0.11
ADORA1	ENST00000367235.1	adenosine A1 receptor	5	2	0	2	0	0	hsa-miR-2355-5p	0.0026	0.0189	0.1317	-0.11	-0.11
DCTN3	ENST00000447983.2	dynactin 3 (p22)	1816	2	0	2	0	2	hsa-miR-2355-5p	0.0042	0.031	0.2175	-0.11	-0.11
TNFSF15	ENST00000374045.4	tumor necrosis factor (ligand) superfamily, member 15	29	2	0	2	0	1	hsa-miR-2355-5p	0.0079	0.0575	0.3839	-0.1	-0.1
PRRC2B	ENST00000372249.1	proline-rich coiled-coil 2B	97	4	1	2	1	1	hsa-miR-2355-5p	0.0025	0.0184	0.129	-0.1	-0.32
TRIM14	ENST00000341469.2	tripartite motif containing 14	44	2	0	2	0	1	hsa-miR-2355-5p	0.0054	0.0393	0.2712	-0.1	-0.11
AGPAT4	ENST00000366911.5	1-acylglycerol-3-phosphate O-acyltransferase 4	142	3	0	2	1	1	hsa-miR-2355-5p	0.0015	0.0108	0.078	-0.1	-0.11
FEM1A	ENST00000269856.3	fem-1 homolog a (C. elegans)	57	4	1	2	1	2	hsa-miR-2355-5p	0.0063	0.0455	0.2941	-0.1	-0.34
MCC	ENST00000302475.4	mutated in colorectal cancers	115	3	1	2	0	0	hsa-miR-2355-5p	0.0065	0.0471	0.297	-0.1	-0.11
KIAA0513	ENST00000566428.1	KIAA0513	5	2	0	2	0	3	hsa-miR-2355-5p	0.0046	0.0339	0.2438	-0.1	-0.1
GPR37L1	ENST00000367282.5	G protein-coupled receptor 37 like 1	5	3	0	2	1	3	hsa-miR-2355-5p	0.0036	0.0268	0.1913	-0.1	-0.1
PAOX	ENST00000368539.4	polyamine oxidase (exo-N4-amino)	264	2	0	2	0	1	hsa-miR-2355-5p	0.0025	0.0185	0.1283	-0.1	-0.26
SDK2	ENST00000392650.3	sidekick cell adhesion molecule 2	8	3	1	2	0	1	hsa-miR-2355-5p	0.009	0.0648	0.4192	-0.1	-0.1
MYRF	ENST00000278836.5	myelin regulatory factor	131	2	0	2	0	1	hsa-miR-2355-5p	0.0029	0.0217	0.1559	-0.1	-0.1
IGFBP5	ENST00000233813.4	insulin-like growth factor binding protein 5	10709	3	0	2	1	4	hsa-miR-2355-5p	0.0032	0.0238	0.169	-0.1	-0.22
NUDT3	ENST00000607016.1	nudix (nucleoside diphosphate linked moiety X)-type motif 3	190	5	1	2	2	1	hsa-miR-2355-5p	0.0054	0.0392	0.259	-0.1	-0.24
WWC1	ENST00000265293.4	WW and C2 domain containing 1	43	3	0	2	1	1	hsa-miR-2355-5p	0.0054	0.039	0.2626	-0.1	-0.14
ARFIP2	ENST00000254584.2	ADP-ribosylation factor interacting protein 2	798	3	1	2	0	3	hsa-miR-2355-5p	0.0014	0.0101	0.0718	-0.09	-0.68
MLXIP	ENST00000319080.7	MLX interacting protein	69	3	0	2	1	1	hsa-miR-2355-5p	0.0048	0.035	0.2451	-0.09	-0.15
MYO5C	ENST00000261839.7	myosin VC	39	2	0	2	0	0	hsa-miR-2355-5p	0.0043	0.0317	0.217	-0.09	-0.09
FAM179A	ENST00000379558.4	family with sequence similarity 179, member A	21	4	0	2	2	1	hsa-miR-2355-5p	0.0028	0.0203	0.1435	-0.09	-0.43
NEK9	ENST00000238616.5	NIMA-related kinase 9	733	2	0	2	0	1	hsa-miR-2355-5p	0.0037	0.0269	0.1833	-0.09	-0.17
GRK1	ENST00000335678.6	G protein-coupled receptor kinase 1	5	2	0	2	0	2	hsa-miR-2355-5p	0.0034	0.025	0.1794	-0.09	-0.09
SZT2	ENST00000562955.1	seizure threshold 2 homolog (mouse)	123	3	0	2	1	1	hsa-miR-2355-5p	0.0068	0.05	0.3572	-0.09	-0.13
C16orf58	ENST00000570164.1	chromosome 16 open reading frame 58	25	2	0	2	0	0	hsa-miR-2355-5p	0.0021	0.0157	0.1123	-0.09	-0.09
VASP	ENST00000245932.6	vasodilator-stimulated phosphoprotein	1627	2	0	2	0	0	hsa-miR-2355-5p	0.0032	0.0232	0.165	-0.09	-0.09
HEPACAM	ENST00000298251.4	hepatic and glial cell adhesion molecule	5	2	0	2	0	1	hsa-miR-2355-5p	0.0053	0.0387	0.2757	-0.09	-0.09
ETV7	ENST00000340181.4	ets variant 7	8	2	0	2	0	2	hsa-miR-2355-5p	0.0032	0.0235	0.168	-0.09	-0.26
ORAI2	ENST00000356387.2	ORAI calcium release-activated calcium modulator 2	217	3	0	2	1	2	hsa-miR-2355-5p	0.0016	0.0116	0.0843	-0.09	-0.17
MAP2K2	ENST00000262948.5	mitogen-activated protein kinase kinase 2	159	2	0	2	0	0	hsa-miR-2355-5p	0.0017	0.0128	0.0908	-0.09	-0.15
WNT9B	ENST00000290015.2	wingless-type MMTV integration site family, member 9B	28	2	0	2	0	2	hsa-miR-2355-5p	0.0038	0.0278	0.1959	-0.08	-0.1
GAS2L1	ENST00000360113.2	growth arrest-specific 2 like 1	230	2	0	2	0	0	hsa-miR-2355-5p	0.003	0.0221	0.1521	-0.08	-0.08
RBFOX2	ENST00000449924.2	RNA binding protein, fox-1 homolog (C. elegans) 2	262	4	1	2	1	0	hsa-miR-2355-5p	0.0012	0.009	0.0599	-0.08	-0.55
MRVI1	ENST00000421747.1	murine retrovirus integration site 1 homolog	26	3	0	2	1	0	hsa-miR-2355-5p	0.0025	0.0183	0.1326	-0.08	-0.08
EPHA10	ENST00000373048.4	EPH receptor A10	11	2	0	2	0	2	hsa-miR-2355-5p	0.0058	0.0426	0.2999	-0.08	-0.08
GRM6	ENST00000231188.5	glutamate receptor, metabotropic 6	5	2	0	2	0	1	hsa-miR-2355-5p	0.005	0.0365	0.2492	-0.08	-0.08
H6PD	ENST00000377403.2	hexose-6-phosphate dehydrogenase (glucose 1-dehydrogenase)	467	3	1	2	0	4	hsa-miR-2355-5p	0.0143	0.1039	0.6987	-0.08	-0.08
HNRNPUL1	ENST00000352456.3	heterogeneous nuclear ribonucleoprotein U-like 1	11882	2	0	2	0	2	hsa-miR-2355-5p	0.0032	0.0234	0.162	-0.08	-0.11
SNX1	ENST00000353874.4	sorting nexin 1	1296	3	1	2	0	3	hsa-miR-2355-5p	0.0078	0.0567	0.3743	-0.08	-0.11
IRAK1	ENST00000369980.3	interleukin-1 receptor-associated kinase 1	54	2	0	2	0	0	hsa-miR-2355-5p	0.003	0.0217	0.1498	-0.08	-0.08
CYP20A1	ENST00000356079.4	cytochrome P450, family 20, subfamily A, polypeptide 1	170	4	0	2	2	1	hsa-miR-2355-5p	0.0026	0.0191	0.1315	-0.08	-0.23
CCDC50	ENST00000392455.3	coiled-coil domain containing 50	961	3	0	2	1	0	hsa-miR-2355-5p	0.0018	0.0131	0.0886	-0.07	-0.27
LRRC56	ENST00000270115.7	leucine rich repeat containing 56	60	2	0	2	0	0	hsa-miR-2355-5p	0.002	0.0144	0.1024	-0.07	-0.07
CLDN19	ENST00000296387.1	claudin 19	25	3	1	2	0	3	hsa-miR-2355-5p	0.001	0.0074	0.0517	-0.07	-0.41
DAB2IP	ENST00000408936.3	DAB2 interacting protein	1787	3	1	2	0	2	hsa-miR-2355-5p	0.0032	0.0237	0.1688	-0.07	-0.07
TBC1D14	ENST00000448507.1	TBC1 domain family, member 14	1583	3	1	2	0	0	hsa-miR-2355-5p	0.0035	0.0259	0.1782	-0.07	-0.07
RREB1	ENST00000379938.2	ras responsive element binding protein 1	340	3	1	2	0	1	hsa-miR-2355-5p	0.0049	0.0359	0.2531	-0.07	-0.07
TRIM41	ENST00000315073.5	tripartite motif containing 41	494	2	0	2	0	1	hsa-miR-2355-5p	0.0038	0.0279	0.1945	-0.07	-0.07
OPHN1	ENST00000355520.5	oligophrenin 1	54	2	0	2	0	0	hsa-miR-2355-5p	0.0049	0.0361	0.2578	-0.07	-0.07
ST3GAL2	ENST00000342907.2	ST3 beta-galactoside alpha-2,3-sialyltransferase 2	102	2	0	2	0	0	hsa-miR-2355-5p	0.0019	0.0137	0.0987	-0.07	-0.09
ZMYM1	ENST00000373330.1	zinc finger, MYM-type 1	215	2	0	2	0	1	hsa-miR-2355-5p	0.0037	0.0272	0.1902	-0.06	-0.08
CYP27C1	ENST00000335247.7	cytochrome P450, family 27, subfamily C, polypeptide 1	5	2	0	2	0	2	hsa-miR-2355-5p	0.0078	0.0572	0.3885	-0.06	-0.07
CDC42BPA	ENST00000366767.3	CDC42 binding protein kinase alpha (DMPK-like)	122	3	1	2	0	1	hsa-miR-2355-5p	0.0084	0.0613	0.4163	-0.06	-0.07
CIITA	ENST00000324288.8	class II, major histocompatibility complex, transactivator	5	2	0	2	0	1	hsa-miR-2355-5p	0.0061	0.0451	0.3207	-0.06	-0.06
BAZ2A	ENST00000379441.3	bromodomain adjacent to zinc finger domain, 2A	48	2	0	2	0	1	hsa-miR-2355-5p	0.0055	0.0405	0.2798	-0.06	-0.07
VIPR2	ENST00000262178.2	vasoactive intestinal peptide receptor 2	35	2	0	2	0	3	hsa-miR-2355-5p	0.0026	0.0188	0.1281	-0.06	-0.16
CMSS1	ENST00000421999.2	cms1 ribosomal small subunit homolog (yeast)	423	2	0	2	0	4	hsa-miR-2355-5p	0.0008	0.0062	0.0444	-0.06	-0.12
CACNG4	ENST00000262138.3	calcium channel, voltage-dependent, gamma subunit 4	5	2	0	2	0	0	hsa-miR-2355-5p	0.0031	0.0229	0.1612	-0.06	-0.06
PRKACA	ENST00000308677.4	protein kinase, cAMP-dependent, catalytic, alpha	12	2	0	2	0	2	hsa-miR-2355-5p	0.0022	0.0162	0.1157	-0.06	-0.1
IGF2	ENST00000381395.1	insulin-like growth factor 2 (somatomedin A)	1371	2	0	2	0	1	hsa-miR-2355-5p	0.0028	0.0208	0.149	-0.06	-0.08
DGKD	ENST00000264057.2	diacylglycerol kinase, delta 130kDa	200	2	0	2	0	1	hsa-miR-2355-5p	0.002	0.0145	0.1059	-0.06	-0.06
TXNRD2	ENST00000535882.1	thioredoxin reductase 2	148	2	0	2	0	0	hsa-miR-2355-5p	0.0037	0.0274	0.1951	-0.06	-0.06
STON2	ENST00000267540.2	stonin 2	40	2	0	2	0	3	hsa-miR-2355-5p	0.009	0.0649	0.4237	-0.06	-0.08
FRMPD4	ENST00000380682.1	FERM and PDZ domain containing 4	25	2	0	2	0	1	hsa-miR-2355-5p	0.0037	0.027	0.1906	-0.06	-0.1
ABCG4	ENST00000307417.3	ATP-binding cassette, sub-family G (WHITE), member 4	5	2	0	2	0	0	hsa-miR-2355-5p	0.0041	0.0303	0.2101	-0.06	-0.06
PDP2	ENST00000311765.2	pyruvate dehyrogenase phosphatase catalytic subunit 2	102	2	0	2	0	0	hsa-miR-2355-5p	0.0025	0.0185	0.1256	-0.05	-0.13
PACSIN1	ENST00000244458.2	protein kinase C and casein kinase substrate in neurons 1	25	2	0	2	0	2	hsa-miR-2355-5p	0.0021	0.0154	0.1113	-0.05	-0.05
SEPT9	ENST00000431235.2	septin 9	7738	2	0	2	0	1	hsa-miR-2355-5p	0.0029	0.0215	0.1521	-0.05	-0.05
MAP3K9	ENST00000554752.2	mitogen-activated protein kinase kinase kinase 9	44	3	0	2	1	2	hsa-miR-2355-5p	0.0063	0.046	0.3205	-0.05	-0.06
AC010536.1	ENST00000538868.1	Uncharacterized protein; cDNA FLJ45526 fis, clone BRTHA2027227	18	2	0	2	0	1	hsa-miR-2355-5p	0.0025	0.0184	0.1268	-0.05	-0.2
STK25	ENST00000316586.4	serine/threonine kinase 25	699	3	0	2	1	3	hsa-miR-2355-5p	0.0011	0.008	0.0575	-0.05	-0.19
KLHL30	ENST00000409223.1	kelch-like family member 30	5	3	1	2	0	1	hsa-miR-2355-5p	0.0023	0.0171	0.1225	-0.05	-0.09
SFMBT2	ENST00000361972.4	Scm-like with four mbt domains 2	107	3	0	2	1	0	hsa-miR-2355-5p	0.0047	0.0346	0.242	-0.05	-0.05
F9	ENST00000218099.2	coagulation factor IX	5	2	0	2	0	1	hsa-miR-2355-5p	0.0011	0.0081	0.0591	-0.05	-0.13
POM121C	ENST00000257665.5	POM121 transmembrane nucleoporin C	5	2	0	2	0	0	hsa-miR-2355-5p	0.0045	0.0327	0.2294	-0.05	-0.05
HOXA11	ENST00000006015.3	homeobox A11	133	2	0	2	0	1	hsa-miR-2355-5p	0.0032	0.0236	0.1613	-0.05	-0.07
WDR86	ENST00000334493.6	WD repeat domain 86	5	2	0	2	0	0	hsa-miR-2355-5p	0.0016	0.012	0.0859	-0.05	-0.05
CLCN5	ENST00000376088.3	chloride channel, voltage-sensitive 5	154	2	0	2	0	1	hsa-miR-2355-5p	0.0027	0.0198	0.1355	-0.05	-0.11
LMTK2	ENST00000297293.5	lemur tyrosine kinase 2	51	2	0	2	0	3	hsa-miR-2355-5p	0.004	0.0292	0.205	-0.05	-0.14
ABI2	ENST00000295851.5	abl-interactor 2	877	5	1	2	2	3	hsa-miR-2355-5p	0.002	0.0144	0.1003	-0.05	-0.51
MAPK14	ENST00000229795.3	mitogen-activated protein kinase 14	1191	4	2	2	0	3	hsa-miR-2355-5p	0.001	0.0071	0.0513	-0.05	-0.15
PRKD2	ENST00000601806.1	protein kinase D2	287	4	0	2	2	2	hsa-miR-2355-5p	0.001	0.007	0.0499	-0.04	-0.49
GADD45GIP1	ENST00000316939.1	growth arrest and DNA-damage-inducible, gamma interacting protein 1	981	3	1	2	0	0	hsa-miR-2355-5p	0.0005	0.0036	0.0251	-0.04	-0.53
MECP2	ENST00000303391.6	methyl CpG binding protein 2 (Rett syndrome)	1474	3	0	2	1	1	hsa-miR-2355-5p	0.0018	0.013	0.0892	-0.04	-0.23
NDUFA7	ENST00000301457.2	NADH dehydrogenase (ubiquinone) 1 alpha subcomplex, 7, 14.5kDa	550	2	0	2	0	2	hsa-miR-2355-5p	0.0022	0.0159	0.112	-0.04	-0.19
CERS3	ENST00000284382.4	ceramide synthase 3	5	2	0	2	0	0	hsa-miR-2355-5p	0.0028	0.0207	0.146	-0.04	-0.04
HS6ST1	ENST00000259241.6	heparan sulfate 6-O-sulfotransferase 1	22	2	0	2	0	1	hsa-miR-2355-5p	0.0006	0.0043	0.0318	-0.04	-0.04
PREX2	ENST00000288368.4	phosphatidylinositol-3,4,5-trisphosphate-dependent Rac exchange factor 2	11	2	0	2	0	1	hsa-miR-2355-5p	0.0039	0.0285	0.2004	-0.04	-0.04
PREX1	ENST00000396220.1	phosphatidylinositol-3,4,5-trisphosphate-dependent Rac exchange factor 1	14	2	0	2	0	1	hsa-miR-2355-5p	0.0024	0.0173	0.1213	-0.04	-0.04
PLIN4	ENST00000301286.3	perilipin 4	5	2	0	2	0	1	hsa-miR-2355-5p	0.0021	0.0153	0.1105	-0.04	-0.04
CD5	ENST00000347785.3	CD5 molecule	5	2	0	2	0	0	hsa-miR-2355-5p	0.0021	0.0154	0.1097	-0.04	-0.04
NMUR1	ENST00000305141.4	neuromedin U receptor 1	5	2	0	2	0	0	hsa-miR-2355-5p	0.0042	0.0305	0.2106	-0.04	-0.04
ADAMTS2	ENST00000251582.7	ADAM metallopeptidase with thrombospondin type 1 motif, 2	2767	2	0	2	0	1	hsa-miR-2355-5p	0.0031	0.0226	0.1587	-0.04	-0.04
PLD1	ENST00000342215.6	phospholipase D1, phosphatidylcholine-specific	128	2	0	2	0	0	hsa-miR-2355-5p	0.0052	0.0381	0.2557	-0.04	-0.04
PIP5K1C	ENST00000335312.3	phosphatidylinositol-4-phosphate 5-kinase, type I, gamma	13	2	0	2	0	1	hsa-miR-2355-5p	0.0018	0.0135	0.0975	-0.04	-0.04
WSCD2	ENST00000332082.4	WSC domain containing 2	5	2	0	2	0	1	hsa-miR-2355-5p	0.002	0.0145	0.1038	-0.04	-0.04
GPR153	ENST00000377893.2	G protein-coupled receptor 153	39	2	0	2	0	0	hsa-miR-2355-5p	0.0021	0.0157	0.113	-0.04	-0.04
CHD2	ENST00000394196.4	chromodomain helicase DNA binding protein 2	1237	2	0	2	0	3	hsa-miR-2355-5p	0.008	0.0583	0.4053	-0.04	-0.04
MFI2	ENST00000296350.5	antigen p97 (melanoma associated) identified by monoclonal antibodies 133.2 and 96.5	143	2	0	2	0	1	hsa-miR-2355-5p	0.0022	0.0159	0.1131	-0.04	-0.04
TRPV2	ENST00000338560.7	transient receptor potential cation channel, subfamily V, member 2	22341	2	0	2	0	2	hsa-miR-2355-5p	0.0039	0.0285	0.2006	-0.04	-0.04
OTOF	ENST00000338581.6	otoferlin	5	2	0	2	0	1	hsa-miR-2355-5p	0.0015	0.0109	0.0784	-0.04	-0.04
RAPGEF1	ENST00000372189.3	Rap guanine nucleotide exchange factor (GEF) 1	335	2	0	2	0	0	hsa-miR-2355-5p	0.0048	0.0351	0.2467	-0.04	-0.04
GPC1	ENST00000264039.2	glypican 1	1687	2	0	2	0	0	hsa-miR-2355-5p	0.0012	0.0089	0.0649	-0.04	-0.04
DBNL	ENST00000494774.1	drebrin-like	1802	4	1	2	1	6	hsa-miR-2355-5p	0.0014	0.0102	0.0715	-0.04	-0.78
CDKN1A	ENST00000244741.5	cyclin-dependent kinase inhibitor 1A (p21, Cip1)	1458	2	0	2	0	0	hsa-miR-2355-5p	0.0016	0.0115	0.0832	-0.04	-0.04
CNKSR3	ENST00000607772.1	CNKSR family member 3	567	5	0	2	3	6	hsa-miR-2355-5p	0.0025	0.0181	0.1252	-0.04	-0.74
CD28	ENST00000324106.8	CD28 molecule	5	2	0	2	0	0	hsa-miR-2355-5p	0.0015	0.0109	0.0779	-0.04	-0.12
MRGPRF	ENST00000441623.1	MAS-related GPR, member F	140	2	0	2	0	1	hsa-miR-2355-5p	0.0015	0.0112	0.0788	-0.04	-0.04
STK35	ENST00000381482.3	serine/threonine kinase 35	263	2	0	2	0	0	hsa-miR-2355-5p	0.005	0.0368	0.2547	-0.04	-0.04
LRP10	ENST00000359591.4	low density lipoprotein receptor-related protein 10	939	3	1	2	0	0	hsa-miR-2355-5p	0.0025	0.0186	0.1299	-0.04	-0.07
CDH3	ENST00000429102.2	cadherin 3, type 1, P-cadherin (placental)	21	2	0	2	0	0	hsa-miR-2355-5p	0.0011	0.0081	0.0589	-0.04	-0.08
PPP5C	ENST00000012443.4	protein phosphatase 5, catalytic subunit	973	2	0	2	0	4	hsa-miR-2355-5p	0.0011	0.0078	0.0561	-0.04	-0.15
SIT1	ENST00000259608.3	signaling threshold regulating transmembrane adaptor 1	7	2	0	2	0	0	hsa-miR-2355-5p	0.0018	0.0128	0.0875	-0.03	-0.11
KLF2	ENST00000248071.5	Kruppel-like factor 2 (lung)	431	3	1	2	0	1	hsa-miR-2355-5p	0.0002	0.0016	0.011	-0.03	-0.37
C1QTNF8	ENST00000328449.5	C1q and tumor necrosis factor related protein 8	5	4	2	2	0	2	hsa-miR-2355-5p	0.0003	0.002	0.0145	-0.03	-0.78
CYLD	ENST00000540145.1	cylindromatosis (turban tumor syndrome)	696	3	0	2	1	1	hsa-miR-2355-5p	0.0027	0.0199	0.1416	-0.03	-0.12
SLC16A3	ENST00000581287.1	solute carrier family 16 (monocarboxylate transporter), member 3	16333	4	1	2	1	2	hsa-miR-2355-5p	0.0013	0.0094	0.0676	-0.03	-0.26
TFCP2L1	ENST00000263707.5	transcription factor CP2-like 1	36	6	0	2	4	5	hsa-miR-2355-5p	0.0034	0.0252	0.1784	-0.03	-0.13
RBP2	ENST00000232217.2	retinol binding protein 2, cellular	46	2	0	2	0	3	hsa-miR-2355-5p	0.0006	0.0044	0.0309	-0.03	-0.13
TLN1	ENST00000314888.9	talin 1	266	3	0	2	1	0	hsa-miR-2355-5p	0.0034	0.0253	0.1786	-0.03	-0.07
TTPAL	ENST00000372906.2	tocopherol (alpha) transfer protein-like	265	3	0	2	1	0	hsa-miR-2355-5p	0.0008	0.006	0.0431	-0.03	-0.05
PDXK	ENST00000468090.1	pyridoxal (pyridoxine, vitamin B6) kinase	5653	2	0	2	0	1	hsa-miR-2355-5p	0.0021	0.015	0.1054	-0.03	-0.15
RPH3AL	ENST00000331302.7	rabphilin 3A-like (without C2 domains)	60	2	0	2	0	3	hsa-miR-2355-5p	0.0011	0.008	0.0574	-0.03	-0.1
CREB5	ENST00000357727.2	cAMP responsive element binding protein 5	54	2	0	2	0	0	hsa-miR-2355-5p	0.0016	0.0117	0.0833	-0.03	-0.04
VPS4A	ENST00000254950.11	vacuolar protein sorting 4 homolog A (S. cerevisiae)	430	2	0	2	0	0	hsa-miR-2355-5p	0.001	0.0071	0.0512	-0.03	-0.19
NACC2	ENST00000371753.1	NACC family member 2, BEN and BTB (POZ) domain containing	172	2	0	2	0	1	hsa-miR-2355-5p	0.0014	0.0101	0.0736	-0.03	-0.04
KIAA0930	ENST00000336156.5	KIAA0930	1107	2	0	2	0	2	hsa-miR-2355-5p	0.0017	0.0122	0.0844	-0.03	-0.3
FCHSD2	ENST00000311172.7	FCH and double SH3 domains 2	73	3	0	2	1	0	hsa-miR-2355-5p	0.0016	0.0114	0.079	-0.02	-0.08
GMPPB	ENST00000480687.1	GDP-mannose pyrophosphorylase B	425	2	0	2	0	0	hsa-miR-2355-5p	0.0006	0.0044	0.0306	-0.02	-0.12
ERCC2	ENST00000391945.4	excision repair cross-complementing rodent repair deficiency, complementation group 2	2075	2	0	2	0	2	hsa-miR-2355-5p	0.0027	0.0194	0.1309	-0.02	-0.06
GLG1	ENST00000422840.2	golgi glycoprotein 1	2175	2	0	2	0	4	hsa-miR-2355-5p	0.0027	0.02	0.1431	-0.02	-0.04
MAP4K2	ENST00000294066.2	mitogen-activated protein kinase kinase kinase kinase 2	181	2	0	2	0	2	hsa-miR-2355-5p	0.0009	0.0069	0.0501	-0.02	-0.05
SMC1A	ENST00000322213.4	structural maintenance of chromosomes 1A	1626	3	0	2	1	1	hsa-miR-2355-5p	0.0016	0.0119	0.0844	-0.02	-0.09
GPR133	ENST00000376682.4	G protein-coupled receptor 133	57	3	0	2	1	2	hsa-miR-2355-5p	0.0013	0.0092	0.0657	-0.02	-0.05
PAGR1	ENST00000609618.1	PAXIP1-associated glutamate-rich protein 1	2452	4	0	2	2	1	hsa-miR-2355-5p	0.0008	0.0057	0.0405	-0.02	-0.41
KCMF1	ENST00000409785.4	potassium channel modulatory factor 1	1285	2	0	2	0	0	hsa-miR-2355-5p	0.0007	0.0047	0.0298	-0.02	-0.18
PDE7B	ENST00000308191.6	phosphodiesterase 7B	148	2	0	2	0	0	hsa-miR-2355-5p	0.0007	0.0048	0.0329	-0.02	-0.23
NDOR1	ENST00000427047.2	NADPH dependent diflavin oxidoreductase 1	1044	2	0	2	0	0	hsa-miR-2355-5p	0.0047	0.0339	0.225	-0.02	-0.24
SLC38A7	ENST00000570101.1	solute carrier family 38, member 7	635	2	0	2	0	2	hsa-miR-2355-5p	0.0016	0.0114	0.0809	-0.02	-0.16
ARSE	ENST00000540563.1	arylsulfatase E (chondrodysplasia punctata 1)	42	2	0	2	0	0	hsa-miR-2355-5p	0.0011	0.0081	0.0586	-0.02	-0.04
METRN	ENST00000568223.2	meteorin, glial cell differentiation regulator	57	3	0	2	1	2	hsa-miR-2355-5p	0.0008	0.0055	0.0399	-0.02	-0.2
GNG7	ENST00000382159.3	guanine nucleotide binding protein (G protein), gamma 7	92	2	0	2	0	0	hsa-miR-2355-5p	0.0009	0.0067	0.0478	-0.02	-0.17
GRAMD1B	ENST00000529750.1	GRAM domain containing 1B	35	2	0	2	0	3	hsa-miR-2355-5p	0.001	0.0071	0.0484	-0.02	-0.11
NEURL	ENST00000369780.4	neuralized homolog (Drosophila)	164	3	0	2	1	3	hsa-miR-2355-5p	0.0003	0.0025	0.0175	-0.02	-0.14
TNFRSF25	ENST00000377782.3	tumor necrosis factor receptor superfamily, member 25	8	2	0	2	0	0	hsa-miR-2355-5p	0.0004	0.0027	0.0196	-0.01	-0.04
ARHGAP31	ENST00000264245.4	Rho GTPase activating protein 31	32	2	0	2	0	1	hsa-miR-2355-5p	0.0032	0.023	0.1573	-0.01	-0.04
FASTKD2	ENST00000236980.6	FAST kinase domains 2	579	2	0	2	0	1	hsa-miR-2355-5p	0.0009	0.0062	0.0436	-0.01	-0.06
STRIP1	ENST00000369795.3	striatin interacting protein 1	114	2	0	2	0	0	hsa-miR-2355-5p	0.0009	0.0066	0.0468	-0.01	-0.09
IKZF3	ENST00000346872.3	IKAROS family zinc finger 3 (Aiolos)	7	2	0	2	0	0	hsa-miR-2355-5p	0.0021	0.0157	0.1094	-0.01	-0.04
SP3	ENST00000310015.6	Sp3 transcription factor	285	3	0	2	1	1	hsa-miR-2355-5p	0.0005	0.0034	0.0238	-0.01	-0.23
OGFOD3	ENST00000329197.5	2-oxoglutarate and iron-dependent oxygenase domain containing 3	2120	3	0	2	1	1	hsa-miR-2355-5p	0.0005	0.0034	0.0241	-0.01	-0.18
ABCC11	ENST00000353782.5	ATP-binding cassette, sub-family C (CFTR/MRP), member 11	5	2	0	2	0	1	hsa-miR-2355-5p	0.0015	0.0112	0.0816	-0.01	-0.27
CRTAP	ENST00000320954.6	cartilage associated protein	3154	3	0	2	1	1	hsa-miR-2355-5p	0.0004	0.0026	0.0176	-0.01	-0.21
PPIL6	ENST00000521072.2	peptidylprolyl isomerase (cyclophilin)-like 6	58	2	0	2	0	0	hsa-miR-2355-5p	0.0002	0.0018	0.0124	-0.01	-0.11
MARK4	ENST00000300843.4	MAP/microtubule affinity-regulating kinase 4	192	4	1	2	1	3	hsa-miR-2355-5p	0.0018	0.0135	0.096	-0.01	-0.47
SRCAP	ENST00000262518.4	Snf2-related CREBBP activator protein	643	4	0	2	2	2	hsa-miR-2355-5p	0.0033	0.0244	0.1748	-0.01	-0.09
DGCR6L	ENST00000248879.3	DiGeorge syndrome critical region gene 6-like	18	2	0	2	0	0	hsa-miR-2355-5p	0.0005	0.004	0.0289	-0.01	-0.04
NIPA1	ENST00000337435.4	non imprinted in Prader-Willi/Angelman syndrome 1	805	2	0	2	0	2	hsa-miR-2355-5p	0.0015	0.0114	0.082	-0.01	-0.06
TNS4	ENST00000254051.6	tensin 4	40	2	0	2	0	1	hsa-miR-2355-5p	0.0019	0.0138	0.0978	-0.01	-0.08
MCM7	ENST00000343023.6	minichromosome maintenance complex component 7	980	2	0	2	0	0	hsa-miR-2355-5p	0.001	0.007	0.0484	-0.01	-0.38
CPPED1	ENST00000381774.4	calcineurin-like phosphoesterase domain containing 1	511	3	0	2	1	1	hsa-miR-2355-5p	0.0008	0.0058	0.0413	-0.01	-0.29
FGFR1OP	ENST00000366847.4	FGFR1 oncogene partner	552	2	0	2	0	4	hsa-miR-2355-5p	0.0016	0.0115	0.0818	-0.01	-0.12
ICOSLG	ENST00000407780.3	inducible T-cell co-stimulator ligand	47	2	0	2	0	1	hsa-miR-2355-5p	0.0005	0.004	0.0286	-0.01	-0.08
UBD	ENST00000377050.4	ubiquitin D	112	2	0	2	0	1	hsa-miR-2355-5p	0.0002	0.0015	0.0093	-0.01	-0.31
TTF2	ENST00000369466.4	transcription termination factor, RNA polymerase II	837	2	0	2	0	0	hsa-miR-2355-5p	0.0005	0.0039	0.0266	-0.01	-0.09
RAD50	ENST00000378823.3	RAD50 homolog (S. cerevisiae)	335	3	0	2	1	0	hsa-miR-2355-5p	0.0005	0.0033	0.0238	-0.01	-0.16
EIF4E	ENST00000450253.2	eukaryotic translation initiation factor 4E	876	3	0	2	1	2	hsa-miR-2355-5p	0.0001	0.0011	0.0073	-0.01	-0.39
SYT7	ENST00000263846.4	synaptotagmin VII	192	2	0	2	0	3	hsa-miR-2355-5p	0.0019	0.0142	0.1007	-0.01	-0.04
SLC35A5	ENST00000492406.1	solute carrier family 35, member A5	168	2	0	2	0	1	hsa-miR-2355-5p	0.0003	0.0024	0.0165	-0.01	-0.18
ZNF423	ENST00000561648.1	zinc finger protein 423	170	3	0	2	1	6	hsa-miR-2355-5p	0.0008	0.0062	0.0441	-0.01	-0.18
FDX1L	ENST00000541276.1	ferredoxin 1-like	198	2	0	2	0	0	hsa-miR-2355-5p	0.0003	0.0018	0.0135	0	-0.21
SMYD2	ENST00000366957.5	SET and MYND domain containing 2	1381	3	0	2	1	0	hsa-miR-2355-5p	0.0002	0.0014	0.01	0	-0.33
HMX1	ENST00000400677.3	H6 family homeobox 1	171	2	0	2	0	1	hsa-miR-2355-5p	0.0004	0.0028	0.0199	0	-0.05
RALY	ENST00000375114.3	RALY heterogeneous nuclear ribonucleoprotein	1489	2	0	2	0	1	hsa-miR-2355-5p	0.0005	0.0034	0.0241	0	-0.04
MED28	ENST00000237380.7	mediator complex subunit 28	1483	3	1	2	0	3	hsa-miR-2355-5p	0.0002	0.0014	0.0098	0	-0.11
APTX	ENST00000436040.2	aprataxin	310	2	0	2	0	2	hsa-miR-2355-5p	0.0005	0.004	0.0269	0	-0.08
SF3A1	ENST00000215793.8	splicing factor 3a, subunit 1, 120kDa	1091	2	0	2	0	0	hsa-miR-2355-5p	0.0006	0.0042	0.0304	0	-0.04
BCL9L	ENST00000334801.3	B-cell CLL/lymphoma 9-like	91	2	0	2	0	0	hsa-miR-2355-5p	0.0023	0.0171	0.1239	0	-0.04
VGLL3	ENST00000398399.2	vestigial like 3 (Drosophila)	187	2	0	2	0	0	hsa-miR-2355-5p	0.0018	0.0129	0.088	0	-0.08
SRI	ENST00000265729.2	sorcin	278	2	0	2	0	2	hsa-miR-2355-5p	0.0002	0.0018	0.012	0	-0.05
SLFN12	ENST00000394562.1	schlafen family member 12	255	3	0	2	1	1	hsa-miR-2355-5p	0.0004	0.0032	0.023	0	-0.31
NSMCE1	ENST00000361439.4	non-SMC element 1 homolog (S. cerevisiae)	1418	3	1	2	0	1	hsa-miR-2355-5p	0	0.0002	0.0012	0	-0.21
KARS	ENST00000568378.1	lysyl-tRNA synthetase	2738	2	0	2	0	1	hsa-miR-2355-5p	0	0.0002	0.0012	0	-0.19
MSRB2	ENST00000376510.3	methionine sulfoxide reductase B2	6585	3	0	2	1	1	hsa-miR-2355-5p	0.0001	0.0007	0.0048	0	-0.35
SLBP	ENST00000429429.2	stem-loop binding protein	1181	2	0	2	0	0	hsa-miR-2355-5p	0.0002	0.0014	0.0097	0	-0.13
POLR2E	ENST00000215587.7	polymerase (RNA) II (DNA directed) polypeptide E, 25kDa	4066	2	0	2	0	2	hsa-miR-2355-5p	0.0006	0.0046	0.0335	0	-0.06
POLR3A	ENST00000372371.3	polymerase (RNA) III (DNA directed) polypeptide A, 155kDa	490	3	0	2	1	1	hsa-miR-2355-5p	0.0023	0.0171	0.119	0	-0.05
INO80	ENST00000361937.3	INO80 complex subunit	279	2	0	2	0	3	hsa-miR-2355-5p	0.003	0.0217	0.1559	0	-0.04
ATG2A	ENST00000421419.2	autophagy related 2A	3795	3	0	2	1	1	hsa-miR-2355-5p	0.0002	0.0016	0.0114	0	-0.27
NCKAP1	ENST00000361354.4	NCK-associated protein 1	700	5	0	2	3	2	hsa-miR-2355-5p	0.0007	0.0051	0.0367	0	-0.09
TIMD4	ENST00000274532.2	T-cell immunoglobulin and mucin domain containing 4	10	4	0	2	2	0	hsa-miR-2355-5p	0	0.0003	0.0025	0	-0.55
MAMDC4	ENST00000317446.2	MAM domain containing 4	377	2	0	2	0	0	hsa-miR-2355-5p	0.0004	0.0027	0.0194	0	-0.04
SBF1	ENST00000380817.3	SET binding factor 1	2045	2	0	2	0	1	hsa-miR-2355-5p	0.001	0.0075	0.0549	0	-0.12
CHID1	ENST00000449825.1	chitinase domain containing 1	7326	3	1	2	0	2	hsa-miR-2355-5p	0.0006	0.0042	0.0303	0	-0.16
GRM4	ENST00000538487.2	glutamate receptor, metabotropic 4	5	3	0	2	1	0	hsa-miR-2355-5p	0.0002	0.0018	0.0134	0	-0.19
GRWD1	ENST00000253237.5	glutamate-rich WD repeat containing 1	2673	3	0	2	1	3	hsa-miR-2355-5p	0.0004	0.0032	0.0232	0	-0.05
RNF213	ENST00000582970.1	ring finger protein 213	630	2	0	2	0	0	hsa-miR-2355-5p	0.0022	0.0163	0.1179	0	-0.04
SLC22A18AS	ENST00000533594.1	solute carrier family 22 (organic cation transporter), member 18 antisense	5	2	0	2	0	0	hsa-miR-2355-5p	0.0004	0.0029	0.0211	0	-0.17
SLFN12L	ENST00000260908.7	schlafen family member 12-like	5	4	0	2	2	3	hsa-miR-2355-5p	0	0.0002	0.0011	0	-0.16
AKR7A2	ENST00000235835.3	aldo-keto reductase family 7, member A2 (aflatoxin aldehyde reductase)	1134	2	0	2	0	2	hsa-miR-2355-5p	0	0.0001	0.0009	0	-0.04
GRAP2	ENST00000344138.4	GRB2-related adaptor protein 2	5	3	0	2	1	1	hsa-miR-2355-5p	0.0005	0.0038	0.0279	0	-0.09
AP5Z1	ENST00000348624.4	adaptor-related protein complex 5, zeta 1 subunit	467	2	0	2	0	3	hsa-miR-2355-5p	0.0002	0.0015	0.0109	0	-0.04
GLTSCR2	ENST00000246802.5	glioma tumor suppressor candidate region gene 2	18735	2	0	2	0	0	hsa-miR-2355-5p	0.0001	0.0011	0.008	0	-0.09
NQO2	ENST00000338130.2	NAD(P)H dehydrogenase, quinone 2	62	3	0	2	1	0	hsa-miR-2355-5p	0.0003	0.0022	0.0141	0	-0.53
MYO1G	ENST00000258787.7	myosin IG	5	2	0	2	0	0	hsa-miR-2355-5p	0.0002	0.0016	0.0114	0	-0.04
NLRP12	ENST00000324134.6	NLR family, pyrin domain containing 12	5	2	0	2	0	0	hsa-miR-2355-5p	0.0019	0.0143	0.1033	0	-0.05
PRCD	ENST00000592014.1	progressive rod-cone degeneration	5	2	0	2	0	0	hsa-miR-2355-5p	0.0009	0.0066	0.0466	0	-0.08
KCNH1	ENST00000271751.4	potassium voltage-gated channel, subfamily H (eag-related), member 1	5	2	0	2	0	2	hsa-miR-2355-5p	0.0009	0.0067	0.0486	0	-0.05
NCF1	ENST00000289473.4	neutrophil cytosolic factor 1	5	2	0	2	0	0	hsa-miR-2355-5p	0	0	0.0003	0	-0.04
PON2	ENST00000536183.1	paraoxonase 2	597	2	0	2	0	0	hsa-miR-2355-5p	0.0002	0.0016	0.0113	0	-0.22
SC5D	ENST00000264027.4	sterol-C5-desaturase	1299	3	0	2	1	0	hsa-miR-2355-5p	0.0001	0.0004	0.0028	0	-0.08
BAIAP2	ENST00000435091.3	BAI1-associated protein 2	53	2	0	2	0	1	hsa-miR-2355-5p	0.0007	0.0048	0.0349	0	-0.07
PPAP2B	ENST00000371250.3	phosphatidic acid phosphatase type 2B	81	2	0	2	0	0	hsa-miR-2355-5p	0.0003	0.0025	0.0184	0	-0.11
BST1	ENST00000382346.3	bone marrow stromal cell antigen 1	44	2	0	2	0	2	hsa-miR-2355-5p	0.0002	0.0012	0.0088	0	-0.2
MYO10	ENST00000513610.1	myosin X	3866	3	0	2	1	2	hsa-miR-2355-5p	0.0018	0.0129	0.0942	0	-0.23
PPDPF	ENST00000370179.3	pancreatic progenitor cell differentiation and proliferation factor	17979	2	0	2	0	1	hsa-miR-2355-5p	0.0001	0.0005	0.0033	0	-0.12
ZNF300	ENST00000427179.1	zinc finger protein 300	107	6	5	1	0	2	hsa-miR-2355-5p	0.0265	0.1902	1.157	-1.84	-1.84
C22orf46	ENST00000402966.1	chromosome 22 open reading frame 46	70	6	0	1	5	2	hsa-miR-2355-5p	0.0109	0.0798	0.5627	-1.07	-1.07
AC016722.1	ENST00000409518.1	Uncharacterized protein	5	2	1	1	0	0	hsa-miR-2355-5p	0.0129	0.0895	0.4699	-0.94	-0.94
UNC13A	ENST00000519716.2	unc-13 homolog A (C. elegans)	5	5	2	1	2	8	hsa-miR-2355-5p	0.0187	0.1366	0.9399	-0.89	-0.89
MEX3A	ENST00000532414.2	mex-3 RNA binding family member A	912	5	2	1	2	5	hsa-miR-2355-5p	0.0078	0.0576	0.4057	-0.83	-1.11
LIF	ENST00000403987.3	leukemia inhibitory factor	55	2	1	1	0	3	hsa-miR-2355-5p	0.0086	0.0623	0.4077	-0.77	-0.81
GSTM5	ENST00000369813.1	glutathione S-transferase mu 5	5	3	0	1	2	3	hsa-miR-2355-5p	0.0071	0.052	0.3648	-0.77	-0.77
PDE1B	ENST00000243052.3	phosphodiesterase 1B, calmodulin-dependent	6	4	1	1	2	1	hsa-miR-2355-5p	0.0066	0.048	0.3281	-0.76	-0.76
PRX	ENST00000291825.7	periaxin	17	5	1	1	3	4	hsa-miR-2355-5p	0.0108	0.079	0.536	-0.75	-0.75
AMER1	ENST00000330258.3	APC membrane recruitment protein 1	11	6	0	1	5	1	hsa-miR-2355-5p	0.0079	0.058	0.4139	-0.74	-0.88
KCNB1	ENST00000371741.4	potassium voltage-gated channel, Shab-related subfamily, member 1	5	4	0	1	3	1	hsa-miR-2355-5p	0.0113	0.0822	0.5466	-0.73	-0.73
PIK3CD	ENST00000536656.1	phosphatidylinositol-4,5-bisphosphate 3-kinase, catalytic subunit delta	5	3	1	1	1	1	hsa-miR-2355-5p	0.0081	0.0589	0.4078	-0.71	-0.71
GYPC	ENST00000259254.4	glycophorin C (Gerbich blood group)	243	2	1	1	0	0	hsa-miR-2355-5p	0.0052	0.038	0.2536	-0.69	-0.69
ZNF394	ENST00000426306.2	zinc finger protein 394	77	3	1	1	1	2	hsa-miR-2355-5p	0.0096	0.0695	0.4513	-0.68	-0.68
DRAXIN	ENST00000294485.5	dorsal inhibitory axon guidance protein	5	4	0	1	3	3	hsa-miR-2355-5p	0.0095	0.0697	0.4874	-0.67	-0.67
LEFTY2	ENST00000420304.2	left-right determination factor 2	5	2	1	1	0	0	hsa-miR-2355-5p	0.0106	0.0757	0.4458	-0.67	-0.67
GSTM4	ENST00000369833.1	glutathione S-transferase mu 4	767	3	0	1	2	2	hsa-miR-2355-5p	0.0066	0.0487	0.337	-0.66	-0.66
RBBP9	ENST00000337227.4	retinoblastoma binding protein 9	102	4	1	1	2	1	hsa-miR-2355-5p	0.0104	0.0743	0.4572	-0.66	-0.81
GFOD1	ENST00000603223.1	glucose-fructose oxidoreductase domain containing 1	39	2	1	1	0	1	hsa-miR-2355-5p	0.0064	0.0466	0.3238	-0.65	-0.65
CTSV	ENST00000259470.5	cathepsin V	601	2	1	1	0	1	hsa-miR-2355-5p	0.0083	0.059	0.3329	-0.64	-0.81
CSF3	ENST00000394149.3	colony stimulating factor 3 (granulocyte)	5	2	1	1	0	0	hsa-miR-2355-5p	0.0102	0.0732	0.4396	-0.63	-0.63
ZNF562	ENST00000293648.4	zinc finger protein 562	130	3	1	1	1	0	hsa-miR-2355-5p	0.0151	0.1063	0.5862	-0.62	-0.62
BTG2	ENST00000290551.4	BTG family, member 2	758	2	1	1	0	0	hsa-miR-2355-5p	0.0091	0.0658	0.409	-0.61	-0.61
CERS2	ENST00000368954.5	ceramide synthase 2	4620	2	1	1	0	0	hsa-miR-2355-5p	0.0077	0.0556	0.3479	-0.61	-0.61
NAT8L	ENST00000331662.3	N-acetyltransferase 8-like (GCN5-related, putative)	220	3	2	1	0	3	hsa-miR-2355-5p	0.0079	0.0578	0.396	-0.61	-0.63
TMEM178B	ENST00000565468.1	transmembrane protein 178B	129	4	0	1	3	2	hsa-miR-2355-5p	0.0095	0.0695	0.486	-0.6	-0.6
HR	ENST00000381418.4	hair growth associated	248	3	0	1	2	2	hsa-miR-2355-5p	0.007	0.051	0.3462	-0.6	-0.63
NF2	ENST00000347330.5	neurofibromin 2 (merlin)	828	3	1	1	1	1	hsa-miR-2355-5p	0.0039	0.0285	0.1967	-0.59	-0.71
GGA1	ENST00000343632.4	golgi-associated, gamma adaptin ear containing, ARF binding protein 1	325	2	0	1	1	1	hsa-miR-2355-5p	0.0045	0.0329	0.2335	-0.58	-0.58
MFGE8	ENST00000539437.1	milk fat globule-EGF factor 8 protein	404	2	1	1	0	1	hsa-miR-2355-5p	0.0056	0.0405	0.2554	-0.58	-0.58
ATP5D	ENST00000215375.2	ATP synthase, H+ transporting, mitochondrial F1 complex, delta subunit	5503	2	1	1	0	0	hsa-miR-2355-5p	0.0056	0.041	0.2694	-0.57	-0.57
SAMD5	ENST00000367474.1	sterile alpha motif domain containing 5	28	4	1	1	2	0	hsa-miR-2355-5p	0.0116	0.0837	0.5155	-0.57	-0.57
SLC46A1	ENST00000440501.1	solute carrier family 46 (folate transporter), member 1	580	5	3	1	1	3	hsa-miR-2355-5p	0.0094	0.0691	0.4797	-0.55	-0.59
STC2	ENST00000265087.4	stanniocalcin 2	1112	2	1	1	0	2	hsa-miR-2355-5p	0.0094	0.068	0.4404	-0.54	-0.64
PATE4	ENST00000457514.2	prostate and testis expressed 4	5	2	1	1	0	1	hsa-miR-2355-5p	0.0033	0.0242	0.1682	-0.54	-0.54
SYT2	ENST00000367267.1	synaptotagmin II	5	3	1	1	1	4	hsa-miR-2355-5p	0.0136	0.0976	0.6123	-0.53	-0.53
PAQR5	ENST00000395407.2	progestin and adipoQ receptor family member V	62	3	2	1	0	4	hsa-miR-2355-5p	0.0083	0.0595	0.355	-0.52	-0.65
BCL2	ENST00000398117.1	B-cell CLL/lymphoma 2	55	4	0	1	3	1	hsa-miR-2355-5p	0.0061	0.0448	0.3141	-0.52	-0.56
PTRF	ENST00000357037.5	polymerase I and transcript release factor	987	4	0	1	3	4	hsa-miR-2355-5p	0.0042	0.0313	0.2248	-0.52	-0.53
GABARAPL1	ENST00000266458.5	GABA(A) receptor-associated protein like 1	117	2	0	1	1	3	hsa-miR-2355-5p	0.0067	0.0492	0.3351	-0.51	-0.58
ZNF225	ENST00000592780.1	zinc finger protein 225	100	2	1	1	0	1	hsa-miR-2355-5p	0.0068	0.0495	0.3144	-0.51	-0.52
GABARAPL3	ENST00000412799.2	GABA(A) receptors associated protein like 3, pseudogene	5	2	0	1	1	3	hsa-miR-2355-5p	0.0109	0.0793	0.5168	-0.5	-0.5
AC137932.1	ENST00000602042.1		5	3	1	1	1	0	hsa-miR-2355-5p	0.0073	0.0526	0.3303	-0.49	-0.49
HYOU1	ENST00000404233.3	hypoxia up-regulated 1	29	2	1	1	0	0	hsa-miR-2355-5p	0.0064	0.047	0.3187	-0.49	-0.49
MARVELD1	ENST00000285605.6	MARVEL domain containing 1	2470	2	1	1	0	4	hsa-miR-2355-5p	0.0088	0.0632	0.3959	-0.49	-0.49
ZNF256	ENST00000598928.1	zinc finger protein 256	18	2	0	1	1	1	hsa-miR-2355-5p	0.0044	0.0318	0.2079	-0.49	-0.49
MUC19	ENST00000454784.4	mucin 19, oligomeric	5	1	0	1	0	0	hsa-miR-2355-5p	0.0161	0.1187	0.8624	-0.48	-0.48
KCNA6	ENST00000433855.1	potassium voltage-gated channel, shaker-related subfamily, member 6	5	3	1	1	1	0	hsa-miR-2355-5p	0.0081	0.059	0.3951	-0.48	-0.48
TEX22	ENST00000451127.2	testis expressed 22	9	4	1	1	2	6	hsa-miR-2355-5p	0.0078	0.0566	0.3766	-0.48	-0.62
FAM217B	ENST00000358293.3	family with sequence similarity 217, member B	175	3	1	1	1	0	hsa-miR-2355-5p	0.0143	0.0996	0.5231	-0.48	-0.48
ECE1	ENST00000415912.2	endothelin converting enzyme 1	1166	4	0	1	3	0	hsa-miR-2355-5p	0.0037	0.0273	0.1959	-0.47	-0.48
ISM1	ENST00000262487.4	isthmin 1, angiogenesis inhibitor	9	2	1	1	0	1	hsa-miR-2355-5p	0.0145	0.1005	0.5264	-0.47	-0.47
FAM53B	ENST00000337318.3	family with sequence similarity 53, member B	27	2	0	1	1	1	hsa-miR-2355-5p	0.0044	0.0325	0.2337	-0.47	-0.47
HMGCS1	ENST00000325110.6	3-hydroxy-3-methylglutaryl-CoA synthase 1 (soluble)	3730	2	0	1	1	1	hsa-miR-2355-5p	0.0078	0.056	0.3485	-0.46	-0.47
OXGR1	ENST00000298440.1	oxoglutarate (alpha-ketoglutarate) receptor 1	7	2	1	1	0	0	hsa-miR-2355-5p	0.0086	0.0611	0.3537	-0.46	-0.46
GIMAP6	ENST00000493969.1	GTPase, IMAP family member 6	5	3	1	1	1	2	hsa-miR-2355-5p	0.0015	0.0106	0.0737	-0.46	-0.7
FBXL19	ENST00000338343.4	F-box and leucine-rich repeat protein 19	75	2	0	1	1	4	hsa-miR-2355-5p	0.0085	0.0621	0.4314	-0.46	-0.52
ERP29	ENST00000455836.1	endoplasmic reticulum protein 29	1210	2	0	1	1	1	hsa-miR-2355-5p	0.0033	0.0244	0.1706	-0.46	-0.46
AMIGO1	ENST00000369864.4	adhesion molecule with Ig-like domain 1	167	4	2	1	1	1	hsa-miR-2355-5p	0.0095	0.0693	0.4529	-0.46	-0.46
VMP1	ENST00000262291.4	vacuole membrane protein 1	2505	2	1	1	0	1	hsa-miR-2355-5p	0.0059	0.0423	0.2607	-0.45	-0.59
CNTF	ENST00000361987.4	ciliary neurotrophic factor	46	3	0	1	2	0	hsa-miR-2355-5p	0.0052	0.038	0.2631	-0.45	-0.49
PPM1N	ENST00000324688.4	protein phosphatase, Mg2+/Mn2+ dependent, 1N (putative)	79	2	0	1	1	1	hsa-miR-2355-5p	0.0051	0.0372	0.2567	-0.45	-0.45
PAX6	ENST00000419022.1	paired box 6	191	3	1	1	1	2	hsa-miR-2355-5p	0.0075	0.0533	0.3112	-0.45	-0.61
FAM211A	ENST00000409083.3	family with sequence similarity 211, member A	23	2	1	1	0	1	hsa-miR-2355-5p	0.0071	0.0514	0.3201	-0.44	-0.47
LRTM2	ENST00000543818.1	leucine-rich repeats and transmembrane domains 2	5	2	1	1	0	1	hsa-miR-2355-5p	0.0102	0.0733	0.4438	-0.44	-0.44
PDLIM5	ENST00000437932.1	PDZ and LIM domain 5	1002	3	0	1	2	0	hsa-miR-2355-5p	0.0092	0.0654	0.384	-0.44	-0.59
GPC2	ENST00000292377.2	glypican 2	52	2	1	1	0	1	hsa-miR-2355-5p	0.0046	0.0334	0.2284	-0.44	-0.44
ERRFI1	ENST00000377482.5	ERBB receptor feedback inhibitor 1	3807	2	0	1	1	2	hsa-miR-2355-5p	0.0074	0.0535	0.3493	-0.43	-0.45
GDF11	ENST00000257868.5	growth differentiation factor 11	847	2	0	1	1	2	hsa-miR-2355-5p	0.0063	0.0464	0.3182	-0.43	-0.46
ZFHX3	ENST00000268489.5	zinc finger homeobox 3	57	2	0	1	1	1	hsa-miR-2355-5p	0.0107	0.0772	0.4946	-0.43	-0.45
CAMK2B	ENST00000457475.1	calcium/calmodulin-dependent protein kinase II beta	11	3	0	1	2	1	hsa-miR-2355-5p	0.0046	0.0341	0.2418	-0.43	-0.43
TCEB3	ENST00000418390.2	transcription elongation factor B (SIII), polypeptide 3 (110kDa, elongin A)	3007	2	0	1	1	0	hsa-miR-2355-5p	0.0034	0.0251	0.1703	-0.43	-0.43
AGFG1	ENST00000310078.8	ArfGAP with FG repeats 1	2019	3	2	1	0	0	hsa-miR-2355-5p	0.0131	0.0935	0.5639	-0.42	-0.43
TMEM184B	ENST00000361906.3	transmembrane protein 184B	1362	2	0	1	1	3	hsa-miR-2355-5p	0.0072	0.0524	0.3517	-0.42	-0.64
SOCS2	ENST00000548537.1	suppressor of cytokine signaling 2	89	2	1	1	0	0	hsa-miR-2355-5p	0.0072	0.0519	0.3298	-0.42	-0.42
YWHAH	ENST00000397492.1	tyrosine 3-monooxygenase/tryptophan 5-monooxygenase activation protein, eta polypeptide	7321	2	0	1	1	1	hsa-miR-2355-5p	0.0044	0.0323	0.2223	-0.42	-0.48
HAPLN2	ENST00000255039.1	hyaluronan and proteoglycan link protein 2	5	1	0	1	0	0	hsa-miR-2355-5p	0.0066	0.0468	0.2678	-0.42	-0.42
RHOB	ENST00000272233.4	ras homolog family member B	6532	2	1	1	0	1	hsa-miR-2355-5p	0.0058	0.0422	0.2773	-0.41	-0.42
WNT2B	ENST00000369686.5	wingless-type MMTV integration site family, member 2B	5	4	3	1	0	2	hsa-miR-2355-5p	0.0224	0.1587	0.9226	-0.41	-0.41
SLC25A29	ENST00000392908.3	solute carrier family 25 (mitochondrial carnitine/acylcarnitine carrier), member 29	1101	2	1	1	0	2	hsa-miR-2355-5p	0.0067	0.0484	0.3191	-0.41	-0.41
ARHGAP19	ENST00000358531.4	Rho GTPase activating protein 19	1051	4	0	1	3	0	hsa-miR-2355-5p	0.0082	0.0603	0.4263	-0.41	-0.41
SYNGR3	ENST00000562045.1	synaptogyrin 3	223	2	1	1	0	0	hsa-miR-2355-5p	0.0036	0.0265	0.1826	-0.41	-0.41
NYAP1	ENST00000300179.2	neuronal tyrosine-phosphorylated phosphoinositide-3-kinase adaptor 1	5	2	0	1	1	3	hsa-miR-2355-5p	0.0035	0.0258	0.1853	-0.41	-0.41
IFITM10	ENST00000340134.4	interferon induced transmembrane protein 10	7	2	0	1	1	2	hsa-miR-2355-5p	0.0033	0.024	0.1674	-0.4	-0.55
FLJ27365	ENST00000360737.3	hsa-mir-4763	74	2	1	1	0	3	hsa-miR-2355-5p	0.0053	0.0392	0.2729	-0.4	-0.45
FAM89A	ENST00000366654.4	family with sequence similarity 89, member A	368	2	1	1	0	1	hsa-miR-2355-5p	0.0068	0.049	0.3148	-0.4	-0.51
CD151	ENST00000322008.4	CD151 molecule (Raph blood group)	13919	2	0	1	1	0	hsa-miR-2355-5p	0.0033	0.0238	0.1613	-0.4	-0.4
ZNF671	ENST00000317398.6	zinc finger protein 671	35	2	0	1	1	0	hsa-miR-2355-5p	0.0049	0.0359	0.251	-0.4	-0.4
TFRC	ENST00000540528.1	transferrin receptor	296	2	0	1	1	0	hsa-miR-2355-5p	0.0033	0.0239	0.1657	-0.4	-0.41
NDRG2	ENST00000298687.5	NDRG family member 2	217	2	0	1	1	0	hsa-miR-2355-5p	0.0025	0.0186	0.1289	-0.39	-0.39
LRRC15	ENST00000347624.3	leucine rich repeat containing 15	12	2	1	1	0	1	hsa-miR-2355-5p	0.006	0.0436	0.3049	-0.39	-0.39
LHFPL5	ENST00000360215.1	lipoma HMGIC fusion partner-like 5	5	2	1	1	0	0	hsa-miR-2355-5p	0.0038	0.0279	0.1856	-0.39	-0.39
ADIPOR1	ENST00000340990.5	adiponectin receptor 1	1538	2	0	1	1	0	hsa-miR-2355-5p	0.0034	0.0251	0.1724	-0.39	-0.4
SCRN2	ENST00000407215.3	secernin 2	197	2	0	1	1	0	hsa-miR-2355-5p	0.002	0.0146	0.1041	-0.39	-0.39
NFKBIE	ENST00000275015.5	nuclear factor of kappa light polypeptide gene enhancer in B-cells inhibitor, epsilon	49	2	1	1	0	0	hsa-miR-2355-5p	0.0052	0.0374	0.2292	-0.39	-0.49
TNFRSF13C	ENST00000291232.3	tumor necrosis factor receptor superfamily, member 13C	36	2	0	1	1	3	hsa-miR-2355-5p	0.003	0.022	0.1551	-0.39	-0.72
XAGE5	ENST00000375503.3	X antigen family, member 5	5	1	0	1	0	0	hsa-miR-2355-5p	0.0068	0.0485	0.2927	-0.39	-0.39
MLEC	ENST00000228506.3	malectin	12084	3	1	1	1	3	hsa-miR-2355-5p	0.0116	0.0838	0.5296	-0.39	-0.39
C22orf34	ENST00000400023.1	chromosome 22 open reading frame 34	5	2	0	1	1	0	hsa-miR-2355-5p	0.0027	0.0199	0.1323	-0.39	-0.39
FIBCD1	ENST00000448616.1	fibrinogen C domain containing 1	44	3	1	1	1	6	hsa-miR-2355-5p	0.0051	0.0375	0.2659	-0.38	-0.56
BET1L	ENST00000325147.9	Bet1 golgi vesicular membrane trafficking protein-like	702	2	1	1	0	3	hsa-miR-2355-5p	0.0075	0.0544	0.3516	-0.38	-0.44
NFE2L3	ENST00000056233.3	nuclear factor, erythroid 2-like 3	36	2	0	1	1	1	hsa-miR-2355-5p	0.0074	0.053	0.3192	-0.38	-0.41
GRIK3	ENST00000373091.3	glutamate receptor, ionotropic, kainate 3	7	2	0	1	1	7	hsa-miR-2355-5p	0.0116	0.0844	0.575	-0.38	-0.38
EPS15L1	ENST00000455140.2	epidermal growth factor receptor pathway substrate 15-like 1	57	2	1	1	0	0	hsa-miR-2355-5p	0.0077	0.0558	0.3495	-0.38	-0.38
PHF20	ENST00000439301.1	PHD finger protein 20	191	3	1	1	1	2	hsa-miR-2355-5p	0.0119	0.0857	0.5405	-0.38	-0.4
RARA	ENST00000425707.3	retinoic acid receptor, alpha	560	2	1	1	0	0	hsa-miR-2355-5p	0.0046	0.0336	0.2245	-0.38	-0.38
MGST2	ENST00000506797.1	microsomal glutathione S-transferase 2	595	1	0	1	0	0	hsa-miR-2355-5p	0.0032	0.0231	0.1561	-0.38	-0.38
ARHGEF33	ENST00000409978.1	Rho guanine nucleotide exchange factor (GEF) 33	9	2	1	1	0	0	hsa-miR-2355-5p	0.0062	0.045	0.2884	-0.38	-0.38
AP3S2	ENST00000336418.4	adaptor-related protein complex 3, sigma 2 subunit	985	2	1	1	0	0	hsa-miR-2355-5p	0.0045	0.0324	0.2094	-0.38	-0.38
GALNT16	ENST00000337827.4	UDP-N-acetyl-alpha-D-galactosamine:polypeptide N-acetylgalactosaminyltransferase 16	35	2	1	1	0	0	hsa-miR-2355-5p	0.0064	0.0458	0.285	-0.38	-0.38
FTSJ2	ENST00000440306.2	FtsJ RNA methyltransferase homolog 2 (E. coli)	2880	1	0	1	0	1	hsa-miR-2355-5p	0.0065	0.0466	0.2865	-0.37	-0.37
BCL2L2-PABPN1	ENST00000553781.1	BCL2L2-PABPN1 readthrough	110	2	1	1	0	1	hsa-miR-2355-5p	0.006	0.0432	0.2766	-0.37	-0.41
MYOZ3	ENST00000297130.4	myozenin 3	8	3	0	1	2	1	hsa-miR-2355-5p	0.007	0.0506	0.3253	-0.37	-0.37
FGFBP3	ENST00000311575.5	fibroblast growth factor binding protein 3	148	2	0	1	1	2	hsa-miR-2355-5p	0.0034	0.025	0.1752	-0.37	-0.37
SLC25A25	ENST00000373069.5	solute carrier family 25 (mitochondrial carrier; phosphate carrier), member 25	3454	2	0	1	1	1	hsa-miR-2355-5p	0.0031	0.0228	0.1572	-0.36	-0.37
TMEM140	ENST00000275767.3	transmembrane protein 140	858	2	0	1	1	1	hsa-miR-2355-5p	0.0046	0.0334	0.2207	-0.36	-0.36
MMD2	ENST00000406755.1	monocyte to macrophage differentiation-associated 2	5	2	0	1	1	0	hsa-miR-2355-5p	0.0051	0.037	0.248	-0.36	-0.36
C15orf62	ENST00000344320.6	chromosome 15 open reading frame 62	8	2	0	1	1	0	hsa-miR-2355-5p	0.0029	0.0213	0.1511	-0.36	-0.36
MALL	ENST00000272462.2	mal, T-cell differentiation protein-like	5	3	0	1	2	2	hsa-miR-2355-5p	0.0035	0.0256	0.1836	-0.36	-0.36
HIST3H2A	ENST00000366695.2	histone cluster 3, H2a	2164	2	0	1	1	0	hsa-miR-2355-5p	0.0041	0.0298	0.2005	-0.36	-0.36
KLHL23	ENST00000392647.2	kelch-like family member 23	791	2	0	1	1	0	hsa-miR-2355-5p	0.0065	0.0472	0.2985	-0.36	-0.36
LRTM1	ENST00000273286.5	leucine-rich repeats and transmembrane domains 1	5	1	0	1	0	0	hsa-miR-2355-5p	0.0031	0.0225	0.1453	-0.36	-0.36
CPLX2	ENST00000359546.4	complexin 2	5	2	0	1	1	4	hsa-miR-2355-5p	0.0058	0.0428	0.3058	-0.36	-0.36
FAM120AOS	ENST00000423591.1	family with sequence similarity 120A opposite strand	258	2	0	1	1	1	hsa-miR-2355-5p	0.0062	0.0448	0.2836	-0.36	-0.4
CASP8	ENST00000392259.2	caspase 8, apoptosis-related cysteine peptidase	64	2	0	1	1	0	hsa-miR-2355-5p	0.0057	0.0413	0.2765	-0.36	-0.36
AL049840.1	ENST00000429169.1	Uncharacterized protein; cDNA FLJ53535	5	2	0	1	1	0	hsa-miR-2355-5p	0.0033	0.0241	0.1665	-0.35	-0.35
DPH1	ENST00000263083.6	diphthamide biosynthesis 1	2807	2	0	1	1	1	hsa-miR-2355-5p	0.0075	0.0541	0.3343	-0.35	-0.35
CTSO	ENST00000433477.3	cathepsin O	5	2	1	1	0	2	hsa-miR-2355-5p	0.0043	0.0314	0.2034	-0.35	-0.5
FAM109B	ENST00000321753.3	family with sequence similarity 109, member B	78	2	0	1	1	2	hsa-miR-2355-5p	0.005	0.0364	0.2554	-0.35	-0.35
STX4	ENST00000313843.3	syntaxin 4	53	2	1	1	0	0	hsa-miR-2355-5p	0.006	0.0437	0.2975	-0.35	-0.39
SLC35F2	ENST00000525071.1	solute carrier family 35, member F2	209	2	0	1	1	1	hsa-miR-2355-5p	0.0049	0.0356	0.2442	-0.35	-0.35
ID1	ENST00000376105.3	inhibitor of DNA binding 1, dominant negative helix-loop-helix protein	7992	2	1	1	0	0	hsa-miR-2355-5p	0.0051	0.0371	0.2397	-0.35	-0.47
FAM109A	ENST00000361483.3	family with sequence similarity 109, member A	780	2	0	1	1	1	hsa-miR-2355-5p	0.0043	0.0313	0.2202	-0.34	-0.34
PTGES	ENST00000340607.4	prostaglandin E synthase	248	2	0	1	1	0	hsa-miR-2355-5p	0.0034	0.0248	0.1718	-0.34	-0.34
WNT10B	ENST00000407467.1	wingless-type MMTV integration site family, member 10B	13	2	1	1	0	1	hsa-miR-2355-5p	0.0027	0.0198	0.1404	-0.34	-0.34
FBXO47	ENST00000378079.2	F-box protein 47	5	1	0	1	0	0	hsa-miR-2355-5p	0.0049	0.0354	0.2135	-0.34	-0.34
DSC3	ENST00000434452.1	desmocollin 3	390	3	1	1	1	1	hsa-miR-2355-5p	0.01	0.0721	0.4552	-0.34	-0.38
FAM84A	ENST00000295092.2	family with sequence similarity 84, member A	69	2	1	1	0	1	hsa-miR-2355-5p	0.0061	0.0437	0.2778	-0.34	-0.4
ABI3	ENST00000225941.1	ABI family, member 3	12	2	0	1	1	0	hsa-miR-2355-5p	0.003	0.0216	0.1497	-0.34	-0.34
PIGC	ENST00000344529.4	phosphatidylinositol glycan anchor biosynthesis, class C	41	1	0	1	0	0	hsa-miR-2355-5p	0.0034	0.0248	0.158	-0.34	-0.34
RLBP1	ENST00000268125.5	retinaldehyde binding protein 1	5	1	0	1	0	0	hsa-miR-2355-5p	0.0062	0.0448	0.2761	-0.34	-0.34
PAIP2B	ENST00000244221.8	poly(A) binding protein interacting protein 2B	42	2	1	1	0	2	hsa-miR-2355-5p	0.0048	0.0344	0.2186	-0.33	-0.54
HES2	ENST00000377834.4	hairy and enhancer of split 2 (Drosophila)	5	2	1	1	0	1	hsa-miR-2355-5p	0.0069	0.0502	0.3256	-0.33	-0.33
WDR45B	ENST00000392325.4	WD repeat domain 45B	962	2	0	1	1	0	hsa-miR-2355-5p	0.0038	0.0275	0.1863	-0.33	-0.33
SVOP	ENST00000299134.5	SV2 related protein homolog (rat)	8	2	0	1	1	2	hsa-miR-2355-5p	0.0047	0.0348	0.2469	-0.33	-0.53
DTNA	ENST00000283365.9	dystrobrevin, alpha	144	2	1	1	0	1	hsa-miR-2355-5p	0.0091	0.0651	0.4025	-0.33	-0.33
ALDH4A1	ENST00000375341.3	aldehyde dehydrogenase 4 family, member A1	520	3	1	1	1	0	hsa-miR-2355-5p	0.0057	0.0416	0.278	-0.33	-0.33
ELF3	ENST00000367284.5	E74-like factor 3 (ets domain transcription factor, epithelial-specific )	231	2	1	1	0	0	hsa-miR-2355-5p	0.0066	0.0474	0.2846	-0.33	-0.33
RP11-455G16.1	ENST00000326780.3	Uncharacterized protein	5	2	0	1	1	0	hsa-miR-2355-5p	0.0035	0.0253	0.1761	-0.33	-0.33
RNF113B	ENST00000267291.6	ring finger protein 113B	5	1	0	1	0	0	hsa-miR-2355-5p	0.0027	0.0199	0.1344	-0.32	-0.32
EFCAB11	ENST00000316738.7	EF-hand calcium binding domain 11	25	1	0	1	0	0	hsa-miR-2355-5p	0.0024	0.0179	0.1199	-0.32	-0.32
SASH3	ENST00000356892.3	SAM and SH3 domain containing 3	5	2	0	1	1	1	hsa-miR-2355-5p	0.0024	0.0175	0.1252	-0.32	-0.32
NUDT4	ENST00000337179.5	nudix (nucleoside diphosphate linked moiety X)-type motif 4	41	1	0	1	0	2	hsa-miR-2355-5p	0.0086	0.0619	0.3969	-0.32	-0.32
ZNF324B	ENST00000336614.4	zinc finger protein 324B	19	2	0	1	1	1	hsa-miR-2355-5p	0.0047	0.0342	0.2349	-0.32	-0.32
PYGO1	ENST00000302000.6	pygopus homolog 1 (Drosophila)	104	2	1	1	0	0	hsa-miR-2355-5p	0.0089	0.0644	0.4088	-0.32	-0.36
NEURL1B	ENST00000369800.5	neuralized homolog 1B (Drosophila)	5	2	1	1	0	2	hsa-miR-2355-5p	0.0091	0.0664	0.4374	-0.32	-0.32
PRADC1	ENST00000258083.2	protease-associated domain containing 1	1586	1	0	1	0	1	hsa-miR-2355-5p	0.0036	0.0265	0.177	-0.32	-0.32
IL23A	ENST00000228534.4	interleukin 23, alpha subunit p19	33	1	0	1	0	2	hsa-miR-2355-5p	0.0025	0.0185	0.1292	-0.32	-0.32
NEU1	ENST00000375631.4	sialidase 1 (lysosomal sialidase)	6000	2	1	1	0	0	hsa-miR-2355-5p	0.0036	0.0262	0.1757	-0.32	-0.46
RCN1	ENST00000054950.3	reticulocalbin 1, EF-hand calcium binding domain	213	1	0	1	0	0	hsa-miR-2355-5p	0.0079	0.0565	0.3485	-0.32	-0.32
C15orf38-AP3S2	ENST00000398333.3	C15orf38-AP3S2 readthrough	985	2	1	1	0	0	hsa-miR-2355-5p	0.0045	0.0327	0.2117	-0.32	-0.32
LMX1B	ENST00000355497.5	LIM homeobox transcription factor 1, beta	8	2	1	1	0	2	hsa-miR-2355-5p	0.0046	0.0338	0.2397	-0.32	-0.32
UCK1	ENST00000372208.3	uridine-cytidine kinase 1	263	2	0	1	1	1	hsa-miR-2355-5p	0.0047	0.0343	0.2314	-0.31	-0.32
ZNF584	ENST00000599238.1	zinc finger protein 584	282	2	1	1	0	1	hsa-miR-2355-5p	0.0043	0.0309	0.2023	-0.31	-0.49
PEX19	ENST00000368072.5	peroxisomal biogenesis factor 19	1804	2	0	1	1	2	hsa-miR-2355-5p	0.0042	0.031	0.21	-0.31	-0.31
KIRREL	ENST00000368172.1	kin of IRRE like (Drosophila)	493	3	1	1	1	4	hsa-miR-2355-5p	0.009	0.0655	0.4516	-0.31	-0.34
ARL9	ENST00000360096.2	ADP-ribosylation factor-like 9	5	1	0	1	0	0	hsa-miR-2355-5p	0.0055	0.0393	0.2323	-0.31	-0.31
SNAPIN	ENST00000368685.5	SNAP-associated protein	1843	1	0	1	0	0	hsa-miR-2355-5p	0.0062	0.0438	0.2471	-0.31	-0.35
LRRC55	ENST00000497933.1	leucine rich repeat containing 55	5	4	0	1	3	1	hsa-miR-2355-5p	0.0048	0.0354	0.2508	-0.31	-0.31
PABPN1	ENST00000397276.2	poly(A) binding protein, nuclear 1	110	2	1	1	0	1	hsa-miR-2355-5p	0.0065	0.0471	0.3033	-0.31	-0.32
NFAM1	ENST00000329021.5	NFAT activating protein with ITAM motif 1	7	3	0	1	2	4	hsa-miR-2355-5p	0.0029	0.0216	0.1567	-0.31	-0.51
TBKBP1	ENST00000361722.3	TBK1 binding protein 1	173	3	1	1	1	4	hsa-miR-2355-5p	0.0067	0.0494	0.3416	-0.31	-0.31
SAP30BP	ENST00000584667.1	SAP30 binding protein	867	2	1	1	0	1	hsa-miR-2355-5p	0.0045	0.0323	0.21	-0.31	-0.43
AC009892.10	ENST00000456337.1	Uncharacterized protein	5	1	0	1	0	0	hsa-miR-2355-5p	0.001	0.0075	0.0536	-0.3	-0.3
TECTA	ENST00000392793.1	tectorin alpha	19	2	1	1	0	0	hsa-miR-2355-5p	0.0086	0.0621	0.3932	-0.3	-0.3
PCMTD2	ENST00000308824.6	protein-L-isoaspartate (D-aspartate) O-methyltransferase domain containing 2	476	3	0	1	2	0	hsa-miR-2355-5p	0.0052	0.0383	0.2626	-0.3	-0.3
KLHL21	ENST00000377663.3	kelch-like family member 21	45	2	0	1	1	2	hsa-miR-2355-5p	0.0063	0.046	0.3115	-0.3	-0.3
ST6GAL1	ENST00000169298.3	ST6 beta-galactosamide alpha-2,6-sialyltranferase 1	549	1	0	1	0	2	hsa-miR-2355-5p	0.008	0.0576	0.3651	-0.3	-0.31
RPL41	ENST00000546591.1	ribosomal protein L41	245	1	0	1	0	0	hsa-miR-2355-5p	0.0021	0.0152	0.1021	-0.3	-0.3
FAM26D	ENST00000368597.2	family with sequence similarity 26, member D	5	1	0	1	0	0	hsa-miR-2355-5p	0.0034	0.0245	0.1568	-0.3	-0.3
NEIL3	ENST00000264596.3	nei endonuclease VIII-like 3 (E. coli)	500	1	0	1	0	0	hsa-miR-2355-5p	0.0031	0.023	0.1549	-0.3	-0.3
ENAM	ENST00000396073.3	enamelin	5	3	0	1	2	0	hsa-miR-2355-5p	0.0048	0.0355	0.2475	-0.3	-0.3
CCL4L1	ENST00000586598.1	chemokine (C-C motif) ligand 4-like 1	5	1	0	1	0	3	hsa-miR-2355-5p	0.0048	0.0351	0.2431	-0.3	-0.3
DUSP2	ENST00000288943.4	dual specificity phosphatase 2	41	2	1	1	0	0	hsa-miR-2355-5p	0.0028	0.0201	0.1364	-0.3	-0.3
ESCO2	ENST00000305188.8	establishment of sister chromatid cohesion N-acetyltransferase 2	157	1	0	1	0	0	hsa-miR-2355-5p	0.0091	0.0641	0.3437	-0.3	-0.3
CYTH1	ENST00000585509.1	cytohesin 1	553	2	1	1	0	0	hsa-miR-2355-5p	0.0061	0.0439	0.2726	-0.3	-0.3
C8orf74	ENST00000304519.5	chromosome 8 open reading frame 74	5	1	0	1	0	0	hsa-miR-2355-5p	0.0021	0.0151	0.1059	-0.3	-0.3
SYNGR1	ENST00000328933.5	synaptogyrin 1	101	3	1	1	1	1	hsa-miR-2355-5p	0.007	0.0512	0.3562	-0.3	-0.3
HOXD4	ENST00000306324.3	homeobox D4	214	2	1	1	0	2	hsa-miR-2355-5p	0.0059	0.0429	0.2888	-0.3	-0.33
TM4SF1	ENST00000472441.1	transmembrane 4 L six family member 1	1401	2	0	1	1	2	hsa-miR-2355-5p	0.0039	0.0284	0.1968	-0.3	-0.35
IDO2	ENST00000502986.2	indoleamine 2,3-dioxygenase 2	5	1	0	1	0	0	hsa-miR-2355-5p	0.0039	0.0283	0.1792	-0.29	-0.29
RNF112	ENST00000461366.1	ring finger protein 112	27	1	0	1	0	1	hsa-miR-2355-5p	0.0039	0.0289	0.2006	-0.29	-0.29
LMX1A	ENST00000342310.3	LIM homeobox transcription factor 1, alpha	5	2	0	1	1	4	hsa-miR-2355-5p	0.0067	0.0487	0.3394	-0.29	-0.29
ELAVL3	ENST00000359227.3	ELAV like neuron-specific RNA binding protein 3	5	1	0	1	0	0	hsa-miR-2355-5p	0.0079	0.0567	0.3563	-0.29	-0.29
MFAP3L	ENST00000393704.3	microfibrillar-associated protein 3-like	69	2	0	1	1	1	hsa-miR-2355-5p	0.0085	0.0616	0.3877	-0.29	-0.31
RSPO4	ENST00000217260.4	R-spondin 4	5	3	1	1	1	1	hsa-miR-2355-5p	0.0036	0.0262	0.1881	-0.29	-0.29
ART1	ENST00000250693.1	ADP-ribosyltransferase 1	5	1	0	1	0	0	hsa-miR-2355-5p	0.0028	0.0202	0.1322	-0.29	-0.29
HTR4	ENST00000377888.3	5-hydroxytryptamine (serotonin) receptor 4, G protein-coupled	5	2	1	1	0	0	hsa-miR-2355-5p	0.008	0.0572	0.3515	-0.29	-0.29
ARRDC2	ENST00000379656.3	arrestin domain containing 2	144	2	0	1	1	2	hsa-miR-2355-5p	0.003	0.0221	0.157	-0.29	-0.29
PSEN1	ENST00000344094.3	presenilin 1	1340	3	0	1	2	0	hsa-miR-2355-5p	0.0064	0.0467	0.3134	-0.29	-0.33
OSBPL5	ENST00000478260.1	oxysterol binding protein-like 5	215	2	1	1	0	0	hsa-miR-2355-5p	0.0043	0.0311	0.1953	-0.29	-0.37
TMEM78	ENST00000323223.2	transmembrane protein 78	5	2	0	1	1	0	hsa-miR-2355-5p	0.0041	0.03	0.2021	-0.29	-0.29
ITM2C	ENST00000326407.6	integral membrane protein 2C	67220	1	0	1	0	2	hsa-miR-2355-5p	0.0055	0.04	0.2601	-0.29	-0.29
SYPL1	ENST00000470347.1	synaptophysin-like 1	2423	1	0	1	0	0	hsa-miR-2355-5p	0.0031	0.0222	0.1438	-0.29	-0.29
GFRA2	ENST00000524240.1	GDNF family receptor alpha 2	13	3	1	1	1	2	hsa-miR-2355-5p	0.004	0.0295	0.2064	-0.29	-0.35
PODXL	ENST00000541194.1	podocalyxin-like	2928	3	1	1	1	1	hsa-miR-2355-5p	0.0084	0.0618	0.4365	-0.29	-0.29
PDK2	ENST00000503176.1	pyruvate dehydrogenase kinase, isozyme 2	681	3	0	1	2	0	hsa-miR-2355-5p	0.0028	0.0207	0.1439	-0.29	-0.29
S100A14	ENST00000476873.1	S100 calcium binding protein A14	5	1	0	1	0	2	hsa-miR-2355-5p	0.0024	0.0178	0.1252	-0.29	-0.29
CMAS	ENST00000229329.2	cytidine monophosphate N-acetylneuraminic acid synthetase	444	1	0	1	0	0	hsa-miR-2355-5p	0.0026	0.0188	0.1229	-0.29	-0.32
IL10RA	ENST00000227752.3	interleukin 10 receptor, alpha	5	2	0	1	1	0	hsa-miR-2355-5p	0.0046	0.0341	0.244	-0.29	-0.33
SLC22A23	ENST00000436008.2	solute carrier family 22, member 23	353	4	0	1	3	0	hsa-miR-2355-5p	0.0028	0.0208	0.1484	-0.29	-0.32
KIAA1024L	ENST00000564719.1	KIAA1024-like	5	2	0	1	1	0	hsa-miR-2355-5p	0.0054	0.0388	0.2524	-0.29	-0.29
BLOC1S3	ENST00000433642.2	biogenesis of lysosomal organelles complex-1, subunit 3	182	1	0	1	0	2	hsa-miR-2355-5p	0.0019	0.0143	0.1037	-0.29	-0.29
OLAH	ENST00000378228.3	oleoyl-ACP hydrolase	5	1	0	1	0	0	hsa-miR-2355-5p	0.0035	0.0256	0.1714	-0.28	-0.28
ZNF24	ENST00000589881.1	zinc finger protein 24	1796	3	0	1	2	1	hsa-miR-2355-5p	0.0044	0.0324	0.2198	-0.28	-0.34
FAM96A	ENST00000557835.1	family with sequence similarity 96, member A	191	2	0	1	1	0	hsa-miR-2355-5p	0.0034	0.0246	0.1717	-0.28	-0.28
ULBP2	ENST00000367351.3	UL16 binding protein 2	5	1	0	1	0	0	hsa-miR-2355-5p	0.0033	0.0242	0.1624	-0.28	-0.28
DYNC1LI2	ENST00000258198.2	dynein, cytoplasmic 1, light intermediate chain 2	137	2	0	1	1	1	hsa-miR-2355-5p	0.0048	0.0351	0.2384	-0.28	-0.34
PER2	ENST00000254658.3	period circadian clock 2	106	3	0	1	2	3	hsa-miR-2355-5p	0.0047	0.0342	0.2451	-0.28	-0.28
PBX2	ENST00000375050.4	pre-B-cell leukemia homeobox 2	98	3	0	1	2	1	hsa-miR-2355-5p	0.004	0.0297	0.2107	-0.28	-0.39
GCN1L1	ENST00000300648.6	GCN1 general control of amino-acid synthesis 1-like 1 (yeast)	1283	1	0	1	0	1	hsa-miR-2355-5p	0.004	0.0293	0.2096	-0.28	-0.29
PSKH1	ENST00000291041.5	protein serine kinase H1	699	2	1	1	0	0	hsa-miR-2355-5p	0.0066	0.0476	0.3121	-0.28	-0.28
DOK6	ENST00000382713.5	docking protein 6	8	3	0	1	2	2	hsa-miR-2355-5p	0.0107	0.0778	0.5166	-0.28	-0.28
TVP23A	ENST00000299866.8	trans-golgi network vesicle protein 23 homolog A (S. cerevisiae)	5	2	1	1	0	2	hsa-miR-2355-5p	0.0047	0.0345	0.2407	-0.28	-0.28
ZFP14	ENST00000270001.7	ZFP14 zinc finger protein	109	3	1	1	1	0	hsa-miR-2355-5p	0.0096	0.0689	0.4363	-0.28	-0.3
C12orf74	ENST00000544406.2	chromosome 12 open reading frame 74	5	1	0	1	0	0	hsa-miR-2355-5p	0.0043	0.0312	0.2013	-0.28	-0.28
CACFD1	ENST00000291722.7	calcium channel flower domain containing 1	1315	2	0	1	1	1	hsa-miR-2355-5p	0.0036	0.0264	0.1767	-0.27	-0.27
PRTFDC1	ENST00000376378.1	phosphoribosyl transferase domain containing 1	155	1	0	1	0	1	hsa-miR-2355-5p	0.0024	0.0173	0.1204	-0.27	-0.28
CDH11	ENST00000394156.3	cadherin 11, type 2, OB-cadherin (osteoblast)	448	4	1	1	2	1	hsa-miR-2355-5p	0.0049	0.0355	0.2291	-0.27	-0.55
PLIN1	ENST00000300055.5	perilipin 1	10	2	1	1	0	0	hsa-miR-2355-5p	0.0032	0.0231	0.157	-0.27	-0.27
GDF5OS	ENST00000374375.1	growth differentiation factor 5 opposite strand	122	1	0	1	0	3	hsa-miR-2355-5p	0.0018	0.0135	0.0939	-0.27	-0.28
PPARGC1B	ENST00000309241.5	peroxisome proliferator-activated receptor gamma, coactivator 1 beta	12	4	1	1	2	1	hsa-miR-2355-5p	0.0103	0.0749	0.4902	-0.27	-0.35
MAPK13	ENST00000373766.5	mitogen-activated protein kinase 13	499	2	1	1	0	1	hsa-miR-2355-5p	0.0051	0.0374	0.2523	-0.27	-0.28
FAM98C	ENST00000588262.1	family with sequence similarity 98, member C	155	1	0	1	0	0	hsa-miR-2355-5p	0.0022	0.0158	0.1068	-0.27	-0.27
PSME1	ENST00000382708.3	proteasome (prosome, macropain) activator subunit 1 (PA28 alpha)	1179	1	0	1	0	0	hsa-miR-2355-5p	0.0022	0.0158	0.1062	-0.27	-0.27
SBF2	ENST00000256190.8	SET binding factor 2	65	1	0	1	0	0	hsa-miR-2355-5p	0.0073	0.0515	0.2878	-0.27	-0.3
ST3GAL1	ENST00000319914.5	ST3 beta-galactoside alpha-2,3-sialyltransferase 1	59	3	0	1	2	3	hsa-miR-2355-5p	0.0037	0.0274	0.1941	-0.27	-0.36
AC079341.1	ENST00000424958.1	Uncharacterized protein	5	1	0	1	0	0	hsa-miR-2355-5p	0.0035	0.0252	0.1624	-0.27	-0.27
COPS7A	ENST00000534947.1	COP9 signalosome subunit 7A	124	2	0	1	1	0	hsa-miR-2355-5p	0.0028	0.0206	0.1373	-0.27	-0.35
EPC1	ENST00000319778.6	enhancer of polycomb homolog 1 (Drosophila)	102	2	0	1	1	2	hsa-miR-2355-5p	0.0045	0.0331	0.2272	-0.27	-0.52
FAM83C	ENST00000374408.3	family with sequence similarity 83, member C	5	2	1	1	0	1	hsa-miR-2355-5p	0.0044	0.032	0.2219	-0.27	-0.27
CABP2	ENST00000353903.5	calcium binding protein 2	5	1	0	1	0	0	hsa-miR-2355-5p	0.0016	0.0117	0.0842	-0.26	-0.26
SH2D5	ENST00000375031.1	SH2 domain containing 5	7	1	0	1	0	2	hsa-miR-2355-5p	0.0033	0.0242	0.1728	-0.26	-0.26
ASB12	ENST00000362002.2	ankyrin repeat and SOCS box containing 12	5	1	0	1	0	0	hsa-miR-2355-5p	0.002	0.0149	0.1007	-0.26	-0.26
ARHGAP6	ENST00000380736.1	Rho GTPase activating protein 6	12	1	0	1	0	0	hsa-miR-2355-5p	0.0074	0.0533	0.3318	-0.26	-0.26
FLJ20306	ENST00000601673.1	CDNA FLJ20306 fis, clone HEP06881; Putative uncharacterized protein FLJ20306; Uncharacterized protein	5	1	0	1	0	0	hsa-miR-2355-5p	0.0039	0.0283	0.1856	-0.26	-0.26
NAA40	ENST00000377793.4	N(alpha)-acetyltransferase 40, NatD catalytic subunit	217	1	0	1	0	2	hsa-miR-2355-5p	0.0037	0.0269	0.1905	-0.26	-0.29
GLIPR2	ENST00000396613.3	GLI pathogenesis-related 2	218	2	0	1	1	1	hsa-miR-2355-5p	0.0014	0.0106	0.0773	-0.26	-0.26
CDH1	ENST00000261769.5	cadherin 1, type 1, E-cadherin (epithelial)	128	3	2	1	0	0	hsa-miR-2355-5p	0.0036	0.0264	0.1815	-0.26	-0.31
C1orf229	ENST00000408893.2	chromosome 1 open reading frame 229	5	2	0	1	1	0	hsa-miR-2355-5p	0.003	0.0216	0.1463	-0.26	-0.26
CNTN6	ENST00000446702.2	contactin 6	5	1	0	1	0	0	hsa-miR-2355-5p	0.0063	0.0453	0.2921	-0.26	-0.26
ZNF35	ENST00000396056.2	zinc finger protein 35	71	2	0	1	1	0	hsa-miR-2355-5p	0.0039	0.0287	0.1983	-0.26	-0.26
GJB4	ENST00000339480.1	gap junction protein, beta 4, 30.3kDa	5	1	0	1	0	1	hsa-miR-2355-5p	0.0058	0.0412	0.2461	-0.26	-0.26
C7orf41	ENST00000324453.8	chromosome 7 open reading frame 41	235	1	0	1	0	0	hsa-miR-2355-5p	0.0039	0.0282	0.1841	-0.26	-0.28
SLITRK3	ENST00000475390.1	SLIT and NTRK-like family, member 3	5	2	0	1	1	1	hsa-miR-2355-5p	0.0048	0.0351	0.2397	-0.26	-0.42
ZBTB46	ENST00000245663.4	zinc finger and BTB domain containing 46	71	1	0	1	0	2	hsa-miR-2355-5p	0.0079	0.0572	0.3786	-0.26	-0.26
FMNL3	ENST00000335154.5	formin-like 3	132	4	2	1	1	1	hsa-miR-2355-5p	0.0061	0.0446	0.2988	-0.26	-1.24
CTCFL	ENST00000423479.3	CCCTC-binding factor (zinc finger protein)-like	5	1	0	1	0	0	hsa-miR-2355-5p	0.0046	0.0333	0.213	-0.26	-0.26
RCBTB1	ENST00000258646.3	regulator of chromosome condensation (RCC1) and BTB (POZ) domain containing protein 1	9	2	0	1	1	0	hsa-miR-2355-5p	0.0058	0.0425	0.2834	-0.26	-0.26
CTSL	ENST00000343150.5	cathepsin L	4520	1	0	1	0	0	hsa-miR-2355-5p	0.0038	0.0272	0.1723	-0.26	-0.26
RAB11FIP3	ENST00000262305.4	RAB11 family interacting protein 3 (class II)	71	2	0	1	1	0	hsa-miR-2355-5p	0.002	0.0147	0.1045	-0.25	-0.27
UNC119B	ENST00000344651.4	unc-119 homolog B (C. elegans)	5	1	0	1	0	3	hsa-miR-2355-5p	0.0073	0.0525	0.3414	-0.25	-0.25
SLC1A6	ENST00000598504.1	solute carrier family 1 (high affinity aspartate/glutamate transporter), member 6	7	2	0	1	1	0	hsa-miR-2355-5p	0.002	0.015	0.1052	-0.25	-0.25
BLMH	ENST00000261714.6	bleomycin hydrolase	1511	1	0	1	0	0	hsa-miR-2355-5p	0.0073	0.0523	0.3227	-0.25	-0.25
CDKN2A	ENST00000498124.1	cyclin-dependent kinase inhibitor 2A	354	1	0	1	0	0	hsa-miR-2355-5p	0.0023	0.0171	0.1138	-0.25	-0.25
MYL9	ENST00000279022.2	myosin, light chain 9, regulatory	1779	1	0	1	0	1	hsa-miR-2355-5p	0.0024	0.0174	0.1198	-0.25	-0.32
MIDN	ENST00000591446.2	midnolin	621	2	0	1	1	0	hsa-miR-2355-5p	0.0023	0.0166	0.1172	-0.25	-0.25
PAX5	ENST00000358127.4	paired box 5	5	3	1	1	1	3	hsa-miR-2355-5p	0.0105	0.0763	0.517	-0.25	-0.25
SLC25A48	ENST00000274513.5	solute carrier family 25, member 48	5	1	0	1	0	0	hsa-miR-2355-5p	0.0058	0.0419	0.2583	-0.25	-0.25
VPS35	ENST00000299138.7	vacuolar protein sorting 35 homolog (S. cerevisiae)	1801	3	0	1	2	3	hsa-miR-2355-5p	0.0039	0.0288	0.1976	-0.25	-0.61
XKRX	ENST00000468904.1	XK, Kell blood group complex subunit-related, X-linked	11	1	0	1	0	0	hsa-miR-2355-5p	0.0047	0.0338	0.2066	-0.25	-0.25
SLC52A3	ENST00000381944.3	solute carrier family 52 (riboflavin transporter), member 3	5	3	1	1	1	2	hsa-miR-2355-5p	0.0035	0.0259	0.1829	-0.25	-0.25
TBL2	ENST00000305632.5	transducin (beta)-like 2	990	1	0	1	0	1	hsa-miR-2355-5p	0.003	0.0216	0.14	-0.25	-0.26
LY6D	ENST00000301263.4	lymphocyte antigen 6 complex, locus D	5	1	0	1	0	0	hsa-miR-2355-5p	0.002	0.0148	0.1013	-0.25	-0.25
AC008060.7	ENST00000401499.1	HCG2000720; Hypothetical gene supported by AK054822; Uncharacterized protein	5	1	0	1	0	0	hsa-miR-2355-5p	0.0017	0.0123	0.084	-0.25	-0.25
TAOK1	ENST00000261716.3	TAO kinase 1	164	6	1	1	4	0	hsa-miR-2355-5p	0.0107	0.0784	0.5356	-0.25	-0.25
SLC25A21-AS1	ENST00000556667.1	SLC25A21 antisense RNA 1	50	1	0	1	0	1	hsa-miR-2355-5p	0.0034	0.0246	0.1631	-0.25	-0.28
RANBP9	ENST00000011619.3	RAN binding protein 9	885	1	0	1	0	0	hsa-miR-2355-5p	0.0037	0.0269	0.179	-0.25	-0.25
GDAP1	ENST00000220822.7	ganglioside induced differentiation associated protein 1	37	1	0	1	0	1	hsa-miR-2355-5p	0.0063	0.0454	0.2948	-0.25	-0.25
ING5	ENST00000313552.6	inhibitor of growth family, member 5	529	3	0	1	2	1	hsa-miR-2355-5p	0.0033	0.0246	0.1763	-0.25	-0.33
KRBOX4	ENST00000360017.5	KRAB box domain containing 4	162	1	0	1	0	1	hsa-miR-2355-5p	0.0021	0.0152	0.1026	-0.24	-0.24
HMBS	ENST00000392841.1	hydroxymethylbilane synthase	253	1	0	1	0	0	hsa-miR-2355-5p	0.0022	0.0157	0.1067	-0.24	-0.24
RAC2	ENST00000249071.6	ras-related C3 botulinum toxin substrate 2 (rho family, small GTP binding protein Rac2)	38	1	0	1	0	0	hsa-miR-2355-5p	0.0037	0.0264	0.1679	-0.24	-0.24
PRELID2	ENST00000334744.4	PRELI domain containing 2	63	2	0	1	1	2	hsa-miR-2355-5p	0.0049	0.0354	0.2354	-0.24	-0.36
NAGS	ENST00000293404.3	N-acetylglutamate synthase	562	2	1	1	0	2	hsa-miR-2355-5p	0.0043	0.0314	0.1995	-0.24	-0.39
RXRB	ENST00000374685.4	retinoid X receptor, beta	46	3	0	1	2	0	hsa-miR-2355-5p	0.0029	0.0212	0.1494	-0.24	-0.41
KIAA1199	ENST00000220244.3	KIAA1199	660	3	0	1	2	2	hsa-miR-2355-5p	0.0037	0.0274	0.197	-0.24	-0.24
MYBPC3	ENST00000545968.1	myosin binding protein C, cardiac	5	2	0	1	1	0	hsa-miR-2355-5p	0.0032	0.0236	0.167	-0.24	-0.24
SLFN5	ENST00000299977.4	schlafen family member 5	195	6	0	1	5	1	hsa-miR-2355-5p	0.0064	0.0466	0.3204	-0.24	-0.39
HMGCL	ENST00000374490.3	3-hydroxymethyl-3-methylglutaryl-CoA lyase	1129	1	0	1	0	1	hsa-miR-2355-5p	0.004	0.029	0.1914	-0.24	-0.24
SARS	ENST00000369923.4	seryl-tRNA synthetase	20549	1	0	1	0	3	hsa-miR-2355-5p	0.0029	0.0208	0.1414	-0.24	-0.26
KLK6	ENST00000376851.3	kallikrein-related peptidase 6	5	1	0	1	0	0	hsa-miR-2355-5p	0.0039	0.0281	0.187	-0.24	-0.24
RGS16	ENST00000367558.5	regulator of G-protein signaling 16	7	2	1	1	0	0	hsa-miR-2355-5p	0.0034	0.0249	0.1685	-0.24	-0.31
CFHR4	ENST00000608469.1	complement factor H-related 4	5	3	0	1	2	1	hsa-miR-2355-5p	0.0013	0.0097	0.0675	-0.24	-0.56
CDCP2	ENST00000371330.1	CUB domain containing protein 2	5	1	0	1	0	1	hsa-miR-2355-5p	0.0033	0.0244	0.1747	-0.24	-0.24
MAPRE1	ENST00000375571.5	microtubule-associated protein, RP/EB family, member 1	39	2	0	1	1	2	hsa-miR-2355-5p	0.0034	0.0246	0.1719	-0.24	-0.37
DPP3	ENST00000360510.2	dipeptidyl-peptidase 3	189	1	0	1	0	0	hsa-miR-2355-5p	0.0022	0.0163	0.1168	-0.24	-0.24
PITHD1	ENST00000246151.4	PITH (C-terminal proteasome-interacting domain of thioredoxin-like) domain containing 1	718	1	0	1	0	2	hsa-miR-2355-5p	0.0019	0.0137	0.0954	-0.24	-0.24
LARGE	ENST00000354992.2	like-glycosyltransferase	411	1	0	1	0	2	hsa-miR-2355-5p	0.0058	0.0421	0.2774	-0.24	-0.24
CMTM5	ENST00000359320.3	CKLF-like MARVEL transmembrane domain containing 5	5	1	0	1	0	0	hsa-miR-2355-5p	0.0027	0.0198	0.1328	-0.24	-0.24
GPRC5B	ENST00000300571.2	G protein-coupled receptor, family C, group 5, member B	84	4	1	1	2	3	hsa-miR-2355-5p	0.0062	0.0455	0.3107	-0.24	-0.45
BARX2	ENST00000281437.4	BARX homeobox 2	5	1	0	1	0	0	hsa-miR-2355-5p	0.0023	0.0165	0.1114	-0.24	-0.24
MTPN	ENST00000393085.3	myotrophin	1296	1	0	1	0	0	hsa-miR-2355-5p	0.0053	0.0383	0.2306	-0.24	-0.24
SNX33	ENST00000308527.5	sorting nexin 33	148	2	0	1	1	4	hsa-miR-2355-5p	0.0078	0.0572	0.4014	-0.24	-0.3
ZNF687	ENST00000368879.2	zinc finger protein 687	1250	2	0	1	1	2	hsa-miR-2355-5p	0.0028	0.0206	0.148	-0.24	-0.24
GYLTL1B	ENST00000529052.1	glycosyltransferase-like 1B	7	1	0	1	0	0	hsa-miR-2355-5p	0.0007	0.005	0.0358	-0.24	-0.24
PROP1	ENST00000308304.2	PROP paired-like homeobox 1	5	1	0	1	0	0	hsa-miR-2355-5p	0.0022	0.0158	0.1081	-0.24	-0.24
CORO6	ENST00000388767.3	coronin 6	48	2	1	1	0	0	hsa-miR-2355-5p	0.0017	0.0125	0.0895	-0.24	-0.24
WFDC5	ENST00000372789.4	WAP four-disulfide core domain 5	5	1	0	1	0	0	hsa-miR-2355-5p	0.001	0.0077	0.0546	-0.24	-0.24
GPR162	ENST00000428545.2	G protein-coupled receptor 162	8	1	0	1	0	0	hsa-miR-2355-5p	0.0024	0.0172	0.1167	-0.24	-0.24
SLC35E2B	ENST00000378662.1	solute carrier family 35, member E2B	5	1	0	1	0	1	hsa-miR-2355-5p	0.0061	0.0439	0.2742	-0.24	-0.24
OPLAH	ENST00000426825.1	5-oxoprolinase (ATP-hydrolysing)	108	1	0	1	0	0	hsa-miR-2355-5p	0.0022	0.0161	0.1146	-0.24	-0.24
C6orf141	ENST00000529246.2	chromosome 6 open reading frame 141	28	1	0	1	0	2	hsa-miR-2355-5p	0.0023	0.0166	0.1177	-0.24	-0.27
CCRL2	ENST00000399036.3	chemokine (C-C motif) receptor-like 2	5	1	0	1	0	0	hsa-miR-2355-5p	0.0018	0.0132	0.0904	-0.23	-0.23
SMIM15	ENST00000339020.3	small integral membrane protein 15	1037	2	0	1	1	0	hsa-miR-2355-5p	0.001	0.0075	0.0527	-0.23	-0.29
TBC1D10B	ENST00000409939.3	TBC1 domain family, member 10B	174	2	1	1	0	0	hsa-miR-2355-5p	0.0018	0.0134	0.0935	-0.23	-0.34
MDGA2	ENST00000439988.3	MAM domain-containing glycosylphosphatidylinositol anchor protein 2	0	1	0	1	0	0	hsa-miR-2355-5p	0.0059	0.0424	0.2601	-0.23	-0.23
AKNA	ENST00000307564.4	AT-hook transcription factor	10	1	0	1	0	0	hsa-miR-2355-5p	0.0051	0.0367	0.2329	-0.23	-0.23
ZNF76	ENST00000373953.3	zinc finger protein 76	6	1	0	1	0	1	hsa-miR-2355-5p	0.0033	0.0239	0.1649	-0.23	-0.23
SEMA3D	ENST00000284136.6	sema domain, immunoglobulin domain (Ig), short basic domain, secreted, (semaphorin) 3D	85	2	0	1	1	1	hsa-miR-2355-5p	0.0042	0.0303	0.2004	-0.23	-0.23
SALL3	ENST00000575389.2	sal-like 3 (Drosophila)	64	2	1	1	0	0	hsa-miR-2355-5p	0.0057	0.0412	0.2531	-0.23	-0.26
SFXN4	ENST00000355697.2	sideroflexin 4	304	1	0	1	0	1	hsa-miR-2355-5p	0.0019	0.0139	0.0997	-0.23	-0.23
AL583828.1	ENST00000558378.1		39	1	0	1	0	0	hsa-miR-2355-5p	0.0027	0.0196	0.1392	-0.23	-0.23
PLA2G2C	ENST00000429261.2	phospholipase A2, group IIC	5	1	0	1	0	3	hsa-miR-2355-5p	0.0037	0.0271	0.1913	-0.23	-0.23
NFYA	ENST00000341376.6	nuclear transcription factor Y, alpha	177	2	0	1	1	1	hsa-miR-2355-5p	0.0044	0.0322	0.2097	-0.23	-0.33
CRX	ENST00000221996.7	cone-rod homeobox	5	1	0	1	0	3	hsa-miR-2355-5p	0.0058	0.0426	0.2907	-0.23	-0.23
TKTL2	ENST00000280605.3	transketolase-like 2	5	1	0	1	0	0	hsa-miR-2355-5p	0.0034	0.0246	0.1571	-0.23	-0.23
WNT3A	ENST00000284523.1	wingless-type MMTV integration site family, member 3A	7	2	1	1	0	2	hsa-miR-2355-5p	0.0049	0.0361	0.2519	-0.23	-0.23
KLF3	ENST00000261438.5	Kruppel-like factor 3 (basic)	515	2	0	1	1	2	hsa-miR-2355-5p	0.0082	0.0595	0.3898	-0.23	-0.27
POU4F1	ENST00000377208.5	POU class 4 homeobox 1	61	1	0	1	0	4	hsa-miR-2355-5p	0.0056	0.0409	0.2841	-0.23	-0.23
CCR7	ENST00000246657.2	chemokine (C-C motif) receptor 7	5	1	0	1	0	5	hsa-miR-2355-5p	0.0023	0.0168	0.1197	-0.23	-0.41
FAM71E1	ENST00000600100.1	family with sequence similarity 71, member E1	89	1	0	1	0	0	hsa-miR-2355-5p	0.001	0.0075	0.0528	-0.23	-0.23
RPS3A	ENST00000512690.1	ribosomal protein S3A	1005	1	0	1	0	0	hsa-miR-2355-5p	0.0031	0.0223	0.1444	-0.23	-0.23
SSTR3	ENST00000328544.3	somatostatin receptor 3	5	1	0	1	0	2	hsa-miR-2355-5p	0.0061	0.0446	0.3123	-0.23	-0.23
PI16	ENST00000373674.3	peptidase inhibitor 16	5	1	0	1	0	1	hsa-miR-2355-5p	0.0022	0.0159	0.1107	-0.23	-0.23
SIRT1	ENST00000212015.6	sirtuin 1	220	1	0	1	0	1	hsa-miR-2355-5p	0.0025	0.0187	0.1291	-0.23	-0.24
LINGO2	ENST00000379992.2	leucine rich repeat and Ig domain containing 2	52	1	0	1	0	0	hsa-miR-2355-5p	0.0032	0.0232	0.1493	-0.23	-0.23
DHRS2	ENST00000250383.6	dehydrogenase/reductase (SDR family) member 2	10	1	0	1	0	0	hsa-miR-2355-5p	0.0021	0.0154	0.1085	-0.23	-0.23
PPM1F	ENST00000263212.5	protein phosphatase, Mg2+/Mn2+ dependent, 1F	786	3	1	1	1	0	hsa-miR-2355-5p	0.0035	0.0259	0.1774	-0.22	-0.34
TNRC18	ENST00000399537.4	trinucleotide repeat containing 18	5	2	0	1	1	1	hsa-miR-2355-5p	0.0092	0.0667	0.4278	-0.22	-0.22
STK19	ENST00000375331.2	serine/threonine kinase 19	5	1	0	1	0	0	hsa-miR-2355-5p	0.0034	0.0245	0.1586	-0.22	-0.22
GPR78	ENST00000382487.4	G protein-coupled receptor 78	5	1	0	1	0	1	hsa-miR-2355-5p	0.0028	0.0204	0.134	-0.22	-0.22
IL18R1	ENST00000409599.1	interleukin 18 receptor 1	40	1	0	1	0	0	hsa-miR-2355-5p	0.0042	0.0306	0.192	-0.22	-0.22
KLF1	ENST00000264834.4	Kruppel-like factor 1 (erythroid)	5	1	0	1	0	0	hsa-miR-2355-5p	0.0031	0.0227	0.1495	-0.22	-0.22
ITPA	ENST00000380113.3	inosine triphosphatase (nucleoside triphosphate pyrophosphatase)	187	1	0	1	0	5	hsa-miR-2355-5p	0.0024	0.0177	0.1233	-0.22	-0.31
STK38L	ENST00000389032.3	serine/threonine kinase 38 like	705	2	0	1	1	0	hsa-miR-2355-5p	0.0063	0.0448	0.253	-0.22	-0.3
HIST1H3C	ENST00000540144.1	histone cluster 1, H3c	87	1	0	1	0	0	hsa-miR-2355-5p	0.0018	0.0132	0.0908	-0.22	-0.25
ASAH2B	ENST00000374007.1	N-acylsphingosine amidohydrolase (non-lysosomal ceramidase) 2B	5	1	0	1	0	2	hsa-miR-2355-5p	0.0049	0.0354	0.2277	-0.22	-0.24
ARHGEF9	ENST00000253401.6	Cdc42 guanine nucleotide exchange factor (GEF) 9	13	2	0	1	1	2	hsa-miR-2355-5p	0.0055	0.0402	0.2808	-0.22	-0.22
HIGD2A	ENST00000274787.2	HIG1 hypoxia inducible domain family, member 2A	898	1	0	1	0	0	hsa-miR-2355-5p	0.0009	0.0066	0.0471	-0.22	-0.22
SLMAP	ENST00000295951.3	sarcolemma associated protein	208	2	0	1	1	0	hsa-miR-2355-5p	0.0026	0.0188	0.1304	-0.22	-0.24
GPIHBP1	ENST00000330824.2	glycosylphosphatidylinositol anchored high density lipoprotein binding protein 1	5	2	0	1	1	0	hsa-miR-2355-5p	0.0014	0.0105	0.0765	-0.22	-0.22
HIF3A	ENST00000377670.4	hypoxia inducible factor 3, alpha subunit	5	2	0	1	1	1	hsa-miR-2355-5p	0.0027	0.0201	0.1422	-0.22	-0.22
NRXN2	ENST00000301894.2	neurexin 2	5	2	0	1	1	0	hsa-miR-2355-5p	0.0035	0.0254	0.1686	-0.22	-0.22
FCGR3A	ENST00000367969.3	Fc fragment of IgG, low affinity IIIa, receptor (CD16a)	5	1	0	1	0	1	hsa-miR-2355-5p	0.002	0.0147	0.1046	-0.22	-0.22
HIST2H2BF	ENST00000427880.2	histone cluster 2, H2bf	5	1	0	1	0	1	hsa-miR-2355-5p	0.0026	0.0187	0.1274	-0.22	-0.22
RSL24D1	ENST00000260443.4	ribosomal L24 domain containing 1	80	1	0	1	0	0	hsa-miR-2355-5p	0.003	0.0216	0.1427	-0.22	-0.22
WIPF2	ENST00000323571.4	WAS/WASL interacting protein family, member 2	214	4	1	1	2	2	hsa-miR-2355-5p	0.0055	0.0401	0.27	-0.22	-0.32
TMEM127	ENST00000258439.3	transmembrane protein 127	296	2	0	1	1	3	hsa-miR-2355-5p	0.0095	0.0669	0.3722	-0.22	-0.39
POU6F1	ENST00000389243.4	POU class 6 homeobox 1	135	3	0	1	2	1	hsa-miR-2355-5p	0.0028	0.0208	0.149	-0.22	-0.43
CALN1	ENST00000329008.5	calneuron 1	5	2	0	1	1	1	hsa-miR-2355-5p	0.0071	0.0518	0.3633	-0.22	-0.22
IGSF9	ENST00000361509.3	immunoglobulin superfamily, member 9	5	1	0	1	0	0	hsa-miR-2355-5p	0.0032	0.0232	0.1626	-0.22	-0.22
PRR26	ENST00000441152.2	proline rich 26	5	2	0	1	1	0	hsa-miR-2355-5p	0.0034	0.025	0.1715	-0.22	-0.22
PMVK	ENST00000368467.3	phosphomevalonate kinase	498	2	0	1	1	1	hsa-miR-2355-5p	0.0013	0.0098	0.0688	-0.22	-0.35
ADAM11	ENST00000200557.6	ADAM metallopeptidase domain 11	32	2	0	1	1	2	hsa-miR-2355-5p	0.0034	0.0251	0.1771	-0.22	-0.31
DCTN2	ENST00000548249.1	dynactin 2 (p50)	1748	2	0	1	1	0	hsa-miR-2355-5p	0.0023	0.0172	0.1219	-0.22	-0.27
FAM65C	ENST00000327979.2	family with sequence similarity 65, member C	17	2	1	1	0	0	hsa-miR-2355-5p	0.0076	0.0548	0.3384	-0.22	-0.22
CBX5	ENST00000209875.4	chromobox homolog 5	360	7	2	1	4	4	hsa-miR-2355-5p	0.0053	0.0389	0.2599	-0.22	-0.83
TIE1	ENST00000372476.3	tyrosine kinase with immunoglobulin-like and EGF-like domains 1	5	1	0	1	0	0	hsa-miR-2355-5p	0.0094	0.0668	0.3813	-0.22	-0.22
SMARCC2	ENST00000394023.3	SWI/SNF related, matrix associated, actin dependent regulator of chromatin, subfamily c, member 2	298	2	0	1	1	0	hsa-miR-2355-5p	0.0043	0.0317	0.2237	-0.22	-0.26
PTP4A1	ENST00000370651.3	protein tyrosine phosphatase type IVA, member 1	5740	1	0	1	0	0	hsa-miR-2355-5p	0.0042	0.0304	0.1874	-0.22	-0.22
UQCC1	ENST00000349714.5	ubiquinol-cytochrome c reductase complex assembly factor 1	500	2	0	1	1	0	hsa-miR-2355-5p	0.0015	0.0108	0.077	-0.22	-0.24
LOH12CR2	ENST00000381800.2	loss of heterozygosity, 12, chromosomal region 2 (non-protein coding)	8	1	0	1	0	0	hsa-miR-2355-5p	0.0025	0.0185	0.1237	-0.21	-0.21
CKS1B	ENST00000308987.5	CDC28 protein kinase regulatory subunit 1B	186	2	0	1	1	0	hsa-miR-2355-5p	0.0018	0.013	0.0901	-0.21	-0.27
SHISA9	ENST00000558583.1	shisa family member 9	5	2	0	1	1	0	hsa-miR-2355-5p	0.0073	0.0529	0.3573	-0.21	-0.21
PMAIP1	ENST00000316660.6	phorbol-12-myristate-13-acetate-induced protein 1	12503	1	0	1	0	1	hsa-miR-2355-5p	0.0029	0.0209	0.1398	-0.21	-0.21
C3orf38	ENST00000486971.1	chromosome 3 open reading frame 38	683	1	0	1	0	0	hsa-miR-2355-5p	0.0024	0.0174	0.1172	-0.21	-0.21
SP7	ENST00000536324.2	Sp7 transcription factor	5	3	0	1	2	2	hsa-miR-2355-5p	0.0027	0.0199	0.1431	-0.21	-0.21
RPL7L1	ENST00000493763.1	ribosomal protein L7-like 1	824	1	0	1	0	0	hsa-miR-2355-5p	0.0076	0.0543	0.3349	-0.21	-0.21
AP1G2	ENST00000308724.5	adaptor-related protein complex 1, gamma 2 subunit	149	1	0	1	0	0	hsa-miR-2355-5p	0.0027	0.0195	0.1343	-0.21	-0.21
ZNF71	ENST00000328070.6	zinc finger protein 71	152	2	0	1	1	2	hsa-miR-2355-5p	0.0048	0.035	0.2379	-0.21	-0.33
TGOLN2	ENST00000377386.3	trans-golgi network protein 2	1914	2	0	1	1	0	hsa-miR-2355-5p	0.0065	0.0475	0.3174	-0.21	-0.22
EDN1	ENST00000379375.5	endothelin 1	113	1	0	1	0	0	hsa-miR-2355-5p	0.0053	0.0376	0.2242	-0.21	-0.21
GSG1L	ENST00000380898.2	GSG1-like	5	2	0	1	1	1	hsa-miR-2355-5p	0.0054	0.0393	0.2726	-0.21	-0.21
PAG1	ENST00000220597.4	phosphoprotein associated with glycosphingolipid microdomains 1	53	3	1	1	1	3	hsa-miR-2355-5p	0.0082	0.0595	0.3961	-0.21	-0.32
MTMR14	ENST00000353332.5	myotubularin related protein 14	173	1	0	1	0	0	hsa-miR-2355-5p	0.003	0.0218	0.151	-0.21	-0.21
SMARCD1	ENST00000394963.4	SWI/SNF related, matrix associated, actin dependent regulator of chromatin, subfamily d, member 1	952	2	1	1	0	0	hsa-miR-2355-5p	0.0079	0.0572	0.3672	-0.21	-0.21
ARRB1	ENST00000420843.2	arrestin, beta 1	598	2	0	1	1	4	hsa-miR-2355-5p	0.0043	0.0313	0.2222	-0.21	-0.27
RHOH	ENST00000381799.5	ras homolog family member H	16	2	0	1	1	1	hsa-miR-2355-5p	0.002	0.0148	0.1058	-0.21	-0.41
SLC8A2	ENST00000236877.6	solute carrier family 8 (sodium/calcium exchanger), member 2	5	2	1	1	0	2	hsa-miR-2355-5p	0.0073	0.0525	0.3336	-0.21	-0.21
LAMA1	ENST00000389658.3	laminin, alpha 1	170	1	0	1	0	0	hsa-miR-2355-5p	0.0044	0.032	0.2276	-0.21	-0.21
ABHD14B	ENST00000461108.1	abhydrolase domain containing 14B	189	1	0	1	0	2	hsa-miR-2355-5p	0.0017	0.0125	0.0886	-0.21	-0.21
CSNK1G3	ENST00000360683.2	casein kinase 1, gamma 3	28	1	0	1	0	0	hsa-miR-2355-5p	0.0024	0.0174	0.1157	-0.21	-0.21
AGPAT5	ENST00000285518.6	1-acylglycerol-3-phosphate O-acyltransferase 5	879	2	0	1	1	0	hsa-miR-2355-5p	0.004	0.0292	0.1943	-0.21	-0.28
B3GNT2	ENST00000301998.4	UDP-GlcNAc:betaGal beta-1,3-N-acetylglucosaminyltransferase 2	1860	1	0	1	0	0	hsa-miR-2355-5p	0.0026	0.0191	0.1274	-0.21	-0.22
ARAP1	ENST00000359373.5	ArfGAP with RhoGAP domain, ankyrin repeat and PH domain 1	253	2	1	1	0	5	hsa-miR-2355-5p	0.0032	0.0233	0.1663	-0.21	-0.59
ALPP	ENST00000392027.2	alkaline phosphatase, placental	5	2	1	1	0	1	hsa-miR-2355-5p	0.0031	0.0226	0.1564	-0.21	-0.21
ADAM19	ENST00000257527.4	ADAM metallopeptidase domain 19	981	1	0	1	0	2	hsa-miR-2355-5p	0.0078	0.057	0.385	-0.21	-0.21
CLEC4D	ENST00000299665.2	C-type lectin domain family 4, member D	5	1	0	1	0	0	hsa-miR-2355-5p	0.0026	0.0191	0.1258	-0.21	-0.21
CHRNB1	ENST00000306071.2	cholinergic receptor, nicotinic, beta 1 (muscle)	56	1	0	1	0	0	hsa-miR-2355-5p	0.0031	0.0227	0.1513	-0.21	-0.21
ESR2	ENST00000557772.1	estrogen receptor 2 (ER beta)	5	2	0	1	1	1	hsa-miR-2355-5p	0.0048	0.035	0.245	-0.21	-0.21
C5orf24	ENST00000394976.3	chromosome 5 open reading frame 24	2668	2	0	1	1	1	hsa-miR-2355-5p	0.005	0.0364	0.2436	-0.21	-0.21
CPM	ENST00000551568.1	carboxypeptidase M	125	3	2	1	0	1	hsa-miR-2355-5p	0.0101	0.0717	0.4238	-0.21	-0.33
D2HGDH	ENST00000321264.4	D-2-hydroxyglutarate dehydrogenase	417	2	1	1	0	0	hsa-miR-2355-5p	0.0041	0.0296	0.1933	-0.2	-0.2
TEX35	ENST00000367642.3	testis expressed 35	5	1	0	1	0	2	hsa-miR-2355-5p	0.0046	0.0339	0.2305	-0.2	-0.2
DGAT2L6	ENST00000333026.3	diacylglycerol O-acyltransferase 2-like 6	5	1	0	1	0	1	hsa-miR-2355-5p	0.0026	0.0193	0.1354	-0.2	-0.2
CLSTN3	ENST00000266546.6	calsyntenin 3	5	1	0	1	0	1	hsa-miR-2355-5p	0.0034	0.0253	0.1801	-0.2	-0.2
SYNPO	ENST00000307662.4	synaptopodin	311	1	0	1	0	1	hsa-miR-2355-5p	0.0046	0.0336	0.2303	-0.2	-0.2
GMFB	ENST00000554908.1	glia maturation factor, beta	15	2	0	1	1	0	hsa-miR-2355-5p	0.0042	0.0301	0.1903	-0.2	-0.29
LRRC3	ENST00000291592.4	leucine rich repeat containing 3	176	2	1	1	0	4	hsa-miR-2355-5p	0.0082	0.06	0.4068	-0.2	-0.21
MMP16	ENST00000286614.6	matrix metallopeptidase 16 (membrane-inserted)	12	3	0	1	2	0	hsa-miR-2355-5p	0.0063	0.045	0.2789	-0.2	-0.25
IFNLR1	ENST00000327575.2	interferon, lambda receptor 1	15	2	0	1	1	1	hsa-miR-2355-5p	0.0025	0.0185	0.1315	-0.2	-0.3
RPA1	ENST00000254719.5	replication protein A1, 70kDa	2834	1	0	1	0	1	hsa-miR-2355-5p	0.0055	0.0394	0.2485	-0.2	-0.2
SLC38A4	ENST00000447411.1	solute carrier family 38, member 4	10	1	0	1	0	0	hsa-miR-2355-5p	0.003	0.0221	0.1459	-0.2	-0.2
CLEC14A	ENST00000342213.2	C-type lectin domain family 14, member A	5	1	0	1	0	0	hsa-miR-2355-5p	0.0032	0.0235	0.1675	-0.2	-0.2
ANAPC11	ENST00000575195.2	anaphase promoting complex subunit 11	1160	1	0	1	0	0	hsa-miR-2355-5p	0.0006	0.0046	0.0333	-0.2	-0.2
IQCJ	ENST00000482126.1	IQ motif containing J	5	1	0	1	0	0	hsa-miR-2355-5p	0.0023	0.0169	0.1181	-0.2	-0.2
GRK6	ENST00000393576.3	G protein-coupled receptor kinase 6	130	2	1	1	0	2	hsa-miR-2355-5p	0.0013	0.0095	0.0681	-0.2	-0.26
PIGA	ENST00000542278.1	phosphatidylinositol glycan anchor biosynthesis, class A	104	1	0	1	0	0	hsa-miR-2355-5p	0.0031	0.0225	0.1497	-0.2	-0.2
RXFP3	ENST00000330120.3	relaxin/insulin-like family peptide receptor 3	5	1	0	1	0	0	hsa-miR-2355-5p	0.0025	0.0182	0.1212	-0.2	-0.2
STOML3	ENST00000379631.4	stomatin (EPB72)-like 3	5	1	0	1	0	0	hsa-miR-2355-5p	0.0034	0.0248	0.1584	-0.2	-0.2
GRHL2	ENST00000251808.3	grainyhead-like 2 (Drosophila)	5	2	1	1	0	1	hsa-miR-2355-5p	0.0081	0.0589	0.3838	-0.2	-0.2
LCA5L	ENST00000485895.2	Leber congenital amaurosis 5-like	11	1	0	1	0	0	hsa-miR-2355-5p	0.0026	0.019	0.1252	-0.2	-0.2
PRKCG	ENST00000263431.3	protein kinase C, gamma	5	2	1	1	0	0	hsa-miR-2355-5p	0.0054	0.0388	0.2524	-0.2	-0.2
TRIM25	ENST00000316881.4	tripartite motif containing 25	247	3	0	1	2	2	hsa-miR-2355-5p	0.005	0.0365	0.2583	-0.2	-0.21
CAMKK2	ENST00000538733.1	calcium/calmodulin-dependent protein kinase kinase 2, beta	1157	3	1	1	1	2	hsa-miR-2355-5p	0.0043	0.0311	0.2151	-0.2	-0.25
OTOP3	ENST00000328801.4	otopetrin 3	5	2	0	1	1	0	hsa-miR-2355-5p	0.0014	0.0101	0.0724	-0.2	-0.2
BRPF3	ENST00000534400.1	bromodomain and PHD finger containing, 3	7032	2	0	1	1	0	hsa-miR-2355-5p	0.0063	0.0455	0.3018	-0.2	-0.2
HBEGF	ENST00000230990.6	heparin-binding EGF-like growth factor	28	2	0	1	1	0	hsa-miR-2355-5p	0.001	0.0071	0.0512	-0.2	-0.22
AEN	ENST00000332810.3	apoptosis enhancing nuclease	610	1	0	1	0	2	hsa-miR-2355-5p	0.0055	0.0398	0.2711	-0.2	-0.2
KRTAP1-5	ENST00000361883.5	keratin associated protein 1-5	67	1	0	1	0	0	hsa-miR-2355-5p	0.0018	0.0132	0.0899	-0.2	-0.2
CD79B	ENST00000392795.3	CD79b molecule, immunoglobulin-associated beta	5	1	0	1	0	0	hsa-miR-2355-5p	0.0036	0.026	0.1694	-0.2	-0.2
PEX6	ENST00000244546.4	peroxisomal biogenesis factor 6	178	1	0	1	0	0	hsa-miR-2355-5p	0.0047	0.0341	0.2123	-0.2	-0.2
CENPI	ENST00000372927.1	centromere protein I	379	2	0	1	1	0	hsa-miR-2355-5p	0.0041	0.0294	0.1864	-0.2	-0.31
TSEN2	ENST00000415684.1	TSEN2 tRNA splicing endonuclease subunit	531	1	0	1	0	0	hsa-miR-2355-5p	0.0029	0.0213	0.1429	-0.2	-0.2
IGFL3	ENST00000341415.2	IGF-like family member 3	5	1	0	1	0	0	hsa-miR-2355-5p	0.0022	0.0164	0.1135	-0.2	-0.2
NES	ENST00000368223.3	nestin	385	1	0	1	0	0	hsa-miR-2355-5p	0.0047	0.0345	0.2402	-0.2	-0.2
MYO19	ENST00000431794.3	myosin XIX	615	1	0	1	0	0	hsa-miR-2355-5p	0.0042	0.0302	0.1871	-0.2	-0.2
ZER1	ENST00000291900.2	zyg-11 related, cell cycle regulator	336	2	1	1	0	1	hsa-miR-2355-5p	0.0021	0.0152	0.1092	-0.2	-0.39
CADM3	ENST00000368125.4	cell adhesion molecule 3	5	1	0	1	0	3	hsa-miR-2355-5p	0.005	0.0369	0.259	-0.2	-0.2
UMODL1	ENST00000400424.2	uromodulin-like 1	5	2	0	1	1	0	hsa-miR-2355-5p	0.0028	0.0205	0.144	-0.2	-0.2
RPS19BP1	ENST00000334678.3	ribosomal protein S19 binding protein 1	1019	1	0	1	0	1	hsa-miR-2355-5p	0.0024	0.0174	0.1203	-0.19	-0.2
MAGEA10	ENST00000370323.4	melanoma antigen family A, 10	5	1	0	1	0	0	hsa-miR-2355-5p	0.0035	0.0253	0.1629	-0.19	-0.19
GPR55	ENST00000392040.1	G protein-coupled receptor 55	5	3	1	1	1	3	hsa-miR-2355-5p	0.0075	0.055	0.3722	-0.19	-0.19
SCML4	ENST00000369022.2	sex comb on midleg-like 4 (Drosophila)	10	2	0	1	1	0	hsa-miR-2355-5p	0.0019	0.0142	0.1002	-0.19	-0.19
CEMP1	ENST00000382350.1	cementum protein 1	5	1	0	1	0	0	hsa-miR-2355-5p	0.0026	0.0186	0.1267	-0.19	-0.19
PRKX	ENST00000262848.5	protein kinase, X-linked	12	2	0	1	1	1	hsa-miR-2355-5p	0.0046	0.034	0.2375	-0.19	-0.19
PDE4D	ENST00000340635.6	phosphodiesterase 4D, cAMP-specific	747	3	1	1	1	0	hsa-miR-2355-5p	0.0062	0.0446	0.2874	-0.19	-0.25
DUSP28	ENST00000405954.1	dual specificity phosphatase 28	84	3	0	1	2	1	hsa-miR-2355-5p	0.0042	0.0305	0.2075	-0.19	-0.38
FOXE1	ENST00000375123.3	forkhead box E1 (thyroid transcription factor 2)	497	3	0	1	2	1	hsa-miR-2355-5p	0.0021	0.0156	0.11	-0.19	-0.28
CDHR3	ENST00000343407.5	cadherin-related family member 3	9	2	1	1	0	2	hsa-miR-2355-5p	0.0102	0.0748	0.5168	-0.19	-0.19
ZNF135	ENST00000401053.4	zinc finger protein 135	12	1	0	1	0	0	hsa-miR-2355-5p	0.0039	0.0289	0.2063	-0.19	-0.19
AC074212.3	ENST00000457052.2	Uncharacterized protein	5	1	0	1	0	0	hsa-miR-2355-5p	0.0038	0.0278	0.1872	-0.19	-0.19
CD302	ENST00000259053.4	CD302 molecule	860	2	0	1	1	2	hsa-miR-2355-5p	0.0039	0.0283	0.1949	-0.19	-0.31
VAMP2	ENST00000404970.3	vesicle-associated membrane protein 2 (synaptobrevin 2)	1840	2	0	1	1	3	hsa-miR-2355-5p	0.0023	0.0168	0.1199	-0.19	-0.19
SPRY4	ENST00000344120.4	sprouty homolog 4 (Drosophila)	110	2	0	1	1	0	hsa-miR-2355-5p	0.0032	0.0234	0.1651	-0.19	-0.2
NANOS3	ENST00000397555.2	nanos homolog 3 (Drosophila)	5	1	0	1	0	1	hsa-miR-2355-5p	0.0025	0.0186	0.1281	-0.19	-0.19
CDCA5	ENST00000275517.3	cell division cycle associated 5	103	2	1	1	0	0	hsa-miR-2355-5p	0.0029	0.0213	0.1464	-0.19	-0.19
GTF2H1	ENST00000265963.4	general transcription factor IIH, polypeptide 1, 62kDa	121	1	0	1	0	0	hsa-miR-2355-5p	0.0025	0.0186	0.1258	-0.19	-0.19
CEACAM19	ENST00000358777.4	carcinoembryonic antigen-related cell adhesion molecule 19	11	1	0	1	0	0	hsa-miR-2355-5p	0.003	0.0216	0.1442	-0.19	-0.19
AIRE	ENST00000329347.4	autoimmune regulator	23	1	0	1	0	0	hsa-miR-2355-5p	0.0025	0.0185	0.1291	-0.19	-0.19
C21orf33	ENST00000291577.6	chromosome 21 open reading frame 33	1153	1	0	1	0	0	hsa-miR-2355-5p	0.0022	0.0163	0.1091	-0.19	-0.19
KIAA1522	ENST00000401073.2	KIAA1522	13	2	0	1	1	0	hsa-miR-2355-5p	0.003	0.0223	0.1587	-0.19	-0.19
CLEC4M	ENST00000357361.2	C-type lectin domain family 4, member M	5	1	0	1	0	0	hsa-miR-2355-5p	0.003	0.0216	0.1433	-0.19	-0.19
SAYSD1	ENST00000373249.1	SAYSVFN motif domain containing 1	543	1	0	1	0	1	hsa-miR-2355-5p	0.0021	0.0154	0.1045	-0.19	-0.2
MRPL34	ENST00000602206.1	mitochondrial ribosomal protein L34	8223	1	0	1	0	0	hsa-miR-2355-5p	0.0006	0.0047	0.0339	-0.19	-0.19
HES5	ENST00000378453.3	hairy and enhancer of split 5 (Drosophila)	5	1	0	1	0	0	hsa-miR-2355-5p	0.0014	0.0099	0.0688	-0.19	-0.19
RGMA	ENST00000557420.1	RGM domain family, member A	145	1	0	1	0	2	hsa-miR-2355-5p	0.0018	0.0129	0.0913	-0.19	-0.2
MPZL1	ENST00000474859.1	myelin protein zero-like 1	3146	1	0	1	0	0	hsa-miR-2355-5p	0.005	0.0358	0.2185	-0.19	-0.2
CD37	ENST00000323906.4	CD37 molecule	5	1	0	1	0	0	hsa-miR-2355-5p	0.0023	0.0165	0.1111	-0.19	-0.19
SCIMP	ENST00000574081.1	SLP adaptor and CSK interacting membrane protein	5	2	0	1	1	0	hsa-miR-2355-5p	0.0033	0.024	0.1644	-0.19	-0.19
STARD9	ENST00000290607.7	StAR-related lipid transfer (START) domain containing 9	80	1	0	1	0	0	hsa-miR-2355-5p	0.0095	0.0691	0.4588	-0.19	-0.19
ISM2	ENST00000493585.1	isthmin 2	7	1	0	1	0	1	hsa-miR-2355-5p	0.0018	0.0134	0.0913	-0.19	-0.19
ART4	ENST00000228936.4	ADP-ribosyltransferase 4	5	3	0	1	2	1	hsa-miR-2355-5p	0.0056	0.0406	0.2798	-0.19	-0.19
LRRC36	ENST00000290940.7	leucine rich repeat containing 36	5	1	0	1	0	0	hsa-miR-2355-5p	0.0022	0.0162	0.1082	-0.19	-0.19
FBLN7	ENST00000331203.2	fibulin 7	44	2	0	1	1	2	hsa-miR-2355-5p	0.0023	0.017	0.1206	-0.19	-0.22
ATRNL1	ENST00000355044.3	attractin-like 1	26	1	0	1	0	1	hsa-miR-2355-5p	0.0083	0.06	0.3867	-0.19	-0.19
CDK3	ENST00000425876.2	cyclin-dependent kinase 3	109	1	0	1	0	0	hsa-miR-2355-5p	0.0029	0.0214	0.1481	-0.19	-0.19
TMEM154	ENST00000304385.3	transmembrane protein 154	5	1	0	1	0	1	hsa-miR-2355-5p	0.0079	0.0566	0.351	-0.19	-0.19
HLA-DMA	ENST00000395305.3	major histocompatibility complex, class II, DM alpha	21	1	0	1	0	0	hsa-miR-2355-5p	0.0014	0.01	0.0707	-0.19	-0.19
CSNK1A1L	ENST00000379800.3	casein kinase 1, alpha 1-like	5	1	0	1	0	0	hsa-miR-2355-5p	0.0018	0.0134	0.0943	-0.19	-0.19
SMYD1	ENST00000419482.2	SET and MYND domain containing 1	5	2	0	1	1	0	hsa-miR-2355-5p	0.0013	0.0095	0.0693	-0.19	-0.19
STRN	ENST00000263918.4	striatin, calmodulin binding protein	476	3	1	1	1	3	hsa-miR-2355-5p	0.009	0.0638	0.3728	-0.19	-0.23
SCN4B	ENST00000324727.4	sodium channel, voltage-gated, type IV, beta subunit	13	2	0	1	1	1	hsa-miR-2355-5p	0.0028	0.0208	0.1473	-0.19	-0.19
GPA33	ENST00000367868.3	glycoprotein A33 (transmembrane)	5	3	0	1	2	1	hsa-miR-2355-5p	0.0031	0.0228	0.1618	-0.19	-0.19
RIPPLY1	ENST00000276173.4	ripply transcriptional repressor 1	14	1	0	1	0	0	hsa-miR-2355-5p	0.0028	0.0205	0.1364	-0.19	-0.19
GJD3	ENST00000578689.1	gap junction protein, delta 3, 31.9kDa	0	1	0	1	0	1	hsa-miR-2355-5p	0.0025	0.0183	0.1269	-0.19	-0.19
CLDN22	ENST00000323319.5	claudin 22	5	1	0	1	0	0	hsa-miR-2355-5p	0.0034	0.025	0.1657	-0.19	-0.19
C7orf65	ENST00000408988.2	chromosome 7 open reading frame 65	5	1	0	1	0	3	hsa-miR-2355-5p	0.0022	0.0165	0.1193	-0.19	-0.19
HUWE1	ENST00000342160.3	HECT, UBA and WWE domain containing 1, E3 ubiquitin protein ligase	741	1	0	1	0	1	hsa-miR-2355-5p	0.0059	0.0436	0.307	-0.19	-0.24
AQP10	ENST00000484864.1	aquaporin 10	21	2	0	1	1	1	hsa-miR-2355-5p	0.0026	0.0194	0.1337	-0.19	-0.19
NRIP2	ENST00000337508.4	nuclear receptor interacting protein 2	5	2	0	1	1	0	hsa-miR-2355-5p	0.0026	0.0191	0.1351	-0.19	-0.19
AHCYL1	ENST00000369799.5	adenosylhomocysteinase-like 1	1279	1	0	1	0	0	hsa-miR-2355-5p	0.0037	0.0269	0.1702	-0.19	-0.19
GLP2R	ENST00000262441.5	glucagon-like peptide 2 receptor	247	1	0	1	0	2	hsa-miR-2355-5p	0.0033	0.0243	0.1719	-0.18	-0.18
LZTR1	ENST00000215739.8	leucine-zipper-like transcription regulator 1	356	2	0	1	1	2	hsa-miR-2355-5p	0.0032	0.0239	0.1714	-0.18	-0.2
TMC2	ENST00000358864.1	transmembrane channel-like 2	5	2	0	1	1	1	hsa-miR-2355-5p	0.0017	0.0128	0.092	-0.18	-0.42
ANO5	ENST00000324559.8	anoctamin 5	12	1	0	1	0	0	hsa-miR-2355-5p	0.0064	0.0456	0.2785	-0.18	-0.18
ELK4	ENST00000357992.4	ELK4, ETS-domain protein (SRF accessory protein 1)	39	3	0	1	2	0	hsa-miR-2355-5p	0.0041	0.03	0.2086	-0.18	-0.31
NPY4R	ENST00000374312.1	neuropeptide Y receptor Y4	10	2	1	1	0	1	hsa-miR-2355-5p	0.0042	0.0308	0.2049	-0.18	-0.38
PPAPDC3	ENST00000372264.3	phosphatidic acid phosphatase type 2 domain containing 3	705	2	0	1	1	1	hsa-miR-2355-5p	0.0031	0.0225	0.1608	-0.18	-0.18
LEPREL2	ENST00000396725.2	leprecan-like 2	754	2	0	1	1	1	hsa-miR-2355-5p	0.0027	0.0202	0.1439	-0.18	-0.18
SLC48A1	ENST00000442218.2	solute carrier family 48 (heme transporter), member 1	470	2	0	1	1	0	hsa-miR-2355-5p	0.0039	0.0285	0.1985	-0.18	-0.18
SLITRK4	ENST00000381779.4	SLIT and NTRK-like family, member 4	86	1	0	1	0	2	hsa-miR-2355-5p	0.0036	0.0265	0.1794	-0.18	-0.53
LY6H	ENST00000430474.2	lymphocyte antigen 6 complex, locus H	5	1	0	1	0	0	hsa-miR-2355-5p	0.0019	0.014	0.0965	-0.18	-0.18
CLDN2	ENST00000336803.1	claudin 2	19	1	0	1	0	0	hsa-miR-2355-5p	0.0036	0.0261	0.1682	-0.18	-0.18
ANP32A	ENST00000465139.2	acidic (leucine-rich) nuclear phosphoprotein 32 family, member A	717	1	0	1	0	1	hsa-miR-2355-5p	0.0036	0.0261	0.1783	-0.18	-0.23
NR1I2	ENST00000393716.2	nuclear receptor subfamily 1, group I, member 2	14	2	1	1	0	0	hsa-miR-2355-5p	0.0024	0.0176	0.1128	-0.18	-0.58
C1ORF220	ENST00000367636.4		5	1	0	1	0	0	hsa-miR-2355-5p	0.0024	0.0177	0.1185	-0.18	-0.18
MARCO	ENST00000327097.4	macrophage receptor with collagenous structure	5	1	0	1	0	0	hsa-miR-2355-5p	0.0017	0.0126	0.0894	-0.18	-0.18
TMCO4	ENST00000294543.6	transmembrane and coiled-coil domains 4	13	1	0	1	0	0	hsa-miR-2355-5p	0.0018	0.0135	0.0953	-0.18	-0.18
LRRC8E	ENST00000306708.6	leucine rich repeat containing 8 family, member E	399	1	0	1	0	0	hsa-miR-2355-5p	0.0043	0.0312	0.2141	-0.18	-0.18
DNMT3B	ENST00000344505.4	DNA (cytosine-5-)-methyltransferase 3 beta	259	2	0	1	1	0	hsa-miR-2355-5p	0.0031	0.0226	0.1597	-0.18	-0.18
ZKSCAN8	ENST00000330236.6	zinc finger with KRAB and SCAN domains 8	281	2	1	1	0	0	hsa-miR-2355-5p	0.0079	0.0568	0.3615	-0.18	-0.19
GPR85	ENST00000297146.3	G protein-coupled receptor 85	21	1	0	1	0	2	hsa-miR-2355-5p	0.0026	0.0188	0.1315	-0.18	-0.18
MKNK2	ENST00000591601.1	MAP kinase interacting serine/threonine kinase 2	215	2	0	1	1	1	hsa-miR-2355-5p	0.0021	0.0152	0.1097	-0.18	-0.18
MYB	ENST00000367814.4	v-myb avian myeloblastosis viral oncogene homolog	39	1	0	1	0	0	hsa-miR-2355-5p	0.003	0.0216	0.1496	-0.18	-0.18
XYLT1	ENST00000261381.6	xylosyltransferase I	159	3	0	1	2	4	hsa-miR-2355-5p	0.0071	0.0523	0.3734	-0.18	-0.18
A4GALT	ENST00000401850.1	alpha 1,4-galactosyltransferase	21	2	0	1	1	1	hsa-miR-2355-5p	0.0014	0.0102	0.0737	-0.18	-0.18
IGF2BP1	ENST00000290341.3	insulin-like growth factor 2 mRNA binding protein 1	460	4	1	1	2	4	hsa-miR-2355-5p	0.0061	0.0449	0.3159	-0.18	-0.29
ZNF791	ENST00000446165.1	zinc finger protein 791	242	1	0	1	0	0	hsa-miR-2355-5p	0.0022	0.0163	0.1091	-0.18	-0.18
SLC7A6	ENST00000219343.6	solute carrier family 7 (amino acid transporter light chain, y+L system), member 6	1044	4	0	1	3	1	hsa-miR-2355-5p	0.0036	0.0262	0.1842	-0.18	-0.3
MEIS3	ENST00000559524.1	Meis homeobox 3	29	2	0	1	1	0	hsa-miR-2355-5p	0.0014	0.0103	0.0749	-0.18	-0.2
RAB3D	ENST00000222120.3	RAB3D, member RAS oncogene family	111	1	0	1	0	1	hsa-miR-2355-5p	0.0047	0.0341	0.2384	-0.18	-0.18
CAMK2A	ENST00000348628.6	calcium/calmodulin-dependent protein kinase II alpha	5	1	0	1	0	1	hsa-miR-2355-5p	0.0032	0.0239	0.1727	-0.18	-0.18
PSMB11	ENST00000408907.2	proteasome (prosome, macropain) subunit, beta type, 11	5	1	0	1	0	1	hsa-miR-2355-5p	0.0013	0.0099	0.0704	-0.18	-0.18
VANGL2	ENST00000368061.2	VANGL planar cell polarity protein 2	560	2	0	1	1	0	hsa-miR-2355-5p	0.0021	0.0155	0.113	-0.18	-0.18
ANKRD33B	ENST00000296657.5	ankyrin repeat domain 33B	9	4	0	1	3	1	hsa-miR-2355-5p	0.0034	0.0248	0.1724	-0.18	-0.46
OASL	ENST00000339275.5	2'-5'-oligoadenylate synthetase-like	5	1	0	1	0	0	hsa-miR-2355-5p	0.0015	0.0109	0.0758	-0.18	-0.18
C9orf41	ENST00000376834.3	chromosome 9 open reading frame 41	248	2	0	1	1	1	hsa-miR-2355-5p	0.0022	0.0158	0.11	-0.18	-0.21
TMEM63A	ENST00000366835.3	transmembrane protein 63A	117	3	1	1	1	0	hsa-miR-2355-5p	0.0042	0.0297	0.1731	-0.18	-0.51
ZSCAN31	ENST00000439158.1	zinc finger and SCAN domain containing 31	43	2	0	1	1	0	hsa-miR-2355-5p	0.0027	0.0199	0.1406	-0.18	-0.2
PRR19	ENST00000598490.1	proline rich 19	17	1	0	1	0	0	hsa-miR-2355-5p	0.0004	0.0033	0.0238	-0.18	-0.18
KLHL20	ENST00000209884.4	kelch-like family member 20	324	1	0	1	0	0	hsa-miR-2355-5p	0.0019	0.014	0.0963	-0.18	-0.18
MON1B	ENST00000248248.3	MON1 secretory trafficking family member B	910	2	1	1	0	1	hsa-miR-2355-5p	0.0028	0.0203	0.1386	-0.18	-0.2
LPGAT1	ENST00000366997.4	lysophosphatidylglycerol acyltransferase 1	135	3	1	1	1	3	hsa-miR-2355-5p	0.011	0.0803	0.5452	-0.18	-0.25
C1orf177	ENST00000358193.3	chromosome 1 open reading frame 177	5	1	0	1	0	1	hsa-miR-2355-5p	0.0034	0.025	0.1773	-0.18	-0.18
PRKCB	ENST00000303531.7	protein kinase C, beta	81	1	0	1	0	3	hsa-miR-2355-5p	0.005	0.0368	0.2523	-0.18	-0.18
MFSD12	ENST00000398558.4	major facilitator superfamily domain containing 12	6	1	0	1	0	1	hsa-miR-2355-5p	0.0037	0.0269	0.1857	-0.18	-0.18
ZNF544	ENST00000599227.1	zinc finger protein 544	173	1	0	1	0	0	hsa-miR-2355-5p	0.0018	0.0134	0.0911	-0.18	-0.18
ADAP2	ENST00000330889.3	ArfGAP with dual PH domains 2	16	1	0	1	0	0	hsa-miR-2355-5p	0.0048	0.0347	0.2149	-0.18	-0.22
PIP4K2B	ENST00000269554.3	phosphatidylinositol-5-phosphate 4-kinase, type II, beta	148	3	0	1	2	1	hsa-miR-2355-5p	0.0062	0.0448	0.2815	-0.18	-0.52
COG4	ENST00000323786.5	component of oligomeric golgi complex 4	2411	1	0	1	0	0	hsa-miR-2355-5p	0.0038	0.0275	0.1851	-0.18	-0.18
PKP1	ENST00000367324.3	plakophilin 1 (ectodermal dysplasia/skin fragility syndrome)	12	2	0	1	1	1	hsa-miR-2355-5p	0.004	0.0293	0.2086	-0.18	-0.18
CBX7	ENST00000216133.5	chromobox homolog 7	5	2	0	1	1	1	hsa-miR-2355-5p	0.0026	0.0191	0.1377	-0.18	-0.18
UBN2	ENST00000473989.3	ubinuclein 2	238	2	0	1	1	2	hsa-miR-2355-5p	0.0085	0.0627	0.4394	-0.18	-0.21
SMCR8	ENST00000406438.3	Smith-Magenis syndrome chromosome region, candidate 8	219	2	0	1	1	3	hsa-miR-2355-5p	0.0043	0.0317	0.228	-0.18	-0.18
VMO1	ENST00000441199.2	vitelline membrane outer layer 1 homolog (chicken)	5	1	0	1	0	0	hsa-miR-2355-5p	0.0009	0.0064	0.0459	-0.18	-0.18
FAM199X	ENST00000493442.1	family with sequence similarity 199, X-linked	856	1	0	1	0	0	hsa-miR-2355-5p	0.0044	0.0313	0.1917	-0.17	-0.18
SIX2	ENST00000303077.6	SIX homeobox 2	75	1	0	1	0	0	hsa-miR-2355-5p	0.0036	0.0259	0.1644	-0.17	-0.17
NGFR	ENST00000172229.3	nerve growth factor receptor	5	2	0	1	1	2	hsa-miR-2355-5p	0.0031	0.0231	0.1656	-0.17	-0.17
HSPB8	ENST00000281938.2	heat shock 22kDa protein 8	206	1	0	1	0	0	hsa-miR-2355-5p	0.0025	0.0183	0.123	-0.17	-0.17
PRC1	ENST00000361919.3	protein regulator of cytokinesis 1	288	1	0	1	0	0	hsa-miR-2355-5p	0.0034	0.0246	0.1609	-0.17	-0.17
TSPAN11	ENST00000261177.9	tetraspanin 11	27	1	0	1	0	3	hsa-miR-2355-5p	0.0034	0.0249	0.1811	-0.17	-0.17
SLCO2A1	ENST00000310926.4	solute carrier organic anion transporter family, member 2A1	113	1	0	1	0	2	hsa-miR-2355-5p	0.004	0.0291	0.2029	-0.17	-0.18
PALM2	ENST00000448454.2	paralemmin 2	35	2	0	1	1	1	hsa-miR-2355-5p	0.01	0.0728	0.4943	-0.17	-0.18
RPS27A	ENST00000272317.6	ribosomal protein S27a	179	1	0	1	0	0	hsa-miR-2355-5p	0.0022	0.0158	0.101	-0.17	-0.32
BOK	ENST00000318407.3	BCL2-related ovarian killer	588	1	0	1	0	4	hsa-miR-2355-5p	0.0045	0.0331	0.2292	-0.17	-0.17
FAM71F1	ENST00000315184.5	family with sequence similarity 71, member F1	5	1	0	1	0	0	hsa-miR-2355-5p	0.0011	0.0083	0.059	-0.17	-0.17
NIPAL4	ENST00000311946.7	NIPA-like domain containing 4	17	1	0	1	0	1	hsa-miR-2355-5p	0.004	0.0288	0.1943	-0.17	-0.17
SHISA7	ENST00000376325.4	shisa family member 7	5	2	0	1	1	0	hsa-miR-2355-5p	0.0037	0.0272	0.1942	-0.17	-0.17
TNFRSF10A	ENST00000221132.3	tumor necrosis factor receptor superfamily, member 10a	61	1	0	1	0	1	hsa-miR-2355-5p	0.0026	0.0192	0.1275	-0.17	-0.17
PLEKHB1	ENST00000354190.5	pleckstrin homology domain containing, family B (evectins) member 1	529	2	0	1	1	1	hsa-miR-2355-5p	0.0013	0.0094	0.0671	-0.17	-0.17
AC074091.13	ENST00000379677.2	Uncharacterized protein	5	1	0	1	0	0	hsa-miR-2355-5p	0.0064	0.0459	0.2895	-0.17	-0.17
BEND4	ENST00000504360.1	BEN domain containing 4	187	1	0	1	0	3	hsa-miR-2355-5p	0.0061	0.0444	0.2906	-0.17	-0.17
HIPK1	ENST00000369558.1	homeodomain interacting protein kinase 1	930	2	0	1	1	2	hsa-miR-2355-5p	0.0075	0.0536	0.3349	-0.17	-0.17
NUTM2B	ENST00000429828.1	NUT family member 2B	5	1	0	1	0	1	hsa-miR-2355-5p	0.0019	0.0143	0.103	-0.17	-0.17
MAN2C1	ENST00000569482.1	mannosidase, alpha, class 2C, member 1	1355	1	0	1	0	0	hsa-miR-2355-5p	0.0017	0.0124	0.0886	-0.17	-0.17
FGD2	ENST00000274963.8	FYVE, RhoGEF and PH domain containing 2	5	1	0	1	0	0	hsa-miR-2355-5p	0.002	0.0145	0.0991	-0.17	-0.17
CACNA1E	ENST00000526775.1	calcium channel, voltage-dependent, R type, alpha 1E subunit	5	2	1	1	0	1	hsa-miR-2355-5p	0.0087	0.0634	0.4385	-0.17	-0.17
IGDCC3	ENST00000327987.4	immunoglobulin superfamily, DCC subclass, member 3	464	2	0	1	1	1	hsa-miR-2355-5p	0.0028	0.021	0.1512	-0.17	-0.17
MOK	ENST00000517966.1	MOK protein kinase	245	1	0	1	0	0	hsa-miR-2355-5p	0.0006	0.0046	0.0331	-0.17	-0.17
C9orf170	ENST00000375941.2	chromosome 9 open reading frame 170	5	1	0	1	0	2	hsa-miR-2355-5p	0.0026	0.0192	0.1379	-0.17	-0.17
PDGFRB	ENST00000261799.4	platelet-derived growth factor receptor, beta polypeptide	320	1	0	1	0	1	hsa-miR-2355-5p	0.0031	0.0226	0.1604	-0.17	-0.17
TICRR	ENST00000268138.7	TOPBP1-interacting checkpoint and replication regulator	314	2	0	1	1	0	hsa-miR-2355-5p	0.0026	0.019	0.1368	-0.17	-0.17
MXRA7	ENST00000355797.3	matrix-remodelling associated 7	421	1	0	1	0	2	hsa-miR-2355-5p	0.0058	0.0413	0.2546	-0.17	-0.22
HBS1L	ENST00000367837.5	HBS1-like (S. cerevisiae)	2367	2	0	1	1	1	hsa-miR-2355-5p	0.0014	0.0103	0.0722	-0.17	-0.38
MRPL49	ENST00000279242.2	mitochondrial ribosomal protein L49	142	1	0	1	0	0	hsa-miR-2355-5p	0.002	0.0144	0.1044	-0.17	-0.17
AVPI1	ENST00000370626.3	arginine vasopressin-induced 1	4404	1	0	1	0	0	hsa-miR-2355-5p	0.0008	0.0058	0.0412	-0.17	-0.17
GMPPA	ENST00000358215.3	GDP-mannose pyrophosphorylase A	1133	1	0	1	0	0	hsa-miR-2355-5p	0.0008	0.0061	0.0432	-0.17	-0.17
ARL4D	ENST00000320033.4	ADP-ribosylation factor-like 4D	3401	1	0	1	0	1	hsa-miR-2355-5p	0.0018	0.0134	0.0957	-0.17	-0.17
NUTM2A	ENST00000381707.2	NUT family member 2A	5	1	0	1	0	1	hsa-miR-2355-5p	0.002	0.0149	0.107	-0.17	-0.17
SMIM5	ENST00000375215.3	small integral membrane protein 5	5	1	0	1	0	0	hsa-miR-2355-5p	0.0007	0.0049	0.0354	-0.17	-0.17
C21orf49	ENST00000382375.4	chromosome 21 open reading frame 49	5	1	0	1	0	0	hsa-miR-2355-5p	0.0025	0.0185	0.1299	-0.17	-0.17
ZNF391	ENST00000244576.4	zinc finger protein 391	63	1	0	1	0	0	hsa-miR-2355-5p	0.0037	0.0269	0.1753	-0.17	-0.17
BAK1	ENST00000442998.2	BCL2-antagonist/killer 1	15	1	0	1	0	2	hsa-miR-2355-5p	0.0038	0.0276	0.1955	-0.17	-0.17
HNRNPK	ENST00000376281.4	heterogeneous nuclear ribonucleoprotein K	124	1	0	1	0	2	hsa-miR-2355-5p	0.0026	0.0187	0.1284	-0.17	-0.19
AC005003.1	ENST00000504184.2	CDNA FLJ20464 fis, clone KAT06158; HCG1777549; Uncharacterized protein	5	3	1	1	1	0	hsa-miR-2355-5p	0.0024	0.0173	0.1167	-0.17	-0.49
ZFP41	ENST00000520584.1	ZFP41 zinc finger protein	7	2	0	1	1	1	hsa-miR-2355-5p	0.003	0.0217	0.1494	-0.17	-0.17
NUTM2D	ENST00000381697.2	NUT family member 2D	5	1	0	1	0	1	hsa-miR-2355-5p	0.0016	0.0119	0.0859	-0.17	-0.17
EIF5AL1	ENST00000520547.2	eukaryotic translation initiation factor 5A-like 1	10	2	0	1	1	3	hsa-miR-2355-5p	0.0033	0.0239	0.168	-0.17	-0.25
PANK4	ENST00000378466.3	pantothenate kinase 4	72	3	1	1	1	0	hsa-miR-2355-5p	0.0039	0.0287	0.1939	-0.17	-0.28
RP11-162A12.2	ENST00000585258.1	Uncharacterized protein	5	1	0	1	0	0	hsa-miR-2355-5p	0.001	0.0075	0.0528	-0.17	-0.17
GPR97	ENST00000333493.4	G protein-coupled receptor 97	8	1	0	1	0	0	hsa-miR-2355-5p	0.0019	0.0144	0.1043	-0.17	-0.17
AC226150.4	ENST00000545350.1	Uncharacterized protein	5	1	0	1	0	0	hsa-miR-2355-5p	0.0012	0.009	0.0655	-0.17	-0.17
DPY19L4	ENST00000414645.2	dpy-19-like 4 (C. elegans)	362	1	0	1	0	0	hsa-miR-2355-5p	0.0054	0.0385	0.2339	-0.17	-0.19
PKP3	ENST00000331563.2	plakophilin 3	167	1	0	1	0	0	hsa-miR-2355-5p	0.002	0.0149	0.1008	-0.17	-0.17
ARL16	ENST00000397498.4	ADP-ribosylation factor-like 16	37	1	0	1	0	0	hsa-miR-2355-5p	0.0008	0.0059	0.0424	-0.17	-0.17
RFX3	ENST00000382004.3	regulatory factor X, 3 (influences HLA class II expression)	37	2	1	1	0	0	hsa-miR-2355-5p	0.0066	0.046	0.2504	-0.16	-0.3
FLVCR1	ENST00000366971.4	feline leukemia virus subgroup C cellular receptor 1	322	2	1	1	0	2	hsa-miR-2355-5p	0.0087	0.0624	0.3923	-0.16	-0.21
HTRA3	ENST00000307358.2	HtrA serine peptidase 3	5161	2	1	1	0	0	hsa-miR-2355-5p	0.0018	0.0129	0.0933	-0.16	-0.16
ACTR5	ENST00000243903.4	ARP5 actin-related protein 5 homolog (yeast)	41	1	0	1	0	0	hsa-miR-2355-5p	0.0011	0.0084	0.059	-0.16	-0.16
CD96	ENST00000352690.4	CD96 molecule	5	1	0	1	0	0	hsa-miR-2355-5p	0.0056	0.0403	0.2423	-0.16	-0.16
SCG2	ENST00000305409.2	secretogranin II	55	1	0	1	0	0	hsa-miR-2355-5p	0.003	0.0223	0.1582	-0.16	-0.16
PPM1H	ENST00000228705.6	protein phosphatase, Mg2+/Mn2+ dependent, 1H	45	1	0	1	0	1	hsa-miR-2355-5p	0.0045	0.0328	0.2278	-0.16	-0.16
UAP1L1	ENST00000360271.3	UDP-N-acteylglucosamine pyrophosphorylase 1-like 1	398	1	0	1	0	0	hsa-miR-2355-5p	0.0032	0.0234	0.1527	-0.16	-0.16
SAMD4B	ENST00000314471.6	sterile alpha motif domain containing 4B	46	1	0	1	0	0	hsa-miR-2355-5p	0.0025	0.0185	0.1291	-0.16	-0.16
GFI1B	ENST00000450530.1	growth factor independent 1B transcription repressor	5	1	0	1	0	0	hsa-miR-2355-5p	0.002	0.0145	0.0982	-0.16	-0.16
SLC17A2	ENST00000360488.3	solute carrier family 17, member 2	31	1	0	1	0	0	hsa-miR-2355-5p	0.0013	0.0094	0.066	-0.16	-0.16
FRMPD3	ENST00000276185.4	FERM and PDZ domain containing 3	0	2	0	1	1	0	hsa-miR-2355-5p	0.0042	0.0305	0.217	-0.16	-0.16
ZFP69B	ENST00000484445.1	ZFP69 zinc finger protein B	176	1	0	1	0	0	hsa-miR-2355-5p	0.0041	0.03	0.2038	-0.16	-0.17
EPB41L2	ENST00000531410.1	erythrocyte membrane protein band 4.1-like 2	353	1	0	1	0	0	hsa-miR-2355-5p	0.0012	0.009	0.0632	-0.16	-0.17
HEXIM1	ENST00000332499.2	hexamethylene bis-acetamide inducible 1	179	1	0	1	0	1	hsa-miR-2355-5p	0.0028	0.0204	0.1407	-0.16	-0.38
JOSD2	ENST00000601423.1	Josephin domain containing 2	96	1	0	1	0	0	hsa-miR-2355-5p	0.0016	0.0116	0.0803	-0.16	-0.16
HARS2	ENST00000435019.2	histidyl-tRNA synthetase 2, mitochondrial	150	1	0	1	0	0	hsa-miR-2355-5p	0.0015	0.0111	0.0786	-0.16	-0.16
C9orf47	ENST00000375851.2	chromosome 9 open reading frame 47	5	2	0	1	1	0	hsa-miR-2355-5p	0.0033	0.0244	0.1737	-0.16	-0.16
FBXL14	ENST00000339235.3	F-box and leucine-rich repeat protein 14	76	1	0	1	0	0	hsa-miR-2355-5p	0.0025	0.0185	0.1267	-0.16	-0.16
TTC4	ENST00000371281.3	tetratricopeptide repeat domain 4	575	1	0	1	0	0	hsa-miR-2355-5p	0.0029	0.0213	0.1383	-0.16	-0.16
UNC119	ENST00000301032.4	unc-119 homolog (C. elegans)	49	1	0	1	0	1	hsa-miR-2355-5p	0.0014	0.0105	0.075	-0.16	-0.16
USP5	ENST00000229268.8	ubiquitin specific peptidase 5 (isopeptidase T)	104	1	0	1	0	0	hsa-miR-2355-5p	0.0051	0.0368	0.2278	-0.16	-0.16
C22orf26	ENST00000396008.2	chromosome 22 open reading frame 26	5	3	0	1	2	0	hsa-miR-2355-5p	0.0021	0.0152	0.1087	-0.16	-0.16
LYPD5	ENST00000377950.3	LY6/PLAUR domain containing 5	9	1	0	1	0	0	hsa-miR-2355-5p	0.0012	0.0087	0.0611	-0.16	-0.16
RPL18	ENST00000549273.1	ribosomal protein L18	4686	1	0	1	0	0	hsa-miR-2355-5p	0.0016	0.012	0.0851	-0.16	-0.16
CTCF	ENST00000264010.4	CCCTC-binding factor (zinc finger protein)	1037	1	0	1	0	0	hsa-miR-2355-5p	0.0026	0.0187	0.1281	-0.16	-0.16
C17orf62	ENST00000342572.8	chromosome 17 open reading frame 62	89	1	0	1	0	0	hsa-miR-2355-5p	0.0016	0.0119	0.0814	-0.16	-0.17
LBH	ENST00000406087.1	limb bud and heart development	1956	1	0	1	0	2	hsa-miR-2355-5p	0.0029	0.0213	0.1476	-0.16	-0.16
RNF223	ENST00000453464.2	ring finger protein 223	5	1	0	1	0	1	hsa-miR-2355-5p	0.0025	0.0179	0.1217	-0.16	-0.16
RHOG	ENST00000351018.4	ras homolog family member G	58	1	0	1	0	0	hsa-miR-2355-5p	0.0012	0.0084	0.0592	-0.16	-0.16
FTO	ENST00000471389.1	fat mass and obesity associated	240	4	1	1	2	3	hsa-miR-2355-5p	0.0048	0.0348	0.2335	-0.16	-0.2
PRDM16	ENST00000511072.1	PR domain containing 16	64	2	0	1	1	0	hsa-miR-2355-5p	0.0041	0.0301	0.2142	-0.16	-0.17
RP11-1055B8.7	ENST00000307745.7	BAH and coiled-coil domain-containing protein 1	247	3	0	1	2	0	hsa-miR-2355-5p	0.0073	0.0535	0.3797	-0.16	-0.16
RAD1	ENST00000382038.2	RAD1 homolog (S. pombe)	584	2	0	1	1	0	hsa-miR-2355-5p	0.0022	0.0163	0.1114	-0.16	-0.23
HAGHL	ENST00000549114.1	hydroxyacylglutathione hydrolase-like	102	1	0	1	0	0	hsa-miR-2355-5p	0.003	0.0214	0.1404	-0.16	-0.16
PNPLA5	ENST00000597664.1	patatin-like phospholipase domain containing 5	5	1	0	1	0	1	hsa-miR-2355-5p	0.0029	0.0213	0.1491	-0.16	-0.16
UBE2L6	ENST00000340573.4	ubiquitin-conjugating enzyme E2L 6	4657	1	0	1	0	0	hsa-miR-2355-5p	0.0006	0.0047	0.0337	-0.16	-0.16
PLEKHG3	ENST00000247226.7	pleckstrin homology domain containing, family G (with RhoGef domain) member 3	97	2	0	1	1	2	hsa-miR-2355-5p	0.0015	0.0108	0.0782	-0.16	-0.24
MYO1H	ENST00000310903.5	myosin IH	5	1	0	1	0	1	hsa-miR-2355-5p	0.0031	0.0225	0.1593	-0.16	-0.16
LRRC20	ENST00000355790.4	leucine rich repeat containing 20	159	1	0	1	0	2	hsa-miR-2355-5p	0.0017	0.0128	0.0917	-0.16	-0.16
ETV5	ENST00000306376.5	ets variant 5	1085	1	0	1	0	1	hsa-miR-2355-5p	0.0017	0.0126	0.0891	-0.16	-0.16
C21orf59	ENST00000382549.4	chromosome 21 open reading frame 59	288	2	0	1	1	0	hsa-miR-2355-5p	0.0015	0.0107	0.0767	-0.16	-0.16
SYDE2	ENST00000341460.5	synapse defective 1, Rho GTPase, homolog 2 (C. elegans)	72	1	0	1	0	0	hsa-miR-2355-5p	0.0025	0.0181	0.1224	-0.15	-0.15
PLOD3	ENST00000223127.3	procollagen-lysine, 2-oxoglutarate 5-dioxygenase 3	904	1	0	1	0	0	hsa-miR-2355-5p	0.0018	0.013	0.0894	-0.15	-0.15
SPATA17	ENST00000366933.4	spermatogenesis associated 17	12	2	1	1	0	0	hsa-miR-2355-5p	0.0043	0.0308	0.185	-0.15	-0.4
TRIB3	ENST00000217233.3	tribbles pseudokinase 3	730	1	0	1	0	0	hsa-miR-2355-5p	0.0025	0.0183	0.1233	-0.15	-0.15
TMC3	ENST00000558726.1	transmembrane channel-like 3	5	2	0	1	1	0	hsa-miR-2355-5p	0.0029	0.0213	0.1521	-0.15	-0.15
NFKB1	ENST00000226574.4	nuclear factor of kappa light polypeptide gene enhancer in B-cells 1	316	1	0	1	0	0	hsa-miR-2355-5p	0.0077	0.0546	0.3186	-0.15	-0.15
LHFPL2	ENST00000515007.2	lipoma HMGIC fusion partner-like 2	16	1	0	1	0	0	hsa-miR-2355-5p	0.0031	0.0226	0.1474	-0.15	-0.15
C1orf220	ENST00000319387.2	chromosome 1 open reading frame 220	5	1	0	1	0	0	hsa-miR-2355-5p	0.0026	0.0187	0.126	-0.15	-0.15
C9orf139	ENST00000314330.2	chromosome 9 open reading frame 139	5	2	0	1	1	0	hsa-miR-2355-5p	0.0027	0.0196	0.1302	-0.15	-0.15
TNPO3	ENST00000393245.1	transportin 3	30	3	1	1	1	3	hsa-miR-2355-5p	0.0077	0.055	0.3292	-0.15	-0.3
IFI44L	ENST00000370751.5	interferon-induced protein 44-like	11	1	0	1	0	1	hsa-miR-2355-5p	0.0026	0.019	0.1334	-0.15	-0.2
KCNMB1	ENST00000274629.4	potassium large conductance calcium-activated channel, subfamily M, beta member 1	5	2	1	1	0	1	hsa-miR-2355-5p	0.0054	0.0393	0.2724	-0.15	-0.15
ZNF654	ENST00000309495.5	zinc finger protein 654	456	2	0	1	1	1	hsa-miR-2355-5p	0.0041	0.0301	0.2098	-0.15	-0.15
PCDH19	ENST00000420881.2	protocadherin 19	7	2	0	1	1	0	hsa-miR-2355-5p	0.0048	0.0349	0.2308	-0.15	-0.15
C15orf40	ENST00000304177.5	chromosome 15 open reading frame 40	133	1	0	1	0	1	hsa-miR-2355-5p	0.0018	0.0128	0.0853	-0.15	-0.24
RNF145	ENST00000274542.2	ring finger protein 145	12145	1	0	1	0	1	hsa-miR-2355-5p	0.0027	0.0195	0.1314	-0.15	-0.15
SLC22A3	ENST00000392145.1	solute carrier family 22 (organic cation transporter), member 3	86	2	0	1	1	1	hsa-miR-2355-5p	0.002	0.0147	0.1022	-0.15	-0.25
TFE3	ENST00000315869.7	transcription factor binding to IGHM enhancer 3	20	2	0	1	1	0	hsa-miR-2355-5p	0.0026	0.0187	0.1331	-0.15	-0.15
GPER1	ENST00000397092.1	G protein-coupled estrogen receptor 1	284	1	0	1	0	0	hsa-miR-2355-5p	0.0018	0.0132	0.0937	-0.15	-0.15
CD3E	ENST00000361763.4	CD3e molecule, epsilon (CD3-TCR complex)	5	1	0	1	0	0	hsa-miR-2355-5p	0.0024	0.0174	0.1166	-0.15	-0.15
CTPS2	ENST00000443824.1	CTP synthase 2	47	1	0	1	0	2	hsa-miR-2355-5p	0.0031	0.0224	0.1582	-0.15	-0.27
ATXN1L	ENST00000427980.2	ataxin 1-like	12	1	0	1	0	3	hsa-miR-2355-5p	0.009	0.0659	0.4624	-0.15	-0.15
MBNL2	ENST00000345429.6	muscleblind-like splicing regulator 2	34	1	0	1	0	0	hsa-miR-2355-5p	0.0032	0.0228	0.1429	-0.15	-0.19
CIAO1	ENST00000488633.1	cytosolic iron-sulfur protein assembly 1	1143	2	0	1	1	1	hsa-miR-2355-5p	0.0044	0.0318	0.1999	-0.15	-0.4
SLC26A7	ENST00000309536.2	solute carrier family 26 (anion exchanger), member 7	5	1	0	1	0	0	hsa-miR-2355-5p	0.0025	0.0181	0.1246	-0.15	-0.15
ZNF700	ENST00000482090.1	zinc finger protein 700	105	1	0	1	0	0	hsa-miR-2355-5p	0.0022	0.0165	0.1163	-0.15	-0.15
STRA13	ENST00000580435.1	stimulated by retinoic acid 13	77	1	0	1	0	1	hsa-miR-2355-5p	0.0013	0.0093	0.0666	-0.15	-0.15
PTPRH	ENST00000376350.3	protein tyrosine phosphatase, receptor type, H	21	1	0	1	0	0	hsa-miR-2355-5p	0.0024	0.0178	0.1231	-0.15	-0.15
CD82	ENST00000227155.4	CD82 molecule	1117	1	0	1	0	2	hsa-miR-2355-5p	0.0056	0.041	0.2871	-0.15	-0.15
TNIP1	ENST00000520931.1	TNFAIP3 interacting protein 1	334	1	0	1	0	0	hsa-miR-2355-5p	0.0019	0.0142	0.0971	-0.15	-0.15
PHB	ENST00000300408.3	prohibitin	759	1	0	1	0	0	hsa-miR-2355-5p	0.0018	0.0131	0.0911	-0.15	-0.15
EVC	ENST00000382674.2	Ellis van Creveld syndrome	165	1	0	1	0	2	hsa-miR-2355-5p	0.0069	0.0508	0.3613	-0.15	-0.15
VPS37D	ENST00000451519.1	vacuolar protein sorting 37 homolog D (S. cerevisiae)	173	1	0	1	0	0	hsa-miR-2355-5p	0.0017	0.0125	0.0888	-0.15	-0.15
WHAMM	ENST00000286760.4	WAS protein homolog associated with actin, golgi membranes and microtubules	834	1	0	1	0	0	hsa-miR-2355-5p	0.0019	0.0138	0.0938	-0.15	-0.15
NFIA	ENST00000403491.3	nuclear factor I/A	5	2	0	1	1	1	hsa-miR-2355-5p	0.006	0.0434	0.2901	-0.15	-0.15
TMEM55B	ENST00000250489.4	transmembrane protein 55B	623	1	0	1	0	1	hsa-miR-2355-5p	0.0016	0.0116	0.0827	-0.15	-0.15
KBTBD11	ENST00000320248.3	kelch repeat and BTB (POZ) domain containing 11	173	2	0	1	1	1	hsa-miR-2355-5p	0.0061	0.0448	0.3041	-0.15	-0.15
PTGFR	ENST00000370756.3	prostaglandin F receptor (FP)	20	1	0	1	0	1	hsa-miR-2355-5p	0.004	0.0292	0.201	-0.15	-0.15
NT5C1B	ENST00000600945.1	5'-nucleotidase, cytosolic IB	567	1	0	1	0	1	hsa-miR-2355-5p	0.0036	0.0263	0.1824	-0.15	-0.16
HEMK1	ENST00000232854.4	HemK methyltransferase family member 1	99	2	0	1	1	3	hsa-miR-2355-5p	0.0018	0.0133	0.0956	-0.15	-0.29
UBA6	ENST00000322244.5	ubiquitin-like modifier activating enzyme 6	169	3	0	1	2	0	hsa-miR-2355-5p	0.0028	0.0204	0.1409	-0.15	-0.2
RIMS3	ENST00000372684.3	regulating synaptic membrane exocytosis 3	24	4	1	1	2	4	hsa-miR-2355-5p	0.0039	0.0286	0.1997	-0.15	-0.49
TRIM54	ENST00000296098.4	tripartite motif containing 54	5	1	0	1	0	1	hsa-miR-2355-5p	0.0021	0.0155	0.1039	-0.15	-0.15
FAM73B	ENST00000277475.5	family with sequence similarity 73, member B	651	1	0	1	0	0	hsa-miR-2355-5p	0.0035	0.0252	0.1715	-0.15	-0.15
ETV3L	ENST00000454449.2	ets variant 3-like	5	1	0	1	0	3	hsa-miR-2355-5p	0.0037	0.027	0.1934	-0.15	-0.15
GDF7	ENST00000272224.3	growth differentiation factor 7	27	3	0	1	2	0	hsa-miR-2355-5p	0.0027	0.0196	0.1409	-0.15	-0.25
KIAA1161	ENST00000297625.7	KIAA1161	18	2	0	1	1	1	hsa-miR-2355-5p	0.0039	0.0286	0.203	-0.15	-0.15
ZNF561	ENST00000326044.5	zinc finger protein 561	156	1	0	1	0	0	hsa-miR-2355-5p	0.0013	0.0097	0.0674	-0.15	-0.15
NT5C1B-RDH14	ENST00000532967.1	NT5C1B-RDH14 readthrough	572	1	0	1	0	1	hsa-miR-2355-5p	0.0036	0.0261	0.1812	-0.15	-0.16
DENND1A	ENST00000373624.2	DENN/MADD domain containing 1A	2794	3	1	1	1	0	hsa-miR-2355-5p	0.0092	0.0668	0.4522	-0.15	-0.35
MAF	ENST00000393350.1	v-maf avian musculoaponeurotic fibrosarcoma oncogene homolog	608	1	0	1	0	1	hsa-miR-2355-5p	0.0039	0.0281	0.1878	-0.15	-0.15
HPDL	ENST00000334815.3	4-hydroxyphenylpyruvate dioxygenase-like	418	1	0	1	0	0	hsa-miR-2355-5p	0.001	0.0072	0.0512	-0.14	-0.14
SCRT2	ENST00000246104.6	scratch homolog 2, zinc finger protein (Drosophila)	5	1	0	1	0	2	hsa-miR-2355-5p	0.0059	0.0423	0.2709	-0.14	-0.14
NFIX	ENST00000360105.4	nuclear factor I/X (CCAAT-binding transcription factor)	24	2	1	1	0	2	hsa-miR-2355-5p	0.0065	0.0479	0.3353	-0.14	-0.14
RASA3	ENST00000334062.7	RAS p21 protein activator 3	612	1	0	1	0	2	hsa-miR-2355-5p	0.0045	0.0325	0.2158	-0.14	-0.14
LMNB2	ENST00000325327.3	lamin B2	89	2	1	1	0	3	hsa-miR-2355-5p	0.0029	0.0212	0.1429	-0.14	-0.55
SNX30	ENST00000374232.3	sorting nexin family member 30	33	3	0	1	2	2	hsa-miR-2355-5p	0.0067	0.0487	0.3327	-0.14	-0.16
CLEC2D	ENST00000261340.7	C-type lectin domain family 2, member D	11	4	0	1	3	1	hsa-miR-2355-5p	0.0021	0.0157	0.1108	-0.14	-0.28
ARHGEF3	ENST00000296315.3	Rho guanine nucleotide exchange factor (GEF) 3	359	1	0	1	0	0	hsa-miR-2355-5p	0.0042	0.0302	0.1875	-0.14	-0.14
GLT1D1	ENST00000281703.6	glycosyltransferase 1 domain containing 1	22	2	0	1	1	1	hsa-miR-2355-5p	0.0047	0.0344	0.2308	-0.14	-0.14
TPPP3	ENST00000393957.2	tubulin polymerization-promoting protein family member 3	5	1	0	1	0	0	hsa-miR-2355-5p	0.0016	0.012	0.0849	-0.14	-0.14
ART5	ENST00000397067.3	ADP-ribosyltransferase 5	50	1	0	1	0	1	hsa-miR-2355-5p	0.0022	0.0165	0.1182	-0.14	-0.14
KLF14	ENST00000310992.4	Kruppel-like factor 14	8	1	0	1	0	0	hsa-miR-2355-5p	0.0014	0.01	0.0696	-0.14	-0.14
FITM2	ENST00000396825.3	fat storage-inducing transmembrane protein 2	215	1	0	1	0	1	hsa-miR-2355-5p	0.0014	0.0101	0.0719	-0.14	-0.16
B4GALT1	ENST00000379731.4	UDP-Gal:betaGlcNAc beta 1,4- galactosyltransferase, polypeptide 1	2265	1	0	1	0	2	hsa-miR-2355-5p	0.0042	0.0306	0.2013	-0.14	-0.15
ABAT	ENST00000569156.1	4-aminobutyrate aminotransferase	66	2	1	1	0	4	hsa-miR-2355-5p	0.005	0.0361	0.236	-0.14	-0.31
ITPRIP	ENST00000337478.1	inositol 1,4,5-trisphosphate receptor interacting protein	1138	3	0	1	2	1	hsa-miR-2355-5p	0.0036	0.0265	0.1877	-0.14	-0.17
HLCS	ENST00000336648.4	holocarboxylase synthetase (biotin-(proprionyl-CoA-carboxylase (ATP-hydrolysing)) ligase)	688	1	0	1	0	0	hsa-miR-2355-5p	0.0053	0.0378	0.2302	-0.14	-0.15
SORBS2	ENST00000284776.7	sorbin and SH3 domain containing 2	1279	2	0	1	1	0	hsa-miR-2355-5p	0.0029	0.0213	0.1517	-0.14	-0.14
BEAN1	ENST00000299694.8	brain expressed, associated with NEDD4, 1	16	1	0	1	0	0	hsa-miR-2355-5p	0.0026	0.019	0.1309	-0.14	-0.14
G3BP1	ENST00000394123.3	GTPase activating protein (SH3 domain) binding protein 1	688	4	0	1	3	2	hsa-miR-2355-5p	0.0024	0.0172	0.1193	-0.14	-0.28
SEC22C	ENST00000264454.3	SEC22 vesicle trafficking protein homolog C (S. cerevisiae)	855	2	1	1	0	1	hsa-miR-2355-5p	0.0039	0.029	0.2028	-0.14	-0.17
PVR	ENST00000425690.3	poliovirus receptor	761	2	0	1	1	1	hsa-miR-2355-5p	0.0027	0.0198	0.1407	-0.14	-0.16
DPP10	ENST00000410059.1	dipeptidyl-peptidase 10 (non-functional)	5	1	0	1	0	1	hsa-miR-2355-5p	0.0058	0.0419	0.2683	-0.14	-0.14
INHBB	ENST00000295228.3	inhibin, beta B	75	2	0	1	1	4	hsa-miR-2355-5p	0.0028	0.0208	0.1467	-0.14	-0.14
RNF121	ENST00000393713.3	ring finger protein 121	610	1	0	1	0	0	hsa-miR-2355-5p	0.0016	0.0115	0.0789	-0.14	-0.14
C2orf68	ENST00000306336.5	chromosome 2 open reading frame 68	565	2	0	1	1	1	hsa-miR-2355-5p	0.0016	0.0118	0.0817	-0.14	-0.33
GPR31	ENST00000366834.1	G protein-coupled receptor 31	5	1	0	1	0	0	hsa-miR-2355-5p	0.0028	0.0204	0.138	-0.14	-0.14
RP11-247C2.2	ENST00000563727.1	HCG2004779; Uncharacterized protein	5	1	0	1	0	1	hsa-miR-2355-5p	0.0031	0.0223	0.1467	-0.14	-0.14
HOXA1	ENST00000355633.5	homeobox A1	157	1	0	1	0	0	hsa-miR-2355-5p	0.0016	0.0117	0.0805	-0.14	-0.14
CRADD	ENST00000542893.2	CASP2 and RIPK1 domain containing adaptor with death domain	207	1	0	1	0	0	hsa-miR-2355-5p	0.0006	0.0043	0.031	-0.14	-0.14
TPRG1L	ENST00000378344.2	tumor protein p63 regulated 1-like	203	1	0	1	0	2	hsa-miR-2355-5p	0.0009	0.0065	0.047	-0.14	-0.18
SRP19	ENST00000282999.3	signal recognition particle 19kDa	243	2	0	1	1	0	hsa-miR-2355-5p	0.0015	0.011	0.0762	-0.14	-0.26
DAGLB	ENST00000297056.6	diacylglycerol lipase, beta	96	1	0	1	0	0	hsa-miR-2355-5p	0.0019	0.0141	0.1013	-0.14	-0.14
AC104472.1	ENST00000399242.2	CDNA FLJ26134 fis, clone TMS03713; Uncharacterized protein	5	1	0	1	0	0	hsa-miR-2355-5p	0.0004	0.0033	0.0239	-0.14	-0.14
ZNF341	ENST00000342427.2	zinc finger protein 341	10	1	0	1	0	0	hsa-miR-2355-5p	0.0034	0.0246	0.1677	-0.14	-0.14
REEP1	ENST00000165698.5	receptor accessory protein 1	49	1	0	1	0	0	hsa-miR-2355-5p	0.0021	0.0153	0.1089	-0.14	-0.14
PFKFB4	ENST00000232375.3	6-phosphofructo-2-kinase/fructose-2,6-biphosphatase 4	16	2	1	1	0	1	hsa-miR-2355-5p	0.0032	0.0231	0.1597	-0.14	-0.14
YIPF4	ENST00000238831.4	Yip1 domain family, member 4	3482	6	1	1	4	2	hsa-miR-2355-5p	0.0023	0.0166	0.1105	-0.14	-0.47
PDE4A	ENST00000380702.2	phosphodiesterase 4A, cAMP-specific	48	2	1	1	0	0	hsa-miR-2355-5p	0.003	0.0221	0.1536	-0.14	-0.14
BNIP1	ENST00000351486.5	BCL2/adenovirus E1B 19kDa interacting protein 1	288	1	0	1	0	0	hsa-miR-2355-5p	0.0018	0.013	0.0902	-0.14	-0.14
APC2	ENST00000233607.2	adenomatosis polyposis coli 2	10	2	0	1	1	2	hsa-miR-2355-5p	0.0067	0.0494	0.3505	-0.14	-0.14
GRINA	ENST00000313269.5	glutamate receptor, ionotropic, N-methyl D-aspartate-associated protein 1 (glutamate binding)	5637	1	0	1	0	1	hsa-miR-2355-5p	0.0023	0.0168	0.1199	-0.14	-0.19
AC105020.1	ENST00000435356.1	Uncharacterized protein; cDNA FLJ12988 fis, clone NT2RP3000080	5	1	0	1	0	0	hsa-miR-2355-5p	0.0013	0.0095	0.0676	-0.14	-0.14
ZNF625	ENST00000455799.1	zinc finger protein 625	8	1	0	1	0	0	hsa-miR-2355-5p	0.0012	0.0087	0.0604	-0.14	-0.23
MSANTD3	ENST00000395067.2	Myb/SANT-like DNA-binding domain containing 3	78	3	0	1	2	2	hsa-miR-2355-5p	0.0028	0.0203	0.1373	-0.14	-0.28
IL11RA	ENST00000318041.9	interleukin 11 receptor, alpha	79	1	0	1	0	0	hsa-miR-2355-5p	0.0008	0.0057	0.0412	-0.14	-0.14
IQCE	ENST00000402050.2	IQ motif containing E	687	1	0	1	0	2	hsa-miR-2355-5p	0.0052	0.038	0.2651	-0.14	-0.14
NADK	ENST00000341426.5	NAD kinase	173	1	0	1	0	0	hsa-miR-2355-5p	0.0013	0.0099	0.0708	-0.14	-0.14
PPP1R13L	ENST00000360957.5	protein phosphatase 1, regulatory subunit 13 like	68	1	0	1	0	0	hsa-miR-2355-5p	0.0023	0.0171	0.1144	-0.14	-0.14
MUS81	ENST00000533035.1	MUS81 structure-specific endonuclease subunit	43	1	0	1	0	0	hsa-miR-2355-5p	0.0025	0.0182	0.1281	-0.14	-0.19
C17orf51	ENST00000391411.5	chromosome 17 open reading frame 51	464	3	2	1	0	3	hsa-miR-2355-5p	0.0046	0.0331	0.2012	-0.14	-0.41
KLHDC10	ENST00000335420.5	kelch domain containing 10	347	3	0	1	2	0	hsa-miR-2355-5p	0.0052	0.038	0.2635	-0.14	-0.16
NT5DC1	ENST00000319550.4	5'-nucleotidase domain containing 1	127	2	0	1	1	2	hsa-miR-2355-5p	0.0025	0.0179	0.1209	-0.14	-0.24
GPSM1	ENST00000440944.1	G-protein signaling modulator 1	5243	1	0	1	0	1	hsa-miR-2355-5p	0.0034	0.0248	0.1778	-0.14	-0.14
TMPRSS4	ENST00000534111.1	transmembrane protease, serine 4	5	2	1	1	0	1	hsa-miR-2355-5p	0.0066	0.0477	0.3105	-0.14	-0.14
F8A1	ENST00000369446.2	coagulation factor VIII-associated 1	5	1	0	1	0	0	hsa-miR-2355-5p	0.0008	0.0059	0.0419	-0.14	-0.14
F8A2	ENST00000369505.3	coagulation factor VIII-associated 2	5	1	0	1	0	0	hsa-miR-2355-5p	0.0008	0.0059	0.0419	-0.14	-0.14
F8A3	ENST00000369445.2	coagulation factor VIII-associated 3	5	1	0	1	0	0	hsa-miR-2355-5p	0.0008	0.0059	0.0419	-0.14	-0.14
YKT6	ENST00000223369.2	YKT6 v-SNARE homolog (S. cerevisiae)	2409	1	0	1	0	1	hsa-miR-2355-5p	0.0034	0.0252	0.1763	-0.13	-0.14
SPCS2	ENST00000263672.6	signal peptidase complex subunit 2 homolog (S. cerevisiae)	28	1	0	1	0	0	hsa-miR-2355-5p	0.0022	0.0158	0.1076	-0.13	-0.13
SEMA3G	ENST00000231721.2	sema domain, immunoglobulin domain (Ig), short basic domain, secreted, (semaphorin) 3G	85	2	1	1	0	1	hsa-miR-2355-5p	0.007	0.0514	0.3575	-0.13	-0.13
FAM83A	ENST00000518448.1	family with sequence similarity 83, member A	22	2	0	1	1	0	hsa-miR-2355-5p	0.0028	0.0209	0.1493	-0.13	-0.13
RXFP4	ENST00000368318.3	relaxin/insulin-like family peptide receptor 4	8	1	0	1	0	0	hsa-miR-2355-5p	0.001	0.0075	0.0532	-0.13	-0.13
CENPBD1	ENST00000314994.3	CENPB DNA-binding domains containing 1	212	1	0	1	0	0	hsa-miR-2355-5p	0.0014	0.0106	0.0755	-0.13	-0.13
SLC26A10	ENST00000379218.2	solute carrier family 26, member 10	25	1	0	1	0	1	hsa-miR-2355-5p	0.0028	0.0203	0.1412	-0.13	-0.13
SLC38A1	ENST00000398637.5	solute carrier family 38, member 1	1967	2	1	1	0	3	hsa-miR-2355-5p	0.0064	0.0464	0.3147	-0.13	-0.16
FAM19A2	ENST00000416284.3	family with sequence similarity 19 (chemokine (C-C motif)-like), member A2	26	1	0	1	0	0	hsa-miR-2355-5p	0.0024	0.0178	0.1193	-0.13	-0.21
MED1	ENST00000300651.6	mediator complex subunit 1	87	1	0	1	0	2	hsa-miR-2355-5p	0.0059	0.0433	0.311	-0.13	-0.16
ACVRL1	ENST00000550683.1	activin A receptor type II-like 1	68	1	0	1	0	0	hsa-miR-2355-5p	0.0028	0.0204	0.1392	-0.13	-0.13
RAD9A	ENST00000307980.2	RAD9 homolog A (S. pombe)	38	1	0	1	0	0	hsa-miR-2355-5p	0.0022	0.0162	0.1112	-0.13	-0.13
PTOV1	ENST00000391842.1	prostate tumor overexpressed 1	9	1	0	1	0	1	hsa-miR-2355-5p	0.0021	0.0152	0.107	-0.13	-0.13
CAMK1D	ENST00000378847.3	calcium/calmodulin-dependent protein kinase ID	258	2	1	1	0	1	hsa-miR-2355-5p	0.0024	0.0175	0.1234	-0.13	-0.14
POU2F1	ENST00000367866.2	POU class 2 homeobox 1	83	3	0	1	2	3	hsa-miR-2355-5p	0.011	0.0807	0.5534	-0.13	-0.14
ZNF266	ENST00000361451.2	zinc finger protein 266	16	1	0	1	0	0	hsa-miR-2355-5p	0.001	0.0076	0.0532	-0.13	-0.13
FBXO36	ENST00000373652.3	F-box protein 36	5	1	0	1	0	0	hsa-miR-2355-5p	0.0016	0.0118	0.0813	-0.13	-0.13
ZNF557	ENST00000414706.1	zinc finger protein 557	294	1	0	1	0	2	hsa-miR-2355-5p	0.0046	0.0337	0.2371	-0.13	-0.13
BIN2	ENST00000452142.2	bridging integrator 2	5	1	0	1	0	0	hsa-miR-2355-5p	0.0011	0.0079	0.057	-0.13	-0.13
AC013269.5	ENST00000409259.1	Uncharacterized protein	5	1	0	1	0	0	hsa-miR-2355-5p	0.002	0.0147	0.1023	-0.13	-0.13
C8orf31	ENST00000395172.1	chromosome 8 open reading frame 31	8	1	0	1	0	0	hsa-miR-2355-5p	0.0013	0.0092	0.0628	-0.13	-0.23
ATMIN	ENST00000299575.4	ATM interactor	129	1	0	1	0	1	hsa-miR-2355-5p	0.0028	0.0202	0.1403	-0.13	-0.13
PLLP	ENST00000219207.5	plasmolipin	22	1	0	1	0	0	hsa-miR-2355-5p	0.0009	0.0066	0.0469	-0.13	-0.13
SLC23A3	ENST00000396775.3	solute carrier family 23, member 3	9	1	0	1	0	0	hsa-miR-2355-5p	0.0033	0.0236	0.1538	-0.13	-0.13
ZNF772	ENST00000425074.3	zinc finger protein 772	22	2	0	1	1	1	hsa-miR-2355-5p	0.0022	0.0161	0.1114	-0.13	-0.23
SMCHD1	ENST00000320876.6	structural maintenance of chromosomes flexible hinge domain containing 1	270	2	0	1	1	0	hsa-miR-2355-5p	0.0038	0.0275	0.1922	-0.13	-0.13
MEX3C	ENST00000592416.1	mex-3 RNA binding family member C	5	1	0	1	0	0	hsa-miR-2355-5p	0.0041	0.0296	0.2022	-0.13	-0.13
RP11-345J4.3	ENST00000549950.1	Uncharacterized protein	5	1	0	1	0	0	hsa-miR-2355-5p	0.0013	0.0095	0.0678	-0.13	-0.13
B3GALT5	ENST00000380620.4	UDP-Gal:betaGlcNAc beta 1,3-galactosyltransferase, polypeptide 5	5	4	2	1	1	2	hsa-miR-2355-5p	0.0146	0.1053	0.6693	-0.13	-0.13
FAM110D	ENST00000374268.3	family with sequence similarity 110, member D	5	1	0	1	0	2	hsa-miR-2355-5p	0.003	0.0219	0.1543	-0.13	-0.13
RP11-347C12.3	ENST00000550538.1	Uncharacterized protein	5	1	0	1	0	0	hsa-miR-2355-5p	0.0013	0.0093	0.0669	-0.13	-0.13
SIX5	ENST00000560168.1	SIX homeobox 5	47	1	0	1	0	1	hsa-miR-2355-5p	0.0013	0.0096	0.0698	-0.13	-0.14
MAGI1	ENST00000330909.8	membrane associated guanylate kinase, WW and PDZ domain containing 1	258	2	0	1	1	2	hsa-miR-2355-5p	0.0059	0.0432	0.2939	-0.13	-0.15
ZNF649	ENST00000354957.3	zinc finger protein 649	77	1	0	1	0	0	hsa-miR-2355-5p	0.0013	0.0096	0.0683	-0.13	-0.14
LRCH1	ENST00000311191.6	leucine-rich repeats and calponin homology (CH) domain containing 1	381	1	0	1	0	0	hsa-miR-2355-5p	0.0032	0.0232	0.1507	-0.13	-0.13
GRID2	ENST00000282020.4	glutamate receptor, ionotropic, delta 2	5	1	0	1	0	1	hsa-miR-2355-5p	0.0026	0.0191	0.1328	-0.13	-0.13
ITGA9	ENST00000264741.5	integrin, alpha 9	9	2	1	1	0	0	hsa-miR-2355-5p	0.0107	0.0779	0.5312	-0.13	-0.13
CPSF3L	ENST00000435064.1	cleavage and polyadenylation specific factor 3-like	845	1	0	1	0	0	hsa-miR-2355-5p	0.0018	0.0132	0.0918	-0.13	-0.13
CXXC5	ENST00000302517.3	CXXC finger protein 5	1285	1	0	1	0	0	hsa-miR-2355-5p	0.0016	0.0117	0.0771	-0.13	-0.21
VSTM4	ENST00000332853.4	V-set and transmembrane domain containing 4	59	3	0	1	2	3	hsa-miR-2355-5p	0.0024	0.0179	0.127	-0.13	-0.2
EMP2	ENST00000359543.3	epithelial membrane protein 2	1725	2	0	1	1	2	hsa-miR-2355-5p	0.0039	0.0287	0.1998	-0.13	-0.28
ARHGAP23	ENST00000431231.2	Rho GTPase activating protein 23	289	1	0	1	0	1	hsa-miR-2355-5p	0.0025	0.0181	0.128	-0.13	-0.14
MYADM	ENST00000391770.4	myeloid-associated differentiation marker	3436	1	0	1	0	1	hsa-miR-2355-5p	0.0025	0.0185	0.1253	-0.13	-0.13
NOXO1	ENST00000356120.4	NADPH oxidase organizer 1	7	1	0	1	0	0	hsa-miR-2355-5p	0.0003	0.0025	0.0183	-0.13	-0.13
HNF4G	ENST00000396423.2	hepatocyte nuclear factor 4, gamma	5	1	0	1	0	0	hsa-miR-2355-5p	0.0037	0.0269	0.1705	-0.13	-0.13
C3orf27	ENST00000356020.2	chromosome 3 open reading frame 27	5	1	0	1	0	0	hsa-miR-2355-5p	0.0009	0.0069	0.0492	-0.13	-0.13
WWOX	ENST00000539474.2	WW domain containing oxidoreductase	48	1	0	1	0	0	hsa-miR-2355-5p	0.0014	0.0099	0.0717	-0.13	-0.13
JPH2	ENST00000372980.3	junctophilin 2	76	2	1	1	0	2	hsa-miR-2355-5p	0.0059	0.0434	0.3005	-0.13	-0.14
LUC7L	ENST00000337351.4	LUC7-like (S. cerevisiae)	898	1	0	1	0	2	hsa-miR-2355-5p	0.0008	0.0056	0.0405	-0.13	-0.13
GPR45	ENST00000258456.1	G protein-coupled receptor 45	5	1	0	1	0	0	hsa-miR-2355-5p	0.0005	0.0038	0.0276	-0.13	-0.13
FLAD1	ENST00000368432.1	flavin adenine dinucleotide synthetase 1	186	1	0	1	0	0	hsa-miR-2355-5p	0.0017	0.0126	0.0889	-0.13	-0.13
C11orf54	ENST00000528288.1	chromosome 11 open reading frame 54	47	3	1	1	1	1	hsa-miR-2355-5p	0.0025	0.0181	0.1166	-0.13	-0.44
KLHL12	ENST00000367259.1	kelch-like family member 12	24	1	0	1	0	3	hsa-miR-2355-5p	0.0028	0.0206	0.135	-0.13	-0.33
LIPG	ENST00000261292.4	lipase, endothelial	40	3	0	1	2	1	hsa-miR-2355-5p	0.0012	0.0092	0.0653	-0.13	-0.67
FJX1	ENST00000317811.4	four jointed box 1 (Drosophila)	823	1	0	1	0	1	hsa-miR-2355-5p	0.0034	0.0248	0.1736	-0.13	-0.18
NAB2	ENST00000357680.4	NGFI-A binding protein 2 (EGR1 binding protein 2)	4262	1	0	1	0	0	hsa-miR-2355-5p	0.0023	0.0167	0.1194	-0.12	-0.12
C11orf68	ENST00000438576.2	chromosome 11 open reading frame 68	1192	1	0	1	0	0	hsa-miR-2355-5p	0.0019	0.0143	0.1005	-0.12	-0.12
AGPAT2	ENST00000371694.3	1-acylglycerol-3-phosphate O-acyltransferase 2	303	1	0	1	0	0	hsa-miR-2355-5p	0.0013	0.0093	0.0651	-0.12	-0.12
CDA	ENST00000375071.3	cytidine deaminase	302	1	0	1	0	0	hsa-miR-2355-5p	0.001	0.0076	0.0534	-0.12	-0.12
MCHR1	ENST00000249016.4	melanin-concentrating hormone receptor 1	5	1	0	1	0	0	hsa-miR-2355-5p	0.0017	0.0127	0.0894	-0.12	-0.12
PPAN-P2RY11	ENST00000428358.1	PPAN-P2RY11 readthrough	293	1	0	1	0	1	hsa-miR-2355-5p	0.002	0.0146	0.1034	-0.12	-0.12
PPP5D1	ENST00000414155.1	PPP5 tetratricopeptide repeat domain containing 1	5	1	0	1	0	0	hsa-miR-2355-5p	0.0013	0.0093	0.065	-0.12	-0.12
AKAP10	ENST00000225737.6	A kinase (PRKA) anchor protein 10	700	1	0	1	0	0	hsa-miR-2355-5p	0.0017	0.0125	0.0857	-0.12	-0.12
ZNF304	ENST00000391705.3	zinc finger protein 304	194	1	0	1	0	2	hsa-miR-2355-5p	0.0042	0.0309	0.2123	-0.12	-0.12
BACH2	ENST00000257749.4	BTB and CNC homology 1, basic leucine zipper transcription factor 2	74	3	1	1	1	2	hsa-miR-2355-5p	0.0067	0.0492	0.3495	-0.12	-0.13
SLC2A11	ENST00000345044.6	solute carrier family 2 (facilitated glucose transporter), member 11	50	2	1	1	0	0	hsa-miR-2355-5p	0.0033	0.0239	0.1611	-0.12	-0.23
SURF4	ENST00000545297.1	surfeit 4	3667	2	0	1	1	0	hsa-miR-2355-5p	0.0019	0.0139	0.0974	-0.12	-0.15
SYTL4	ENST00000372989.1	synaptotagmin-like 4	84	1	0	1	0	2	hsa-miR-2355-5p	0.0029	0.0212	0.1531	-0.12	-0.16
WT1	ENST00000379079.2	Wilms tumor 1	29	2	1	1	0	3	hsa-miR-2355-5p	0.0019	0.0142	0.099	-0.12	-0.28
PCNXL2	ENST00000258229.9	pecanex-like 2 (Drosophila)	49	2	0	1	1	1	hsa-miR-2355-5p	0.0037	0.0274	0.1933	-0.12	-0.14
EIF4E1B	ENST00000318682.6	eukaryotic translation initiation factor 4E family member 1B	5	1	0	1	0	0	hsa-miR-2355-5p	0.0019	0.0137	0.0966	-0.12	-0.12
KIAA0753	ENST00000361413.3	KIAA0753	133	1	0	1	0	0	hsa-miR-2355-5p	0.0019	0.0139	0.0943	-0.12	-0.12
C12orf52	ENST00000548278.1	chromosome 12 open reading frame 52	1319	2	1	1	0	0	hsa-miR-2355-5p	0.0008	0.0055	0.039	-0.12	-0.28
INO80E	ENST00000563197.1	INO80 complex subunit E	3687	1	0	1	0	0	hsa-miR-2355-5p	0.0008	0.0055	0.0396	-0.12	-0.12
AC005481.5	ENST00000409610.1	Uncharacterized protein	5	2	0	1	1	0	hsa-miR-2355-5p	0.003	0.0219	0.1532	-0.12	-0.12
TMEM200B	ENST00000521452.1	transmembrane protein 200B	152	1	0	1	0	1	hsa-miR-2355-5p	0.0013	0.0093	0.0672	-0.12	-0.12
RGPD1	ENST00000559485.1	RANBP2-like and GRIP domain containing 1	5	2	0	1	1	0	hsa-miR-2355-5p	0.0049	0.036	0.2477	-0.12	-0.12
NAT14	ENST00000205194.4	N-acetyltransferase 14 (GCN5-related, putative)	392	1	0	1	0	0	hsa-miR-2355-5p	0.0015	0.011	0.0757	-0.12	-0.12
ZNF525	ENST00000467003.1	zinc finger protein 525	30	2	0	1	1	1	hsa-miR-2355-5p	0.0038	0.0281	0.1943	-0.12	-0.12
ZC3HAV1	ENST00000242351.5	zinc finger CCCH-type, antiviral 1	45	1	0	1	0	0	hsa-miR-2355-5p	0.0029	0.0213	0.1477	-0.12	-0.12
SHISA4	ENST00000362011.6	shisa family member 4	66	1	0	1	0	1	hsa-miR-2355-5p	0.0015	0.0107	0.0769	-0.12	-0.27
DPEP1	ENST00000261615.4	dipeptidase 1 (renal)	5	1	0	1	0	0	hsa-miR-2355-5p	0.0007	0.0055	0.04	-0.12	-0.12
RGPD2	ENST00000398146.3	RANBP2-like and GRIP domain containing 2	5	2	0	1	1	0	hsa-miR-2355-5p	0.0049	0.0359	0.2472	-0.12	-0.12
PTCH1	ENST00000430669.2	patched 1	123	2	0	1	1	0	hsa-miR-2355-5p	0.0035	0.0255	0.1819	-0.12	-0.12
TIFAB	ENST00000537858.1	TRAF-interacting protein with forkhead-associated domain, family member B	5	2	0	1	1	1	hsa-miR-2355-5p	0.002	0.0146	0.1063	-0.12	-0.12
ZNF439	ENST00000304030.2	zinc finger protein 439	64	1	0	1	0	0	hsa-miR-2355-5p	0.0018	0.0135	0.0931	-0.12	-0.12
SAMD14	ENST00000330175.4	sterile alpha motif domain containing 14	88	1	0	1	0	0	hsa-miR-2355-5p	0.0014	0.0105	0.0752	-0.12	-0.12
ANKRD36	ENST00000357042.4	ankyrin repeat domain 36	5	1	0	1	0	0	hsa-miR-2355-5p	0.0005	0.0038	0.0274	-0.12	-0.12
DMKN	ENST00000472252.2	dermokine	660	1	0	1	0	3	hsa-miR-2355-5p	0.0002	0.0017	0.0124	-0.12	-0.12
OBP2A	ENST00000539850.1	odorant binding protein 2A	5	1	0	1	0	0	hsa-miR-2355-5p	0.0007	0.0053	0.038	-0.12	-0.12
CECR2	ENST00000400573.5	cat eye syndrome chromosome region, candidate 2	46	2	0	1	1	2	hsa-miR-2355-5p	0.0048	0.0355	0.2511	-0.12	-0.12
NR6A1	ENST00000487099.2	nuclear receptor subfamily 6, group A, member 1	1082	2	0	1	1	0	hsa-miR-2355-5p	0.0049	0.0357	0.2517	-0.12	-0.12
FAM69C	ENST00000400291.2	family with sequence similarity 69, member C	5	1	0	1	0	2	hsa-miR-2355-5p	0.0023	0.0166	0.1122	-0.12	-0.32
TTL	ENST00000233336.6	tubulin tyrosine ligase	442	3	0	1	2	0	hsa-miR-2355-5p	0.002	0.0144	0.1024	-0.12	-0.24
CCNL2	ENST00000408952.5	cyclin L2	699	2	0	1	1	1	hsa-miR-2355-5p	0.001	0.0076	0.0538	-0.12	-0.26
ALPK3	ENST00000258888.5	alpha-kinase 3	16	2	0	1	1	2	hsa-miR-2355-5p	0.0052	0.0382	0.267	-0.12	-0.12
GATSL3	ENST00000407689.3	GATS protein-like 3	20	1	0	1	0	0	hsa-miR-2355-5p	0.0011	0.0085	0.0609	-0.12	-0.12
NBPF6	ENST00000294652.8	neuroblastoma breakpoint family, member 6	5	1	0	1	0	0	hsa-miR-2355-5p	0.0023	0.0171	0.1147	-0.12	-0.12
FOSB	ENST00000592811.1	FBJ murine osteosarcoma viral oncogene homolog B	11	1	0	1	0	3	hsa-miR-2355-5p	0.0051	0.0372	0.2439	-0.12	-0.13
PDCD1	ENST00000334409.5	programmed cell death 1	5	1	0	1	0	0	hsa-miR-2355-5p	0.0012	0.0086	0.0622	-0.12	-0.12
NCEH1	ENST00000475381.1	neutral cholesterol ester hydrolase 1	1779	1	0	1	0	1	hsa-miR-2355-5p	0.0037	0.0268	0.1789	-0.12	-0.12
AQP5	ENST00000293599.6	aquaporin 5	10	1	0	1	0	0	hsa-miR-2355-5p	0.0018	0.0129	0.0926	-0.12	-0.12
TAL1	ENST00000371884.2	T-cell acute lymphocytic leukemia 1	5	1	0	1	0	0	hsa-miR-2355-5p	0.0045	0.0331	0.2224	-0.12	-0.12
CES3	ENST00000543856.1	carboxylesterase 3	10	1	0	1	0	5	hsa-miR-2355-5p	0.0023	0.0171	0.1205	-0.12	-0.25
MEF2C	ENST00000340208.5	myocyte enhancer factor 2C	70	2	0	1	1	0	hsa-miR-2355-5p	0.0017	0.0124	0.0863	-0.12	-0.21
FCHSD1	ENST00000435817.2	FCH and double SH3 domains 1	364	2	0	1	1	0	hsa-miR-2355-5p	0.0008	0.006	0.0435	-0.12	-0.31
DNAL4	ENST00000216068.4	dynein, axonemal, light chain 4	9	1	0	1	0	2	hsa-miR-2355-5p	0.0015	0.0111	0.0786	-0.12	-0.12
VPS25	ENST00000253794.2	vacuolar protein sorting 25 homolog (S. cerevisiae)	1196	1	0	1	0	0	hsa-miR-2355-5p	0.0021	0.0156	0.1109	-0.12	-0.12
WTIP	ENST00000590071.2	Wilms tumor 1 interacting protein	1303	1	0	1	0	6	hsa-miR-2355-5p	0.0031	0.0225	0.1538	-0.12	-0.2
ZNF526	ENST00000301215.3	zinc finger protein 526	256	1	0	1	0	1	hsa-miR-2355-5p	0.0029	0.021	0.1455	-0.12	-0.13
METTL7B	ENST00000394252.3	methyltransferase like 7B	58	1	0	1	0	0	hsa-miR-2355-5p	0.002	0.0145	0.0982	-0.12	-0.23
LAMP5	ENST00000246070.2	lysosomal-associated membrane protein family, member 5	26	1	0	1	0	0	hsa-miR-2355-5p	0.0014	0.0105	0.0728	-0.12	-0.12
GABRQ	ENST00000370306.2	gamma-aminobutyric acid (GABA) A receptor, theta	14	2	1	1	0	2	hsa-miR-2355-5p	0.0034	0.025	0.1723	-0.12	-0.22
C10orf76	ENST00000370033.4	chromosome 10 open reading frame 76	273	1	0	1	0	4	hsa-miR-2355-5p	0.0035	0.0261	0.1866	-0.12	-0.14
GTF3C4	ENST00000372146.4	general transcription factor IIIC, polypeptide 4, 90kDa	1598	4*	1	1	1	2	hsa-miR-2355-5p	0.0057	0.0414	0.2835	-0.12	-0.18
GSTO2	ENST00000369707.2	glutathione S-transferase omega 2	97	3	1	1	1	1	hsa-miR-2355-5p	0.0044	0.0321	0.2202	-0.12	-0.22
IGFALS	ENST00000215539.3	insulin-like growth factor binding protein, acid labile subunit	8	1	0	1	0	0	hsa-miR-2355-5p	0.0007	0.0048	0.0349	-0.12	-0.12
ZNF322	ENST00000415922.2	zinc finger protein 322	5	1	0	1	0	1	hsa-miR-2355-5p	0.0028	0.0207	0.1488	-0.12	-0.12
KIAA2018	ENST00000316407.4	KIAA2018	23	4	1	1	2	0	hsa-miR-2355-5p	0.0156	0.1109	0.6582	-0.12	-0.12
FSTL1	ENST00000295633.3	follistatin-like 1	6788	1	0	1	0	3	hsa-miR-2355-5p	0.0036	0.0262	0.1854	-0.11	-0.15
ZNF337	ENST00000376436.1	zinc finger protein 337	7	2	0	1	1	0	hsa-miR-2355-5p	0.002	0.0149	0.106	-0.11	-0.21
ANKLE1	ENST00000394458.3	ankyrin repeat and LEM domain containing 1	5	1	0	1	0	0	hsa-miR-2355-5p	0.0009	0.0065	0.0467	-0.11	-0.11
GALNS	ENST00000268695.5	galactosamine (N-acetyl)-6-sulfate sulfatase	155	1	0	1	0	0	hsa-miR-2355-5p	0.0008	0.0058	0.0421	-0.11	-0.11
PDLIM7	ENST00000356618.4	PDZ and LIM domain 7 (enigma)	390	1	0	1	0	0	hsa-miR-2355-5p	0.0007	0.005	0.0362	-0.11	-0.11
EDEM3	ENST00000318130.8	ER degradation enhancer, mannosidase alpha-like 3	535	2	0	1	1	1	hsa-miR-2355-5p	0.0027	0.0198	0.1387	-0.11	-0.25
CHAD	ENST00000258969.4	chondroadherin	5	1	0	1	0	0	hsa-miR-2355-5p	0.001	0.0075	0.0529	-0.11	-0.11
PIFO	ENST00000369738.4	primary cilia formation	21	2	1	1	0	1	hsa-miR-2355-5p	0.0019	0.0137	0.0883	-0.11	-0.55
PLAC9	ENST00000372263.3	placenta-specific 9	7	1	0	1	0	0	hsa-miR-2355-5p	0.0013	0.0096	0.0673	-0.11	-0.17
GJB7	ENST00000525899.1	gap junction protein, beta 7, 25kDa	5	1	0	1	0	0	hsa-miR-2355-5p	0.0015	0.011	0.0758	-0.11	-0.11
SENP8	ENST00000544411.1	SUMO/sentrin specific peptidase family member 8	80	1	0	1	0	0	hsa-miR-2355-5p	0.0012	0.0091	0.0651	-0.11	-0.11
AL354898.1	ENST00000277491.7		5	1	0	1	0	1	hsa-miR-2355-5p	0.003	0.0222	0.1568	-0.11	-0.11
GPR146	ENST00000297468.3	G protein-coupled receptor 146	5	1	0	1	0	0	hsa-miR-2355-5p	0.0011	0.0081	0.0578	-0.11	-0.11
ACAP3	ENST00000354700.5	ArfGAP with coiled-coil, ankyrin repeat and PH domains 3	301	2	1	1	0	0	hsa-miR-2355-5p	0.0028	0.0203	0.1412	-0.11	-0.12
KPNA5	ENST00000368564.1	karyopherin alpha 5 (importin alpha 6)	76	1	0	1	0	0	hsa-miR-2355-5p	0.002	0.0144	0.0952	-0.11	-0.16
ERBB2	ENST00000584450.1	v-erb-b2 avian erythroblastic leukemia viral oncogene homolog 2	511	1	0	1	0	1	hsa-miR-2355-5p	0.0038	0.0276	0.1874	-0.11	-0.12
KIF13B	ENST00000524189.1	kinesin family member 13B	17	1	0	1	0	1	hsa-miR-2355-5p	0.0056	0.0413	0.298	-0.11	-0.11
SERPINB9	ENST00000380698.4	serpin peptidase inhibitor, clade B (ovalbumin), member 9	154	2	0	1	1	1	hsa-miR-2355-5p	0.0027	0.0194	0.1277	-0.11	-0.19
C14orf80	ENST00000329886.7	chromosome 14 open reading frame 80	314	1	0	1	0	1	hsa-miR-2355-5p	0.0012	0.0089	0.062	-0.11	-0.11
AREL1	ENST00000356357.4	apoptosis resistant E3 ubiquitin protein ligase 1	28	2	0	1	1	0	hsa-miR-2355-5p	0.0016	0.0118	0.0842	-0.11	-0.12
PLCD1	ENST00000463876.1	phospholipase C, delta 1	21	1	0	1	0	1	hsa-miR-2355-5p	0.0019	0.0138	0.0983	-0.11	-0.11
ZNF641	ENST00000301042.3	zinc finger protein 641	87	1	0	1	0	5	hsa-miR-2355-5p	0.0086	0.0623	0.4151	-0.11	-0.12
ACSL5	ENST00000354273.4	acyl-CoA synthetase long-chain family member 5	104	1	0	1	0	0	hsa-miR-2355-5p	0.0026	0.0187	0.1281	-0.11	-0.17
MAP2K5	ENST00000178640.5	mitogen-activated protein kinase kinase 5	406	1	0	1	0	0	hsa-miR-2355-5p	0.0011	0.008	0.0576	-0.11	-0.11
KANSL3	ENST00000431828.1	KAT8 regulatory NSL complex subunit 3	121	1	0	1	0	0	hsa-miR-2355-5p	0.0018	0.0135	0.0934	-0.11	-0.11
LGI2	ENST00000382114.4	leucine-rich repeat LGI family, member 2	32	2	0	1	1	2	hsa-miR-2355-5p	0.0033	0.0242	0.167	-0.11	-0.17
SFTPB	ENST00000519937.2	surfactant protein B	5	1	0	1	0	0	hsa-miR-2355-5p	0.0035	0.0256	0.1718	-0.11	-0.11
ZNF33A	ENST00000469037.2	zinc finger protein 33A	39	1	0	1	0	2	hsa-miR-2355-5p	0.002	0.0149	0.1064	-0.11	-0.11
FADS6	ENST00000310226.6	fatty acid desaturase 6	12	1	0	1	0	1	hsa-miR-2355-5p	0.0024	0.018	0.1271	-0.11	-0.25
HEYL	ENST00000372852.3	hairy/enhancer-of-split related with YRPW motif-like	37	2	0	1	1	1	hsa-miR-2355-5p	0.0018	0.0136	0.0958	-0.11	-0.13
PPP2R5D	ENST00000485511.1	protein phosphatase 2, regulatory subunit B', delta	1755	1	0	1	0	0	hsa-miR-2355-5p	0.0038	0.028	0.1871	-0.11	-0.11
LACC1	ENST00000325686.6	laccase (multicopper oxidoreductase) domain containing 1	15	1	0	1	0	0	hsa-miR-2355-5p	0.0022	0.0163	0.1092	-0.11	-0.11
GAPDH	ENST00000229239.5	glyceraldehyde-3-phosphate dehydrogenase	421	1	0	1	0	0	hsa-miR-2355-5p	0.0008	0.0061	0.0442	-0.11	-0.11
CCDC134	ENST00000255784.5	coiled-coil domain containing 134	15	2	0	1	1	1	hsa-miR-2355-5p	0.0009	0.0067	0.0487	-0.11	-0.17
FMOD	ENST00000354955.4	fibromodulin	207	1	0	1	0	0	hsa-miR-2355-5p	0.0006	0.0046	0.0336	-0.11	-0.11
FCGR3B	ENST00000367964.2	Fc fragment of IgG, low affinity IIIb, receptor (CD16b)	5	1	0	1	0	1	hsa-miR-2355-5p	0.0014	0.0103	0.0736	-0.11	-0.11
HSPB7	ENST00000411503.1	heat shock 27kDa protein family, member 7 (cardiovascular)	5	1	0	1	0	0	hsa-miR-2355-5p	0.0033	0.0239	0.1688	-0.11	-0.11
SFRP1	ENST00000220772.3	secreted frizzled-related protein 1	148	1	0	1	0	1	hsa-miR-2355-5p	0.0011	0.0078	0.0551	-0.11	-0.11
ELL	ENST00000262809.4	elongation factor RNA polymerase II	250	2	0	1	1	1	hsa-miR-2355-5p	0.0026	0.0194	0.139	-0.11	-0.12
ZFP1	ENST00000464850.1	ZFP1 zinc finger protein	32	1	0	1	0	0	hsa-miR-2355-5p	0.0012	0.0088	0.0601	-0.11	-0.21
ZNF514	ENST00000295208.2	zinc finger protein 514	32	2	0	1	1	0	hsa-miR-2355-5p	0.0036	0.0261	0.1792	-0.11	-0.12
PTAFR	ENST00000373857.3	platelet-activating factor receptor	5	1	0	1	0	0	hsa-miR-2355-5p	0.0046	0.0334	0.2207	-0.11	-0.11
[truncated: 4,299 more rows]
