# Supplementary material for: Dysregulated miRNA Expression and Its Association with Immune Checkpoints in Head and Neck Cancer
Source: Cancers (Basel). 2025 Jun 27;17(13):2169. doi: 10.3390/cancers17132169 (PMC12249186; doi:10.3390/cancers17132169)
Supplement: Supplementary file 1 [file cancers-17-02169-s001.zip › Table S2. Target genes for downregulated miRNAs.xlsx]

## Sheet: miR-let-7c target genes
Target gene	Representative transcript	Gene name	3P-seq tags + 5	Total sites	8mer sites	7mer-m8 sites	7mer-A1 sites	6mer sites	Representative miRNA	Cumulative weighted context++ score	Total context++ score
ZNF268	ENST00000542986.2	zinc finger protein 268	156	10	1	9	0	1	hsa-let-7c-3p	-0.36	-0.59
CTD-2140B24.4	ENST00000540096.2	Zinc finger protein 268	156	10	1	9	0	1	hsa-let-7c-3p	-0.21	-0.35
CHL1	ENST00000256509.2	cell adhesion molecule L1-like	24	5	0	5	0	1	hsa-let-7c-3p	-0.13	-0.13
DYNLL2	ENST00000579991.2	dynein, light chain, LC8-type 2	1162	6	0	5	1	4	hsa-let-7c-3p	-0.08	-0.52
TLK1	ENST00000431350.2	tousled-like kinase 1	200	5	1	4	0	1	hsa-let-7c-3p	-0.48	-0.62
UBE2W	ENST00000517608.1	ubiquitin-conjugating enzyme E2W (putative)	102	5	1	4	0	1	hsa-let-7c-3p	-0.3	-0.45
RBM7	ENST00000541475.1	RNA binding motif protein 7	46	5	0	4	1	2	hsa-let-7c-3p	-0.28	-0.52
SLC25A12	ENST00000422440.2	solute carrier family 25 (aspartate/glutamate carrier), member 12	566	4	0	4	0	5	hsa-let-7c-3p	-0.27	-0.34
ZNF148	ENST00000360647.4	zinc finger protein 148	230	5	0	4	1	3	hsa-let-7c-3p	-0.2	-0.34
BTBD7	ENST00000334746.5	BTB (POZ) domain containing 7	590	4	0	4	0	0	hsa-let-7c-3p	-0.15	-0.16
XKR4	ENST00000327381.6	XK, Kell blood group complex subunit-related family, member 4	5	8	1	4	3	4	hsa-let-7c-3p	-0.14	-0.14
CREBRF	ENST00000540014.1	CREB3 regulatory factor	24	4	0	4	0	0	hsa-let-7c-3p	-0.12	-0.12
MKL2	ENST00000318282.5	MKL/myocardin-like 2	992	4	0	4	0	1	hsa-let-7c-3p	-0.09	-0.09
PHIP	ENST00000275034.4	pleckstrin homology domain interacting protein	668	4	0	4	0	3	hsa-let-7c-3p	-0.08	-0.11
SLC16A7	ENST00000261187.4	solute carrier family 16 (monocarboxylate transporter), member 7	73	5	0	4	1	1	hsa-let-7c-3p	-0.07	-0.14
ZNF207	ENST00000394670.4	zinc finger protein 207	839	5	0	4	1	2	hsa-let-7c-3p	-0.06	-0.09
DCUN1D5	ENST00000260247.5	DCN1, defective in cullin neddylation 1, domain containing 5	1486	6	0	4	2	1	hsa-let-7c-3p	0	-0.26
HIVEP2	ENST00000367604.1	human immunodeficiency virus type I enhancer binding protein 2	137	4	0	3	1	2	hsa-let-7c-3p	-0.9	-1
FAM83B	ENST00000306858.7	family with sequence similarity 83, member B	140	4	1	3	0	4	hsa-let-7c-3p	-0.73	-0.76
PUM2	ENST00000338086.5	pumilio RNA-binding family member 2	1047	3	0	3	0	5	hsa-let-7c-3p	-0.69	-0.73
LPPR1	ENST00000374874.3	Lipid phosphate phosphatase-related protein type 1	19	3	0	3	0	0	hsa-let-7c-3p	-0.52	-0.52
MED4	ENST00000258648.2	mediator complex subunit 4	993	3	0	3	0	0	hsa-let-7c-3p	-0.48	-0.49
FAM76B	ENST00000358780.5	family with sequence similarity 76, member B	186	4	0	3	1	1	hsa-let-7c-3p	-0.41	-0.5
COQ7	ENST00000321998.5	coenzyme Q7 homolog, ubiquinone (yeast)	315	5	2	3	0	1	hsa-let-7c-3p	-0.36	-0.72
GRHL2	ENST00000251808.3	grainyhead-like 2 (Drosophila)	5	4	0	3	1	0	hsa-let-7c-3p	-0.34	-0.34
RARB	ENST00000437042.2	retinoic acid receptor, beta	48	3	0	3	0	1	hsa-let-7c-3p	-0.33	-0.33
AVL9	ENST00000318709.4	AVL9 homolog (S. cerevisiase)	246	4	0	3	1	0	hsa-let-7c-3p	-0.32	-0.41
FOXO1	ENST00000379561.5	forkhead box O1	480	4	1	3	0	2	hsa-let-7c-3p	-0.3	-0.32
GINS3	ENST00000318129.5	GINS complex subunit 3 (Psf3 homolog)	262	4	0	3	1	1	hsa-let-7c-3p	-0.26	-0.3
ZIC5	ENST00000267294.4	Zic family member 5	263	3	0	3	0	0	hsa-let-7c-3p	-0.25	-0.25
HOOK3	ENST00000307602.4	hook microtubule-tethering protein 3	403	5	0	3	2	3	hsa-let-7c-3p	-0.24	-0.3
CYB5R4	ENST00000369681.5	cytochrome b5 reductase 4	329	3	0	3	0	0	hsa-let-7c-3p	-0.23	-0.37
SETBP1	ENST00000282030.5	SET binding protein 1	77	3	0	3	0	2	hsa-let-7c-3p	-0.22	-0.27
PPP1R12A	ENST00000261207.5	protein phosphatase 1, regulatory subunit 12A	276	3	0	3	0	1	hsa-let-7c-3p	-0.22	-0.25
RAPGEFL1	ENST00000264644.6	Rap guanine nucleotide exchange factor (GEF)-like 1	20	3	0	3	0	0	hsa-let-7c-3p	-0.22	-0.22
HLF	ENST00000226067.5	hepatic leukemia factor	15	4	0	3	1	1	hsa-let-7c-3p	-0.21	-0.26
EIF5A2	ENST00000474096.1	eukaryotic translation initiation factor 5A2	443	5	0	3	2	1	hsa-let-7c-3p	-0.21	-0.64
UBE2K	ENST00000261427.5	ubiquitin-conjugating enzyme E2K	762	3	0	3	0	0	hsa-let-7c-3p	-0.21	-0.36
SORBS2	ENST00000284776.7	sorbin and SH3 domain containing 2	1279	3	0	3	0	2	hsa-let-7c-3p	-0.19	-0.2
PUM1	ENST00000424085.2	pumilio RNA-binding family member 1	202	4	1	3	0	2	hsa-let-7c-3p	-0.18	-0.18
RRM2B	ENST00000251810.3	ribonucleotide reductase M2 B (TP53 inducible)	205	3	0	3	0	3	hsa-let-7c-3p	-0.17	-0.3
PAPOLA	ENST00000557471.1	poly(A) polymerase alpha	1229	3	0	3	0	0	hsa-let-7c-3p	-0.17	-0.39
SSX2IP	ENST00000342203.3	synovial sarcoma, X breakpoint 2 interacting protein	197	5	1	3	1	1	hsa-let-7c-3p	-0.17	-0.43
VCAM1	ENST00000347652.2	vascular cell adhesion molecule 1	33	3	0	3	0	1	hsa-let-7c-3p	-0.16	-0.2
ADAM10	ENST00000260408.3	ADAM metallopeptidase domain 10	385	3	0	3	0	1	hsa-let-7c-3p	-0.15	-0.16
SOX11	ENST00000322002.3	SRY (sex determining region Y)-box 11	1100	4	0	3	1	0	hsa-let-7c-3p	-0.15	-0.17
ZBTB21	ENST00000398505.3	zinc finger and BTB domain containing 21	802	3	0	3	0	1	hsa-let-7c-3p	-0.12	-0.13
TMOD2	ENST00000249700.4	tropomodulin 2 (neuronal)	117	4	1	3	0	0	hsa-let-7c-3p	-0.1	-0.12
VCPIP1	ENST00000310421.4	valosin containing protein (p97)/p47 complex interacting protein 1	228	4	1	3	0	2	hsa-let-7c-3p	-0.09	-0.15
PCLO	ENST00000333891.9	piccolo presynaptic cytomatrix protein	22	4	1	3	0	0	hsa-let-7c-3p	-0.09	-0.09
MMGT1	ENST00000305963.2	membrane magnesium transporter 1	113	3	0	3	0	0	hsa-let-7c-3p	-0.09	-0.36
INHBA	ENST00000242208.4	inhibin, beta A	1260	3	0	3	0	1	hsa-let-7c-3p	-0.08	-0.1
TRHDE	ENST00000261180.4	thyrotropin-releasing hormone degrading enzyme	34	6	0	3	3	4	hsa-let-7c-3p	-0.08	-0.19
ZEB2	ENST00000558170.2	zinc finger E-box binding homeobox 2	33	3	0	3	0	3	hsa-let-7c-3p	-0.08	-0.09
AJAP1	ENST00000378191.4	adherens junctions associated protein 1	5	3	0	3	0	1	hsa-let-7c-3p	-0.07	-0.07
MARCH6	ENST00000274140.5	membrane-associated ring finger (C3HC4) 6, E3 ubiquitin protein ligase	14086	3	0	3	0	1	hsa-let-7c-3p	-0.07	-0.09
LMTK2	ENST00000297293.5	lemur tyrosine kinase 2	51	4	1	3	0	2	hsa-let-7c-3p	-0.07	-0.11
RUNX3	ENST00000399916.1	runt-related transcription factor 3	378	3	0	3	0	0	hsa-let-7c-3p	-0.06	-0.06
AGAP1	ENST00000304032.8	ArfGAP with GTPase domain, ankyrin repeat and PH domain 1	109	3	0	3	0	2	hsa-let-7c-3p	-0.06	-0.06
KSR2	ENST00000425217.1	kinase suppressor of ras 2	22	3	0	3	0	2	hsa-let-7c-3p	-0.06	-0.06
RSF1	ENST00000308488.6	remodeling and spacing factor 1	216	3	0	3	0	3	hsa-let-7c-3p	-0.06	-0.06
AMER2	ENST00000357816.2	APC membrane recruitment protein 2	7	3	0	3	0	1	hsa-let-7c-3p	-0.05	-0.06
MMP16	ENST00000286614.6	matrix metallopeptidase 16 (membrane-inserted)	12	3	0	3	0	0	hsa-let-7c-3p	-0.04	-0.06
FOXP1	ENST00000318789.4	forkhead box P1	264	3	0	3	0	2	hsa-let-7c-3p	-0.04	-0.11
ZBTB25	ENST00000608382.1	zinc finger and BTB domain containing 25	149	3	0	3	0	1	hsa-let-7c-3p	-0.04	-0.11
SOX6	ENST00000316399.6	SRY (sex determining region Y)-box 6	22	3	0	3	0	1	hsa-let-7c-3p	-0.03	-0.09
CCDC50	ENST00000392455.3	coiled-coil domain containing 50	961	4	0	3	1	1	hsa-let-7c-3p	-0.03	-0.12
ATP11B	ENST00000323116.5	ATPase, class VI, type 11B	459	3	0	3	0	0	hsa-let-7c-3p	-0.03	-0.06
KDM5A	ENST00000399788.2	lysine (K)-specific demethylase 5A	118	3	0	3	0	3	hsa-let-7c-3p	-0.02	-0.06
SEC63	ENST00000369002.4	SEC63 homolog (S. cerevisiae)	3181	5	2	3	0	2	hsa-let-7c-3p	-0.02	-0.32
C17orf85	ENST00000158149.3	chromosome 17 open reading frame 85	718	3	0	3	0	1	hsa-let-7c-3p	-0.01	-0.06
FMN1	ENST00000334528.9	formin 1	25	3	0	3	0	0	hsa-let-7c-3p	-0.01	-0.06
SLC8A1	ENST00000406785.2	solute carrier family 8 (sodium/calcium exchanger), member 1	61	8	2	3	3	6	hsa-let-7c-3p	-0.01	-0.15
SPAG16	ENST00000432529.2	sperm associated antigen 16	107	3	0	3	0	0	hsa-let-7c-3p	-0.01	-0.52
SGOL1	ENST00000442720.1	shugoshin-like 1 (S. pombe)	766	3	0	3	0	0	hsa-let-7c-3p	0	-0.23
CACNA1C	ENST00000399655.1	calcium channel, voltage-dependent, L type, alpha 1C subunit	69	3	0	3	0	3	hsa-let-7c-3p	0	-0.06
ARID4B	ENST00000349213.3	AT rich interactive domain 4B (RBP1-like)	940	4	2	2	0	0	hsa-let-7c-3p	-0.82	-0.84
STAG1	ENST00000383202.2	stromal antigen 1	94	4	2	2	0	1	hsa-let-7c-3p	-0.63	-0.82
SOX2	ENST00000325404.1	SRY (sex determining region Y)-box 2	506	3	1	2	0	0	hsa-let-7c-3p	-0.58	-0.58
IL6ST	ENST00000381287.4	interleukin 6 signal transducer (gp130, oncostatin M receptor)	213	3	1	2	0	3	hsa-let-7c-3p	-0.57	-0.59
HSPD1	ENST00000388968.3	heat shock 60kDa protein 1 (chaperonin)	42	3	0	2	1	0	hsa-let-7c-3p	-0.47	-0.52
RPAIN	ENST00000536255.2	RPA interacting protein	130	2	0	2	0	0	hsa-let-7c-3p	-0.46	-0.55
PHF2	ENST00000375376.4	PHD finger protein 2	151	2	0	2	0	1	hsa-let-7c-3p	-0.45	-0.46
GPM6A	ENST00000280187.7	glycoprotein M6A	335	3	1	2	0	0	hsa-let-7c-3p	-0.44	-0.47
CLK2	ENST00000361168.5	CDC-like kinase 2	77	2	0	2	0	0	hsa-let-7c-3p	-0.44	-0.46
BTG1	ENST00000256015.3	B-cell translocation gene 1, anti-proliferative	1677	2	0	2	0	4	hsa-let-7c-3p	-0.42	-0.55
RIOK1	ENST00000379834.2	RIO kinase 1	1496	2	0	2	0	1	hsa-let-7c-3p	-0.41	-0.54
PLK1	ENST00000300093.4	polo-like kinase 1	1127	2	0	2	0	0	hsa-let-7c-3p	-0.4	-0.4
PARD6B	ENST00000371610.2	par-6 family cell polarity regulator beta	277	3	1	2	0	1	hsa-let-7c-3p	-0.4	-0.42
ZNF254	ENST00000357002.4	zinc finger protein 254	69	3	0	2	1	0	hsa-let-7c-3p	-0.4	-0.44
GPR6	ENST00000275169.3	G protein-coupled receptor 6	5	2	0	2	0	1	hsa-let-7c-3p	-0.4	-0.4
MAP4K3	ENST00000263881.3	mitogen-activated protein kinase kinase kinase kinase 3	796	4	0	2	2	1	hsa-let-7c-3p	-0.39	-0.39
NEDD1	ENST00000266742.4	neural precursor cell expressed, developmentally down-regulated 1	58	2	0	2	0	1	hsa-let-7c-3p	-0.37	-0.46
ZNF300	ENST00000427179.1	zinc finger protein 300	107	3	1	2	0	1	hsa-let-7c-3p	-0.37	-0.37
TUBE1	ENST00000368662.5	tubulin, epsilon 1	85	2	0	2	0	0	hsa-let-7c-3p	-0.36	-0.36
SIRT1	ENST00000212015.6	sirtuin 1	220	3	1	2	0	0	hsa-let-7c-3p	-0.36	-0.39
PIM3	ENST00000360612.4	pim-3 oncogene	9484	2	0	2	0	0	hsa-let-7c-3p	-0.36	-0.36
DYX1C1	ENST00000457155.2	dyslexia susceptibility 1 candidate 1	5	2	0	2	0	0	hsa-let-7c-3p	-0.35	-0.35
ZNF195	ENST00000438262.2	zinc finger protein 195	389	2	0	2	0	1	hsa-let-7c-3p	-0.35	-0.36
UAP1	ENST00000367926.4	UDP-N-acteylglucosamine pyrophosphorylase 1	1738	2	0	2	0	0	hsa-let-7c-3p	-0.32	-0.32
ZNF257	ENST00000594947.1	zinc finger protein 257	5	3	0	2	1	0	hsa-let-7c-3p	-0.32	-0.32
RPP14	ENST00000445193.3	ribonuclease P/MRP 14kDa subunit	1612	3	1	2	0	1	hsa-let-7c-3p	-0.31	-0.39
DARS	ENST00000264161.4	aspartyl-tRNA synthetase	361	3	1	2	0	0	hsa-let-7c-3p	-0.31	-0.45
ANKRD12	ENST00000262126.4	ankyrin repeat domain 12	11	5	1	2	2	2	hsa-let-7c-3p	-0.3	-0.35
TP53INP1	ENST00000448464.2	tumor protein p53 inducible nuclear protein 1	39	2	0	2	0	5	hsa-let-7c-3p	-0.3	-0.38
CLK4	ENST00000316308.4	CDC-like kinase 4	218	2	0	2	0	0	hsa-let-7c-3p	-0.3	-0.39
GINS1	ENST00000429262.2	GINS complex subunit 1 (Psf1 homolog)	56	3	1	2	0	1	hsa-let-7c-3p	-0.29	-0.33
OCIAD2	ENST00000273860.4	OCIA domain containing 2	344	2	0	2	0	1	hsa-let-7c-3p	-0.29	-0.4
DCUN1D1	ENST00000292782.4	DCN1, defective in cullin neddylation 1, domain containing 1	267	4	0	2	2	3	hsa-let-7c-3p	-0.29	-0.44
ZNF544	ENST00000599227.1	zinc finger protein 544	173	3	1	2	0	1	hsa-let-7c-3p	-0.29	-0.29
RAN	ENST00000543796.1	RAN, member RAS oncogene family	1418	3	1	2	0	0	hsa-let-7c-3p	-0.29	-0.52
KMT2E	ENST00000334877.4	lysine (K)-specific methyltransferase 2E	654	3	0	2	1	0	hsa-let-7c-3p	-0.29	-0.35
PTPRC	ENST00000367376.2	protein tyrosine phosphatase, receptor type, C	5	4	1	2	1	2	hsa-let-7c-3p	-0.28	-0.32
CSPG5	ENST00000456150.1	chondroitin sulfate proteoglycan 5 (neuroglycan C)	27	2	0	2	0	1	hsa-let-7c-3p	-0.28	-0.29
SPTLC1	ENST00000262554.2	serine palmitoyltransferase, long chain base subunit 1	2578	2	0	2	0	0	hsa-let-7c-3p	-0.27	-0.28
PDZRN4	ENST00000298919.7	PDZ domain containing ring finger 4	5	2	0	2	0	0	hsa-let-7c-3p	-0.27	-0.27
SPRY2	ENST00000377102.1	sprouty homolog 2 (Drosophila)	139	2	0	2	0	0	hsa-let-7c-3p	-0.27	-0.27
COQ10B	ENST00000263960.2	coenzyme Q10 homolog B (S. cerevisiae)	1070	2	0	2	0	1	hsa-let-7c-3p	-0.26	-0.41
COL13A1	ENST00000398974.3	collagen, type XIII, alpha 1	628	2	0	2	0	0	hsa-let-7c-3p	-0.26	-0.26
MITF	ENST00000328528.6	microphthalmia-associated transcription factor	593	3	1	2	0	1	hsa-let-7c-3p	-0.26	-0.31
LONRF1	ENST00000398246.3	LON peptidase N-terminal domain and ring finger 1	36	2	0	2	0	0	hsa-let-7c-3p	-0.26	-0.26
EIF4E	ENST00000450253.2	eukaryotic translation initiation factor 4E	876	3	0	2	1	3	hsa-let-7c-3p	-0.26	-0.49
MBL2	ENST00000373968.3	mannose-binding lectin (protein C) 2, soluble	5	3	0	2	1	1	hsa-let-7c-3p	-0.26	-0.28
BMP2	ENST00000378827.4	bone morphogenetic protein 2	1193	2	0	2	0	0	hsa-let-7c-3p	-0.26	-0.26
FGB	ENST00000302068.4	fibrinogen beta chain	1017	2	0	2	0	0	hsa-let-7c-3p	-0.26	-0.28
LYPD6	ENST00000334166.4	LY6/PLAUR domain containing 6	261	3	0	2	1	1	hsa-let-7c-3p	-0.25	-0.35
AC138655.1	ENST00000601243.1	CDNA: FLJ23120 fis, clone LNG07989; HCG1987724; Uncharacterized protein	5	2	0	2	0	0	hsa-let-7c-3p	-0.25	-0.25
STXBP5L	ENST00000273666.6	syntaxin binding protein 5-like	19	4	0	2	2	2	hsa-let-7c-3p	-0.25	-0.29
MEX3C	ENST00000592416.1	mex-3 RNA binding family member C	5	2	0	2	0	1	hsa-let-7c-3p	-0.25	-0.25
ASAP1	ENST00000357668.1	ArfGAP with SH3 domain, ankyrin repeat and PH domain 1	185	2	0	2	0	1	hsa-let-7c-3p	-0.25	-0.29
SNRPD1	ENST00000300413.5	small nuclear ribonucleoprotein D1 polypeptide 16kDa	1967	2	0	2	0	0	hsa-let-7c-3p	-0.24	-0.3
SMAD9	ENST00000399275.2	SMAD family member 9	62	4	1	2	1	0	hsa-let-7c-3p	-0.24	-0.25
C17orf77	ENST00000392620.1	chromosome 17 open reading frame 77	5	2	0	2	0	2	hsa-let-7c-3p	-0.23	-0.23
TRIM37	ENST00000262294.7	tripartite motif containing 37	1070	2	0	2	0	0	hsa-let-7c-3p	-0.23	-0.23
KRAS	ENST00000256078.4	Kirsten rat sarcoma viral oncogene homolog	40	2	0	2	0	1	hsa-let-7c-3p	-0.23	-0.28
LCK	ENST00000336890.5	lymphocyte-specific protein tyrosine kinase	23	3	0	2	1	1	hsa-let-7c-3p	-0.22	-0.29
EMC2	ENST00000220853.3	ER membrane protein complex subunit 2	756	2	0	2	0	1	hsa-let-7c-3p	-0.22	-0.27
NAA38	ENST00000249299.2	N(alpha)-acetyltransferase 38, NatC auxiliary subunit	458	5	0	2	3	2	hsa-let-7c-3p	-0.22	-0.69
NEK7	ENST00000367385.4	NIMA-related kinase 7	12	2	0	2	0	0	hsa-let-7c-3p	-0.21	-0.27
ANKRD32	ENST00000265140.5	ankyrin repeat domain 32	2982	3	0	2	1	1	hsa-let-7c-3p	-0.21	-0.34
INIP	ENST00000374242.4	INTS3 and NABP interacting protein	423	2	0	2	0	0	hsa-let-7c-3p	-0.21	-0.23
ZNF43	ENST00000594012.1	zinc finger protein 43	42	3	0	2	1	1	hsa-let-7c-3p	-0.21	-0.33
RAB40C	ENST00000248139.3	RAB40C, member RAS oncogene family	421	2	0	2	0	0	hsa-let-7c-3p	-0.2	-0.2
KRBOX4	ENST00000360017.5	KRAB box domain containing 4	162	2	0	2	0	0	hsa-let-7c-3p	-0.2	-0.34
ACTC1	ENST00000290378.4	actin, alpha, cardiac muscle 1	164	3	0	2	1	0	hsa-let-7c-3p	-0.2	-0.34
KLF9	ENST00000377126.2	Kruppel-like factor 9	20	2	0	2	0	1	hsa-let-7c-3p	-0.2	-0.32
LEPREL1	ENST00000319332.5	leprecan-like 1	875	2	0	2	0	0	hsa-let-7c-3p	-0.2	-0.2
PLSCR4	ENST00000354952.2	phospholipid scramblase 4	133	2	0	2	0	0	hsa-let-7c-3p	-0.2	-0.2
NFKBIZ	ENST00000394054.2	nuclear factor of kappa light polypeptide gene enhancer in B-cells inhibitor, zeta	236	2	0	2	0	1	hsa-let-7c-3p	-0.2	-0.2
BAMBI	ENST00000375533.3	BMP and activin membrane-bound inhibitor	515	3	0	2	1	0	hsa-let-7c-3p	-0.2	-0.27
SENP8	ENST00000544411.1	SUMO/sentrin specific peptidase family member 8	80	3	0	2	1	1	hsa-let-7c-3p	-0.2	-0.46
SLIT2	ENST00000504154.1	slit homolog 2 (Drosophila)	579	2	0	2	0	1	hsa-let-7c-3p	-0.2	-0.2
ZDHHC20	ENST00000320220.9	zinc finger, DHHC-type containing 20	1486	2	0	2	0	2	hsa-let-7c-3p	-0.19	-0.19
PLEKHB2	ENST00000438882.2	pleckstrin homology domain containing, family B (evectins) member 2	1358	2	0	2	0	1	hsa-let-7c-3p	-0.19	-0.29
NAP1L4	ENST00000380542.4	nucleosome assembly protein 1-like 4	7751	2	0	2	0	0	hsa-let-7c-3p	-0.19	-0.19
QSER1	ENST00000399302.2	glutamine and serine rich 1	34	2	0	2	0	2	hsa-let-7c-3p	-0.19	-0.2
PPP1R8	ENST00000311772.5	protein phosphatase 1, regulatory subunit 8	1066	2	0	2	0	0	hsa-let-7c-3p	-0.19	-0.19
ZFHX3	ENST00000268489.5	zinc finger homeobox 3	57	3	0	2	1	2	hsa-let-7c-3p	-0.19	-0.22
MAML3	ENST00000509479.2	mastermind-like 3 (Drosophila)	159	2	0	2	0	2	hsa-let-7c-3p	-0.19	-0.2
REV1	ENST00000393445.3	REV1, polymerase (DNA directed)	1210	2	0	2	0	0	hsa-let-7c-3p	-0.19	-0.24
CUBN	ENST00000377833.4	cubilin (intrinsic factor-cobalamin receptor)	5	2	0	2	0	0	hsa-let-7c-3p	-0.19	-0.19
TAL1	ENST00000371884.2	T-cell acute lymphocytic leukemia 1	5	3	0	2	1	2	hsa-let-7c-3p	-0.18	-0.18
GPHN	ENST00000478722.1	gephyrin	122	2	0	2	0	0	hsa-let-7c-3p	-0.18	-0.19
KLHL14	ENST00000359358.4	kelch-like family member 14	66	3	1	2	0	0	hsa-let-7c-3p	-0.18	-0.25
TMEM237	ENST00000409444.2	transmembrane protein 237	2209	4	0	2	2	0	hsa-let-7c-3p	-0.18	-0.24
CDYL2	ENST00000570137.2	chromodomain protein, Y-like 2	239	2	0	2	0	1	hsa-let-7c-3p	-0.18	-0.19
THBS1	ENST00000260356.5	thrombospondin 1	46844	3	0	2	1	1	hsa-let-7c-3p	-0.18	-0.22
GLRA3	ENST00000274093.3	glycine receptor, alpha 3	5	3	0	2	1	1	hsa-let-7c-3p	-0.18	-0.18
KLHL32	ENST00000369261.4	kelch-like family member 32	11	2	0	2	0	0	hsa-let-7c-3p	-0.18	-0.18
ZNF256	ENST00000598928.1	zinc finger protein 256	18	2	0	2	0	1	hsa-let-7c-3p	-0.17	-0.31
CD302	ENST00000259053.4	CD302 molecule	860	2	0	2	0	0	hsa-let-7c-3p	-0.17	-0.28
TRAT1	ENST00000295756.6	T cell receptor associated transmembrane adaptor 1	5	2	0	2	0	2	hsa-let-7c-3p	-0.17	-0.21
KBTBD7	ENST00000379483.3	kelch repeat and BTB (POZ) domain containing 7	362	2	0	2	0	1	hsa-let-7c-3p	-0.17	-0.45
ATRNL1	ENST00000355044.3	attractin-like 1	26	2	0	2	0	2	hsa-let-7c-3p	-0.17	-0.17
MICU3	ENST00000318063.5	mitochondrial calcium uptake family, member 3	9	2	0	2	0	0	hsa-let-7c-3p	-0.17	-0.17
COL21A1	ENST00000244728.5	collagen, type XXI, alpha 1	9	2	0	2	0	0	hsa-let-7c-3p	-0.17	-0.17
PRKCE	ENST00000306156.3	protein kinase C, epsilon	164	2	0	2	0	0	hsa-let-7c-3p	-0.16	-0.16
IL17RD	ENST00000296318.7	interleukin 17 receptor D	108	2	0	2	0	1	hsa-let-7c-3p	-0.16	-0.18
JMJD1C	ENST00000399251.1	jumonji domain containing 1C	60	3	0	2	1	0	hsa-let-7c-3p	-0.16	-0.2
BOD1L2	ENST00000585477.1	biorientation of chromosomes in cell division 1-like 2	5	2	0	2	0	0	hsa-let-7c-3p	-0.16	-0.16
ELAVL2	ENST00000380110.4	ELAV like neuron-specific RNA binding protein 2	78	2	0	2	0	1	hsa-let-7c-3p	-0.16	-0.18
NHLRC2	ENST00000369301.3	NHL repeat containing 2	368	4	1	2	1	4	hsa-let-7c-3p	-0.16	-0.22
OLFM4	ENST00000219022.2	olfactomedin 4	5	2	0	2	0	0	hsa-let-7c-3p	-0.15	-0.15
RSPO3	ENST00000356698.4	R-spondin 3	118	2	0	2	0	1	hsa-let-7c-3p	-0.15	-0.22
ANKRD22	ENST00000371930.4	ankyrin repeat domain 22	5	2	0	2	0	1	hsa-let-7c-3p	-0.15	-0.18
HSD17B12	ENST00000278353.4	hydroxysteroid (17-beta) dehydrogenase 12	1422	2	0	2	0	2	hsa-let-7c-3p	-0.15	-0.18
AC012215.1	ENST00000437887.1	Uncharacterized protein	31	2	0	2	0	2	hsa-let-7c-3p	-0.14	-0.2
CDH2	ENST00000269141.3	cadherin 2, type 1, N-cadherin (neuronal)	1230	3	0	2	1	5	hsa-let-7c-3p	-0.14	-0.43
SYPL1	ENST00000470347.1	synaptophysin-like 1	2423	3	0	2	1	0	hsa-let-7c-3p	-0.14	-0.28
GAN	ENST00000568107.2	gigaxonin	185	3	1	2	0	4	hsa-let-7c-3p	-0.14	-0.24
LMBR1	ENST00000353442.5	limb development membrane protein 1	1435	3	1	2	0	1	hsa-let-7c-3p	-0.14	-0.2
TBC1D5	ENST00000253692.7	TBC1 domain family, member 5	400	2	0	2	0	0	hsa-let-7c-3p	-0.13	-0.14
PIK3AP1	ENST00000339364.5	phosphoinositide-3-kinase adaptor protein 1	14	2	0	2	0	0	hsa-let-7c-3p	-0.13	-0.15
SOX1	ENST00000330949.1	SRY (sex determining region Y)-box 1	5	2	0	2	0	1	hsa-let-7c-3p	-0.13	-0.13
ZNF704	ENST00000327835.3	zinc finger protein 704	124	5	1	2	2	4	hsa-let-7c-3p	-0.13	-0.17
ZNF682	ENST00000397165.2	zinc finger protein 682	117	2	0	2	0	0	hsa-let-7c-3p	-0.13	-0.14
HMGCS1	ENST00000325110.6	3-hydroxy-3-methylglutaryl-CoA synthase 1 (soluble)	3730	3	0	2	1	1	hsa-let-7c-3p	-0.13	-0.29
TMEM33	ENST00000504986.1	transmembrane protein 33	1470	4	0	2	2	1	hsa-let-7c-3p	-0.12	-0.21
EBF1	ENST00000313708.6	early B-cell factor 1	42	2	0	2	0	2	hsa-let-7c-3p	-0.12	-0.17
PRRC2C	ENST00000367742.3	proline-rich coiled-coil 2C	5	3	0	2	1	0	hsa-let-7c-3p	-0.12	-0.12
NTN1	ENST00000173229.2	netrin 1	12	2	0	2	0	0	hsa-let-7c-3p	-0.12	-0.12
ARHGEF26	ENST00000356448.4	Rho guanine nucleotide exchange factor (GEF) 26	164	2	0	2	0	1	hsa-let-7c-3p	-0.12	-0.12
SLCO1A2	ENST00000307378.6	solute carrier organic anion transporter family, member 1A2	5	3	0	2	1	0	hsa-let-7c-3p	-0.12	-0.12
CASD1	ENST00000297273.4	CAS1 domain containing 1	270	2	0	2	0	1	hsa-let-7c-3p	-0.12	-0.14
TSPAN17	ENST00000298564.10	tetraspanin 17	849	2	0	2	0	1	hsa-let-7c-3p	-0.12	-0.12
NRAS	ENST00000369535.4	neuroblastoma RAS viral (v-ras) oncogene homolog	551	2	0	2	0	0	hsa-let-7c-3p	-0.12	-0.24
PTGS2	ENST00000367468.5	prostaglandin-endoperoxide synthase 2 (prostaglandin G/H synthase and cyclooxygenase)	263	2	0	2	0	0	hsa-let-7c-3p	-0.12	-0.12
SYNCRIP	ENST00000355238.6	synaptotagmin binding, cytoplasmic RNA interacting protein	4864	2	0	2	0	1	hsa-let-7c-3p	-0.12	-0.13
MYBL1	ENST00000522677.3	v-myb avian myeloblastosis viral oncogene homolog-like 1	53	3	0	2	1	0	hsa-let-7c-3p	-0.12	-0.21
SUV420H1	ENST00000304363.4	suppressor of variegation 4-20 homolog 1 (Drosophila)	62	2	0	2	0	1	hsa-let-7c-3p	-0.11	-0.17
RORA	ENST00000335670.6	RAR-related orphan receptor A	102	5	2	2	1	2	hsa-let-7c-3p	-0.11	-0.14
ELMSAN1	ENST00000394071.2	ELM2 and Myb/SANT-like domain containing 1	15	3	1	2	0	2	hsa-let-7c-3p	-0.11	-0.11
E2F6	ENST00000362009.4	E2F transcription factor 6	70	2	0	2	0	1	hsa-let-7c-3p	-0.11	-0.12
RFC1	ENST00000349703.2	replication factor C (activator 1) 1, 145kDa	205	3	0	2	1	1	hsa-let-7c-3p	-0.11	-0.19
TRRAP	ENST00000359863.4	transformation/transcription domain-associated protein	351	2	0	2	0	3	hsa-let-7c-3p	-0.11	-0.13
DDR1	ENST00000446312.1	discoidin domain receptor tyrosine kinase 1	195	2	0	2	0	0	hsa-let-7c-3p	-0.1	-0.1
ASH1L	ENST00000368346.3	ash1 (absent, small, or homeotic)-like (Drosophila)	56	2	0	2	0	1	hsa-let-7c-3p	-0.1	-0.1
GABRB2	ENST00000393959.1	gamma-aminobutyric acid (GABA) A receptor, beta 2	5	4	0	2	2	1	hsa-let-7c-3p	-0.1	-0.1
ONECUT1	ENST00000560699.2	one cut homeobox 1	10	2	0	2	0	1	hsa-let-7c-3p	-0.1	-0.22
ATP13A3	ENST00000439040.1	ATPase type 13A3	243	3	0	2	1	2	hsa-let-7c-3p	-0.1	-0.13
TRAPPC10	ENST00000291574.4	trafficking protein particle complex 10	302	2	0	2	0	0	hsa-let-7c-3p	-0.1	-0.1
ZBTB39	ENST00000300101.2	zinc finger and BTB domain containing 39	7	2	0	2	0	0	hsa-let-7c-3p	-0.1	-0.1
ZNF804B	ENST00000333190.4	zinc finger protein 804B	0	2	0	2	0	0	hsa-let-7c-3p	-0.1	-0.1
ZFHX4	ENST00000521891.2	zinc finger homeobox 4	194	3	0	2	1	0	hsa-let-7c-3p	-0.1	-0.1
ATXN7	ENST00000295900.6	ataxin 7	264	2	0	2	0	0	hsa-let-7c-3p	-0.1	-0.1
TAL2	ENST00000334077.3	T-cell acute lymphocytic leukemia 2	21	2	0	2	0	0	hsa-let-7c-3p	-0.1	-0.13
GLIS3	ENST00000324333.10	GLIS family zinc finger 3	47	3	1	2	0	1	hsa-let-7c-3p	-0.1	-0.1
EPT1	ENST00000260585.7	ethanolaminephosphotransferase 1 (CDP-ethanolamine-specific)	449	3	0	2	1	2	hsa-let-7c-3p	-0.1	-0.11
ATP2B2	ENST00000352432.4	ATPase, Ca++ transporting, plasma membrane 2	170	2	0	2	0	2	hsa-let-7c-3p	-0.1	-0.12
TAOK1	ENST00000261716.3	TAO kinase 1	164	5	3	2	0	4	hsa-let-7c-3p	-0.1	-0.13
ATAD5	ENST00000321990.4	ATPase family, AAA domain containing 5	66	2	0	2	0	2	hsa-let-7c-3p	-0.1	-0.16
LGR4	ENST00000379214.4	leucine-rich repeat containing G protein-coupled receptor 4	1387	2	0	2	0	2	hsa-let-7c-3p	-0.09	-0.21
AMOTL1	ENST00000317837.9	angiomotin like 1	712	3*	0	2	0	3	hsa-let-7c-3p	-0.09	-0.14
MAK	ENST00000313243.2	male germ cell-associated kinase	7	2	0	2	0	0	hsa-let-7c-3p	-0.09	-0.14
COL4A6	ENST00000334504.7	collagen, type IV, alpha 6	37	2	0	2	0	1	hsa-let-7c-3p	-0.09	-0.1
PRR12	ENST00000418929.2	proline rich 12	95	3	0	2	1	2	hsa-let-7c-3p	-0.09	-0.17
PTPN4	ENST00000263708.2	protein tyrosine phosphatase, non-receptor type 4 (megakaryocyte)	215	5	1	2	2	4	hsa-let-7c-3p	-0.09	-0.18
PPP2CA	ENST00000481195.1	protein phosphatase 2, catalytic subunit, alpha isozyme	11344	2	0	2	0	2	hsa-let-7c-3p	-0.09	-0.36
STX2	ENST00000392373.2	syntaxin 2	216	2	0	2	0	0	hsa-let-7c-3p	-0.09	-0.1
CCDC6	ENST00000263102.6	coiled-coil domain containing 6	193	3	0	2	1	0	hsa-let-7c-3p	-0.09	-0.21
ZNF708	ENST00000356929.3	zinc finger protein 708	16	2	0	2	0	0	hsa-let-7c-3p	-0.09	-0.17
EHHADH	ENST00000231887.3	enoyl-CoA, hydratase/3-hydroxyacyl CoA dehydrogenase	150	2	0	2	0	0	hsa-let-7c-3p	-0.09	-0.09
EFNA5	ENST00000333274.6	ephrin-A5	225	2	0	2	0	1	hsa-let-7c-3p	-0.09	-0.1
QKI	ENST00000392127.2	QKI, KH domain containing, RNA binding	323	2	0	2	0	2	hsa-let-7c-3p	-0.09	-0.09
VWC2	ENST00000340652.4	von Willebrand factor C domain containing 2	5	4	0	2	2	0	hsa-let-7c-3p	-0.09	-0.09
PPP4R2	ENST00000356692.5	protein phosphatase 4, regulatory subunit 2	310	2	0	2	0	0	hsa-let-7c-3p	-0.09	-0.1
MAX	ENST00000284165.6	MYC associated factor X	51	2	0	2	0	0	hsa-let-7c-3p	-0.09	-0.15
C4orf32	ENST00000309733.5	chromosome 4 open reading frame 32	325	4	0	2	2	2	hsa-let-7c-3p	-0.09	-0.39
OGFRL1	ENST00000370435.4	opioid growth factor receptor-like 1	607	2	0	2	0	2	hsa-let-7c-3p	-0.09	-0.36
CUL2	ENST00000374746.1	cullin 2	27	2	0	2	0	0	hsa-let-7c-3p	-0.09	-0.32
PARP2	ENST00000527915.1	poly (ADP-ribose) polymerase 2	2959	2	0	2	0	2	hsa-let-7c-3p	-0.09	-0.17
PDE10A	ENST00000366882.1	phosphodiesterase 10A	371	3	1	2	0	0	hsa-let-7c-3p	-0.08	-0.12
ZCCHC14	ENST00000268616.4	zinc finger, CCHC domain containing 14	64	2	0	2	0	0	hsa-let-7c-3p	-0.08	-0.09
NAV3	ENST00000228327.6	neuron navigator 3	277	2	0	2	0	2	hsa-let-7c-3p	-0.08	-0.08
SPSB1	ENST00000328089.6	splA/ryanodine receptor domain and SOCS box containing 1	572	2	0	2	0	1	hsa-let-7c-3p	-0.08	-0.09
KSR1	ENST00000398988.3	kinase suppressor of ras 1	256	2	0	2	0	0	hsa-let-7c-3p	-0.08	-0.08
IKZF1	ENST00000331340.3	IKAROS family zinc finger 1 (Ikaros)	11	2	0	2	0	2	hsa-let-7c-3p	-0.08	-0.09
P2RY1	ENST00000305097.3	purinergic receptor P2Y, G-protein coupled, 1	58	2	0	2	0	0	hsa-let-7c-3p	-0.08	-0.09
RBPMS	ENST00000320203.4	RNA binding protein with multiple splicing	472	2	0	2	0	1	hsa-let-7c-3p	-0.08	-0.09
TIFA	ENST00000361717.3	TRAF-interacting protein with forkhead-associated domain	400	4	0	2	2	1	hsa-let-7c-3p	-0.08	-0.25
PPP1R3B	ENST00000310455.3	protein phosphatase 1, regulatory subunit 3B	20	2	0	2	0	1	hsa-let-7c-3p	-0.08	-0.12
VLDLR	ENST00000382100.3	very low density lipoprotein receptor	977	3	0	2	1	3	hsa-let-7c-3p	-0.07	-0.25
ARID1A	ENST00000324856.7	AT rich interactive domain 1A (SWI-like)	31	2	0	2	0	3	hsa-let-7c-3p	-0.07	-0.12
CDK19	ENST00000368911.3	cyclin-dependent kinase 19	51	2	0	2	0	0	hsa-let-7c-3p	-0.07	-0.09
CD274	ENST00000381573.4	CD274 molecule	351	2	0	2	0	0	hsa-let-7c-3p	-0.07	-0.07
MEAF6	ENST00000373075.2	MYST/Esa1-associated factor 6	440	2	0	2	0	0	hsa-let-7c-3p	-0.07	-0.09
UBR5	ENST00000520539.1	ubiquitin protein ligase E3 component n-recognin 5	733	2	0	2	0	0	hsa-let-7c-3p	-0.07	-0.09
NUDT4	ENST00000337179.5	nudix (nucleoside diphosphate linked moiety X)-type motif 4	41	2	0	2	0	1	hsa-let-7c-3p	-0.07	-0.07
FIGN	ENST00000333129.3	fidgetin	10	4	1	2	1	2	hsa-let-7c-3p	-0.07	-0.1
STRN3	ENST00000355683.5	striatin, calmodulin binding protein 3	697	2	0	2	0	0	hsa-let-7c-3p	-0.07	-0.09
ABI1	ENST00000376170.4	abl-interactor 1	317	2	0	2	0	1	hsa-let-7c-3p	-0.07	-0.11
NBEA	ENST00000379939.2	neurobeachin	5	2	0	2	0	2	hsa-let-7c-3p	-0.07	-0.07
GLCE	ENST00000559420.2	glucuronic acid epimerase	25	2	0	2	0	2	hsa-let-7c-3p	-0.06	-0.14
TMEM47	ENST00000275954.3	transmembrane protein 47	129	2	0	2	0	0	hsa-let-7c-3p	-0.06	-0.07
DGKH	ENST00000261491.5	diacylglycerol kinase, eta	46	3	1	2	0	1	hsa-let-7c-3p	-0.06	-0.1
USP31	ENST00000219689.7	ubiquitin specific peptidase 31	214	2	0	2	0	2	hsa-let-7c-3p	-0.06	-0.17
TAB3	ENST00000378933.1	TGF-beta activated kinase 1/MAP3K7 binding protein 3	201	3	1	2	0	2	hsa-let-7c-3p	-0.06	-0.17
PKN2	ENST00000370521.3	protein kinase N2	747	2	0	2	0	1	hsa-let-7c-3p	-0.06	-0.06
UNC5D	ENST00000287272.2	unc-5 homolog D (C. elegans)	37	2	0	2	0	2	hsa-let-7c-3p	-0.06	-0.08
LIFR	ENST00000263409.4	leukemia inhibitory factor receptor alpha	44	2	0	2	0	0	hsa-let-7c-3p	-0.06	-0.07
DCX	ENST00000356915.2	doublecortin	5	2	0	2	0	3	hsa-let-7c-3p	-0.06	-0.06
PRRG4	ENST00000257836.3	proline rich Gla (G-carboxyglutamic acid) 4 (transmembrane)	47	2	0	2	0	1	hsa-let-7c-3p	-0.06	-0.06
RNF150	ENST00000515673.2	ring finger protein 150	518	3	0	2	1	1	hsa-let-7c-3p	-0.06	-0.09
PYGO1	ENST00000302000.6	pygopus homolog 1 (Drosophila)	104	2	0	2	0	0	hsa-let-7c-3p	-0.06	-0.14
TBL1XR1	ENST00000430069.1	transducin (beta)-like 1 X-linked receptor 1	334	2	0	2	0	3	hsa-let-7c-3p	-0.06	-0.09
LY75-CD302	ENST00000504764.1	LY75-CD302 readthrough	855	2	0	2	0	0	hsa-let-7c-3p	-0.06	-0.09
LY75	ENST00000554112.1	lymphocyte antigen 75	855	2	0	2	0	0	hsa-let-7c-3p	-0.06	-0.09
RCAN1	ENST00000482533.1	regulator of calcineurin 1	715	2	0	2	0	0	hsa-let-7c-3p	-0.06	-0.07
RRAGD	ENST00000369415.4	Ras-related GTP binding D	644	2	0	2	0	0	hsa-let-7c-3p	-0.05	-0.09
RIMS2	ENST00000507740.1	regulating synaptic membrane exocytosis 2	8	2	0	2	0	2	hsa-let-7c-3p	-0.05	-0.05
ZNF208	ENST00000397126.4	zinc finger protein 208	0	2	0	2	0	3	hsa-let-7c-3p	-0.05	-0.05
POU2F1	ENST00000367866.2	POU class 2 homeobox 1	83	2	0	2	0	5	hsa-let-7c-3p	-0.05	-0.06
PCDH7	ENST00000543491.1	protocadherin 7	95	3	0	2	1	1	hsa-let-7c-3p	-0.05	-0.06
ZNF609	ENST00000326648.3	zinc finger protein 609	103	2	0	2	0	2	hsa-let-7c-3p	-0.05	-0.05
GTF3C4	ENST00000372146.4	general transcription factor IIIC, polypeptide 4, 90kDa	1598	2	0	2	0	2	hsa-let-7c-3p	-0.05	-0.07
KCNN3	ENST00000271915.4	potassium intermediate/small conductance calcium-activated channel, subfamily N, member 3	5	3	0	2	1	2	hsa-let-7c-3p	-0.05	-0.05
ZMIZ1	ENST00000334512.5	zinc finger, MIZ-type containing 1	568	3	0	2	1	2	hsa-let-7c-3p	-0.05	-0.05
PI15	ENST00000260113.2	peptidase inhibitor 15	12	2	0	2	0	1	hsa-let-7c-3p	-0.05	-0.05
AAK1	ENST00000409085.4	AP2 associated kinase 1	27	4	0	2	2	7	hsa-let-7c-3p	-0.05	-0.06
CP	ENST00000264613.6	ceruloplasmin (ferroxidase)	11	2	0	2	0	0	hsa-let-7c-3p	-0.05	-0.11
AKT3	ENST00000366539.1	v-akt murine thymoma viral oncogene homolog 3	168	2	0	2	0	2	hsa-let-7c-3p	-0.05	-0.05
FNIP2	ENST00000264433.6	folliculin interacting protein 2	266	2	0	2	0	2	hsa-let-7c-3p	-0.05	-0.07
PIK3CA	ENST00000263967.3	phosphatidylinositol-4,5-bisphosphate 3-kinase, catalytic subunit alpha	112	2	0	2	0	1	hsa-let-7c-3p	-0.05	-0.1
MAP3K2	ENST00000409947.1	mitogen-activated protein kinase kinase kinase 2	187	3	0	2	1	3	hsa-let-7c-3p	-0.05	-0.14
ADAMTSL1	ENST00000380548.4	ADAMTS-like 1	38	2	0	2	0	2	hsa-let-7c-3p	-0.05	-0.07
N4BP1	ENST00000262384.3	NEDD4 binding protein 1	105	2	0	2	0	0	hsa-let-7c-3p	-0.05	-0.05
GTF2A1	ENST00000553612.1	general transcription factor IIA, 1, 19/37kDa	88	2	0	2	0	0	hsa-let-7c-3p	-0.05	-0.07
LRRC8B	ENST00000330947.2	leucine rich repeat containing 8 family, member B	326	3	0	2	1	4	hsa-let-7c-3p	-0.04	-0.13
PRLR	ENST00000342362.5	prolactin receptor	95	3	0	2	1	2	hsa-let-7c-3p	-0.04	-0.06
DOK6	ENST00000382713.5	docking protein 6	8	2	0	2	0	3	hsa-let-7c-3p	-0.04	-0.04
NR3C1	ENST00000394464.2	nuclear receptor subfamily 3, group C, member 1 (glucocorticoid receptor)	682	2	0	2	0	0	hsa-let-7c-3p	-0.04	-0.05
NKTR	ENST00000232978.8	natural killer-tumor recognition sequence	798	2	0	2	0	0	hsa-let-7c-3p	-0.04	-0.04
PPP1R9A	ENST00000289495.5	protein phosphatase 1, regulatory subunit 9A	46	2	0	2	0	2	hsa-let-7c-3p	-0.04	-0.08
UBE2J1	ENST00000435041.2	ubiquitin-conjugating enzyme E2, J1	1318	2	0	2	0	0	hsa-let-7c-3p	-0.04	-0.17
ELMOD2	ENST00000323570.3	ELMO/CED-12 domain containing 2	32	2	0	2	0	0	hsa-let-7c-3p	-0.04	-0.2
RBL1	ENST00000373664.3	retinoblastoma-like 1 (p107)	88	2	0	2	0	1	hsa-let-7c-3p	-0.04	-0.08
FICD	ENST00000361549.2	FIC domain containing	54	2	0	2	0	0	hsa-let-7c-3p	-0.04	-0.04
RFX7	ENST00000423270.1	regulatory factor X, 7	1049	2	0	2	0	2	hsa-let-7c-3p	-0.04	-0.04
ASIC2	ENST00000225823.2	acid-sensing (proton-gated) ion channel 2	5	2	0	2	0	0	hsa-let-7c-3p	-0.04	-0.04
AP4E1	ENST00000261842.5	adaptor-related protein complex 4, epsilon 1 subunit	57	2	0	2	0	0	hsa-let-7c-3p	-0.04	-0.04
VPS13B	ENST00000395996.1	vacuolar protein sorting 13 homolog B (yeast)	262	2	0	2	0	2	hsa-let-7c-3p	-0.04	-0.04
CSMD2	ENST00000373381.4	CUB and Sushi multiple domains 2	5	2	0	2	0	0	hsa-let-7c-3p	-0.04	-0.04
TBC1D14	ENST00000448507.1	TBC1 domain family, member 14	1583	2	0	2	0	1	hsa-let-7c-3p	-0.04	-0.04
RLIM	ENST00000332687.6	ring finger protein, LIM domain interacting	662	3	0	2	1	2	hsa-let-7c-3p	-0.04	-0.1
ONECUT2	ENST00000491143.2	one cut homeobox 2	847	2	0	2	0	7	hsa-let-7c-3p	-0.04	-0.04
SLC25A53	ENST00000357421.4	solute carrier family 25, member 53	15	4	0	2	2	0	hsa-let-7c-3p	-0.04	-0.08
SEC14L1	ENST00000413679.2	SEC14-like 1 (S. cerevisiae)	1399	2	0	2	0	0	hsa-let-7c-3p	-0.04	-0.04
FAM163A	ENST00000341785.4	family with sequence similarity 163, member A	23	2	0	2	0	0	hsa-let-7c-3p	-0.04	-0.04
ZNF792	ENST00000404801.1	zinc finger protein 792	95	2	0	2	0	1	hsa-let-7c-3p	-0.04	-0.16
NEBL	ENST00000377122.4	nebulette	181	3	0	2	1	0	hsa-let-7c-3p	-0.04	-0.06
UBASH3B	ENST00000284273.5	ubiquitin associated and SH3 domain containing B	281	2	0	2	0	1	hsa-let-7c-3p	-0.04	-0.04
LAMA4	ENST00000230538.7	laminin, alpha 4	605	2	0	2	0	0	hsa-let-7c-3p	-0.04	-0.25
PAPPA	ENST00000328252.3	pregnancy-associated plasma protein A, pappalysin 1	350	2	0	2	0	2	hsa-let-7c-3p	-0.04	-0.04
TMEM164	ENST00000372073.1	transmembrane protein 164	711	2	0	2	0	0	hsa-let-7c-3p	-0.04	-0.04
MOB1A	ENST00000396049.4	MOB kinase activator 1A	963	2	0	2	0	1	hsa-let-7c-3p	-0.04	-0.14
PRDM1	ENST00000369089.3	PR domain containing 1, with ZNF domain	48	2	0	2	0	0	hsa-let-7c-3p	-0.04	-0.04
GSK3B	ENST00000264235.8	glycogen synthase kinase 3 beta	498	2	0	2	0	2	hsa-let-7c-3p	-0.03	-0.05
CACUL1	ENST00000369151.3	CDK2-associated, cullin domain 1	213	2	0	2	0	3	hsa-let-7c-3p	-0.03	-0.12
CELF1	ENST00000395290.2	CUGBP, Elav-like family member 1	153	2	0	2	0	3	hsa-let-7c-3p	-0.03	-0.05
ZNF585B	ENST00000532828.2	zinc finger protein 585B	46	2	0	2	0	1	hsa-let-7c-3p	-0.03	-0.04
PGR	ENST00000325455.5	progesterone receptor	8	2	0	2	0	1	hsa-let-7c-3p	-0.03	-0.04
PDE8B	ENST00000264917.5	phosphodiesterase 8B	186	2	0	2	0	1	hsa-let-7c-3p	-0.03	-0.09
RBM41	ENST00000372487.1	RNA binding motif protein 41	41	2	0	2	0	0	hsa-let-7c-3p	-0.03	-0.04
FAM126B	ENST00000418596.3	family with sequence similarity 126, member B	132	2	0	2	0	3	hsa-let-7c-3p	-0.03	-0.08
TTF2	ENST00000369466.4	transcription termination factor, RNA polymerase II	837	3	0	2	1	1	hsa-let-7c-3p	-0.03	-0.08
BMPR2	ENST00000374574.2	bone morphogenetic protein receptor, type II (serine/threonine kinase)	287	2	0	2	0	0	hsa-let-7c-3p	-0.03	-0.07
MAPK9	ENST00000452135.2	mitogen-activated protein kinase 9	655	2	0	2	0	0	hsa-let-7c-3p	-0.03	-0.15
GNB4	ENST00000232564.3	guanine nucleotide binding protein (G protein), beta polypeptide 4	343	2	0	2	0	2	hsa-let-7c-3p	-0.03	-0.12
SLC7A11	ENST00000280612.5	solute carrier family 7 (anionic amino acid transporter light chain, xc- system), member 11	61	2	0	2	0	2	hsa-let-7c-3p	-0.03	-0.2
JMY	ENST00000396137.4	junction mediating and regulatory protein, p53 cofactor	10	3	0	2	1	2	hsa-let-7c-3p	-0.03	-0.05
AJUBA	ENST00000262713.2	ajuba LIM protein	871	2	0	2	0	0	hsa-let-7c-3p	-0.03	-0.06
BMPR1B	ENST00000515059.1	bone morphogenetic protein receptor, type IB	44	2	0	2	0	0	hsa-let-7c-3p	-0.03	-0.06
C3orf72	ENST00000383165.3	chromosome 3 open reading frame 72	11	2	0	2	0	0	hsa-let-7c-3p	-0.03	-0.1
SLC41A2	ENST00000258538.3	solute carrier family 41 (magnesium transporter), member 2	224	2	0	2	0	0	hsa-let-7c-3p	-0.03	-0.04
SOAT1	ENST00000367619.3	sterol O-acyltransferase 1	654	2	0	2	0	0	hsa-let-7c-3p	-0.02	-0.04
GK5	ENST00000392993.2	glycerol kinase 5 (putative)	73	3	1	2	0	0	hsa-let-7c-3p	-0.02	-0.07
SOBP	ENST00000317357.5	sine oculis binding protein homolog (Drosophila)	22	2	0	2	0	1	hsa-let-7c-3p	-0.02	-0.06
CDS2	ENST00000460006.1	CDP-diacylglycerol synthase (phosphatidate cytidylyltransferase) 2	782	2	0	2	0	1	hsa-let-7c-3p	-0.02	-0.1
ICAM1	ENST00000264832.3	intercellular adhesion molecule 1	861	2	0	2	0	0	hsa-let-7c-3p	-0.02	-0.04
CCR6	ENST00000341935.5	chemokine (C-C motif) receptor 6	35	2	0	2	0	0	hsa-let-7c-3p	-0.02	-0.11
NUP62CL	ENST00000372461.3	nucleoporin 62kDa C-terminal like	73	3	0	2	1	1	hsa-let-7c-3p	-0.02	-0.48
TRIM24	ENST00000343526.4	tripartite motif containing 24	182	2	0	2	0	2	hsa-let-7c-3p	-0.02	-0.04
MRO	ENST00000428869.2	maestro	11	2	0	2	0	2	hsa-let-7c-3p	-0.02	-0.04
DISC1	ENST00000439617.2	disrupted in schizophrenia 1	132	2	0	2	0	0	hsa-let-7c-3p	-0.02	-0.04
FRK	ENST00000606080.1	fyn-related kinase	37	3	0	2	1	0	hsa-let-7c-3p	-0.02	-0.05
SHROOM4	ENST00000376020.2	shroom family member 4	5	2	0	2	0	1	hsa-let-7c-3p	-0.02	-0.06
ZNF436	ENST00000314011.4	zinc finger protein 436	73	2	0	2	0	2	hsa-let-7c-3p	-0.02	-0.04
AC002472.13	ENST00000543388.1	Leucine-rich repeat-containing protein LOC400891	5	2	0	2	0	0	hsa-let-7c-3p	-0.02	-0.04
SNTB2	ENST00000336278.4	syntrophin, beta 2 (dystrophin-associated protein A1, 59kDa, basic component 2)	254	2	0	2	0	0	hsa-let-7c-3p	-0.02	-0.06
CA5B	ENST00000454127.2	carbonic anhydrase VB, mitochondrial	245	3	0	2	1	3	hsa-let-7c-3p	-0.02	-0.23
METTL9	ENST00000358154.3	methyltransferase like 9	220	2	0	2	0	0	hsa-let-7c-3p	-0.02	-0.04
MAGI3	ENST00000307546.9	membrane associated guanylate kinase, WW and PDZ domain containing 3	70	2	0	2	0	0	hsa-let-7c-3p	-0.02	-0.04
ANGEL2	ENST00000535388.1	angel homolog 2 (Drosophila)	218	3	0	2	1	0	hsa-let-7c-3p	-0.01	-0.23
DDX18	ENST00000263239.2	DEAD (Asp-Glu-Ala-Asp) box polypeptide 18	141	2	0	2	0	0	hsa-let-7c-3p	-0.01	-0.19
DDX3X	ENST00000399959.2	DEAD (Asp-Glu-Ala-Asp) box helicase 3, X-linked	965	2	0	2	0	2	hsa-let-7c-3p	-0.01	-0.06
TRIO	ENST00000344204.4	trio Rho guanine nucleotide exchange factor	365	2	0	2	0	0	hsa-let-7c-3p	-0.01	-0.04
TRDMT1	ENST00000377799.3	tRNA aspartic acid methyltransferase 1	248	3	0	2	1	1	hsa-let-7c-3p	-0.01	-0.1
BRCC3	ENST00000369462.1	BRCA1/BRCA2-containing complex, subunit 3	14	2	0	2	0	1	hsa-let-7c-3p	-0.01	-0.06
CHEK1	ENST00000534070.1	checkpoint kinase 1	338	2	0	2	0	5	hsa-let-7c-3p	-0.01	-0.08
MMADHC	ENST00000303319.5	methylmalonic aciduria (cobalamin deficiency) cblD type, with homocystinuria	250	3	1	2	0	1	hsa-let-7c-3p	-0.01	-0.13
GPSM2	ENST00000406462.2	G-protein signaling modulator 2	227	2	0	2	0	0	hsa-let-7c-3p	-0.01	-0.04
NSD1	ENST00000439151.2	nuclear receptor binding SET domain protein 1	685	2	0	2	0	0	hsa-let-7c-3p	-0.01	-0.04
MYPN	ENST00000358913.5	myopalladin	73	3	0	2	1	4	hsa-let-7c-3p	-0.01	-0.05
SLITRK4	ENST00000381779.4	SLIT and NTRK-like family, member 4	86	3	1	2	0	2	hsa-let-7c-3p	-0.01	-0.09
ETNK1	ENST00000266517.4	ethanolamine kinase 1	1047	3	0	2	1	0	hsa-let-7c-3p	-0.01	-0.05
RASSF9	ENST00000361228.3	Ras association (RalGDS/AF-6) domain family (N-terminal) member 9	9	2	0	2	0	1	hsa-let-7c-3p	-0.01	-0.12
MARCKS	ENST00000368635.4	myristoylated alanine-rich protein kinase C substrate	188	3	0	2	1	0	hsa-let-7c-3p	-0.01	-0.24
LPHN3	ENST00000512091.2	latrophilin 3	93	4	1	2	1	3	hsa-let-7c-3p	-0.01	-0.11
SMURF1	ENST00000361368.2	SMAD specific E3 ubiquitin protein ligase 1	58	2	0	2	0	0	hsa-let-7c-3p	-0.01	-0.04
INPP4A	ENST00000409016.4	inositol polyphosphate-4-phosphatase, type I, 107kDa	387	3	0	2	1	0	hsa-let-7c-3p	-0.01	-0.09
SLC25A33	ENST00000302692.6	solute carrier family 25 (pyrimidine nucleotide carrier), member 33	2021	2	0	2	0	0	hsa-let-7c-3p	-0.01	-0.18
RNF217	ENST00000521654.2	ring finger protein 217	92	2	0	2	0	1	hsa-let-7c-3p	-0.01	-0.05
ASXL1	ENST00000375687.4	additional sex combs like 1 (Drosophila)	2518	2	0	2	0	0	hsa-let-7c-3p	-0.01	-0.04
TTC37	ENST00000358746.2	tetratricopeptide repeat domain 37	296	2	0	2	0	0	hsa-let-7c-3p	-0.01	-0.13
PLAC8	ENST00000311507.4	placenta-specific 8	212	2	0	2	0	0	hsa-let-7c-3p	-0.01	-0.33
LIPG	ENST00000261292.4	lipase, endothelial	40	2	0	2	0	4	hsa-let-7c-3p	-0.01	-0.11
CPE	ENST00000402744.4	carboxypeptidase E	282	3	0	2	1	3	hsa-let-7c-3p	-0.01	-0.15
ZNF259	ENST00000227322.3	zinc finger protein 259	265	3	0	2	1	1	hsa-let-7c-3p	-0.01	-0.11
STRIP1	ENST00000369795.3	striatin interacting protein 1	114	2	0	2	0	0	hsa-let-7c-3p	-0.01	-0.04
RNF8	ENST00000373479.4	ring finger protein 8, E3 ubiquitin protein ligase	301	2	0	2	0	1	hsa-let-7c-3p	-0.01	-0.05
SNRPF	ENST00000266735.5	small nuclear ribonucleoprotein polypeptide F	286	2	0	2	0	0	hsa-let-7c-3p	0	-0.31
RCN2	ENST00000394885.3	reticulocalbin 2, EF-hand calcium binding domain	4448	3	0	2	1	1	hsa-let-7c-3p	0	-0.18
SIK2	ENST00000304987.3	salt-inducible kinase 2	378	2	0	2	0	1	hsa-let-7c-3p	0	-0.05
TXNL1	ENST00000217515.6	thioredoxin-like 1	1779	2	0	2	0	1	hsa-let-7c-3p	0	-0.1
MAPK14	ENST00000229795.3	mitogen-activated protein kinase 14	1191	2	0	2	0	2	hsa-let-7c-3p	0	-0.1
ATP5G3	ENST00000284727.4	ATP synthase, H+ transporting, mitochondrial Fo complex, subunit C3 (subunit 9)	7944	2	0	2	0	1	hsa-let-7c-3p	0	-0.2
ZCCHC11	ENST00000257177.4	zinc finger, CCHC domain containing 11	97	2	0	2	0	0	hsa-let-7c-3p	0	-0.04
ADAT1	ENST00000307921.3	adenosine deaminase, tRNA-specific 1	597	3	0	2	1	0	hsa-let-7c-3p	0	-0.05
HTT	ENST00000355072.5	huntingtin	731	2	0	2	0	0	hsa-let-7c-3p	0	-0.04
TPBG	ENST00000369750.3	trophoblast glycoprotein	170	2	0	2	0	0	hsa-let-7c-3p	0	-0.04
ARL1	ENST00000261636.8	ADP-ribosylation factor-like 1	600	2	0	2	0	0	hsa-let-7c-3p	0	-0.04
ELAC2	ENST00000338034.4	elaC ribonuclease Z 2	2017	2	0	2	0	1	hsa-let-7c-3p	0	-0.16
MTHFD1	ENST00000216605.8	methylenetetrahydrofolate dehydrogenase (NADP+ dependent) 1, methenyltetrahydrofolate cyclohydrolase, formyltetrahydrofolate synthetase	4677	2	0	2	0	1	hsa-let-7c-3p	0	-0.07
HLA-DRB5	ENST00000374975.3	major histocompatibility complex, class II, DR beta 5	5	4	0	2	2	0	hsa-let-7c-3p	0	-0.47
ZNRF2	ENST00000323037.4	zinc and ring finger 2	403	2	0	2	0	1	hsa-let-7c-3p	0	-0.04
PPIC	ENST00000306442.4	peptidylprolyl isomerase C (cyclophilin C)	1030	2	0	2	0	0	hsa-let-7c-3p	0	-0.04
MSH2	ENST00000233146.2	mutS homolog 2	1468	3	0	2	1	0	hsa-let-7c-3p	0	-0.13
FARSB	ENST00000281828.6	phenylalanyl-tRNA synthetase, beta subunit	1883	2	0	2	0	0	hsa-let-7c-3p	0	-0.05
COLEC10	ENST00000332843.2	collectin sub-family member 10 (C-type lectin)	5	3	0	2	1	1	hsa-let-7c-3p	0	-0.16
HLA-DRB1	ENST00000360004.5	major histocompatibility complex, class II, DR beta 1	28	3	0	2	1	0	hsa-let-7c-3p	0	-0.3
KCNC2	ENST00000393288.2	potassium voltage-gated channel, Shaw-related subfamily, member 2	5	2	0	2	0	0	hsa-let-7c-3p	0	-0.04
CD300LB	ENST00000392621.1	CD300 molecule-like family member b	5	2	0	2	0	1	hsa-let-7c-3p	0	-0.04
CSMD1	ENST00000400186.3	CUB and Sushi multiple domains 1	5	2	0	2	0	0	hsa-let-7c-3p	0	-0.04
DCC	ENST00000442544.2	deleted in colorectal carcinoma	5	2	0	2	0	2	hsa-let-7c-3p	0	-0.04
UCHL3	ENST00000377595.3	ubiquitin carboxyl-terminal esterase L3 (ubiquitin thiolesterase)	2830	2	0	2	0	1	hsa-let-7c-3p	0	-0.2
IFLTD1	ENST00000445693.1	intermediate filament tail domain containing 1	5	3	0	2	1	0	hsa-let-7c-3p	0	-0.42
STARD6	ENST00000580990.2	StAR-related lipid transfer (START) domain containing 6	7	2	1	1	0	0	hsa-let-7c-3p	-0.8	-0.8
TOP1MT	ENST00000329245.4	topoisomerase (DNA) I, mitochondrial	600	2	1	1	0	0	hsa-let-7c-3p	-0.64	-0.81
VRK1	ENST00000216639.3	vaccinia related kinase 1	624	2	1	1	0	1	hsa-let-7c-3p	-0.63	-0.86
RP11-664D7.4	ENST00000512294.3	HCG1787533; Uncharacterized protein	14	3	0	1	2	1	hsa-let-7c-3p	-0.63	-0.64
AL162407.1	ENST00000451472.1	CDNA FLJ20147 fis, clone COL07954; HCG1781466; Uncharacterized protein	253	2	1	1	0	1	hsa-let-7c-3p	-0.6	-0.6
HECTD2	ENST00000371667.1	HECT domain containing E3 ubiquitin protein ligase 2	1514	4	2	1	1	1	hsa-let-7c-3p	-0.59	-0.62
ASCL1	ENST00000266744.3	achaete-scute complex homolog 1 (Drosophila)	5	2	1	1	0	0	hsa-let-7c-3p	-0.59	-0.59
TCERG1L	ENST00000368642.4	transcription elongation regulator 1-like	5	2	1	1	0	0	hsa-let-7c-3p	-0.57	-0.57
RASSF3	ENST00000542104.1	Ras association (RalGDS/AF-6) domain family member 3	461	3	1	1	1	0	hsa-let-7c-3p	-0.54	-0.57
RPS3	ENST00000278572.6	ribosomal protein S3	1585	2	1	1	0	2	hsa-let-7c-3p	-0.54	-0.7
NAMPT	ENST00000222553.3	nicotinamide phosphoribosyltransferase	375	3	2	1	0	1	hsa-let-7c-3p	-0.54	-0.54
SERPINE2	ENST00000409304.1	serpin peptidase inhibitor, clade E (nexin, plasminogen activator inhibitor type 1), member 2	1372	2	1	1	0	0	hsa-let-7c-3p	-0.53	-0.59
CDH11	ENST00000394156.3	cadherin 11, type 2, OB-cadherin (osteoblast)	448	4	1	1	2	0	hsa-let-7c-3p	-0.53	-0.63
GRID2	ENST00000282020.4	glutamate receptor, ionotropic, delta 2	5	2	0	1	1	3	hsa-let-7c-3p	-0.52	-0.52
WARS2	ENST00000369426.5	tryptophanyl tRNA synthetase 2, mitochondrial	205	2	1	1	0	0	hsa-let-7c-3p	-0.52	-0.57
LAMTOR3	ENST00000499666.2	late endosomal/lysosomal adaptor, MAPK and MTOR activator 3	67	2	1	1	0	1	hsa-let-7c-3p	-0.52	-0.55
CXorf40A	ENST00000450602.2	chromosome X open reading frame 40A	5	2	1	1	0	0	hsa-let-7c-3p	-0.52	-0.54
IL15	ENST00000296545.7	interleukin 15	504	2	0	1	1	0	hsa-let-7c-3p	-0.51	-0.51
RAP1B	ENST00000250559.9	RAP1B, member of RAS oncogene family	3599	2	1	1	0	1	hsa-let-7c-3p	-0.49	-0.49
ITK	ENST00000422843.3	IL2-inducible T-cell kinase	5	1	0	1	0	3	hsa-let-7c-3p	-0.48	-0.48
MBD5	ENST00000407073.1	methyl-CpG binding domain protein 5	7	4	1	1	2	0	hsa-let-7c-3p	-0.46	-0.46
PKIA	ENST00000396418.2	protein kinase (cAMP-dependent, catalytic) inhibitor alpha	542	2	1	1	0	5	hsa-let-7c-3p	-0.46	-0.48
BEND6	ENST00000370750.2	BEN domain containing 6	11	2	1	1	0	1	hsa-let-7c-3p	-0.45	-0.45
AC012360.2	ENST00000595531.1	LOC644617 protein; Uncharacterized protein	430	2	0	1	1	1	hsa-let-7c-3p	-0.44	-0.49
GHITM	ENST00000372134.3	growth hormone inducible transmembrane protein	2402	2	1	1	0	0	hsa-let-7c-3p	-0.44	-0.48
NOV	ENST00000259526.3	nephroblastoma overexpressed	44	2	1	1	0	0	hsa-let-7c-3p	-0.44	-0.44
LYRM7	ENST00000507584.1	LYR motif containing 7	217	3	1	1	1	2	hsa-let-7c-3p	-0.42	-0.71
CAMK2N1	ENST00000375078.3	calcium/calmodulin-dependent protein kinase II inhibitor 1	6631	3	0	1	2	0	hsa-let-7c-3p	-0.42	-0.44
FBXL3	ENST00000355619.5	F-box and leucine-rich repeat protein 3	842	3	2	1	0	0	hsa-let-7c-3p	-0.42	-0.53
ZNF430	ENST00000261560.5	zinc finger protein 430	34	3	1	1	1	0	hsa-let-7c-3p	-0.42	-0.57
BOD1	ENST00000311086.4	biorientation of chromosomes in cell division 1	1465	2	1	1	0	0	hsa-let-7c-3p	-0.42	-0.42
ZNF737	ENST00000427401.4	zinc finger protein 737	7	4	1	1	2	1	hsa-let-7c-3p	-0.41	-0.6
GOLGA5	ENST00000355976.2	golgin A5	35	2	1	1	0	1	hsa-let-7c-3p	-0.41	-0.51
RP11-487E13.1	ENST00000512516.1	Uncharacterized protein	5	1	0	1	0	0	hsa-let-7c-3p	-0.4	-0.4
HORMAD1	ENST00000368995.4	HORMA domain containing 1	153	2	0	1	1	0	hsa-let-7c-3p	-0.4	-0.4
AICDA	ENST00000229335.6	activation-induced cytidine deaminase	5	2	1	1	0	0	hsa-let-7c-3p	-0.39	-0.39
CD3G	ENST00000532917.1	CD3g molecule, gamma (CD3-TCR complex)	9	2	1	1	0	1	hsa-let-7c-3p	-0.39	-0.39
CLDN8	ENST00000399899.1	claudin 8	5	1	0	1	0	1	hsa-let-7c-3p	-0.38	-0.38
TDO2	ENST00000536354.2	tryptophan 2,3-dioxygenase	5	2	0	1	1	0	hsa-let-7c-3p	-0.38	-0.38
LRIG1	ENST00000273261.3	leucine-rich repeats and immunoglobulin-like domains 1	241	3	0	1	2	2	hsa-let-7c-3p	-0.37	-0.38
CLHC1	ENST00000406437.2	clathrin heavy chain linker domain containing 1	21	2	1	1	0	0	hsa-let-7c-3p	-0.37	-0.46
CCDC14	ENST00000488653.2	coiled-coil domain containing 14	275	2	1	1	0	0	hsa-let-7c-3p	-0.37	-0.38
HMGA2	ENST00000403681.2	high mobility group AT-hook 2	8021	2	1	1	0	1	hsa-let-7c-3p	-0.37	-0.37
C1orf145	ENST00000295012.5	chromosome 1 open reading frame 145	5	1	0	1	0	0	hsa-let-7c-3p	-0.37	-0.37
NAMPTL	ENST00000543053.1	nicotinamide phosphoribosyltransferase-like	5	1	0	1	0	0	hsa-let-7c-3p	-0.37	-0.37
GCLC	ENST00000229416.6	glutamate-cysteine ligase, catalytic subunit	1001	2	1	1	0	2	hsa-let-7c-3p	-0.37	-0.37
PGRMC2	ENST00000296425.5	progesterone receptor membrane component 2	2089	3	0	1	2	2	hsa-let-7c-3p	-0.37	-0.44
LIN54	ENST00000395282.2	lin-54 homolog (C. elegans)	228	2	1	1	0	1	hsa-let-7c-3p	-0.36	-0.38
SERTM1	ENST00000315190.3	serine-rich and transmembrane domain containing 1	12	2	1	1	0	0	hsa-let-7c-3p	-0.36	-0.36
SERTAD4	ENST00000367012.3	SERTA domain containing 4	296	2	1	1	0	0	hsa-let-7c-3p	-0.36	-0.36
THBD	ENST00000377103.2	thrombomodulin	38	2	1	1	0	0	hsa-let-7c-3p	-0.35	-0.35
AKAP1	ENST00000337714.3	A kinase (PRKA) anchor protein 1	843	3	1	1	1	0	hsa-let-7c-3p	-0.35	-0.35
FBXO34	ENST00000313833.4	F-box protein 34	80	2	0	1	1	1	hsa-let-7c-3p	-0.35	-0.35
GUCY1A3	ENST00000296518.7	guanylate cyclase 1, soluble, alpha 3	42	2	1	1	0	1	hsa-let-7c-3p	-0.35	-0.35
RP1-241P17.4	ENST00000449327.1	Uncharacterized protein	5	1	0	1	0	1	hsa-let-7c-3p	-0.34	-0.34
CXorf24	ENST00000357412.1	chromosome X open reading frame 24	60	2	0	1	1	1	hsa-let-7c-3p	-0.34	-0.34
ZDHHC21	ENST00000380916.4	zinc finger, DHHC-type containing 21	196	3	1	1	1	3	hsa-let-7c-3p	-0.34	-0.38
CDKN2B	ENST00000380142.4	cyclin-dependent kinase inhibitor 2B (p15, inhibits CDK4)	373	2	1	1	0	0	hsa-let-7c-3p	-0.34	-0.46
IGIP	ENST00000333305.3	IgA-inducing protein	46	1	0	1	0	0	hsa-let-7c-3p	-0.34	-0.34
EID1	ENST00000530028.2	EP300 interacting inhibitor of differentiation 1	6579	3*	0	1	1	0	hsa-let-7c-3p	-0.34	-0.34
TNFRSF1A	ENST00000162749.2	tumor necrosis factor receptor superfamily, member 1A	1698	1	0	1	0	1	hsa-let-7c-3p	-0.34	-0.34
AMIGO2	ENST00000266581.4	adhesion molecule with Ig-like domain 2	860	2	1	1	0	1	hsa-let-7c-3p	-0.33	-0.39
TCEAL7	ENST00000332431.4	transcription elongation factor A (SII)-like 7	15	1	0	1	0	1	hsa-let-7c-3p	-0.33	-0.33
MEMO1	ENST00000295065.5	mediator of cell motility 1	89	2	1	1	0	1	hsa-let-7c-3p	-0.33	-0.35
ZNF117	ENST00000282869.6	zinc finger protein 117	21	5	1	1	3	1	hsa-let-7c-3p	-0.33	-0.36
C4orf46	ENST00000508457.1	chromosome 4 open reading frame 46	128	1	0	1	0	2	hsa-let-7c-3p	-0.33	-0.34
MIER3	ENST00000381226.3	mesoderm induction early response 1, family member 3	112	2	1	1	0	2	hsa-let-7c-3p	-0.32	-0.42
RIMKLB	ENST00000357529.3	ribosomal modification protein rimK-like family member B	164	2	1	1	0	2	hsa-let-7c-3p	-0.32	-0.34
DDIT3	ENST00000547303.1	DNA-damage-inducible transcript 3	624	1	0	1	0	0	hsa-let-7c-3p	-0.32	-0.32
TMA7	ENST00000438607.2	translation machinery associated 7 homolog (S. cerevisiae)	63	1	0	1	0	0	hsa-let-7c-3p	-0.32	-0.32
PANK1	ENST00000322191.6	pantothenate kinase 1	435	2	0	1	1	1	hsa-let-7c-3p	-0.32	-0.35
HELQ	ENST00000295488.3	helicase, POLQ-like	75	1	0	1	0	0	hsa-let-7c-3p	-0.32	-0.32
ZNF486	ENST00000335117.8	zinc finger protein 486	10	3	1	1	1	0	hsa-let-7c-3p	-0.32	-0.46
TMEM50B	ENST00000542230.2	transmembrane protein 50B	528	2	0	1	1	0	hsa-let-7c-3p	-0.32	-0.45
PLEKHA5	ENST00000429027.2	pleckstrin homology domain containing, family A member 5	175	2	0	1	1	2	hsa-let-7c-3p	-0.31	-0.31
PMP2	ENST00000256103.2	peripheral myelin protein 2	5	2	1	1	0	0	hsa-let-7c-3p	-0.31	-0.31
BBC3	ENST00000341983.4	BCL2 binding component 3	87	1	0	1	0	1	hsa-let-7c-3p	-0.31	-0.31
NXPH1	ENST00000405863.1	neurexophilin 1	5	1	0	1	0	2	hsa-let-7c-3p	-0.31	-0.31
BCL7A	ENST00000538010.1	B-cell CLL/lymphoma 7A	96	3	1	1	1	0	hsa-let-7c-3p	-0.3	-0.4
ARSK	ENST00000380009.4	arylsulfatase family, member K	298	2	1	1	0	0	hsa-let-7c-3p	-0.3	-0.31
AGAP5	ENST00000374094.4	ArfGAP with GTPase domain, ankyrin repeat and PH domain 5	5	1	0	1	0	0	hsa-let-7c-3p	-0.3	-0.3
TRIM43	ENST00000272395.2	tripartite motif containing 43	5	1	0	1	0	0	hsa-let-7c-3p	-0.3	-0.3
PLS3	ENST00000420625.2	plastin 3	8789	2	0	1	1	0	hsa-let-7c-3p	-0.3	-0.3
HOXB2	ENST00000330070.4	homeobox B2	1282	1	0	1	0	1	hsa-let-7c-3p	-0.3	-0.3
RAP2A	ENST00000245304.4	RAP2A, member of RAS oncogene family	721	2	1	1	0	0	hsa-let-7c-3p	-0.3	-0.34
PTMA	ENST00000409115.3	prothymosin, alpha	312	1	0	1	0	0	hsa-let-7c-3p	-0.29	-0.29
IRF6	ENST00000367021.3	interferon regulatory factor 6	28	2	1	1	0	0	hsa-let-7c-3p	-0.29	-0.32
LEO1	ENST00000299601.5	Leo1, Paf1/RNA polymerase II complex component, homolog (S. cerevisiae)	1152	1	0	1	0	0	hsa-let-7c-3p	-0.29	-0.29
UBE2T	ENST00000367274.4	ubiquitin-conjugating enzyme E2T (putative)	679	1	0	1	0	0	hsa-let-7c-3p	-0.29	-0.32
ZDHHC6	ENST00000369405.3	zinc finger, DHHC-type containing 6	2991	1	0	1	0	0	hsa-let-7c-3p	-0.29	-0.29
FGF19	ENST00000294312.3	fibroblast growth factor 19	19	1	0	1	0	1	hsa-let-7c-3p	-0.29	-0.33
EIF4ENIF1	ENST00000344710.5	eukaryotic translation initiation factor 4E nuclear import factor 1	1075	1	0	1	0	3	hsa-let-7c-3p	-0.29	-0.3
CRMP1	ENST00000324989.7	collapsin response mediator protein 1	252	2	1	1	0	0	hsa-let-7c-3p	-0.29	-0.31
TXNDC11	ENST00000283033.5	thioredoxin domain containing 11	135	1	0	1	0	0	hsa-let-7c-3p	-0.29	-0.29
NECAB1	ENST00000417640.2	N-terminal EF-hand calcium binding protein 1	5	3	0	1	2	0	hsa-let-7c-3p	-0.28	-0.28
TSC22D1	ENST00000458659.2	TSC22 domain family, member 1	4146	3	1	1	1	0	hsa-let-7c-3p	-0.28	-0.28
CCNB2	ENST00000288207.2	cyclin B2	3888	1	0	1	0	0	hsa-let-7c-3p	-0.28	-0.28
FUCA1	ENST00000374479.3	fucosidase, alpha-L- 1, tissue	181	1	0	1	0	0	hsa-let-7c-3p	-0.28	-0.28
SERPINH1	ENST00000533603.1	serpin peptidase inhibitor, clade H (heat shock protein 47), member 1, (collagen binding protein 1)	5956	1	0	1	0	1	hsa-let-7c-3p	-0.28	-0.29
CD9	ENST00000382518.1	CD9 molecule	4366	1	0	1	0	0	hsa-let-7c-3p	-0.28	-0.28
MRPL11	ENST00000329819.4	mitochondrial ribosomal protein L11	8555	1	0	1	0	0	hsa-let-7c-3p	-0.28	-0.28
YPEL3	ENST00000566134.1	yippee-like 3 (Drosophila)	330	1	0	1	0	0	hsa-let-7c-3p	-0.28	-0.28
KIAA2026	ENST00000399933.3	KIAA2026	712	2	0	1	1	0	hsa-let-7c-3p	-0.28	-0.28
RSL24D1	ENST00000260443.4	ribosomal L24 domain containing 1	80	1	0	1	0	1	hsa-let-7c-3p	-0.28	-0.28
SEC11A	ENST00000560266.1	SEC11 homolog A (S. cerevisiae)	9118	1	0	1	0	0	hsa-let-7c-3p	-0.27	-0.27
MED31	ENST00000225728.3	mediator complex subunit 31	1743	1	0	1	0	0	hsa-let-7c-3p	-0.27	-0.27
SERTAD2	ENST00000313349.3	SERTA domain containing 2	119	3	0	1	2	3	hsa-let-7c-3p	-0.27	-0.41
RAPGEF2	ENST00000264431.4	Rap guanine nucleotide exchange factor (GEF) 2	484	3	1	1	1	0	hsa-let-7c-3p	-0.27	-0.27
FKBP14	ENST00000222803.5	FK506 binding protein 14, 22 kDa	939	3	0	1	2	2	hsa-let-7c-3p	-0.27	-0.34
TAF6	ENST00000453269.2	TAF6 RNA polymerase II, TATA box binding protein (TBP)-associated factor, 80kDa	8012	1	0	1	0	1	hsa-let-7c-3p	-0.27	-0.27
ZNF12	ENST00000404360.1	zinc finger protein 12	304	2	1	1	0	0	hsa-let-7c-3p	-0.27	-0.28
FCHO2	ENST00000430046.2	FCH domain only 2	158	2	0	1	1	0	hsa-let-7c-3p	-0.27	-0.27
PADI4	ENST00000375448.4	peptidyl arginine deiminase, type IV	5	1	0	1	0	0	hsa-let-7c-3p	-0.27	-0.27
JAZF1	ENST00000283928.5	JAZF zinc finger 1	869	2	1	1	0	0	hsa-let-7c-3p	-0.27	-0.41
RP11-826N14.2	ENST00000512675.1	Uncharacterized protein	5	1	0	1	0	0	hsa-let-7c-3p	-0.27	-0.27
BAZ1A	ENST00000358716.4	bromodomain adjacent to zinc finger domain, 1A	144	2	0	1	1	0	hsa-let-7c-3p	-0.27	-0.27
PPP6R3	ENST00000393800.2	protein phosphatase 6, regulatory subunit 3	400	2	1	1	0	0	hsa-let-7c-3p	-0.27	-0.27
PLSCR1	ENST00000342435.4	phospholipid scramblase 1	220	2	0	1	1	2	hsa-let-7c-3p	-0.26	-0.3
RP11-1026M7.2	ENST00000502515.1	Uncharacterized protein	5	1	0	1	0	0	hsa-let-7c-3p	-0.26	-0.26
CLDN12	ENST00000287916.4	claudin 12	267	2	1	1	0	0	hsa-let-7c-3p	-0.26	-0.26
RAB8B	ENST00000321437.4	RAB8B, member RAS oncogene family	45	1	0	1	0	3	hsa-let-7c-3p	-0.26	-0.31
ZNF830	ENST00000361952.3	zinc finger protein 830	451	1	0	1	0	0	hsa-let-7c-3p	-0.26	-0.27
C6orf58	ENST00000329722.7	chromosome 6 open reading frame 58	7	1	0	1	0	0	hsa-let-7c-3p	-0.26	-0.26
ELL	ENST00000262809.4	elongation factor RNA polymerase II	250	2	1	1	0	0	hsa-let-7c-3p	-0.26	-0.31
DAB1	ENST00000371236.2	Dab, reelin signal transducer, homolog 1 (Drosophila)	490	4	0	1	3	0	hsa-let-7c-3p	-0.26	-0.38
SRI	ENST00000265729.2	sorcin	278	3	0	1	2	1	hsa-let-7c-3p	-0.26	-0.5
C5orf34	ENST00000306862.2	chromosome 5 open reading frame 34	1926	1	0	1	0	0	hsa-let-7c-3p	-0.26	-0.26
ATP6V1G1	ENST00000374050.3	ATPase, H+ transporting, lysosomal 13kDa, V1 subunit G1	8219	1	0	1	0	0	hsa-let-7c-3p	-0.26	-0.26
ARL5A	ENST00000295087.8	ADP-ribosylation factor-like 5A	112	3	2	1	0	2	hsa-let-7c-3p	-0.26	-0.54
CHRM2	ENST00000445907.2	cholinergic receptor, muscarinic 2	5	3	0	1	2	0	hsa-let-7c-3p	-0.26	-0.26
PEX11B	ENST00000369306.3	peroxisomal biogenesis factor 11 beta	766	2	0	1	1	0	hsa-let-7c-3p	-0.26	-0.26
KLK2	ENST00000358049.4	kallikrein-related peptidase 2	5	3	0	1	2	2	hsa-let-7c-3p	-0.26	-0.26
SAMSN1	ENST00000400564.1	SAM domain, SH3 domain and nuclear localization signals 1	5	1	0	1	0	0	hsa-let-7c-3p	-0.26	-0.26
MBTD1	ENST00000586178.1	mbt domain containing 1	113	4	1	1	2	1	hsa-let-7c-3p	-0.25	-0.25
SLC37A3	ENST00000447932.2	solute carrier family 37, member 3	86	1	0	1	0	1	hsa-let-7c-3p	-0.25	-0.25
TRAPPC6B	ENST00000330149.5	trafficking protein particle complex 6B	69	2	1	1	0	1	hsa-let-7c-3p	-0.25	-0.34
RNF139	ENST00000303545.3	ring finger protein 139	237	1	0	1	0	1	hsa-let-7c-3p	-0.25	-0.25
NUBP1	ENST00000283027.5	nucleotide binding protein 1	21	1	0	1	0	0	hsa-let-7c-3p	-0.25	-0.25
CA5A	ENST00000309893.2	carbonic anhydrase VA, mitochondrial	13	1	0	1	0	0	hsa-let-7c-3p	-0.25	-0.25
CCDC82	ENST00000278520.5	coiled-coil domain containing 82	224	1	0	1	0	1	hsa-let-7c-3p	-0.25	-0.25
PPP3CA	ENST00000512215.1	protein phosphatase 3, catalytic subunit, alpha isozyme	259	2	0	1	1	0	hsa-let-7c-3p	-0.25	-0.25
PPP2R5C	ENST00000422945.2	protein phosphatase 2, regulatory subunit B', gamma	1584	2	1	1	0	2	hsa-let-7c-3p	-0.25	-0.33
MEGF11	ENST00000360698.4	multiple EGF-like-domains 11	7	4	1	1	2	1	hsa-let-7c-3p	-0.25	-0.25
CTLA4	ENST00000427473.2	cytotoxic T-lymphocyte-associated protein 4	5	1	0	1	0	0	hsa-let-7c-3p	-0.25	-0.25
EXOSC7	ENST00000265564.7	exosome component 7	347	1	0	1	0	0	hsa-let-7c-3p	-0.25	-0.25
UQCC2	ENST00000607484.1	ubiquinol-cytochrome c reductase complex assembly factor 2	339	1	0	1	0	0	hsa-let-7c-3p	-0.25	-0.25
ZNF772	ENST00000425074.3	zinc finger protein 772	22	2	0	1	1	1	hsa-let-7c-3p	-0.25	-0.3
ZNF615	ENST00000602063.1	zinc finger protein 615	30	2	0	1	1	0	hsa-let-7c-3p	-0.25	-0.27
PTPLB	ENST00000383657.5	protein tyrosine phosphatase-like (proline instead of catalytic arginine), member b	1275	2	1	1	0	0	hsa-let-7c-3p	-0.24	-0.26
HMGXB4	ENST00000216106.5	HMG box domain containing 4	966	2	0	1	1	0	hsa-let-7c-3p	-0.24	-0.25
PP13004	ENST00000381493.2		5	1	0	1	0	1	hsa-let-7c-3p	-0.24	-0.24
SUMO2	ENST00000420826.2	small ubiquitin-like modifier 2	75	1	0	1	0	0	hsa-let-7c-3p	-0.24	-0.24
PPP3R1	ENST00000234310.3	protein phosphatase 3, regulatory subunit B, alpha	117	2	0	1	1	0	hsa-let-7c-3p	-0.24	-0.36
C1orf131	ENST00000318906.2	chromosome 1 open reading frame 131	4176	2	0	1	1	1	hsa-let-7c-3p	-0.24	-0.24
DNAJC8	ENST00000263697.4	DnaJ (Hsp40) homolog, subfamily C, member 8	584	1	0	1	0	0	hsa-let-7c-3p	-0.24	-0.24
FAM72C	ENST00000369175.3	family with sequence similarity 72, member C	9	1	0	1	0	0	hsa-let-7c-3p	-0.24	-0.24
CD55	ENST00000367063.2	CD55 molecule, decay accelerating factor for complement (Cromer blood group)	979	1	0	1	0	1	hsa-let-7c-3p	-0.24	-0.29
FAXC	ENST00000389677.5	failed axon connections homolog (Drosophila)	95	3	2	1	0	3	hsa-let-7c-3p	-0.24	-0.28
SUV39H1	ENST00000453214.2	suppressor of variegation 3-9 homolog 1 (Drosophila)	499	2	0	1	1	0	hsa-let-7c-3p	-0.24	-0.24
LSM3	ENST00000306024.3	LSM3 homolog, U6 small nuclear RNA associated (S. cerevisiae)	304	1	0	1	0	0	hsa-let-7c-3p	-0.24	-0.24
FGF18	ENST00000274625.5	fibroblast growth factor 18	5	1	0	1	0	0	hsa-let-7c-3p	-0.24	-0.24
RNPS1	ENST00000397086.2	RNA binding protein S1, serine-rich domain	5	1	0	1	0	1	hsa-let-7c-3p	-0.24	-0.24
SMPX	ENST00000379494.3	small muscle protein, X-linked	19	1	0	1	0	0	hsa-let-7c-3p	-0.24	-0.24
CLK1	ENST00000321356.4	CDC-like kinase 1	3430	1	0	1	0	0	hsa-let-7c-3p	-0.24	-0.24
ZNF141	ENST00000240499.7	zinc finger protein 141	19	4	0	1	3	0	hsa-let-7c-3p	-0.24	-0.3
ZC3H8	ENST00000409573.2	zinc finger CCCH-type containing 8	216	2	0	1	1	2	hsa-let-7c-3p	-0.24	-0.27
C7orf57	ENST00000435376.1	chromosome 7 open reading frame 57	5	1	0	1	0	0	hsa-let-7c-3p	-0.23	-0.23
HNRNPL	ENST00000221419.5	heterogeneous nuclear ribonucleoprotein L	997	1	0	1	0	0	hsa-let-7c-3p	-0.23	-0.23
HDAC8	ENST00000439122.2	histone deacetylase 8	24	2	0	1	1	0	hsa-let-7c-3p	-0.23	-0.23
TVP23B	ENST00000307767.8	trans-golgi network vesicle protein 23 homolog B (S. cerevisiae)	5	1	0	1	0	0	hsa-let-7c-3p	-0.23	-0.23
AGAP3	ENST00000463381.1	ArfGAP with GTPase domain, ankyrin repeat and PH domain 3	1871	1	0	1	0	1	hsa-let-7c-3p	-0.23	-0.23
FIBIN	ENST00000318627.2	fin bud initiation factor homolog (zebrafish)	135	1	0	1	0	1	hsa-let-7c-3p	-0.23	-0.26
ZNF837	ENST00000427624.2	zinc finger protein 837	66	1	0	1	0	0	hsa-let-7c-3p	-0.23	-0.23
KCNMB4	ENST00000258111.4	potassium large conductance calcium-activated channel, subfamily M, beta member 4	486	1	0	1	0	1	hsa-let-7c-3p	-0.23	-0.26
CD46	ENST00000358170.2	CD46 molecule, complement regulatory protein	5846	1	0	1	0	0	hsa-let-7c-3p	-0.23	-0.23
NR4A3	ENST00000330847.1	nuclear receptor subfamily 4, group A, member 3	244	2	1	1	0	0	hsa-let-7c-3p	-0.23	-0.27
WBP4	ENST00000379487.3	WW domain binding protein 4	153	1	0	1	0	1	hsa-let-7c-3p	-0.23	-0.27
NEUROG1	ENST00000314744.4	neurogenin 1	5	1	0	1	0	0	hsa-let-7c-3p	-0.23	-0.23
SLC35D1	ENST00000235345.5	solute carrier family 35 (UDP-GlcA/UDP-GalNAc transporter), member D1	186	2	1	1	0	1	hsa-let-7c-3p	-0.23	-0.25
PCCA	ENST00000376286.4	propionyl CoA carboxylase, alpha polypeptide	87	1	0	1	0	0	hsa-let-7c-3p	-0.23	-0.23
TMEM150C	ENST00000515780.2	transmembrane protein 150C	8	2	0	1	1	0	hsa-let-7c-3p	-0.23	-0.23
PPM1A	ENST00000395076.4	protein phosphatase, Mg2+/Mn2+ dependent, 1A	412	2	1	1	0	1	hsa-let-7c-3p	-0.23	-0.28
MSX2	ENST00000239243.6	msh homeobox 2	316	2	1	1	0	0	hsa-let-7c-3p	-0.23	-0.32
DKK1	ENST00000373970.3	dickkopf WNT signaling pathway inhibitor 1	2384	1	0	1	0	0	hsa-let-7c-3p	-0.23	-0.23
WNT5A	ENST00000474267.1	wingless-type MMTV integration site family, member 5A	2080	2	0	1	1	2	hsa-let-7c-3p	-0.23	-0.27
PARG	ENST00000402038.3	poly (ADP-ribose) glycohydrolase	445	1	0	1	0	1	hsa-let-7c-3p	-0.23	-0.23
HNRNPA0	ENST00000314940.4	heterogeneous nuclear ribonucleoprotein A0	22668	2	0	1	1	2	hsa-let-7c-3p	-0.23	-0.33
SORCS3	ENST00000369701.3	sortilin-related VPS10 domain containing receptor 3	5	1	0	1	0	2	hsa-let-7c-3p	-0.23	-0.23
MAPRE2	ENST00000436190.2	microtubule-associated protein, RP/EB family, member 2	361	1	0	1	0	0	hsa-let-7c-3p	-0.23	-0.23
RFTN2	ENST00000295049.4	raftlin family member 2	21	2	0	1	1	0	hsa-let-7c-3p	-0.23	-0.23
ARMCX1	ENST00000372829.3	armadillo repeat containing, X-linked 1	18	1	0	1	0	0	hsa-let-7c-3p	-0.23	-0.23
C2orf91	ENST00000378711.2	chromosome 2 open reading frame 91	5	1	0	1	0	2	hsa-let-7c-3p	-0.22	-0.22
TAF3	ENST00000344293.5	TAF3 RNA polymerase II, TATA box binding protein (TBP)-associated factor, 140kDa	225	2	0	1	1	0	hsa-let-7c-3p	-0.22	-0.22
NPAS2	ENST00000335681.5	neuronal PAS domain protein 2	559	2	1	1	0	0	hsa-let-7c-3p	-0.22	-0.49
CLRN3	ENST00000368671.3	clarin 3	17	1	0	1	0	0	hsa-let-7c-3p	-0.22	-0.22
HS6ST2	ENST00000370836.2	heparan sulfate 6-O-sulfotransferase 2	4566	3	1	1	1	1	hsa-let-7c-3p	-0.22	-0.22
SEPT3	ENST00000396425.3	septin 3	241	3	2	1	0	1	hsa-let-7c-3p	-0.22	-0.22
ZMYND8	ENST00000311275.7	zinc finger, MYND-type containing 8	235	2	0	1	1	1	hsa-let-7c-3p	-0.22	-0.22
ZNF438	ENST00000331737.6	zinc finger protein 438	15	1	0	1	0	0	hsa-let-7c-3p	-0.22	-0.22
RASSF8	ENST00000541490.1	Ras association (RalGDS/AF-6) domain family (N-terminal) member 8	1290	2	0	1	1	2	hsa-let-7c-3p	-0.22	-0.22
HERC1	ENST00000443617.2	HECT and RLD domain containing E3 ubiquitin protein ligase family member 1	148	2	1	1	0	0	hsa-let-7c-3p	-0.22	-0.22
FBXO21	ENST00000427718.2	F-box protein 21	1035	2	1	1	0	1	hsa-let-7c-3p	-0.22	-0.23
XRCC4	ENST00000511817.1	X-ray repair complementing defective repair in Chinese hamster cells 4	573	1	0	1	0	0	hsa-let-7c-3p	-0.22	-0.22
GRPEL2	ENST00000416916.2	GrpE-like 2, mitochondrial (E. coli)	79	2	0	1	1	0	hsa-let-7c-3p	-0.22	-0.23
ID4	ENST00000378700.3	inhibitor of DNA binding 4, dominant negative helix-loop-helix protein	3400	2	1	1	0	1	hsa-let-7c-3p	-0.22	-0.41
HNRNPU	ENST00000444376.2	heterogeneous nuclear ribonucleoprotein U (scaffold attachment factor A)	5343	1	0	1	0	0	hsa-let-7c-3p	-0.22	-0.22
H2AFZ	ENST00000296417.5	H2A histone family, member Z	927	1	0	1	0	0	hsa-let-7c-3p	-0.21	-0.21
RRP1B	ENST00000340648.4	ribosomal RNA processing 1B	314	2	1	1	0	0	hsa-let-7c-3p	-0.21	-0.22
PEX3	ENST00000367591.4	peroxisomal biogenesis factor 3	314	1	0	1	0	0	hsa-let-7c-3p	-0.21	-0.26
MFAP1	ENST00000267812.3	microfibrillar-associated protein 1	882	1	0	1	0	0	hsa-let-7c-3p	-0.21	-0.22
RABGAP1L	ENST00000489615.1	RAB GTPase activating protein 1-like	364	3	0	1	2	1	hsa-let-7c-3p	-0.21	-0.21
PNRC2	ENST00000334351.7	proline-rich nuclear receptor coactivator 2	100	1	0	1	0	1	hsa-let-7c-3p	-0.21	-0.21
LIX1L	ENST00000369308.3	Lix1 homolog (mouse)-like	695	1	0	1	0	0	hsa-let-7c-3p	-0.21	-0.21
CTC-241N9.1	ENST00000499601.2	Uncharacterized protein	41	1	0	1	0	0	hsa-let-7c-3p	-0.21	-0.22
TTC30B	ENST00000408939.3	tetratricopeptide repeat domain 30B	63	2	0	1	1	1	hsa-let-7c-3p	-0.21	-0.22
TACSTD2	ENST00000371225.2	tumor-associated calcium signal transducer 2	29	1	0	1	0	0	hsa-let-7c-3p	-0.21	-0.21
FAM103A1	ENST00000304191.3	family with sequence similarity 103, member A1	11	1	0	1	0	0	hsa-let-7c-3p	-0.21	-0.21
MGARP	ENST00000398955.1	mitochondria-localized glutamic acid-rich protein	184	1	0	1	0	0	hsa-let-7c-3p	-0.21	-0.21
RBMS1	ENST00000348849.3	RNA binding motif, single stranded interacting protein 1	90	1	0	1	0	2	hsa-let-7c-3p	-0.21	-0.21
BRINP1	ENST00000265922.3	bone morphogenetic protein/retinoic acid inducible neural-specific 1	5	2	0	1	1	0	hsa-let-7c-3p	-0.21	-0.21
PAICS	ENST00000264221.2	phosphoribosylaminoimidazole carboxylase, phosphoribosylaminoimidazole succinocarboxamide synthetase	3895	2	0	1	1	4	hsa-let-7c-3p	-0.21	-0.34
NUDCD1	ENST00000239690.4	NudC domain containing 1	581	2	0	1	1	3	hsa-let-7c-3p	-0.21	-0.35
TNFRSF11B	ENST00000297350.4	tumor necrosis factor receptor superfamily, member 11b	1786	1	0	1	0	0	hsa-let-7c-3p	-0.21	-0.21
IL18RAP	ENST00000264260.2	interleukin 18 receptor accessory protein	5	1	0	1	0	0	hsa-let-7c-3p	-0.21	-0.21
DRAM1	ENST00000258534.8	DNA-damage regulated autophagy modulator 1	4884	1	0	1	0	2	hsa-let-7c-3p	-0.21	-0.21
FAM60A	ENST00000539409.1	family with sequence similarity 60, member A	58	1	0	1	0	0	hsa-let-7c-3p	-0.21	-0.21
TSPYL6	ENST00000317802.7	TSPY-like 6	5	1	0	1	0	2	hsa-let-7c-3p	-0.21	-0.21
POLR2K	ENST00000353107.3	polymerase (RNA) II (DNA directed) polypeptide K, 7.0kDa	902	1	0	1	0	0	hsa-let-7c-3p	-0.21	-0.21
PPP1R10	ENST00000376511.2	protein phosphatase 1, regulatory subunit 10	893	1	0	1	0	1	hsa-let-7c-3p	-0.21	-0.22
GPR137C	ENST00000321662.6	G protein-coupled receptor 137C	110	2	0	1	1	0	hsa-let-7c-3p	-0.21	-0.21
RAB27A	ENST00000396307.2	RAB27A, member RAS oncogene family	181	2	0	1	1	0	hsa-let-7c-3p	-0.21	-0.21
TDRD5	ENST00000294848.8	tudor domain containing 5	5	1	0	1	0	0	hsa-let-7c-3p	-0.21	-0.21
MPHOSPH6	ENST00000258169.4	M-phase phosphoprotein 6	139	1	0	1	0	1	hsa-let-7c-3p	-0.21	-0.21
FAM72A	ENST00000367128.3	family with sequence similarity 72, member A	5	1	0	1	0	0	hsa-let-7c-3p	-0.21	-0.21
FAM72B	ENST00000369390.3	family with sequence similarity 72, member B	5	1	0	1	0	0	hsa-let-7c-3p	-0.21	-0.21
LEMD3	ENST00000308330.2	LEM domain containing 3	189	2	1	1	0	0	hsa-let-7c-3p	-0.21	-0.22
FAM72D	ENST00000400889.1	family with sequence similarity 72, member D	5	1	0	1	0	0	hsa-let-7c-3p	-0.2	-0.2
GTPBP2	ENST00000307126.5	GTP binding protein 2	388	1	0	1	0	0	hsa-let-7c-3p	-0.2	-0.2
AKIRIN1	ENST00000432648.3	akirin 1	798	1	0	1	0	1	hsa-let-7c-3p	-0.2	-0.2
PDZD2	ENST00000438447.1	PDZ domain containing 2	5	2	0	1	1	1	hsa-let-7c-3p	-0.2	-0.2
FAM49B	ENST00000519824.2	family with sequence similarity 49, member B	52	2	1	1	0	0	hsa-let-7c-3p	-0.2	-0.22
HRK	ENST00000257572.5	harakiri, BCL2 interacting protein (contains only BH3 domain)	19	2	0	1	1	1	hsa-let-7c-3p	-0.2	-0.24
SIN3A	ENST00000394947.3	SIN3 transcription regulator family member A	1142	2	0	1	1	1	hsa-let-7c-3p	-0.2	-0.26
REEP1	ENST00000165698.5	receptor accessory protein 1	49	2	0	1	1	4	hsa-let-7c-3p	-0.2	-0.23
FBXO38	ENST00000340253.5	F-box protein 38	673	2	0	1	1	0	hsa-let-7c-3p	-0.2	-0.32
DLGAP5	ENST00000395425.2	discs, large (Drosophila) homolog-associated protein 5	1064	1	0	1	0	0	hsa-let-7c-3p	-0.2	-0.21
CXCR4	ENST00000409817.1	chemokine (C-X-C motif) receptor 4	14	1	0	1	0	1	hsa-let-7c-3p	-0.2	-0.24
GAR1	ENST00000394631.3	GAR1 ribonucleoprotein	82	1	0	1	0	0	hsa-let-7c-3p	-0.2	-0.2
NUS1	ENST00000368494.3	nuclear undecaprenyl pyrophosphate synthase 1 homolog (S. cerevisiae)	302	2	0	1	1	1	hsa-let-7c-3p	-0.2	-0.2
GRIN3B	ENST00000234389.3	glutamate receptor, ionotropic, N-methyl-D-aspartate 3B	9	1	0	1	0	0	hsa-let-7c-3p	-0.2	-0.2
ZNF221	ENST00000251269.5	zinc finger protein 221	5	1	0	1	0	0	hsa-let-7c-3p	-0.2	-0.2
GOLIM4	ENST00000470487.1	golgi integral membrane protein 4	48	2	0	1	1	0	hsa-let-7c-3p	-0.2	-0.29
RNF38	ENST00000259605.6	ring finger protein 38	348	1	0	1	0	3	hsa-let-7c-3p	-0.2	-0.21
FASTKD3	ENST00000264669.5	FAST kinase domains 3	252	1	0	1	0	0	hsa-let-7c-3p	-0.2	-0.2
DEK	ENST00000397239.3	DEK oncogene	561	1	0	1	0	0	hsa-let-7c-3p	-0.2	-0.21
EBF2	ENST00000535548.1	early B-cell factor 2	11	2	1	1	0	0	hsa-let-7c-3p	-0.2	-0.39
GBX2	ENST00000551105.1	gastrulation brain homeobox 2	53	2	1	1	0	0	hsa-let-7c-3p	-0.2	-0.25
SLC16A10	ENST00000368850.3	solute carrier family 16 (aromatic amino acid transporter), member 10	233	2	1	1	0	0	hsa-let-7c-3p	-0.2	-0.22
EED	ENST00000327320.4	embryonic ectoderm development	142	2	0	1	1	0	hsa-let-7c-3p	-0.2	-0.24
KLC1	ENST00000348520.6	kinesin light chain 1	397	1	0	1	0	0	hsa-let-7c-3p	-0.2	-0.2
ORC6	ENST00000568364.2	origin recognition complex, subunit 6	855	2	0	1	1	0	hsa-let-7c-3p	-0.2	-0.33
PALB2	ENST00000261584.4	partner and localizer of BRCA2	65	1	0	1	0	2	hsa-let-7c-3p	-0.2	-0.2
GAPT	ENST00000396776.2	GRB2-binding adaptor protein, transmembrane	5	1	0	1	0	1	hsa-let-7c-3p	-0.2	-0.2
HAT1	ENST00000392584.1	histone acetyltransferase 1	3017	2	0	1	1	2	hsa-let-7c-3p	-0.2	-0.23
ATAD1	ENST00000308448.7	ATPase family, AAA domain containing 1	276	1	0	1	0	4	hsa-let-7c-3p	-0.2	-0.25
RAB22A	ENST00000244040.3	RAB22A, member RAS oncogene family	484	3	0	1	2	0	hsa-let-7c-3p	-0.2	-0.25
YWHAZ	ENST00000395957.2	tyrosine 3-monooxygenase/tryptophan 5-monooxygenase activation protein, zeta polypeptide	184	2	0	1	1	1	hsa-let-7c-3p	-0.2	-0.29
KDM6A	ENST00000377967.4	lysine (K)-specific demethylase 6A	991	2	0	1	1	1	hsa-let-7c-3p	-0.2	-0.33
TMEM17	ENST00000335390.5	transmembrane protein 17	10	1	0	1	0	1	hsa-let-7c-3p	-0.2	-0.2
ZNF492	ENST00000456783.2	zinc finger protein 492	5	2	0	1	1	0	hsa-let-7c-3p	-0.2	-0.2
ZCCHC8	ENST00000536306.1	zinc finger, CCHC domain containing 8	297	1	0	1	0	1	hsa-let-7c-3p	-0.2	-0.2
C7orf31	ENST00000409280.1	chromosome 7 open reading frame 31	40	2	0	1	1	3	hsa-let-7c-3p	-0.2	-0.3
BMI1	ENST00000376663.3	BMI1 polycomb ring finger oncogene	200	2	1	1	0	0	hsa-let-7c-3p	-0.19	-0.23
TSNAX	ENST00000366639.4	translin-associated factor X	936	1	0	1	0	1	hsa-let-7c-3p	-0.19	-0.2
DYNLL1	ENST00000552870.1	dynein, light chain, LC8-type 1	1461	1	0	1	0	0	hsa-let-7c-3p	-0.19	-0.19
GRM1	ENST00000392299.2	glutamate receptor, metabotropic 1	5	2	0	1	1	1	hsa-let-7c-3p	-0.19	-0.19
CDS1	ENST00000295887.5	CDP-diacylglycerol synthase (phosphatidate cytidylyltransferase) 1	720	1	0	1	0	1	hsa-let-7c-3p	-0.19	-0.2
INSIG2	ENST00000245787.4	insulin induced gene 2	562	1	0	1	0	1	hsa-let-7c-3p	-0.19	-0.2
CEP76	ENST00000262127.2	centrosomal protein 76kDa	313	1	0	1	0	0	hsa-let-7c-3p	-0.19	-0.19
TOP2B	ENST00000542520.1	topoisomerase (DNA) II beta 180kDa	28	2	0	1	1	0	hsa-let-7c-3p	-0.19	-0.28
FABP2	ENST00000274024.3	fatty acid binding protein 2, intestinal	5	1	0	1	0	1	hsa-let-7c-3p	-0.19	-0.19
TMEM106B	ENST00000396667.3	transmembrane protein 106B	615	3	1	1	1	2	hsa-let-7c-3p	-0.19	-0.32
SNX25	ENST00000504273.1	sorting nexin 25	21	1	0	1	0	0	hsa-let-7c-3p	-0.19	-0.19
NUP54	ENST00000264883.3	nucleoporin 54kDa	721	1	0	1	0	1	hsa-let-7c-3p	-0.19	-0.19
TSPAN2	ENST00000369516.2	tetraspanin 2	43	1	0	1	0	0	hsa-let-7c-3p	-0.19	-0.21
CAV2	ENST00000222693.4	caveolin 2	1191	2	0	1	1	0	hsa-let-7c-3p	-0.19	-0.25
ADRB2	ENST00000305988.4	adrenoceptor beta 2, surface	50	1	0	1	0	0	hsa-let-7c-3p	-0.19	-0.19
SLC26A3	ENST00000422236.2	solute carrier family 26 (anion exchanger), member 3	10	1	0	1	0	0	hsa-let-7c-3p	-0.19	-0.19
TMEM71	ENST00000356838.3	transmembrane protein 71	5	1	0	1	0	0	hsa-let-7c-3p	-0.19	-0.19
CTSS	ENST00000368985.3	cathepsin S	284	2	0	1	1	0	hsa-let-7c-3p	-0.19	-0.21
ANKRD36	ENST00000357042.4	ankyrin repeat domain 36	5	1	0	1	0	0	hsa-let-7c-3p	-0.19	-0.19
GAD1	ENST00000358196.3	glutamate decarboxylase 1 (brain, 67kDa)	16	1	0	1	0	1	hsa-let-7c-3p	-0.19	-0.19
PSTK	ENST00000405485.1	phosphoseryl-tRNA kinase	530	1	0	1	0	0	hsa-let-7c-3p	-0.19	-0.19
WDR82	ENST00000296490.3	WD repeat domain 82	319	2	1	1	0	3	hsa-let-7c-3p	-0.19	-0.19
AOC3	ENST00000591562.1	amine oxidase, copper containing 3	59	1	0	1	0	0	hsa-let-7c-3p	-0.19	-0.19
BICD1	ENST00000548411.1	bicaudal D homolog 1 (Drosophila)	205	3	0	1	2	0	hsa-let-7c-3p	-0.19	-0.2
PKLR	ENST00000392414.3	pyruvate kinase, liver and RBC	112	1	0	1	0	0	hsa-let-7c-3p	-0.19	-0.2
ZNF791	ENST00000446165.1	zinc finger protein 791	242	2	0	1	1	3	hsa-let-7c-3p	-0.19	-0.19
EP300	ENST00000263253.7	E1A binding protein p300	785	1	0	1	0	0	hsa-let-7c-3p	-0.18	-0.18
MEN1	ENST00000377316.2	multiple endocrine neoplasia I	8	1	0	1	0	0	hsa-let-7c-3p	-0.18	-0.18
NUDCD2	ENST00000302764.4	NudC domain containing 2	308	3	0	1	2	1	hsa-let-7c-3p	-0.18	-0.46
CPLX2	ENST00000359546.4	complexin 2	5	2	0	1	1	0	hsa-let-7c-3p	-0.18	-0.18
PGAP2	ENST00000396993.4	post-GPI attachment to proteins 2	595	1	0	1	0	0	hsa-let-7c-3p	-0.18	-0.18
PTF1A	ENST00000376504.3	pancreas specific transcription factor, 1a	5	1	0	1	0	0	hsa-let-7c-3p	-0.18	-0.18
NEUROD6	ENST00000297142.3	neuronal differentiation 6	5	1	0	1	0	1	hsa-let-7c-3p	-0.18	-0.18
DSN1	ENST00000426836.1	DSN1, MIS12 kinetochore complex component	350	1	0	1	0	0	hsa-let-7c-3p	-0.18	-0.18
CCNG2	ENST00000316355.5	cyclin G2	1056	1	0	1	0	2	hsa-let-7c-3p	-0.18	-0.19
SRSF4	ENST00000546138.1	serine/arginine-rich splicing factor 4	2524	1	0	1	0	1	hsa-let-7c-3p	-0.18	-0.18
ENAH	ENST00000366844.3	enabled homolog (Drosophila)	415	2	0	1	1	1	hsa-let-7c-3p	-0.18	-0.24
LYRM1	ENST00000396052.2	LYR motif containing 1	405	1	0	1	0	0	hsa-let-7c-3p	-0.18	-0.18
AL161915.1	ENST00000391366.1	Uncharacterized protein	18	2	0	1	1	2	hsa-let-7c-3p	-0.18	-0.26
C11orf16	ENST00000326053.5	chromosome 11 open reading frame 16	5	1	0	1	0	0	hsa-let-7c-3p	-0.18	-0.18
NETO1	ENST00000327305.6	neuropilin (NRP) and tolloid (TLL)-like 1	5	1	0	1	0	2	hsa-let-7c-3p	-0.18	-0.18
EBF3	ENST00000368648.3	early B-cell factor 3	101	1	0	1	0	1	hsa-let-7c-3p	-0.18	-0.2
CCDC62	ENST00000253079.6	coiled-coil domain containing 62	5	1	0	1	0	0	hsa-let-7c-3p	-0.18	-0.18
ACVR1B	ENST00000257963.4	activin A receptor, type IB	3319	1	0	1	0	1	hsa-let-7c-3p	-0.18	-0.18
SLC5A3	ENST00000608209.1	sodium/myo-inositol cotransporter	24	4	1	1	2	2	hsa-let-7c-3p	-0.18	-0.33
KIF27	ENST00000297814.2	kinesin family member 27	18	2	0	1	1	3	hsa-let-7c-3p	-0.18	-0.24
NOLC1	ENST00000405356.1	nucleolar and coiled-body phosphoprotein 1	375	1	0	1	0	0	hsa-let-7c-3p	-0.18	-0.18
TMEM248	ENST00000341567.4	transmembrane protein 248	3207	1	0	1	0	0	hsa-let-7c-3p	-0.18	-0.18
RNF138	ENST00000261593.3	ring finger protein 138, E3 ubiquitin protein ligase	376	1	0	1	0	0	hsa-let-7c-3p	-0.18	-0.18
PURA	ENST00000331327.3	purine-rich element binding protein A	367	2	0	1	1	0	hsa-let-7c-3p	-0.18	-0.2
TCEA1	ENST00000396401.3	transcription elongation factor A (SII), 1	20	1	0	1	0	1	hsa-let-7c-3p	-0.18	-0.18
DLX6	ENST00000518156.2	distal-less homeobox 6	76	1	0	1	0	0	hsa-let-7c-3p	-0.18	-0.21
AL353791.1	ENST00000426179.1		5	1	0	1	0	1	hsa-let-7c-3p	-0.18	-0.18
FAM46D	ENST00000538312.1	family with sequence similarity 46, member D	5	1	0	1	0	1	hsa-let-7c-3p	-0.18	-0.18
EPSTI1	ENST00000313624.7	epithelial stromal interaction 1 (breast)	11	2	0	1	1	0	hsa-let-7c-3p	-0.18	-0.18
CDC42SE2	ENST00000505065.1	CDC42 small effector 2	1057	1	0	1	0	0	hsa-let-7c-3p	-0.18	-0.21
C5orf22	ENST00000325366.9	chromosome 5 open reading frame 22	598	1	0	1	0	0	hsa-let-7c-3p	-0.18	-0.18
CBX5	ENST00000209875.4	chromobox homolog 5	360	1	0	1	0	1	hsa-let-7c-3p	-0.18	-0.18
GTF2B	ENST00000370500.5	general transcription factor IIB	1311	1	0	1	0	0	hsa-let-7c-3p	-0.18	-0.18
DMXL1	ENST00000311085.8	Dmx-like 1	136	2	0	1	1	0	hsa-let-7c-3p	-0.18	-0.2
HMGB3	ENST00000325307.7	high mobility group box 3	295	1	0	1	0	0	hsa-let-7c-3p	-0.17	-0.17
C12orf23	ENST00000548125.1	chromosome 12 open reading frame 23	602	3	0	1	2	2	hsa-let-7c-3p	-0.17	-0.46
CFHR4	ENST00000608469.1	complement factor H-related 4	5	1	0	1	0	1	hsa-let-7c-3p	-0.17	-0.21
KRT1	ENST00000252244.3	keratin 1	5	1	0	1	0	0	hsa-let-7c-3p	-0.17	-0.17
RBM5	ENST00000347869.3	RNA binding motif protein 5	150	1	0	1	0	1	hsa-let-7c-3p	-0.17	-0.17
E2F4	ENST00000379378.3	E2F transcription factor 4, p107/p130-binding	1433	1	0	1	0	0	hsa-let-7c-3p	-0.17	-0.17
C6orf62	ENST00000378119.4	chromosome 6 open reading frame 62	300	1	0	1	0	1	hsa-let-7c-3p	-0.17	-0.18
ZNF543	ENST00000321545.4	zinc finger protein 543	51	1	0	1	0	1	hsa-let-7c-3p	-0.17	-0.21
UBE2G2	ENST00000345496.2	ubiquitin-conjugating enzyme E2G 2	681	1	0	1	0	0	hsa-let-7c-3p	-0.17	-0.18
NUMB	ENST00000554546.1	numb homolog (Drosophila)	2707	1	0	1	0	0	hsa-let-7c-3p	-0.17	-0.18
PPP1R14C	ENST00000361131.4	protein phosphatase 1, regulatory (inhibitor) subunit 14C	173	1	0	1	0	0	hsa-let-7c-3p	-0.17	-0.17
TRIM63	ENST00000374272.3	tripartite motif containing 63, E3 ubiquitin protein ligase	5	1	0	1	0	0	hsa-let-7c-3p	-0.17	-0.17
SMC6	ENST00000448223.2	structural maintenance of chromosomes 6	291	1	0	1	0	1	hsa-let-7c-3p	-0.17	-0.2
NPC1	ENST00000269228.5	Niemann-Pick disease, type C1	257	1	0	1	0	0	hsa-let-7c-3p	-0.17	-0.18
SF3B1	ENST00000335508.6	splicing factor 3b, subunit 1, 155kDa	3215	2	0	1	1	0	hsa-let-7c-3p	-0.17	-0.22
KLRC2	ENST00000381902.2	killer cell lectin-like receptor subfamily C, member 2	5	1	0	1	0	0	hsa-let-7c-3p	-0.17	-0.17
CILP	ENST00000261883.4	cartilage intermediate layer protein, nucleotide pyrophosphohydrolase	5	1	0	1	0	0	hsa-let-7c-3p	-0.17	-0.17
COL4A3BP	ENST00000380494.5	collagen, type IV, alpha 3 (Goodpasture antigen) binding protein	134	3	0	1	2	2	hsa-let-7c-3p	-0.17	-0.18
CD200R1	ENST00000471858.1	CD200 receptor 1	6	1	0	1	0	3	hsa-let-7c-3p	-0.17	-0.19
C12orf36	ENST00000318426.2	chromosome 12 open reading frame 36	5	1	0	1	0	0	hsa-let-7c-3p	-0.17	-0.17
HOXC12	ENST00000243103.3	homeobox C12	5	2	0	1	1	1	hsa-let-7c-3p	-0.17	-0.17
RELB	ENST00000221452.8	v-rel avian reticuloendotheliosis viral oncogene homolog B	182	1	0	1	0	0	hsa-let-7c-3p	-0.17	-0.17
MOB1B	ENST00000309395.2	MOB kinase activator 1B	54	2	1	1	0	1	hsa-let-7c-3p	-0.17	-0.17
EXOC4	ENST00000253861.4	exocyst complex component 4	325	2	1	1	0	0	hsa-let-7c-3p	-0.17	-0.17
CXCL11	ENST00000306621.3	chemokine (C-X-C motif) ligand 11	5	1	0	1	0	0	hsa-let-7c-3p	-0.17	-0.17
OR2L13	ENST00000358120.2	olfactory receptor, family 2, subfamily L, member 13	5	1	0	1	0	0	hsa-let-7c-3p	-0.17	-0.17
SUN1	ENST00000456758.2	Sad1 and UNC84 domain containing 1	376	1	0	1	0	1	hsa-let-7c-3p	-0.17	-0.17
SREBF1	ENST00000395757.1	sterol regulatory element binding transcription factor 1	387	1	0	1	0	2	hsa-let-7c-3p	-0.17	-0.17
GJC1	ENST00000426548.1	gap junction protein, gamma 1, 45kDa	195	1	0	1	0	3	hsa-let-7c-3p	-0.17	-0.19
HNRNPA2B1	ENST00000354667.4	heterogeneous nuclear ribonucleoprotein A2/B1	25319	1	0	1	0	1	hsa-let-7c-3p	-0.17	-0.17
GPR65	ENST00000267549.3	G protein-coupled receptor 65	5	2	0	1	1	0	hsa-let-7c-3p	-0.17	-0.23
MBNL1	ENST00000357472.3	muscleblind-like splicing regulator 1	135	1	0	1	0	2	hsa-let-7c-3p	-0.17	-0.17
PPP1CA	ENST00000312989.7	protein phosphatase 1, catalytic subunit, alpha isozyme	16428	1	0	1	0	0	hsa-let-7c-3p	-0.17	-0.17
MAGEL2	ENST00000532292.1	MAGE-like 2	5	1	0	1	0	0	hsa-let-7c-3p	-0.17	-0.17
PPP3CB	ENST00000360663.5	protein phosphatase 3, catalytic subunit, beta isozyme	105	1	0	1	0	1	hsa-let-7c-3p	-0.17	-0.17
GPR176	ENST00000299092.3	G protein-coupled receptor 176	2683	2	0	1	1	0	hsa-let-7c-3p	-0.17	-0.17
ISCA2	ENST00000554924.1	iron-sulfur cluster assembly 2	135	1	0	1	0	0	hsa-let-7c-3p	-0.17	-0.17
NUBPL	ENST00000281081.7	nucleotide binding protein-like	7	1	0	1	0	2	hsa-let-7c-3p	-0.17	-0.17
HS3ST5	ENST00000312719.5	heparan sulfate (glucosamine) 3-O-sulfotransferase 5	22	1	0	1	0	1	hsa-let-7c-3p	-0.17	-0.17
C1orf52	ENST00000471115.1	chromosome 1 open reading frame 52	1516	1	0	1	0	1	hsa-let-7c-3p	-0.16	-0.19
CA1	ENST00000523953.1	carbonic anhydrase I	5	1	0	1	0	0	hsa-let-7c-3p	-0.16	-0.16
PDIA3	ENST00000300289.5	protein disulfide isomerase family A, member 3	884	2	1	1	0	0	hsa-let-7c-3p	-0.16	-0.39
C9orf64	ENST00000376344.3	chromosome 9 open reading frame 64	126	1	0	1	0	1	hsa-let-7c-3p	-0.16	-0.17
ZBTB7A	ENST00000322357.4	zinc finger and BTB domain containing 7A	37	2	1	1	0	0	hsa-let-7c-3p	-0.16	-0.18
STK39	ENST00000355999.4	serine threonine kinase 39	266	1	0	1	0	0	hsa-let-7c-3p	-0.16	-0.16
FAM180A	ENST00000338588.3	family with sequence similarity 180, member A	51	1	0	1	0	0	hsa-let-7c-3p	-0.16	-0.16
CPEB3	ENST00000412050.4	cytoplasmic polyadenylation element binding protein 3	48	3	0	1	2	0	hsa-let-7c-3p	-0.16	-0.16
GRN	ENST00000053867.3	granulin	55	1	0	1	0	0	hsa-let-7c-3p	-0.16	-0.16
AKAP6	ENST00000557272.1	A kinase (PRKA) anchor protein 6	5	2	0	1	1	0	hsa-let-7c-3p	-0.16	-0.18
MAP3K12	ENST00000267079.2	mitogen-activated protein kinase kinase kinase 12	61	1	0	1	0	0	hsa-let-7c-3p	-0.16	-0.16
KCNJ6	ENST00000609713.1	potassium inwardly-rectifying channel, subfamily J, member 6	5	4	2	1	1	6	hsa-let-7c-3p	-0.16	-0.16
ERMAP	ENST00000372514.3	erythroblast membrane-associated protein (Scianna blood group)	121	1	0	1	0	1	hsa-let-7c-3p	-0.16	-0.16
DEFB134	ENST00000526438.1	defensin, beta 134	5	1	0	1	0	0	hsa-let-7c-3p	-0.16	-0.16
GNAI1	ENST00000351004.3	guanine nucleotide binding protein (G protein), alpha inhibiting activity polypeptide 1	1346	2	1	1	0	0	hsa-let-7c-3p	-0.16	-0.43
EPHA5	ENST00000273854.3	EPH receptor A5	48	2	1	1	0	1	hsa-let-7c-3p	-0.16	-0.19
VASH2	ENST00000366968.4	vasohibin 2	70	2	0	1	1	0	hsa-let-7c-3p	-0.16	-0.17
TPH1	ENST00000250018.2	tryptophan hydroxylase 1	12	2	0	1	1	0	hsa-let-7c-3p	-0.16	-0.16
ZHX2	ENST00000314393.4	zinc fingers and homeoboxes 2	414	2	1	1	0	0	hsa-let-7c-3p	-0.16	-0.16
SBDS	ENST00000246868.2	Shwachman-Bodian-Diamond syndrome	5	1	0	1	0	0	hsa-let-7c-3p	-0.16	-0.16
TBC1D10A	ENST00000215790.7	TBC1 domain family, member 10A	184	1	0	1	0	0	hsa-let-7c-3p	-0.16	-0.16
SCRG1	ENST00000296506.3	stimulator of chondrogenesis 1	5	1	0	1	0	0	hsa-let-7c-3p	-0.16	-0.16
MAS1L	ENST00000377127.3	MAS1 oncogene-like	5	1	0	1	0	0	hsa-let-7c-3p	-0.16	-0.16
CDYL	ENST00000343762.5	chromodomain protein, Y-like	24	2	0	1	1	1	hsa-let-7c-3p	-0.16	-0.28
RUNDC3B	ENST00000338056.3	RUN domain containing 3B	41	1	0	1	0	0	hsa-let-7c-3p	-0.16	-0.16
SH2D1A	ENST00000371139.4	SH2 domain containing 1A	5	1	0	1	0	0	hsa-let-7c-3p	-0.16	-0.16
HELT	ENST00000505610.1	helt bHLH transcription factor	15	1	0	1	0	0	hsa-let-7c-3p	-0.16	-0.24
IZUMO3	ENST00000543880.2	IZUMO family member 3	5	1	0	1	0	0	hsa-let-7c-3p	-0.16	-0.16
H2AFY	ENST00000511689.1	H2A histone family, member Y	2126	1	0	1	0	0	hsa-let-7c-3p	-0.16	-0.16
RFC3	ENST00000380071.3	replication factor C (activator 1) 3, 38kDa	150	1	0	1	0	0	hsa-let-7c-3p	-0.16	-0.17
TAF1A	ENST00000543857.1	TATA box binding protein (TBP)-associated factor, RNA polymerase I, A, 48kDa	18	2	0	1	1	0	hsa-let-7c-3p	-0.16	-0.22
SH2D4A	ENST00000265807.3	SH2 domain containing 4A	131	1	0	1	0	2	hsa-let-7c-3p	-0.16	-0.16
ZNF514	ENST00000295208.2	zinc finger protein 514	32	1	0	1	0	0	hsa-let-7c-3p	-0.15	-0.15
EXOC5	ENST00000413566.2	exocyst complex component 5	242	2	0	1	1	1	hsa-let-7c-3p	-0.15	-0.24
SLC25A15	ENST00000338625.4	solute carrier family 25 (mitochondrial carrier; ornithine transporter) member 15	345	2	1	1	0	1	hsa-let-7c-3p	-0.15	-0.18
SRPK2	ENST00000393651.3	SRSF protein kinase 2	381	2	0	1	1	0	hsa-let-7c-3p	-0.15	-0.17
ACBD3	ENST00000366812.5	acyl-CoA binding domain containing 3	828	1	0	1	0	1	hsa-let-7c-3p	-0.15	-0.16
YKT6	ENST00000223369.2	YKT6 v-SNARE homolog (S. cerevisiae)	2409	1	0	1	0	0	hsa-let-7c-3p	-0.15	-0.16
TSC22D2	ENST00000361875.3	TSC22 domain family, member 2	1062	3	0	1	2	5	hsa-let-7c-3p	-0.15	-0.19
HIVEP1	ENST00000379388.2	human immunodeficiency virus type I enhancer binding protein 1	781	1	0	1	0	1	hsa-let-7c-3p	-0.15	-0.15
TMEM163	ENST00000281924.6	transmembrane protein 163	24	1	0	1	0	0	hsa-let-7c-3p	-0.15	-0.15
SYT16	ENST00000430451.2	synaptotagmin XVI	5	1	0	1	0	0	hsa-let-7c-3p	-0.15	-0.15
UNC119B	ENST00000344651.4	unc-119 homolog B (C. elegans)	5	2	0	1	1	1	hsa-let-7c-3p	-0.15	-0.15
R3HDM1	ENST00000264160.4	R3H domain containing 1	195	2	0	1	1	0	hsa-let-7c-3p	-0.15	-0.15
SEMA3C	ENST00000265361.3	sema domain, immunoglobulin domain (Ig), short basic domain, secreted, (semaphorin) 3C	45	1	0	1	0	1	hsa-let-7c-3p	-0.15	-0.15
SOX8	ENST00000293894.3	SRY (sex determining region Y)-box 8	5	1	0	1	0	0	hsa-let-7c-3p	-0.15	-0.15
NDEL1	ENST00000402554.3	nudE neurodevelopment protein 1-like 1	396	1	0	1	0	0	hsa-let-7c-3p	-0.15	-0.15
SCN3B	ENST00000392770.2	sodium channel, voltage-gated, type III, beta subunit	10	2	1	1	0	0	hsa-let-7c-3p	-0.15	-0.15
CSNK1G3	ENST00000360683.2	casein kinase 1, gamma 3	28	2	1	1	0	0	hsa-let-7c-3p	-0.15	-0.29
MRPL19	ENST00000393909.2	mitochondrial ribosomal protein L19	816	2	0	1	1	0	hsa-let-7c-3p	-0.15	-0.17
SGPP1	ENST00000247225.6	sphingosine-1-phosphate phosphatase 1	1340	1	0	1	0	0	hsa-let-7c-3p	-0.15	-0.15
RGPD3	ENST00000409886.3	RANBP2-like and GRIP domain containing 3	5	1	0	1	0	0	hsa-let-7c-3p	-0.15	-0.15
FZD1	ENST00000287934.2	frizzled family receptor 1	391	2	1	1	0	0	hsa-let-7c-3p	-0.15	-0.24
JRKL	ENST00000458427.1	jerky homolog-like (mouse)	116	1	0	1	0	2	hsa-let-7c-3p	-0.15	-0.18
C16orf52	ENST00000542527.2	chromosome 16 open reading frame 52	102	2	0	1	1	0	hsa-let-7c-3p	-0.15	-0.16
ZNF239	ENST00000306006.6	zinc finger protein 239	125	2	0	1	1	0	hsa-let-7c-3p	-0.15	-0.29
PSMG4	ENST00000473000.2	proteasome (prosome, macropain) assembly chaperone 4	1452	2	0	1	1	0	hsa-let-7c-3p	-0.15	-0.15
COMMD3-BMI1	ENST00000602390.1	COMMD3-BMI1 readthrough	195	2	1	1	0	0	hsa-let-7c-3p	-0.15	-0.18
PRND	ENST00000305817.2	prion protein 2 (dublet)	5	1	0	1	0	0	hsa-let-7c-3p	-0.15	-0.15
DCLK2	ENST00000296550.7	doublecortin-like kinase 2	7	1	0	1	0	0	hsa-let-7c-3p	-0.15	-0.15
SHOC2	ENST00000369452.4	soc-2 suppressor of clear homolog (C. elegans)	437	3	1	1	1	0	hsa-let-7c-3p	-0.15	-0.15
TPD52L2	ENST00000346249.4	tumor protein D52-like 2	4185	2	0	1	1	0	hsa-let-7c-3p	-0.15	-0.16
STYK1	ENST00000075503.3	serine/threonine/tyrosine kinase 1	13	2	0	1	1	0	hsa-let-7c-3p	-0.15	-0.26
AP2M1	ENST00000382456.3	adaptor-related protein complex 2, mu 1 subunit	10753	1	0	1	0	0	hsa-let-7c-3p	-0.15	-0.15
FLI1	ENST00000527786.2	Fli-1 proto-oncogene, ETS transcription factor	116	1	0	1	0	1	hsa-let-7c-3p	-0.15	-0.16
ARID1B	ENST00000346085.5	AT rich interactive domain 1B (SWI1-like)	220	2	0	1	1	2	hsa-let-7c-3p	-0.15	-0.18
NKAIN2	ENST00000368417.1	Na+/K+ transporting ATPase interacting 2	34	2	0	1	1	1	hsa-let-7c-3p	-0.15	-0.15
HTR7	ENST00000371719.2	5-hydroxytryptamine (serotonin) receptor 7, adenylate cyclase-coupled	12	2	1	1	0	0	hsa-let-7c-3p	-0.15	-0.15
COPS7B	ENST00000373608.3	COP9 signalosome subunit 7B	331	1	0	1	0	0	hsa-let-7c-3p	-0.15	-0.15
PBK	ENST00000301905.4	PDZ binding kinase	870	1	0	1	0	0	hsa-let-7c-3p	-0.15	-0.15
CMIP	ENST00000537098.3	c-Maf inducing protein	2670	2	0	1	1	1	hsa-let-7c-3p	-0.15	-0.15
CHMP4C	ENST00000297265.4	charged multivesicular body protein 4C	398	1	0	1	0	0	hsa-let-7c-3p	-0.15	-0.15
PPP2R2D	ENST00000422256.2	protein phosphatase 2, regulatory subunit B, delta	169	1	0	1	0	0	hsa-let-7c-3p	-0.15	-0.15
ZNF331	ENST00000253144.9	zinc finger protein 331	553	2	0	1	1	2	hsa-let-7c-3p	-0.15	-0.15
LRIT3	ENST00000594814.1	leucine-rich repeat, immunoglobulin-like and transmembrane domains 3	5	1	0	1	0	0	hsa-let-7c-3p	-0.15	-0.15
KLRC1	ENST00000359151.3	killer cell lectin-like receptor subfamily C, member 1	5	1	0	1	0	0	hsa-let-7c-3p	-0.15	-0.15
MERTK	ENST00000295408.4	c-mer proto-oncogene tyrosine kinase	31	1	0	1	0	0	hsa-let-7c-3p	-0.15	-0.15
ISY1	ENST00000393292.3	ISY1 splicing factor homolog (S. cerevisiae)	897	1	0	1	0	0	hsa-let-7c-3p	-0.15	-0.15
ELOVL7	ENST00000508821.1	ELOVL fatty acid elongase 7	52	2	1	1	0	1	hsa-let-7c-3p	-0.15	-0.15
STX12	ENST00000373943.4	syntaxin 12	1082	1	0	1	0	0	hsa-let-7c-3p	-0.15	-0.15
MARCH5	ENST00000358935.2	membrane-associated ring finger (C3HC4) 5	881	1	0	1	0	0	hsa-let-7c-3p	-0.15	-0.17
ARPC5L	ENST00000353214.2	actin related protein 2/3 complex, subunit 5-like	851	1	0	1	0	0	hsa-let-7c-3p	-0.15	-0.15
DIP2C	ENST00000280886.6	DIP2 disco-interacting protein 2 homolog C (Drosophila)	359	2	0	1	1	0	hsa-let-7c-3p	-0.15	-0.15
YWHAB	ENST00000353703.4	tyrosine 3-monooxygenase/tryptophan 5-monooxygenase activation protein, beta polypeptide	272	1	0	1	0	0	hsa-let-7c-3p	-0.15	-0.16
IER5	ENST00000367577.4	immediate early response 5	11212	1	0	1	0	0	hsa-let-7c-3p	-0.15	-0.15
RING1	ENST00000374656.4	ring finger protein 1	66	1	0	1	0	0	hsa-let-7c-3p	-0.15	-0.15
CLDN7	ENST00000538261.3	claudin 7	29	1	0	1	0	0	hsa-let-7c-3p	-0.15	-0.15
TSPAN15	ENST00000373290.2	tetraspanin 15	15	1	0	1	0	0	hsa-let-7c-3p	-0.14	-0.14
HAS3	ENST00000306560.1	hyaluronan synthase 3	15	1	0	1	0	0	hsa-let-7c-3p	-0.14	-0.14
PACRGL	ENST00000502374.1	PARK2 co-regulated-like	314	2	0	1	1	1	hsa-let-7c-3p	-0.14	-0.35
YPEL2	ENST00000312655.4	yippee-like 2 (Drosophila)	62	1	0	1	0	0	hsa-let-7c-3p	-0.14	-0.14
SS18L1	ENST00000331758.3	synovial sarcoma translocation gene on chromosome 18-like 1	274	2	0	1	1	0	hsa-let-7c-3p	-0.14	-0.18
MAPK6	ENST00000261845.5	mitogen-activated protein kinase 6	24	3	2	1	0	2	hsa-let-7c-3p	-0.14	-0.29
DIRAS2	ENST00000375765.3	DIRAS family, GTP-binding RAS-like 2	5	1	0	1	0	1	hsa-let-7c-3p	-0.14	-0.15
MRC1	ENST00000239761.3	mannose receptor, C type 1	5	1	0	1	0	0	hsa-let-7c-3p	-0.14	-0.14
PABPC3	ENST00000281589.3	poly(A) binding protein, cytoplasmic 3	5	1	0	1	0	0	hsa-let-7c-3p	-0.14	-0.14
MRC1L1	ENST00000331429.2	cDNA FLJ56855, highly similar to Macrophage mannose receptor 1	5	1	0	1	0	0	hsa-let-7c-3p	-0.14	-0.14
P2RX5	ENST00000551178.1	purinergic receptor P2X, ligand-gated ion channel, 5	260	1	0	1	0	0	hsa-let-7c-3p	-0.14	-0.14
USP14	ENST00000261601.7	ubiquitin specific peptidase 14 (tRNA-guanine transglycosylase)	561	3	0	1	2	0	hsa-let-7c-3p	-0.14	-0.24
NPTN	ENST00000345330.4	neuroplastin	2918	1	0	1	0	0	hsa-let-7c-3p	-0.14	-0.14
SMOC1	ENST00000381280.4	SPARC related modular calcium binding 1	2743	1	0	1	0	0	hsa-let-7c-3p	-0.14	-0.17
HMGCR	ENST00000287936.4	3-hydroxy-3-methylglutaryl-CoA reductase	1385	3	1	1	1	0	hsa-let-7c-3p	-0.14	-0.4
SLC39A6	ENST00000269187.5	solute carrier family 39 (zinc transporter), member 6	208	1	0	1	0	0	hsa-let-7c-3p	-0.14	-0.14
KIAA1715	ENST00000272748.4	KIAA1715	858	3	0	1	2	3	hsa-let-7c-3p	-0.14	-0.34
MTPN	ENST00000393085.3	myotrophin	1296	1	0	1	0	1	hsa-let-7c-3p	-0.14	-0.14
FAM27D1	ENST00000417276.1	family with sequence similarity 27, member D1	5	1	0	1	0	0	hsa-let-7c-3p	-0.14	-0.14
FBXL17	ENST00000359660.5	F-box and leucine-rich repeat protein 17	182	1	0	1	0	0	hsa-let-7c-3p	-0.14	-0.14
JPH3	ENST00000284262.2	junctophilin 3	318	2	0	1	1	0	hsa-let-7c-3p	-0.14	-0.23
MAP3K8	ENST00000375321.1	mitogen-activated protein kinase kinase kinase 8	22	1	0	1	0	2	hsa-let-7c-3p	-0.14	-0.14
L3MBTL3	ENST00000529410.1	l(3)mbt-like 3 (Drosophila)	60	1	0	1	0	2	hsa-let-7c-3p	-0.14	-0.18
TMEM184B	ENST00000361906.3	transmembrane protein 184B	1362	1	0	1	0	0	hsa-let-7c-3p	-0.14	-0.14
ZNF677	ENST00000599012.1	zinc finger protein 677	51	1	0	1	0	0	hsa-let-7c-3p	-0.14	-0.14
CYP1A1	ENST00000379727.3	cytochrome P450, family 1, subfamily A, polypeptide 1	837	1	0	1	0	0	hsa-let-7c-3p	-0.14	-0.14
PURB	ENST00000395699.2	purine-rich element binding protein B	497	4	0	1	3	1	hsa-let-7c-3p	-0.14	-0.29
DDIT4L	ENST00000273990.2	DNA-damage-inducible transcript 4-like	87	1	0	1	0	0	hsa-let-7c-3p	-0.14	-0.14
B4GALT2	ENST00000434555.2	UDP-Gal:betaGlcNAc beta 1,4- galactosyltransferase, polypeptide 2	440	1	0	1	0	0	hsa-let-7c-3p	-0.14	-0.14
RNF111	ENST00000348370.4	ring finger protein 111	395	1	0	1	0	0	hsa-let-7c-3p	-0.14	-0.14
B3GAT2	ENST00000230053.6	beta-1,3-glucuronyltransferase 2 (glucuronosyltransferase S)	39	1	0	1	0	2	hsa-let-7c-3p	-0.14	-0.16
ZNF724P	ENST00000418100.1	zinc finger protein 724, pseudogene	128	2	0	1	1	0	hsa-let-7c-3p	-0.14	-0.23
FBXL16	ENST00000397621.1	F-box and leucine-rich repeat protein 16	5	1	0	1	0	0	hsa-let-7c-3p	-0.14	-0.14
SELRC1	ENST00000371538.3	Sel1 repeat containing 1	321	3	0	1	2	0	hsa-let-7c-3p	-0.14	-0.31
KATNBL1	ENST00000256544.3	katanin p80 subunit B-like 1	105	1	0	1	0	0	hsa-let-7c-3p	-0.14	-0.21
ATAD2B	ENST00000238789.5	ATPase family, AAA domain containing 2B	11	3	1	1	1	1	hsa-let-7c-3p	-0.14	-0.23
FAM98A	ENST00000403368.1	family with sequence similarity 98, member A	89	1	0	1	0	0	hsa-let-7c-3p	-0.14	-0.14
PPM1G	ENST00000344034.4	protein phosphatase, Mg2+/Mn2+ dependent, 1G	748	1	0	1	0	0	hsa-let-7c-3p	-0.14	-0.14
SLC36A2	ENST00000335244.4	solute carrier family 36 (proton/amino acid symporter), member 2	5	1	0	1	0	0	hsa-let-7c-3p	-0.14	-0.14
PARP14	ENST00000474629.2	poly (ADP-ribose) polymerase family, member 14	502	2	0	1	1	0	hsa-let-7c-3p	-0.14	-0.14
ZNF92	ENST00000328747.7	zinc finger protein 92	99	1	0	1	0	0	hsa-let-7c-3p	-0.14	-0.14
FERMT2	ENST00000395631.2	fermitin family member 2	5888	1	0	1	0	0	hsa-let-7c-3p	-0.14	-0.15
SSBP3	ENST00000417664.2	single stranded DNA binding protein 3	1474	1	0	1	0	1	hsa-let-7c-3p	-0.14	-0.17
BCL2L14	ENST00000266434.4	BCL2-like 14 (apoptosis facilitator)	26	1	0	1	0	0	hsa-let-7c-3p	-0.14	-0.14
COX4I1	ENST00000564903.1	cytochrome c oxidase subunit IV isoform 1	44	1	0	1	0	0	hsa-let-7c-3p	-0.14	-0.14
NUP160	ENST00000378460.2	nucleoporin 160kDa	997	2	0	1	1	0	hsa-let-7c-3p	-0.14	-0.14
ZNF431	ENST00000311048.7	zinc finger protein 431	93	3	0	1	2	1	hsa-let-7c-3p	-0.13	-0.15
HERC4	ENST00000277817.6	HECT and RLD domain containing E3 ubiquitin protein ligase 4	1138	1	0	1	0	0	hsa-let-7c-3p	-0.13	-0.14
C11orf88	ENST00000529167.1	chromosome 11 open reading frame 88	5	1	0	1	0	0	hsa-let-7c-3p	-0.13	-0.13
C17orf105	ENST00000449302.3	chromosome 17 open reading frame 105	5	1	0	1	0	0	hsa-let-7c-3p	-0.13	-0.13
GOLGA8G	ENST00000329523.6	golgin A8 family, member G	5	2	0	1	1	0	hsa-let-7c-3p	-0.13	-0.13
ATP6V0C	ENST00000568562.1	ATPase, H+ transporting, lysosomal 16kDa, V0 subunit c	7064	1	0	1	0	0	hsa-let-7c-3p	-0.13	-0.13
TIPRL	ENST00000367833.2	TIP41, TOR signaling pathway regulator-like (S. cerevisiae)	569	1	0	1	0	1	hsa-let-7c-3p	-0.13	-0.15
DDHD1	ENST00000323669.5	DDHD domain containing 1	103	1	0	1	0	3	hsa-let-7c-3p	-0.13	-0.15
PKP4	ENST00000389757.3	plakophilin 4	373	1	0	1	0	1	hsa-let-7c-3p	-0.13	-0.14
PRPS2	ENST00000380668.5	phosphoribosyl pyrophosphate synthetase 2	739	1	0	1	0	0	hsa-let-7c-3p	-0.13	-0.14
GPATCH1	ENST00000170564.2	G patch domain containing 1	448	1	0	1	0	0	hsa-let-7c-3p	-0.13	-0.13
GCH1	ENST00000491895.2	GTP cyclohydrolase 1	502	1	0	1	0	0	hsa-let-7c-3p	-0.13	-0.13
RALBP1	ENST00000383432.3	ralA binding protein 1	134	1	0	1	0	2	hsa-let-7c-3p	-0.13	-0.13
FBRS	ENST00000356166.6	fibrosin	1334	1	0	1	0	1	hsa-let-7c-3p	-0.13	-0.13
MOB4	ENST00000233892.4	MOB family member 4, phocein	123	1	0	1	0	1	hsa-let-7c-3p	-0.13	-0.15
POC1B-GALNT4	ENST00000547474.1	POC1B-GALNT4 readthrough	275	2	0	1	1	0	hsa-let-7c-3p	-0.13	-0.13
EMILIN2	ENST00000254528.3	elastin microfibril interfacer 2	272	2	0	1	1	0	hsa-let-7c-3p	-0.13	-0.15
STARD3NL	ENST00000009041.7	STARD3 N-terminal like	1911	2	0	1	1	0	hsa-let-7c-3p	-0.13	-0.23
ADSS	ENST00000366535.3	adenylosuccinate synthase	2881	1	0	1	0	0	hsa-let-7c-3p	-0.13	-0.13
FGF7	ENST00000267843.4	fibroblast growth factor 7	5	2	1	1	0	1	hsa-let-7c-3p	-0.13	-0.13
MID1IP1	ENST00000336949.6	MID1 interacting protein 1	356	1	0	1	0	0	hsa-let-7c-3p	-0.13	-0.13
CLGN	ENST00000325617.5	calmegin	288	1	0	1	0	1	hsa-let-7c-3p	-0.13	-0.17
GDE1	ENST00000353258.3	glycerophosphodiester phosphodiesterase 1	2741	1	0	1	0	3	hsa-let-7c-3p	-0.13	-0.14
KIF14	ENST00000367350.4	kinesin family member 14	451	2	0	1	1	1	hsa-let-7c-3p	-0.13	-0.13
DOCK9	ENST00000376460.1	dedicator of cytokinesis 9	172	1	0	1	0	2	hsa-let-7c-3p	-0.13	-0.13
TRMT10B	ENST00000297994.3	tRNA methyltransferase 10 homolog B (S. cerevisiae)	19	1	0	1	0	0	hsa-let-7c-3p	-0.13	-0.13
BMP7	ENST00000395863.3	bone morphogenetic protein 7	83	1	0	1	0	0	hsa-let-7c-3p	-0.13	-0.14
TGFBRAP1	ENST00000393359.2	transforming growth factor, beta receptor associated protein 1	435	2	0	1	1	3	hsa-let-7c-3p	-0.13	-0.15
SFXN1	ENST00000321442.5	sideroflexin 1	1018	2	0	1	1	0	hsa-let-7c-3p	-0.13	-0.27
SASS6	ENST00000287482.5	spindle assembly 6 homolog (C. elegans)	796	1	0	1	0	0	hsa-let-7c-3p	-0.13	-0.13
WNK3	ENST00000375169.3	WNK lysine deficient protein kinase 3	55	3	0	1	2	3	hsa-let-7c-3p	-0.13	-0.13
STRAP	ENST00000419869.2	serine/threonine kinase receptor associated protein	379	1	0	1	0	0	hsa-let-7c-3p	-0.13	-0.13
ZNF267	ENST00000300870.10	zinc finger protein 267	19	1	0	1	0	0	hsa-let-7c-3p	-0.13	-0.13
PHACTR1	ENST00000379350.1	phosphatase and actin regulator 1	5	3	1	1	1	1	hsa-let-7c-3p	-0.13	-0.13
TIA1	ENST00000433529.2	TIA1 cytotoxic granule-associated RNA binding protein	1370	3	0	1	2	3	hsa-let-7c-3p	-0.13	-0.37
EXOG	ENST00000287675.5	endo/exonuclease (5'-3'), endonuclease G-like	195	1	0	1	0	0	hsa-let-7c-3p	-0.13	-0.14
WWC1	ENST00000265293.4	WW and C2 domain containing 1	43	2	1	1	0	0	hsa-let-7c-3p	-0.13	-0.16
YIPF5	ENST00000274496.5	Yip1 domain family, member 5	594	3	1	1	1	0	hsa-let-7c-3p	-0.13	-0.5
C5orf24	ENST00000394976.3	chromosome 5 open reading frame 24	2668	1	0	1	0	1	hsa-let-7c-3p	-0.13	-0.13
AFF4	ENST00000265343.5	AF4/FMR2 family, member 4	2755	3	1	1	1	2	hsa-let-7c-3p	-0.13	-0.13
PVRL4	ENST00000368012.3	poliovirus receptor-related 4	6	1	0	1	0	3	hsa-let-7c-3p	-0.13	-0.13
MCTP1	ENST00000515393.1	multiple C2 domains, transmembrane 1	81	2	0	1	1	0	hsa-let-7c-3p	-0.13	-0.13
C1QL4	ENST00000334221.3	complement component 1, q subcomponent-like 4	238	1	0	1	0	1	hsa-let-7c-3p	-0.13	-0.13
ZNF662	ENST00000541208.1	zinc finger protein 662	11	1	0	1	0	0	hsa-let-7c-3p	-0.13	-0.13
PUS7	ENST00000356362.2	pseudouridylate synthase 7 homolog (S. cerevisiae)	150	1	0	1	0	2	hsa-let-7c-3p	-0.13	-0.16
SRSF10	ENST00000343255.5	serine/arginine-rich splicing factor 10	1920	2	0	1	1	1	hsa-let-7c-3p	-0.13	-0.13
LANCL1	ENST00000443314.1	LanC lantibiotic synthetase component C-like 1 (bacterial)	3395	1	0	1	0	1	hsa-let-7c-3p	-0.13	-0.13
PPARGC1A	ENST00000264867.2	peroxisome proliferator-activated receptor gamma, coactivator 1 alpha	19	2	0	1	1	0	hsa-let-7c-3p	-0.12	-0.12
ZFP37	ENST00000374227.3	ZFP37 zinc finger protein	24	5	3	1	1	0	hsa-let-7c-3p	-0.12	-0.2
NMNAT1	ENST00000377205.1	nicotinamide nucleotide adenylyltransferase 1	72	2	1	1	0	0	hsa-let-7c-3p	-0.12	-0.12
EDN3	ENST00000311585.7	endothelin 3	5	1	0	1	0	0	hsa-let-7c-3p	-0.12	-0.12
UBAP1	ENST00000545103.1	ubiquitin associated protein 1	357	1	0	1	0	0	hsa-let-7c-3p	-0.12	-0.13
ABHD10	ENST00000494817.1	abhydrolase domain containing 10	929	1	0	1	0	0	hsa-let-7c-3p	-0.12	-0.14
TSPYL1	ENST00000368608.3	TSPY-like 1	2195	2	0	1	1	2	hsa-let-7c-3p	-0.12	-0.22
CA10	ENST00000570565.1	carbonic anhydrase X	5	1	0	1	0	0	hsa-let-7c-3p	-0.12	-0.12
STARD4	ENST00000512160.1	StAR-related lipid transfer (START) domain containing 4	767	2	0	1	1	1	hsa-let-7c-3p	-0.12	-0.29
DPH6	ENST00000256538.4	diphthamine biosynthesis 6	90	1	0	1	0	1	hsa-let-7c-3p	-0.12	-0.13
DNAJC5B	ENST00000276570.5	DnaJ (Hsp40) homolog, subfamily C, member 5 beta	5	1	0	1	0	0	hsa-let-7c-3p	-0.12	-0.12
CHM	ENST00000357749.2	choroideremia (Rab escort protein 1)	217	1	0	1	0	2	hsa-let-7c-3p	-0.12	-0.12
ARL13B	ENST00000535334.1	ADP-ribosylation factor-like 13B	23	1	0	1	0	1	hsa-let-7c-3p	-0.12	-0.12
ATF4	ENST00000396680.1	activating transcription factor 4	42	1	0	1	0	0	hsa-let-7c-3p	-0.12	-0.12
XXbac-BPG32J3.20	ENST00000461287.1		1251	1	0	1	0	0	hsa-let-7c-3p	-0.12	-0.12
RGS2	ENST00000235382.5	regulator of G-protein signaling 2, 24kDa	321	1	0	1	0	1	hsa-let-7c-3p	-0.12	-0.12
ENKD1	ENST00000602644.1	enkurin domain containing 1	12	1	0	1	0	0	hsa-let-7c-3p	-0.12	-0.22
PDE4A	ENST00000380702.2	phosphodiesterase 4A, cAMP-specific	48	1	0	1	0	1	hsa-let-7c-3p	-0.12	-0.12
RP11-724O16.1	ENST00000513963.1	Bardet-Biedl syndrome 5 protein; Uncharacterized protein	18	1	0	1	0	0	hsa-let-7c-3p	-0.12	-0.12
SUMO3	ENST00000332859.6	small ubiquitin-like modifier 3	11677	1	0	1	0	0	hsa-let-7c-3p	-0.12	-0.23
PHF17	ENST00000226319.6	PHD finger protein 17	1393	2	0	1	1	1	hsa-let-7c-3p	-0.12	-0.12
PIAS2	ENST00000585916.1	protein inhibitor of activated STAT, 2	194	1	0	1	0	0	hsa-let-7c-3p	-0.12	-0.15
ZFR	ENST00000265069.8	zinc finger RNA binding protein	102	2	1	1	0	1	hsa-let-7c-3p	-0.12	-0.22
SPRED1	ENST00000299084.4	sprouty-related, EVH1 domain containing 1	547	1	0	1	0	2	hsa-let-7c-3p	-0.12	-0.12
TRDN	ENST00000398178.3	triadin	5	2	1	1	0	0	hsa-let-7c-3p	-0.12	-0.12
ADAMTS3	ENST00000286657.4	ADAM metallopeptidase with thrombospondin type 1 motif, 3	5	1	0	1	0	3	hsa-let-7c-3p	-0.12	-0.12
KIF18B	ENST00000587309.1	kinesin family member 18B	172	1	0	1	0	1	hsa-let-7c-3p	-0.12	-0.12
CAB39L	ENST00000355854.4	calcium binding protein 39-like	12	1	0	1	0	0	hsa-let-7c-3p	-0.12	-0.12
PDHA1	ENST00000379806.5	pyruvate dehydrogenase (lipoamide) alpha 1	4824	1	0	1	0	0	hsa-let-7c-3p	-0.12	-0.12
HNRNPA1	ENST00000546500.1	heterogeneous nuclear ribonucleoprotein A1	2079	1	0	1	0	0	hsa-let-7c-3p	-0.12	-0.12
SEPT2	ENST00000391971.2	septin 2	1445	1	0	1	0	0	hsa-let-7c-3p	-0.12	-0.12
ETV5	ENST00000306376.5	ets variant 5	1085	2	0	1	1	0	hsa-let-7c-3p	-0.12	-0.12
NEO1	ENST00000261908.6	neogenin 1	261	2	0	1	1	1	hsa-let-7c-3p	-0.12	-0.12
DNAJB6	ENST00000429029.2	DnaJ (Hsp40) homolog, subfamily B, member 6	420	1	0	1	0	0	hsa-let-7c-3p	-0.12	-0.12
TSTD2	ENST00000341170.4	thiosulfate sulfurtransferase (rhodanese)-like domain containing 2	219	1	0	1	0	0	hsa-let-7c-3p	-0.12	-0.12
GNAI3	ENST00000369851.4	guanine nucleotide binding protein (G protein), alpha inhibiting activity polypeptide 3	2439	1	0	1	0	2	hsa-let-7c-3p	-0.12	-0.13
ZDHHC15	ENST00000373367.3	zinc finger, DHHC-type containing 15	5	2	1	1	0	2	hsa-let-7c-3p	-0.12	-0.12
PTPRB	ENST00000334414.6	protein tyrosine phosphatase, receptor type, B	42	1	0	1	0	0	hsa-let-7c-3p	-0.12	-0.16
ABCC5	ENST00000334444.6	ATP-binding cassette, sub-family C (CFTR/MRP), member 5	453	1	0	1	0	1	hsa-let-7c-3p	-0.12	-0.12
GRID1	ENST00000327946.7	glutamate receptor, ionotropic, delta 1	45	1	0	1	0	0	hsa-let-7c-3p	-0.12	-0.12
CHFR	ENST00000315585.7	checkpoint with forkhead and ring finger domains, E3 ubiquitin protein ligase	168	1	0	1	0	0	hsa-let-7c-3p	-0.12	-0.12
CDKN2D	ENST00000393599.2	cyclin-dependent kinase inhibitor 2D (p19, inhibits CDK4)	186	1	0	1	0	0	hsa-let-7c-3p	-0.12	-0.12
PTH2R	ENST00000272847.2	parathyroid hormone 2 receptor	5	1	0	1	0	0	hsa-let-7c-3p	-0.12	-0.12
LHFPL3	ENST00000535008.1	lipoma HMGIC fusion partner-like 3	5	1	0	1	0	0	hsa-let-7c-3p	-0.12	-0.12
EMCN	ENST00000296420.4	endomucin	5	1	0	1	0	0	hsa-let-7c-3p	-0.12	-0.12
RGS17	ENST00000367225.2	regulator of G-protein signaling 17	11	2	0	1	1	2	hsa-let-7c-3p	-0.12	-0.21
SCUBE1	ENST00000290460.7	signal peptide, CUB domain, EGF-like 1	7	1	0	1	0	0	hsa-let-7c-3p	-0.12	-0.12
PTGER4	ENST00000302472.3	prostaglandin E receptor 4 (subtype EP4)	326	1	0	1	0	1	hsa-let-7c-3p	-0.12	-0.12
RP2	ENST00000218340.3	retinitis pigmentosa 2 (X-linked recessive)	441	1	0	1	0	1	hsa-let-7c-3p	-0.12	-0.12
SEPHS1	ENST00000545675.1	selenophosphate synthetase 1	281	1	0	1	0	0	hsa-let-7c-3p	-0.12	-0.13
AGPAT4	ENST00000366911.5	1-acylglycerol-3-phosphate O-acyltransferase 4	142	2	0	1	1	2	hsa-let-7c-3p	-0.12	-0.18
NIPBL	ENST00000448238.2	Nipped-B homolog (Drosophila)	250	1	0	1	0	1	hsa-let-7c-3p	-0.12	-0.12
MNT	ENST00000174618.4	MNT, MAX dimerization protein	146	1	0	1	0	0	hsa-let-7c-3p	-0.12	-0.14
SPRY1	ENST00000394339.2	sprouty homolog 1, antagonist of FGF signaling (Drosophila)	150	2	0	1	1	1	hsa-let-7c-3p	-0.12	-0.2
VCPKMT	ENST00000395860.2	valosin containing protein lysine (K) methyltransferase	10	1	0	1	0	0	hsa-let-7c-3p	-0.12	-0.24
GAS2	ENST00000454584.2	growth arrest-specific 2	13	1	0	1	0	0	hsa-let-7c-3p	-0.12	-0.13
WDR17	ENST00000393643.2	WD repeat domain 17	113	2	0	1	1	0	hsa-let-7c-3p	-0.12	-0.12
QRFPR	ENST00000394427.2	pyroglutamylated RFamide peptide receptor	0	1	0	1	0	0	hsa-let-7c-3p	-0.12	-0.12
FAM161A	ENST00000404929.1	family with sequence similarity 161, member A	275	1	0	1	0	1	hsa-let-7c-3p	-0.12	-0.12
TBX21	ENST00000177694.1	T-box 21	5	1	0	1	0	0	hsa-let-7c-3p	-0.12	-0.12
RAB5A	ENST00000273047.4	RAB5A, member RAS oncogene family	68	1	0	1	0	1	hsa-let-7c-3p	-0.12	-0.27
DGKI	ENST00000453654.2	diacylglycerol kinase, iota	16	2	0	1	1	3	hsa-let-7c-3p	-0.12	-0.15
XAB2	ENST00000358368.4	XPA binding protein 2	13	1	0	1	0	0	hsa-let-7c-3p	-0.12	-0.33
RAB10	ENST00000264710.4	RAB10, member RAS oncogene family	998	2	1	1	0	0	hsa-let-7c-3p	-0.12	-0.41
TRIM2	ENST00000338700.5	tripartite motif containing 2	22	1	0	1	0	1	hsa-let-7c-3p	-0.12	-0.12
PAMR1	ENST00000278360.3	peptidase domain containing associated with muscle regeneration 1	40	1	0	1	0	1	hsa-let-7c-3p	-0.12	-0.12
TMEM75	ENST00000539634.1	transmembrane protein 75	5	1	0	1	0	0	hsa-let-7c-3p	-0.12	-0.12
OSMR	ENST00000274276.3	oncostatin M receptor	2781	1	0	1	0	1	hsa-let-7c-3p	-0.11	-0.12
RGMB	ENST00000308234.7	RGM domain family, member B	6087	1	0	1	0	0	hsa-let-7c-3p	-0.11	-0.12
SP8	ENST00000418710.2	Sp8 transcription factor	95	3	2	1	0	1	hsa-let-7c-3p	-0.11	-0.24
YTHDF2	ENST00000373812.3	YTH domain family, member 2	38	1	0	1	0	0	hsa-let-7c-3p	-0.11	-0.11
STK17B	ENST00000263955.4	serine/threonine kinase 17b	113	1	0	1	0	1	hsa-let-7c-3p	-0.11	-0.11
KCNJ2	ENST00000243457.3	potassium inwardly-rectifying channel, subfamily J, member 2	5	1	0	1	0	2	hsa-let-7c-3p	-0.11	-0.11
C9orf72	ENST00000380003.3	chromosome 9 open reading frame 72	25	1	0	1	0	0	hsa-let-7c-3p	-0.11	-0.11
LDLR	ENST00000558518.1	low density lipoprotein receptor	1462	2	0	1	1	2	hsa-let-7c-3p	-0.11	-0.14
ADM	ENST00000278175.5	adrenomedullin	1541	1	0	1	0	0	hsa-let-7c-3p	-0.11	-0.11
NALCN	ENST00000251127.6	sodium leak channel, non-selective	5	1	0	1	0	0	hsa-let-7c-3p	-0.11	-0.11
RBM48	ENST00000481551.1	RNA binding motif protein 48	220	1	0	1	0	3	hsa-let-7c-3p	-0.11	-0.11
FHOD3	ENST00000257209.4	formin homology 2 domain containing 3	5	1	0	1	0	1	hsa-let-7c-3p	-0.11	-0.11
FAM65B	ENST00000259698.4	family with sequence similarity 65, member B	7	2	0	1	1	1	hsa-let-7c-3p	-0.11	-0.11
HSPE1-MOB4	ENST00000604458.1	HSPE1-MOB4 readthrough	123	1	0	1	0	1	hsa-let-7c-3p	-0.11	-0.13
CLIC4	ENST00000374379.4	chloride intracellular channel 4	226	1	0	1	0	0	hsa-let-7c-3p	-0.11	-0.13
RSPH4A	ENST00000368581.4	radial spoke head 4 homolog A (Chlamydomonas)	5	1	0	1	0	0	hsa-let-7c-3p	-0.11	-0.11
FBXW11	ENST00000296933.6	F-box and WD repeat domain containing 11	81	1	0	1	0	1	hsa-let-7c-3p	-0.11	-0.12
ACADM	ENST00000370841.4	acyl-CoA dehydrogenase, C-4 to C-12 straight chain	5800	1	0	1	0	0	hsa-let-7c-3p	-0.11	-0.12
ORC2	ENST00000234296.2	origin recognition complex, subunit 2	381	1	0	1	0	0	hsa-let-7c-3p	-0.11	-0.14
TFAM	ENST00000487519.1	transcription factor A, mitochondrial	1323	2	1	1	0	1	hsa-let-7c-3p	-0.11	-0.27
BAG4	ENST00000287322.4	BCL2-associated athanogene 4	29	1	0	1	0	1	hsa-let-7c-3p	-0.11	-0.12
FAM217B	ENST00000358293.3	family with sequence similarity 217, member B	175	2	1	1	0	4	hsa-let-7c-3p	-0.11	-0.17
PDHB	ENST00000474765.1	pyruvate dehydrogenase (lipoamide) beta	1549	2	0	1	1	0	hsa-let-7c-3p	-0.11	-0.23
XPO7	ENST00000252512.9	exportin 7	647	1	0	1	0	2	hsa-let-7c-3p	-0.11	-0.11
PIGX	ENST00000314118.4	phosphatidylinositol glycan anchor biosynthesis, class X	198	1	0	1	0	0	hsa-let-7c-3p	-0.11	-0.13
EGR2	ENST00000242480.3	early growth response 2	5	1	0	1	0	3	hsa-let-7c-3p	-0.11	-0.11
NYAP2	ENST00000272907.6	neuronal tyrosine-phosphorylated phosphoinositide-3-kinase adaptor 2	5	1	0	1	0	0	hsa-let-7c-3p	-0.11	-0.11
COG3	ENST00000349995.5	component of oligomeric golgi complex 3	53	1	0	1	0	3	hsa-let-7c-3p	-0.11	-0.11
PALD1	ENST00000263563.6	phosphatase domain containing, paladin 1	108	1	0	1	0	0	hsa-let-7c-3p	-0.11	-0.11
GNA13	ENST00000439174.2	guanine nucleotide binding protein (G protein), alpha 13	190	1	0	1	0	0	hsa-let-7c-3p	-0.11	-0.15
GLI2	ENST00000452319.1	GLI family zinc finger 2	73	1	0	1	0	1	hsa-let-7c-3p	-0.11	-0.11
ZNF169	ENST00000481550.2	zinc finger protein 169	12	2	0	1	1	0	hsa-let-7c-3p	-0.11	-0.12
TCTEX1D1	ENST00000282670.2	Tctex1 domain containing 1	20	1	0	1	0	1	hsa-let-7c-3p	-0.11	-0.24
HS3ST3A1	ENST00000284110.1	heparan sulfate (glucosamine) 3-O-sulfotransferase 3A1	148	2	1	1	0	0	hsa-let-7c-3p	-0.11	-0.21
RAD1	ENST00000382038.2	RAD1 homolog (S. pombe)	584	1	0	1	0	1	hsa-let-7c-3p	-0.11	-0.2
GABBR2	ENST00000259455.2	gamma-aminobutyric acid (GABA) B receptor, 2	214	1	0	1	0	0	hsa-let-7c-3p	-0.11	-0.11
GALNT10	ENST00000297107.6	UDP-N-acetyl-alpha-D-galactosamine:polypeptide N-acetylgalactosaminyltransferase 10 (GalNAc-T10)	3445	2	0	1	1	0	hsa-let-7c-3p	-0.11	-0.11
RAB39A	ENST00000320578.2	RAB39A, member RAS oncogene family	15	1	0	1	0	1	hsa-let-7c-3p	-0.11	-0.16
ADNP	ENST00000371602.4	activity-dependent neuroprotector homeobox	635	3	2	1	0	0	hsa-let-7c-3p	-0.11	-0.14
ZNF429	ENST00000358491.4	zinc finger protein 429	23	2	0	1	1	1	hsa-let-7c-3p	-0.11	-0.16
MEIS2	ENST00000397624.3	Meis homeobox 2	63	1	0	1	0	1	hsa-let-7c-3p	-0.11	-0.11
UGT2B4	ENST00000305107.6	UDP glucuronosyltransferase 2 family, polypeptide B4	5	3	0	1	2	1	hsa-let-7c-3p	-0.11	-0.22
ELFN1	ENST00000424383.2	extracellular leucine-rich repeat and fibronectin type III domain containing 1	5	1	0	1	0	1	hsa-let-7c-3p	-0.11	-0.11
KDM5D	ENST00000317961.4	lysine (K)-specific demethylase 5D	5	1	0	1	0	0	hsa-let-7c-3p	-0.11	-0.11
GRIN2A	ENST00000562109.1	glutamate receptor, ionotropic, N-methyl D-aspartate 2A	5	2	0	1	1	2	hsa-let-7c-3p	-0.11	-0.13
CHRFAM7A	ENST00000397827.3	CHRNA7 (cholinergic receptor, nicotinic, alpha 7, exons 5-10) and FAM7A (family with sequence similarity 7A, exons A-E) fusion	5	2	0	1	1	0	hsa-let-7c-3p	-0.11	-0.13
JAM2	ENST00000480456.1	junctional adhesion molecule 2	41	1	0	1	0	0	hsa-let-7c-3p	-0.11	-0.15
OCLN	ENST00000355237.2	occludin	5	1	0	1	0	0	hsa-let-7c-3p	-0.1	-0.1
GCSAML	ENST00000366488.4	germinal center-associated, signaling and motility-like	5	1	0	1	0	0	hsa-let-7c-3p	-0.1	-0.1
LIPN	ENST00000404459.1	lipase, family member N	0	1	0	1	0	0	hsa-let-7c-3p	-0.1	-0.1
CNOT7	ENST00000361272.4	CCR4-NOT transcription complex, subunit 7	415	1	0	1	0	0	hsa-let-7c-3p	-0.1	-0.1
ZNF623	ENST00000501748.2	zinc finger protein 623	247	2	0	1	1	0	hsa-let-7c-3p	-0.1	-0.13
ELAVL1	ENST00000407627.2	ELAV like RNA binding protein 1	2812	2	0	1	1	0	hsa-let-7c-3p	-0.1	-0.16
RPL7	ENST00000396467.1	ribosomal protein L7	271	1	0	1	0	0	hsa-let-7c-3p	-0.1	-0.19
PPAPDC2	ENST00000381883.2	phosphatidic acid phosphatase type 2 domain containing 2	263	1	0	1	0	0	hsa-let-7c-3p	-0.1	-0.13
KDELC2	ENST00000323468.5	KDEL (Lys-Asp-Glu-Leu) containing 2	667	1	0	1	0	1	hsa-let-7c-3p	-0.1	-0.11
ABCE1	ENST00000296577.4	ATP-binding cassette, sub-family E (OABP), member 1	787	1	0	1	0	0	hsa-let-7c-3p	-0.1	-0.1
CNTRL	ENST00000373850.1	centriolin	9	1	0	1	0	0	hsa-let-7c-3p	-0.1	-0.1
PRPF40A	ENST00000410080.1	PRP40 pre-mRNA processing factor 40 homolog A (S. cerevisiae)	459	1	0	1	0	1	hsa-let-7c-3p	-0.1	-0.14
EPHA7	ENST00000369303.4	EPH receptor A7	213	3	0	1	2	2	hsa-let-7c-3p	-0.1	-0.18
GPD1L	ENST00000282541.5	glycerol-3-phosphate dehydrogenase 1-like	130	2	1	1	0	1	hsa-let-7c-3p	-0.1	-0.11
GOLPH3	ENST00000265070.6	golgi phosphoprotein 3 (coat-protein)	1157	1	0	1	0	2	hsa-let-7c-3p	-0.1	-0.1
NEUROD1	ENST00000295108.3	neuronal differentiation 1	5	1	0	1	0	0	hsa-let-7c-3p	-0.1	-0.1
TDRP	ENST00000324079.6	testis development related protein	235	1	0	1	0	0	hsa-let-7c-3p	-0.1	-0.11
LY6K	ENST00000522591.1	lymphocyte antigen 6 complex, locus K	2718	1	0	1	0	1	hsa-let-7c-3p	-0.1	-0.1
SNX14	ENST00000346348.3	sorting nexin 14	1132	1	0	1	0	1	hsa-let-7c-3p	-0.1	-0.29
GOLGA8F	ENST00000526619.2	golgin A8 family, member F	5	2	0	1	1	0	hsa-let-7c-3p	-0.1	-0.1
KAT6A	ENST00000265713.2	K(lysine) acetyltransferase 6A	21	2	0	1	1	2	hsa-let-7c-3p	-0.1	-0.17
DAB2	ENST00000339788.6	Dab, mitogen-responsive phosphoprotein, homolog 2 (Drosophila)	2866	1	0	1	0	0	hsa-let-7c-3p	-0.1	-0.13
LRRTM3	ENST00000361320.4	leucine rich repeat transmembrane neuronal 3	5	2	0	1	1	2	hsa-let-7c-3p	-0.1	-0.1
MANBA	ENST00000226578.4	mannosidase, beta A, lysosomal	1062	1	0	1	0	1	hsa-let-7c-3p	-0.1	-0.1
NBEAL1	ENST00000449802.1	neurobeachin-like 1	42	2	0	1	1	1	hsa-let-7c-3p	-0.1	-0.14
CXXC4	ENST00000394767.2	CXXC finger protein 4	121	2	0	1	1	2	hsa-let-7c-3p	-0.1	-0.14
ABI2	ENST00000295851.5	abl-interactor 2	877	5	1	1	3	8	hsa-let-7c-3p	-0.1	-0.2
RSRC2	ENST00000331738.7	arginine/serine-rich coiled-coil 2	320	1	0	1	0	0	hsa-let-7c-3p	-0.1	-0.11
NFIB	ENST00000397575.3	nuclear factor I/B	1149	2	0	1	1	2	hsa-let-7c-3p	-0.1	-0.1
KLHL41	ENST00000284669.1	kelch-like family member 41	18	1	0	1	0	0	hsa-let-7c-3p	-0.1	-0.1
TMEM215	ENST00000342743.5	transmembrane protein 215	5	1	0	1	0	0	hsa-let-7c-3p	-0.1	-0.1
SEPT14	ENST00000388975.3	septin 14	5	1	0	1	0	0	hsa-let-7c-3p	-0.1	-0.1
C11orf21	ENST00000381153.3	chromosome 11 open reading frame 21	5	1	0	1	0	0	hsa-let-7c-3p	-0.1	-0.1
BCL2L11	ENST00000393256.3	BCL2-like 11 (apoptosis facilitator)	105	1	0	1	0	1	hsa-let-7c-3p	-0.1	-0.13
ZFAND4	ENST00000344646.5	zinc finger, AN1-type domain 4	74	1	0	1	0	0	hsa-let-7c-3p	-0.1	-0.11
ARPC2	ENST00000295685.10	actin related protein 2/3 complex, subunit 2, 34kDa	153	1	0	1	0	1	hsa-let-7c-3p	-0.1	-0.1
ROR2	ENST00000375708.3	receptor tyrosine kinase-like orphan receptor 2	43	1	0	1	0	1	hsa-let-7c-3p	-0.1	-0.1
APOC2	ENST00000585786.1	apolipoprotein C-II	2242	1	0	1	0	0	hsa-let-7c-3p	-0.1	-0.1
SNIP1	ENST00000296215.6	Smad nuclear interacting protein 1	355	1	0	1	0	2	hsa-let-7c-3p	-0.1	-0.1
SLC10A7	ENST00000264986.3	solute carrier family 10, member 7	77	1	0	1	0	1	hsa-let-7c-3p	-0.1	-0.1
GRHL1	ENST00000405379.2	grainyhead-like 1 (Drosophila)	147	1	0	1	0	2	hsa-let-7c-3p	-0.1	-0.1
CPNE3	ENST00000198765.4	copine III	756	2	0	1	1	1	hsa-let-7c-3p	-0.1	-0.1
IL1RAPL1	ENST00000378993.1	interleukin 1 receptor accessory protein-like 1	5	2	1	1	0	0	hsa-let-7c-3p	-0.1	-0.17
HTR1F	ENST00000319595.4	5-hydroxytryptamine (serotonin) receptor 1F, G protein-coupled	5	1	0	1	0	1	hsa-let-7c-3p	-0.1	-0.1
UBQLN2	ENST00000338222.5	ubiquilin 2	70	1	0	1	0	1	hsa-let-7c-3p	-0.1	-0.1
UXS1	ENST00000283148.7	UDP-glucuronate decarboxylase 1	234	1	0	1	0	0	hsa-let-7c-3p	-0.1	-0.1
MOAP1	ENST00000298894.4	modulator of apoptosis 1	79	1	0	1	0	0	hsa-let-7c-3p	-0.1	-0.1
S1PR3	ENST00000358157.2	sphingosine-1-phosphate receptor 3	70	1	0	1	0	0	hsa-let-7c-3p	-0.1	-0.1
TMEM154	ENST00000304385.3	transmembrane protein 154	5	4	0	1	3	1	hsa-let-7c-3p	-0.1	-0.1
RSPRY1	ENST00000394420.4	ring finger and SPRY domain containing 1	735	1	0	1	0	1	hsa-let-7c-3p	-0.1	-0.1
ZBTB16	ENST00000335953.4	zinc finger and BTB domain containing 16	73	2	1	1	0	0	hsa-let-7c-3p	-0.1	-0.1
C19orf55	ENST00000544099.1	chromosome 19 open reading frame 55	59	1	0	1	0	1	hsa-let-7c-3p	-0.1	-0.11
GPR126	ENST00000230173.6	G protein-coupled receptor 126	604	1	0	1	0	0	hsa-let-7c-3p	-0.1	-0.1
LRP5	ENST00000294304.7	low density lipoprotein receptor-related protein 5	397	1	0	1	0	0	hsa-let-7c-3p	-0.1	-0.11
EPC1	ENST00000319778.6	enhancer of polycomb homolog 1 (Drosophila)	102	1	0	1	0	1	hsa-let-7c-3p	-0.1	-0.1
SLC2A2	ENST00000314251.3	solute carrier family 2 (facilitated glucose transporter), member 2	5	1	0	1	0	0	hsa-let-7c-3p	-0.1	-0.1
WDR47	ENST00000400794.3	WD repeat domain 47	185	1	0	1	0	0	hsa-let-7c-3p	-0.1	-0.1
EIF2AK4	ENST00000382727.2	eukaryotic translation initiation factor 2 alpha kinase 4	805	1	0	1	0	0	hsa-let-7c-3p	-0.1	-0.1
DNAJB14	ENST00000442697.2	DnaJ (Hsp40) homolog, subfamily B, member 14	10	2	1	1	0	2	hsa-let-7c-3p	-0.1	-0.17
ZNF654	ENST00000309495.5	zinc finger protein 654	456	1	0	1	0	1	hsa-let-7c-3p	-0.1	-0.11
SLC20A2	ENST00000342228.3	solute carrier family 20 (phosphate transporter), member 2	1188	1	0	1	0	1	hsa-let-7c-3p	-0.1	-0.23
CNTLN	ENST00000380641.4	centlein, centrosomal protein	42	1	0	1	0	0	hsa-let-7c-3p	-0.1	-0.15
ELMO2	ENST00000290246.6	engulfment and cell motility 2	22	2	0	1	1	0	hsa-let-7c-3p	-0.1	-0.2
ZNF541	ENST00000391901.3	zinc finger protein 541	22	1	0	1	0	0	hsa-let-7c-3p	-0.1	-0.1
PIAS3	ENST00000393045.2	protein inhibitor of activated STAT, 3	155	1	0	1	0	0	hsa-let-7c-3p	-0.1	-0.1
RBBP6	ENST00000319715.4	retinoblastoma binding protein 6	123	1	0	1	0	0	hsa-let-7c-3p	-0.1	-0.1
TAF1D	ENST00000448108.2	TATA box binding protein (TBP)-associated factor, RNA polymerase I, D, 41kDa	132	2	1	1	0	0	hsa-let-7c-3p	-0.1	-0.13
C10orf118	ENST00000543782.1	chromosome 10 open reading frame 118	146	2	0	1	1	1	hsa-let-7c-3p	-0.1	-0.1
LAMP1	ENST00000332556.4	lysosomal-associated membrane protein 1	566	2	0	1	1	0	hsa-let-7c-3p	-0.1	-0.11
AGBL1	ENST00000441037.2	ATP/GTP binding protein-like 1	5	1	0	1	0	0	hsa-let-7c-3p	-0.1	-0.1
FAM160B1	ENST00000369248.4	family with sequence similarity 160, member B1	91	1	0	1	0	2	hsa-let-7c-3p	-0.1	-0.14
PCDH20	ENST00000409204.4	protocadherin 20	50	1	0	1	0	2	hsa-let-7c-3p	-0.1	-0.1
ZNF235	ENST00000291182.4	zinc finger protein 235	69	1	0	1	0	1	hsa-let-7c-3p	-0.1	-0.1
HERPUD1	ENST00000379792.2	homocysteine-inducible, endoplasmic reticulum stress-inducible, ubiquitin-like domain member 1	804	1	0	1	0	0	hsa-let-7c-3p	-0.1	-0.1
ZNF606	ENST00000341164.4	zinc finger protein 606	14	1	0	1	0	0	hsa-let-7c-3p	-0.1	-0.1
ZMYND11	ENST00000381591.1	zinc finger, MYND-type containing 11	43	2	0	1	1	1	hsa-let-7c-3p	-0.09	-0.16
MMAA	ENST00000281317.5	methylmalonic aciduria (cobalamin deficiency) cblA type	38	1	0	1	0	3	hsa-let-7c-3p	-0.09	-0.32
ATE1	ENST00000369043.3	arginyltransferase 1	237	1	0	1	0	0	hsa-let-7c-3p	-0.09	-0.09
GABRA1	ENST00000428797.2	gamma-aminobutyric acid (GABA) A receptor, alpha 1	5	1	0	1	0	1	hsa-let-7c-3p	-0.09	-0.09
SOX4	ENST00000244745.1	SRY (sex determining region Y)-box 4	2736	1	0	1	0	0	hsa-let-7c-3p	-0.09	-0.09
LBR	ENST00000272163.4	lamin B receptor	1217	1	0	1	0	0	hsa-let-7c-3p	-0.09	-0.09
KHDRBS1	ENST00000327300.7	KH domain containing, RNA binding, signal transduction associated 1	266	1	0	1	0	0	hsa-let-7c-3p	-0.09	-0.14
RUNX2	ENST00000371432.3	runt-related transcription factor 2	105	1	0	1	0	1	hsa-let-7c-3p	-0.09	-0.09
LCOR	ENST00000371103.3	ligand dependent nuclear receptor corepressor	94	2	0	1	1	2	hsa-let-7c-3p	-0.09	-0.09
UBE2E3	ENST00000410062.4	ubiquitin-conjugating enzyme E2E 3	15	1	0	1	0	1	hsa-let-7c-3p	-0.09	-0.14
SLC30A7	ENST00000370112.4	solute carrier family 30 (zinc transporter), member 7	204	2	0	1	1	0	hsa-let-7c-3p	-0.09	-0.1
SEC16B	ENST00000308284.6	SEC16 homolog B (S. cerevisiae)	251	1	0	1	0	0	hsa-let-7c-3p	-0.09	-0.09
SCNN1A	ENST00000360168.3	sodium channel, non-voltage-gated 1 alpha subunit	5	1	0	1	0	0	hsa-let-7c-3p	-0.09	-0.09
SENP7	ENST00000394095.2	SUMO1/sentrin specific peptidase 7	342	1	0	1	0	0	hsa-let-7c-3p	-0.09	-0.09
NR1D1	ENST00000246672.3	nuclear receptor subfamily 1, group D, member 1	113	1	0	1	0	0	hsa-let-7c-3p	-0.09	-0.09
HCAR1	ENST00000432564.1	hydroxycarboxylic acid receptor 1	38	1	0	1	0	3	hsa-let-7c-3p	-0.09	-0.09
KAL1	ENST00000262648.3	Kallmann syndrome 1 sequence	11	2	1	1	0	1	hsa-let-7c-3p	-0.09	-0.15
FBXO11	ENST00000402508.1	F-box protein 11	359	1	0	1	0	0	hsa-let-7c-3p	-0.09	-0.09
CLDN18	ENST00000343735.4	claudin 18	5	1	0	1	0	0	hsa-let-7c-3p	-0.09	-0.09
CKAP5	ENST00000529230.1	cytoskeleton associated protein 5	2192	1	0	1	0	1	hsa-let-7c-3p	-0.09	-0.09
MDM4	ENST00000391947.2	Mdm4 p53 binding protein homolog (mouse)	443	3	1	1	1	0	hsa-let-7c-3p	-0.09	-0.1
BRI3BP	ENST00000341446.8	BRI3 binding protein	820	1	0	1	0	1	hsa-let-7c-3p	-0.09	-0.09
PCYT2	ENST00000538936.2	phosphate cytidylyltransferase 2, ethanolamine	2340	1	0	1	0	0	hsa-let-7c-3p	-0.09	-0.1
KLHL28	ENST00000396128.4	kelch-like family member 28	9	1	0	1	0	2	hsa-let-7c-3p	-0.09	-0.11
HHIP	ENST00000296575.3	hedgehog interacting protein	65	5	0	1	4	1	hsa-let-7c-3p	-0.09	-0.21
KRT85	ENST00000257901.3	keratin 85	5	1	0	1	0	0	hsa-let-7c-3p	-0.09	-0.09
GBP5	ENST00000343435.5	guanylate binding protein 5	5	1	0	1	0	1	hsa-let-7c-3p	-0.09	-0.09
NCOA2	ENST00000452400.2	nuclear receptor coactivator 2	271	3	0	1	2	1	hsa-let-7c-3p	-0.09	-0.09
CNN3	ENST00000370206.4	calponin 3, acidic	4490	2	0	1	1	0	hsa-let-7c-3p	-0.09	-0.23
MEX3D	ENST00000402693.4	mex-3 RNA binding family member D	13	1	0	1	0	0	hsa-let-7c-3p	-0.09	-0.09
TBC1D31	ENST00000378080.2	TBC1 domain family, member 31	696	1	0	1	0	0	hsa-let-7c-3p	-0.09	-0.09
EPHA3	ENST00000494014.1	EPH receptor A3	100	2	1	1	0	1	hsa-let-7c-3p	-0.09	-0.1
SRSF2	ENST00000392485.2	serine/arginine-rich splicing factor 2	9241	1	0	1	0	0	hsa-let-7c-3p	-0.09	-0.09
TRIM45	ENST00000256649.4	tripartite motif containing 45	99	2	0	1	1	2	hsa-let-7c-3p	-0.09	-0.21
TMTC1	ENST00000256062.5	transmembrane and tetratricopeptide repeat containing 1	379	2	0	1	1	1	hsa-let-7c-3p	-0.09	-0.1
FAM109B	ENST00000321753.3	family with sequence similarity 109, member B	78	1	0	1	0	0	hsa-let-7c-3p	-0.09	-0.1
WEE2	ENST00000397541.2	WEE1 homolog 2 (S. pombe)	5	1	0	1	0	1	hsa-let-7c-3p	-0.09	-0.09
EPM2AIP1	ENST00000322716.5	EPM2A (laforin) interacting protein 1	218	1	0	1	0	0	hsa-let-7c-3p	-0.09	-0.09
BCL11B	ENST00000357195.3	B-cell CLL/lymphoma 11B (zinc finger protein)	73	2	0	1	1	2	hsa-let-7c-3p	-0.09	-0.09
HBP1	ENST00000222574.4	HMG-box transcription factor 1	167	1	0	1	0	0	hsa-let-7c-3p	-0.09	-0.09
ITPR1	ENST00000302640.8	inositol 1,4,5-trisphosphate receptor, type 1	1022	1	0	1	0	0	hsa-let-7c-3p	-0.09	-0.09
HSPA13	ENST00000285667.3	heat shock protein 70kDa family, member 13	2175	1	0	1	0	2	hsa-let-7c-3p	-0.09	-0.1
FOXF1	ENST00000262426.4	forkhead box F1	836	1	0	1	0	2	hsa-let-7c-3p	-0.09	-0.18
B4GALT5	ENST00000371711.4	UDP-Gal:betaGlcNAc beta 1,4- galactosyltransferase, polypeptide 5	1000	1	0	1	0	0	hsa-let-7c-3p	-0.09	-0.09
QRSL1	ENST00000369046.4	glutaminyl-tRNA synthase (glutamine-hydrolyzing)-like 1	53	2	0	1	1	0	hsa-let-7c-3p	-0.09	-0.16
DNAJC24	ENST00000465995.1	DnaJ (Hsp40) homolog, subfamily C, member 24	424	2	1	1	0	2	hsa-let-7c-3p	-0.09	-0.32
GPNMB	ENST00000258733.4	glycoprotein (transmembrane) nmb	115	1	0	1	0	0	hsa-let-7c-3p	-0.09	-0.09
GTPBP1	ENST00000216044.5	GTP binding protein 1	1765	1	0	1	0	0	hsa-let-7c-3p	-0.09	-0.09
MAP7	ENST00000354570.3	microtubule-associated protein 7	444	2	0	1	1	2	hsa-let-7c-3p	-0.09	-0.1
RNF180	ENST00000389100.4	ring finger protein 180	18	1	0	1	0	0	hsa-let-7c-3p	-0.09	-0.09
DCAF16	ENST00000382247.1	DDB1 and CUL4 associated factor 16	202	1	0	1	0	0	hsa-let-7c-3p	-0.09	-0.17
LAMP5	ENST00000246070.2	lysosomal-associated membrane protein family, member 5	26	1	0	1	0	0	hsa-let-7c-3p	-0.09	-0.09
SERPINB9	ENST00000380698.4	serpin peptidase inhibitor, clade B (ovalbumin), member 9	154	1	0	1	0	3	hsa-let-7c-3p	-0.09	-0.12
DDHD2	ENST00000397166.2	DDHD domain containing 2	961	1	0	1	0	0	hsa-let-7c-3p	-0.09	-0.11
HIST1H3E	ENST00000360408.1	histone cluster 1, H3e	22	1	0	1	0	0	hsa-let-7c-3p	-0.09	-0.13
MPZL2	ENST00000278937.2	myelin protein zero-like 2	260	1	0	1	0	0	hsa-let-7c-3p	-0.09	-0.13
MBOAT1	ENST00000541730.1	membrane bound O-acyltransferase domain containing 1	98	1	0	1	0	3	hsa-let-7c-3p	-0.09	-0.12
MBOAT2	ENST00000305997.3	membrane bound O-acyltransferase domain containing 2	1145	1	0	1	0	1	hsa-let-7c-3p	-0.09	-0.1
BBX	ENST00000415149.2	bobby sox homolog (Drosophila)	141	2	0	1	1	0	hsa-let-7c-3p	-0.09	-0.09
FPGT	ENST00000370894.5	fucose-1-phosphate guanylyltransferase	108	2	0	1	1	1	hsa-let-7c-3p	-0.09	-0.22
DDO	ENST00000368924.3	D-aspartate oxidase	5	1	0	1	0	0	hsa-let-7c-3p	-0.09	-0.09
MTCH1	ENST00000373616.5	mitochondrial carrier 1	71	1	0	1	0	0	hsa-let-7c-3p	-0.09	-0.09
MFSD5	ENST00000534842.1	major facilitator superfamily domain containing 5	160	1	0	1	0	0	hsa-let-7c-3p	-0.09	-0.09
TRIB1	ENST00000311922.3	tribbles pseudokinase 1	313	1	0	1	0	2	hsa-let-7c-3p	-0.09	-0.09
ALG14	ENST00000370205.5	ALG14, UDP-N-acetylglucosaminyltransferase subunit	572	2	0	1	1	2	hsa-let-7c-3p	-0.09	-0.12
RBBP4	ENST00000373493.5	retinoblastoma binding protein 4	486	3	1	1	1	0	hsa-let-7c-3p	-0.09	-0.1
PTPN20B	ENST00000374240.3	protein tyrosine phosphatase, non-receptor type 20B	5	1	0	1	0	0	hsa-let-7c-3p	-0.09	-0.09
BCAS4	ENST00000371608.2	breast carcinoma amplified sequence 4	492	3	0	1	2	1	hsa-let-7c-3p	-0.09	-0.25
PTPN20A	ENST00000374346.3	protein tyrosine phosphatase, non-receptor type 20A	5	1	0	1	0	0	hsa-let-7c-3p	-0.09	-0.09
HELZ	ENST00000358691.5	helicase with zinc finger	571	3	0	1	2	0	hsa-let-7c-3p	-0.09	-0.11
ARHGAP32	ENST00000524655.1	Rho GTPase activating protein 32	13	3	1	1	1	0	hsa-let-7c-3p	-0.09	-0.1
FAM110B	ENST00000361488.3	family with sequence similarity 110, member B	60	2	1	1	0	0	hsa-let-7c-3p	-0.09	-0.2
SMARCA5	ENST00000283131.3	SWI/SNF related, matrix associated, actin dependent regulator of chromatin, subfamily a, member 5	478	2	0	1	1	2	hsa-let-7c-3p	-0.09	-0.1
CDK13	ENST00000181839.4	cyclin-dependent kinase 13	32	1	0	1	0	0	hsa-let-7c-3p	-0.09	-0.09
SCAMP1	ENST00000538629.1	secretory carrier membrane protein 1	816	1	0	1	0	1	hsa-let-7c-3p	-0.08	-0.09
AREL1	ENST00000356357.4	apoptosis resistant E3 ubiquitin protein ligase 1	28	1	0	1	0	0	hsa-let-7c-3p	-0.08	-0.1
C3orf38	ENST00000486971.1	chromosome 3 open reading frame 38	683	1	0	1	0	0	hsa-let-7c-3p	-0.08	-0.15
EN2	ENST00000297375.4	engrailed homeobox 2	86	1	0	1	0	0	hsa-let-7c-3p	-0.08	-0.14
FNIP1	ENST00000307968.7	folliculin interacting protein 1	32	1	0	1	0	3	hsa-let-7c-3p	-0.08	-0.11
CENPJ	ENST00000381884.4	centromere protein J	249	1	0	1	0	2	hsa-let-7c-3p	-0.08	-0.14
DZIP3	ENST00000361582.3	DAZ interacting zinc finger protein 3	336	1	0	1	0	0	hsa-let-7c-3p	-0.08	-0.08
POU3F1	ENST00000373012.2	POU class 3 homeobox 1	9	1	0	1	0	1	hsa-let-7c-3p	-0.08	-0.08
NSL1	ENST00000422588.2	NSL1, MIS12 kinetochore complex component	180	4	1	1	2	1	hsa-let-7c-3p	-0.08	-0.34
NAPG	ENST00000322897.6	N-ethylmaleimide-sensitive factor attachment protein, gamma	277	1	0	1	0	0	hsa-let-7c-3p	-0.08	-0.16
FRYL	ENST00000503238.1	FRY-like	276	2	0	1	1	0	hsa-let-7c-3p	-0.08	-0.15
FAM120AOS	ENST00000423591.1	family with sequence similarity 120A opposite strand	258	1	0	1	0	2	hsa-let-7c-3p	-0.08	-0.33
ST6GAL2	ENST00000361686.4	ST6 beta-galactosamide alpha-2,6-sialyltranferase 2	5	1	0	1	0	2	hsa-let-7c-3p	-0.08	-0.08
KLHL29	ENST00000486442.1	kelch-like family member 29	414	1	0	1	0	0	hsa-let-7c-3p	-0.08	-0.08
PRMT6	ENST00000370078.1	protein arginine methyltransferase 6	270	2	0	1	1	3	hsa-let-7c-3p	-0.08	-0.2
ZNF275	ENST00000370251.3	zinc finger protein 275	465	2	0	1	1	0	hsa-let-7c-3p	-0.08	-0.08
CNOT6L	ENST00000504123.1	CCR4-NOT transcription complex, subunit 6-like	23	2	0	1	1	1	hsa-let-7c-3p	-0.08	-0.09
VWC2L	ENST00000427124.1	von Willebrand factor C domain containing protein 2-like	5	1	0	1	0	1	hsa-let-7c-3p	-0.08	-0.08
FOXO6	ENST00000372591.1	forkhead box O6	26	1	0	1	0	0	hsa-let-7c-3p	-0.08	-0.08
SNX13	ENST00000409389.1	sorting nexin 13	100	1	0	1	0	2	hsa-let-7c-3p	-0.08	-0.12
ANGPT1	ENST00000520734.1	angiopoietin 1	21	1	0	1	0	0	hsa-let-7c-3p	-0.08	-0.12
RTCA	ENST00000370128.4	RNA 3'-terminal phosphate cyclase	1093	1	0	1	0	1	hsa-let-7c-3p	-0.08	-0.19
MUC15	ENST00000455601.2	mucin 15, cell surface associated	7	1	0	1	0	1	hsa-let-7c-3p	-0.08	-0.08
RNF220	ENST00000372247.2	ring finger protein 220	474	1	0	1	0	1	hsa-let-7c-3p	-0.08	-0.08
PDPN	ENST00000294489.6	podoplanin	264	2	0	1	1	1	hsa-let-7c-3p	-0.08	-0.33
ACSL4	ENST00000469796.2	acyl-CoA synthetase long-chain family member 4	229	1	0	1	0	2	hsa-let-7c-3p	-0.08	-0.12
ZBTB44	ENST00000525842.1	zinc finger and BTB domain containing 44	236	3	2	1	0	2	hsa-let-7c-3p	-0.08	-0.13
PACSIN1	ENST00000244458.2	protein kinase C and casein kinase substrate in neurons 1	25	1	0	1	0	0	hsa-let-7c-3p	-0.08	-0.08
ERBB2IP	ENST00000284037.5	erbb2 interacting protein	177	1	0	1	0	1	hsa-let-7c-3p	-0.08	-0.08
ZBED6CL	ENST00000343855.4	ZBED6 C-terminal like	270	1	0	1	0	0	hsa-let-7c-3p	-0.08	-0.08
KRIT1	ENST00000394507.1	KRIT1, ankyrin repeat containing	574	1	0	1	0	0	hsa-let-7c-3p	-0.08	-0.08
WDFY1	ENST00000233055.4	WD repeat and FYVE domain containing 1	88	1	0	1	0	1	hsa-let-7c-3p	-0.08	-0.1
BCAP29	ENST00000005259.4	B-cell receptor-associated protein 29	326	1	0	1	0	0	hsa-let-7c-3p	-0.08	-0.08
AGPS	ENST00000264167.4	alkylglycerone phosphate synthase	1610	1	0	1	0	1	hsa-let-7c-3p	-0.08	-0.12
TMED7	ENST00000456936.3	transmembrane emp24 protein transport domain containing 7	1571	3	0	1	2	2	hsa-let-7c-3p	-0.08	-0.28
RAB14	ENST00000373840.4	RAB14, member RAS oncogene family	586	1	0	1	0	1	hsa-let-7c-3p	-0.08	-0.11
RAP1GAP2	ENST00000254695.8	RAP1 GTPase activating protein 2	123	2	0	1	1	1	hsa-let-7c-3p	-0.08	-0.12
KIF5B	ENST00000302418.4	kinesin family member 5B	635	1	0	1	0	1	hsa-let-7c-3p	-0.08	-0.09
RIC8B	ENST00000392837.4	RIC8 guanine nucleotide exchange factor B	49	2	0	1	1	0	hsa-let-7c-3p	-0.08	-0.12
UNC5C	ENST00000453304.1	unc-5 homolog C (C. elegans)	60	3	0	1	2	2	hsa-let-7c-3p	-0.08	-0.11
KDM1B	ENST00000388870.2	lysine (K)-specific demethylase 1B	238	1	0	1	0	0	hsa-let-7c-3p	-0.08	-0.08
SYAP1	ENST00000380155.3	synapse associated protein 1	2689	1	0	1	0	0	hsa-let-7c-3p	-0.08	-0.13
TRIM22	ENST00000379965.3	tripartite motif containing 22	163	1	0	1	0	1	hsa-let-7c-3p	-0.08	-0.08
RAB18	ENST00000356940.6	RAB18, member RAS oncogene family	1410	1	0	1	0	2	hsa-let-7c-3p	-0.08	-0.15
ALCAM	ENST00000306107.5	activated leukocyte cell adhesion molecule	371	1	0	1	0	0	hsa-let-7c-3p	-0.08	-0.09
TTBK2	ENST00000267890.6	tau tubulin kinase 2	18	3	1	1	1	6	hsa-let-7c-3p	-0.08	-0.08
TMF1	ENST00000398559.2	TATA element modulatory factor 1	349	1	0	1	0	2	hsa-let-7c-3p	-0.08	-0.09
TNKS2	ENST00000371627.4	tankyrase, TRF1-interacting ankyrin-related ADP-ribose polymerase 2	205	1	0	1	0	1	hsa-let-7c-3p	-0.08	-0.08
SRSF5	ENST00000553521.1	serine/arginine-rich splicing factor 5	715	1	0	1	0	0	hsa-let-7c-3p	-0.08	-0.21
NDUFA5	ENST00000471770.1	NADH dehydrogenase (ubiquinone) 1 alpha subcomplex, 5	28	1	0	1	0	1	hsa-let-7c-3p	-0.08	-0.13
EIF4E3	ENST00000425534.3	eukaryotic translation initiation factor 4E family member 3	475	2	0	1	1	1	hsa-let-7c-3p	-0.08	-0.11
SAR1B	ENST00000402673.2	SAR1 homolog B (S. cerevisiae)	1404	1	0	1	0	2	hsa-let-7c-3p	-0.08	-0.11
APPL1	ENST00000288266.3	adaptor protein, phosphotyrosine interaction, PH domain and leucine zipper containing 1	908	2	0	1	1	1	hsa-let-7c-3p	-0.08	-0.09
MKX	ENST00000375790.5	mohawk homeobox	165	1	0	1	0	0	hsa-let-7c-3p	-0.08	-0.08
FOXN2	ENST00000340553.3	forkhead box N2	441	1	0	1	0	1	hsa-let-7c-3p	-0.08	-0.08
EIF4E1B	ENST00000318682.6	eukaryotic translation initiation factor 4E family member 1B	5	1	0	1	0	0	hsa-let-7c-3p	-0.08	-0.08
SLC22A2	ENST00000366953.3	solute carrier family 22 (organic cation transporter), member 2	5	1	0	1	0	0	hsa-let-7c-3p	-0.08	-0.08
PRKG2	ENST00000395578.1	protein kinase, cGMP-dependent, type II	15	1	0	1	0	0	hsa-let-7c-3p	-0.08	-0.12
UBE2D3	ENST00000453744.2	ubiquitin-conjugating enzyme E2D 3	2312	2	0	1	1	1	hsa-let-7c-3p	-0.08	-0.22
IKZF2	ENST00000457361.1	IKAROS family zinc finger 2 (Helios)	32	5	1	1	3	0	hsa-let-7c-3p	-0.08	-0.09
KTN1	ENST00000416613.1	kinectin 1 (kinesin receptor)	469	1	0	1	0	0	hsa-let-7c-3p	-0.08	-0.08
TBR1	ENST00000389554.3	T-box, brain, 1	5	1	0	1	0	0	hsa-let-7c-3p	-0.08	-0.08
ORMDL3	ENST00000304046.2	ORM1-like 3 (S. cerevisiae)	82	1	0	1	0	0	hsa-let-7c-3p	-0.08	-0.08
USP2	ENST00000455332.2	ubiquitin specific peptidase 2	19	1	0	1	0	2	hsa-let-7c-3p	-0.08	-0.08
PDGFC	ENST00000502773.1	platelet derived growth factor C	238	1	0	1	0	2	hsa-let-7c-3p	-0.08	-0.15
CNTN1	ENST00000551295.2	contactin 1	40	2	0	1	1	0	hsa-let-7c-3p	-0.08	-0.1
PTP4A1	ENST00000370651.3	protein tyrosine phosphatase type IVA, member 1	5740	1	0	1	0	1	hsa-let-7c-3p	-0.08	-0.1
UST	ENST00000367463.4	uronyl-2-sulfotransferase	933	1	0	1	0	0	hsa-let-7c-3p	-0.08	-0.11
CXCR2	ENST00000318507.2	chemokine (C-X-C motif) receptor 2	5	1	0	1	0	0	hsa-let-7c-3p	-0.07	-0.07
PLCB1	ENST00000378641.3	phospholipase C, beta 1 (phosphoinositide-specific)	21	2	0	1	1	1	hsa-let-7c-3p	-0.07	-0.07
UFL1	ENST00000369278.4	UFM1-specific ligase 1	298	1	0	1	0	0	hsa-let-7c-3p	-0.07	-0.07
ARID4A	ENST00000431317.2	AT rich interactive domain 4A (RBP1-like)	33	1	0	1	0	0	hsa-let-7c-3p	-0.07	-0.07
STK3	ENST00000419617.2	serine/threonine kinase 3	25	1	0	1	0	0	hsa-let-7c-3p	-0.07	-0.07
KCTD9	ENST00000221200.4	potassium channel tetramerization domain containing 9	575	1	0	1	0	1	hsa-let-7c-3p	-0.07	-0.07
KPNB1	ENST00000290158.4	karyopherin (importin) beta 1	465	2	0	1	1	0	hsa-let-7c-3p	-0.07	-0.11
AMOT	ENST00000304758.1	angiomotin	515	1	0	1	0	0	hsa-let-7c-3p	-0.07	-0.08
TMEM261	ENST00000358227.4	transmembrane protein 261	61	1	0	1	0	0	hsa-let-7c-3p	-0.07	-0.1
GNAQ	ENST00000286548.4	guanine nucleotide binding protein (G protein), q polypeptide	47	1	0	1	0	0	hsa-let-7c-3p	-0.07	-0.07
OSTM1	ENST00000193322.3	osteopetrosis associated transmembrane protein 1	63	1	0	1	0	0	hsa-let-7c-3p	-0.07	-0.07
MMP15	ENST00000219271.3	matrix metallopeptidase 15 (membrane-inserted)	605	1	0	1	0	1	hsa-let-7c-3p	-0.07	-0.07
SLC5A8	ENST00000536262.2	solute carrier family 5 (sodium/monocarboxylate cotransporter), member 8	5	1	0	1	0	1	hsa-let-7c-3p	-0.07	-0.07
FADS3	ENST00000540820.1	fatty acid desaturase 3	62	1	0	1	0	0	hsa-let-7c-3p	-0.07	-0.07
SUCO	ENST00000367723.4	SUN domain containing ossification factor	86	1	0	1	0	0	hsa-let-7c-3p	-0.07	-0.07
UBQLN1	ENST00000376395.4	ubiquilin 1	471	1	0	1	0	1	hsa-let-7c-3p	-0.07	-0.08
APAF1	ENST00000333991.1	apoptotic peptidase activating factor 1	23	1	0	1	0	0	hsa-let-7c-3p	-0.07	-0.09
SLC5A12	ENST00000396005.3	solute carrier family 5 (sodium/monocarboxylate cotransporter), member 12	8	2*	0	1	0	3	hsa-let-7c-3p	-0.07	-0.12
KIF2A	ENST00000381103.2	kinesin heavy chain member 2A	905	1	0	1	0	3	hsa-let-7c-3p	-0.07	-0.08
HSPA12A	ENST00000369209.3	heat shock 70kDa protein 12A	37	2	0	1	1	1	hsa-let-7c-3p	-0.07	-0.12
FAM20B	ENST00000263733.4	family with sequence similarity 20, member B	113	1	0	1	0	0	hsa-let-7c-3p	-0.07	-0.09
ZDHHC2	ENST00000262096.8	zinc finger, DHHC-type containing 2	171	1	0	1	0	0	hsa-let-7c-3p	-0.07	-0.12
FOXO3	ENST00000343882.6	forkhead box O3	32	2	1	1	0	2	hsa-let-7c-3p	-0.07	-0.08
TMEM255A	ENST00000309720.5	transmembrane protein 255A	113	1	0	1	0	0	hsa-let-7c-3p	-0.07	-0.07
AL953854.2	ENST00000438517.1		5	1	0	1	0	1	hsa-let-7c-3p	-0.07	-0.07
CADM3	ENST00000368125.4	cell adhesion molecule 3	5	1	0	1	0	2	hsa-let-7c-3p	-0.07	-0.07
TFDP1	ENST00000375370.5	transcription factor Dp-1	8913	1	0	1	0	0	hsa-let-7c-3p	-0.07	-0.07
GYPE	ENST00000358615.4	glycophorin E (MNS blood group)	5	1	0	1	0	0	hsa-let-7c-3p	-0.07	-0.07
PRKX	ENST00000262848.5	protein kinase, X-linked	12	1	0	1	0	0	hsa-let-7c-3p	-0.07	-0.07
PIK3R1	ENST00000521381.1	phosphoinositide-3-kinase, regulatory subunit 1 (alpha)	217	1	0	1	0	3	hsa-let-7c-3p	-0.07	-0.07
CHERP	ENST00000546361.2	calcium homeostasis endoplasmic reticulum protein	614	1	0	1	0	0	hsa-let-7c-3p	-0.07	-0.08
MYO5C	ENST00000261839.7	myosin VC	39	1	0	1	0	0	hsa-let-7c-3p	-0.07	-0.07
ZDHHC7	ENST00000313732.4	zinc finger, DHHC-type containing 7	4068	2	0	1	1	1	hsa-let-7c-3p	-0.07	-0.07
ST6GALNAC6	ENST00000373146.1	ST6 (alpha-N-acetyl-neuraminyl-2,3-beta-galactosyl-1,3)-N-acetylgalactosaminide alpha-2,6-sialyltransferase 6	28	1	0	1	0	0	hsa-let-7c-3p	-0.07	-0.11
BACH2	ENST00000257749.4	BTB and CNC homology 1, basic leucine zipper transcription factor 2	74	2	0	1	1	3	hsa-let-7c-3p	-0.07	-0.08
RRP15	ENST00000366932.3	ribosomal RNA processing 15 homolog (S. cerevisiae)	243	1	0	1	0	2	hsa-let-7c-3p	-0.07	-0.09
MGAT2	ENST00000305386.2	mannosyl (alpha-1,6-)-glycoprotein beta-1,2-N-acetylglucosaminyltransferase	1470	1	0	1	0	0	hsa-let-7c-3p	-0.07	-0.16
ZNF518B	ENST00000326756.3	zinc finger protein 518B	95	1	0	1	0	1	hsa-let-7c-3p	-0.07	-0.07
GAREM	ENST00000399218.4	GRB2 associated, regulator of MAPK1	536	1	0	1	0	1	hsa-let-7c-3p	-0.07	-0.07
TXNDC2	ENST00000357775.5	thioredoxin domain containing 2 (spermatozoa)	5	1	0	1	0	0	hsa-let-7c-3p	-0.07	-0.07
MRGPRF	ENST00000441623.1	MAS-related GPR, member F	140	1	0	1	0	0	hsa-let-7c-3p	-0.07	-0.07
AMMECR1	ENST00000262844.5	Alport syndrome, mental retardation, midface hypoplasia and elliptocytosis chromosomal region gene 1	5	1	0	1	0	1	hsa-let-7c-3p	-0.07	-0.07
CNTNAP3	ENST00000297668.6	contactin associated protein-like 3	5	1	0	1	0	1	hsa-let-7c-3p	-0.07	-0.08
UEVLD	ENST00000541984.1	UEV and lactate/malate dehyrogenase domains	39	1	0	1	0	1	hsa-let-7c-3p	-0.07	-0.08
FAM178A	ENST00000238961.4	family with sequence similarity 178, member A	130	2	0	1	1	2	hsa-let-7c-3p	-0.07	-0.08
FAM76A	ENST00000373954.6	family with sequence similarity 76, member A	173	1	0	1	0	0	hsa-let-7c-3p	-0.07	-0.09
ZNF451	ENST00000370708.4	zinc finger protein 451	190	4*	2	1	0	0	hsa-let-7c-3p	-0.07	-0.08
NPTXR	ENST00000333039.2	neuronal pentraxin receptor	578	1	0	1	0	0	hsa-let-7c-3p	-0.07	-0.07
EIF1AX	ENST00000379607.5	eukaryotic translation initiation factor 1A, X-linked	277	1	0	1	0	2	hsa-let-7c-3p	-0.07	-0.15
ZNF667	ENST00000591790.1	zinc finger protein 667	24	1	0	1	0	0	hsa-let-7c-3p	-0.07	-0.07
PELI2	ENST00000267460.4	pellino E3 ubiquitin protein ligase family member 2	229	1	0	1	0	1	hsa-let-7c-3p	-0.07	-0.07
JARID2	ENST00000341776.2	jumonji, AT rich interactive domain 2	199	1	0	1	0	1	hsa-let-7c-3p	-0.07	-0.07
GLCCI1	ENST00000223145.5	glucocorticoid induced transcript 1	654	1	0	1	0	2	hsa-let-7c-3p	-0.07	-0.09
KIAA1432	ENST00000414202.2	KIAA1432	1366	1	0	1	0	2	hsa-let-7c-3p	-0.07	-0.1
MEGF9	ENST00000373930.3	multiple EGF-like-domains 9	689	1	0	1	0	2	hsa-let-7c-3p	-0.07	-0.07
LRRC4	ENST00000249363.3	leucine rich repeat containing 4	26	1	0	1	0	1	hsa-let-7c-3p	-0.07	-0.07
EXOSC10	ENST00000544779.1	exosome component 10	138	1	0	1	0	0	hsa-let-7c-3p	-0.07	-0.07
OTP	ENST00000306422.3	orthopedia homeobox	9	1	0	1	0	0	hsa-let-7c-3p	-0.07	-0.07
MAPKAP1	ENST00000373511.2	mitogen-activated protein kinase associated protein 1	1359	1	0	1	0	2	hsa-let-7c-3p	-0.07	-0.12
C11orf87	ENST00000327419.6	chromosome 11 open reading frame 87	5	2	0	1	1	3	hsa-let-7c-3p	-0.07	-0.21
ZDHHC22	ENST00000319374.4	zinc finger, DHHC-type containing 22	32	1	0	1	0	1	hsa-let-7c-3p	-0.07	-0.07
DLG2	ENST00000398309.2	discs, large homolog 2 (Drosophila)	15	2	0	1	1	2	hsa-let-7c-3p	-0.07	-0.07
KLF2	ENST00000248071.5	Kruppel-like factor 2 (lung)	431	1	0	1	0	2	hsa-let-7c-3p	-0.07	-0.09
WHSC1L1	ENST00000317025.8	Wolf-Hirschhorn syndrome candidate 1-like 1	481	2	0	1	1	1	hsa-let-7c-3p	-0.07	-0.08
KCNS2	ENST00000287042.4	potassium voltage-gated channel, delayed-rectifier, subfamily S, member 2	5	2	0	1	1	2	hsa-let-7c-3p	-0.07	-0.07
KIAA1217	ENST00000396445.1	KIAA1217	320	1	0	1	0	1	hsa-let-7c-3p	-0.07	-0.09
TSHZ1	ENST00000322038.5	teashirt zinc finger homeobox 1	174	1	0	1	0	0	hsa-let-7c-3p	-0.07	-0.1
SKI	ENST00000378536.4	v-ski avian sarcoma viral oncogene homolog	613	2	1	1	0	0	hsa-let-7c-3p	-0.07	-0.19
CDK17	ENST00000543119.2	cyclin-dependent kinase 17	475	1	0	1	0	1	hsa-let-7c-3p	-0.07	-0.07
IVNS1ABP	ENST00000367498.3	influenza virus NS1A binding protein	2215	1	0	1	0	1	hsa-let-7c-3p	-0.07	-0.09
RXRA	ENST00000481739.1	retinoid X receptor, alpha	609	2	1	1	0	1	hsa-let-7c-3p	-0.07	-0.22
KDELR1	ENST00000330720.2	KDEL (Lys-Asp-Glu-Leu) endoplasmic reticulum protein retention receptor 1	675	1	0	1	0	0	hsa-let-7c-3p	-0.07	-0.08
PTPRK	ENST00000368226.4	protein tyrosine phosphatase, receptor type, K	641	1	0	1	0	2	hsa-let-7c-3p	-0.07	-0.07
CHD1	ENST00000284049.3	chromodomain helicase DNA binding protein 1	35	1	0	1	0	1	hsa-let-7c-3p	-0.07	-0.09
CYP20A1	ENST00000356079.4	cytochrome P450, family 20, subfamily A, polypeptide 1	170	1	0	1	0	1	hsa-let-7c-3p	-0.07	-0.1
CDKAL1	ENST00000274695.4	CDK5 regulatory subunit associated protein 1-like 1	541	1	0	1	0	0	hsa-let-7c-3p	-0.07	-0.07
SLC22A3	ENST00000392145.1	solute carrier family 22 (organic cation transporter), member 3	86	2	0	1	1	1	hsa-let-7c-3p	-0.07	-0.08
PPP2R1B	ENST00000527614.1	protein phosphatase 2, regulatory subunit A, beta	341	1	0	1	0	1	hsa-let-7c-3p	-0.07	-0.09
DCUN1D4	ENST00000334635.5	DCN1, defective in cullin neddylation 1, domain containing 4	1118	1	0	1	0	0	hsa-let-7c-3p	-0.07	-0.07
USP47	ENST00000339865.5	ubiquitin specific peptidase 47	665	2	0	1	1	3	hsa-let-7c-3p	-0.07	-0.14
CORO2B	ENST00000261861.5	coronin, actin binding protein, 2B	751	1	0	1	0	0	hsa-let-7c-3p	-0.07	-0.07
PIK3IP1	ENST00000441972.1	phosphoinositide-3-kinase interacting protein 1	22	1	0	1	0	0	hsa-let-7c-3p	-0.07	-0.07
CCDC170	ENST00000239374.7	coiled-coil domain containing 170	15	1	0	1	0	1	hsa-let-7c-3p	-0.07	-0.07
ANKRD49	ENST00000544253.1	ankyrin repeat domain 49	32	2	0	1	1	0	hsa-let-7c-3p	-0.07	-0.07
ZNF781	ENST00000358582.4	zinc finger protein 781	5	1	0	1	0	0	hsa-let-7c-3p	-0.07	-0.07
TMEM232	ENST00000429839.2	transmembrane protein 232	5	1	0	1	0	0	hsa-let-7c-3p	-0.07	-0.07
WASF3	ENST00000335327.5	WAS protein family, member 3	24	2	0	1	1	0	hsa-let-7c-3p	-0.07	-0.15
VMA21	ENST00000330374.6	VMA21 vacuolar H+-ATPase homolog (S. cerevisiae)	2162	1	0	1	0	0	hsa-let-7c-3p	-0.07	-0.07
RPL13A	ENST00000391857.4	ribosomal protein L13a	121	2	0	1	1	0	hsa-let-7c-3p	-0.07	-0.21
VDAC3	ENST00000022615.4	voltage-dependent anion channel 3	45	1	0	1	0	0	hsa-let-7c-3p	-0.07	-0.14
ZNF610	ENST00000601151.1	zinc finger protein 610	13	1	0	1	0	1	hsa-let-7c-3p	-0.07	-0.07
SNAP25	ENST00000254976.2	synaptosomal-associated protein, 25kDa	54	1	0	1	0	0	hsa-let-7c-3p	-0.07	-0.07
NAPB	ENST00000377026.4	N-ethylmaleimide-sensitive factor attachment protein, beta	82	1	0	1	0	0	hsa-let-7c-3p	-0.07	-0.07
KCNC4	ENST00000369787.3	potassium voltage-gated channel, Shaw-related subfamily, member 4	138	1	0	1	0	0	hsa-let-7c-3p	-0.07	-0.07
ADAM19	ENST00000257527.4	ADAM metallopeptidase domain 19	981	1	0	1	0	0	hsa-let-7c-3p	-0.07	-0.07
NFRKB	ENST00000446488.3	nuclear factor related to kappaB binding protein	21	1	0	1	0	0	hsa-let-7c-3p	-0.07	-0.07
TAF4	ENST00000252996.4	TAF4 RNA polymerase II, TATA box binding protein (TBP)-associated factor, 135kDa	61	2	0	1	1	0	hsa-let-7c-3p	-0.06	-0.14
RPP30	ENST00000413330.1	ribonuclease P/MRP 30kDa subunit	494	1	0	1	0	0	hsa-let-7c-3p	-0.06	-0.25
UBE2D2	ENST00000398733.3	ubiquitin-conjugating enzyme E2D 2	11458	1	0	1	0	0	hsa-let-7c-3p	-0.06	-0.07
GALNT3	ENST00000392701.3	UDP-N-acetyl-alpha-D-galactosamine:polypeptide N-acetylgalactosaminyltransferase 3 (GalNAc-T3)	40	2	0	1	1	0	hsa-let-7c-3p	-0.06	-0.06
DOCK4	ENST00000428084.1	dedicator of cytokinesis 4	211	1	0	1	0	0	hsa-let-7c-3p	-0.06	-0.07
DNAJB7	ENST00000307221.4	DnaJ (Hsp40) homolog, subfamily B, member 7	5	1	0	1	0	0	hsa-let-7c-3p	-0.06	-0.06
LRP6	ENST00000261349.4	low density lipoprotein receptor-related protein 6	157	1	0	1	0	1	hsa-let-7c-3p	-0.06	-0.06
PPIP5K1	ENST00000381885.1	diphosphoinositol pentakisphosphate kinase 1	109	1	0	1	0	0	hsa-let-7c-3p	-0.06	-0.06
ZNF730	ENST00000593635.1	zinc finger protein 730	8	1	0	1	0	1	hsa-let-7c-3p	-0.06	-0.18
PHLDA3	ENST00000367311.3	pleckstrin homology-like domain, family A, member 3	82	2	1	1	0	0	hsa-let-7c-3p	-0.06	-0.15
SNX24	ENST00000513881.1	sorting nexin 24	352	1	0	1	0	4	hsa-let-7c-3p	-0.06	-0.2
KLF7	ENST00000423015.1	Kruppel-like factor 7 (ubiquitous)	737	2	0	1	1	1	hsa-let-7c-3p	-0.06	-0.06
LDOC1L	ENST00000341255.3	leucine zipper, down-regulated in cancer 1-like	348	1	0	1	0	1	hsa-let-7c-3p	-0.06	-0.06
ALDH7A1	ENST00000409134.3	aldehyde dehydrogenase 7 family, member A1	2007	1	0	1	0	1	hsa-let-7c-3p	-0.06	-0.1
SGTB	ENST00000381007.4	small glutamine-rich tetratricopeptide repeat (TPR)-containing, beta	205	1	0	1	0	0	hsa-let-7c-3p	-0.06	-0.09
AP3B2	ENST00000542200.1	adaptor-related protein complex 3, beta 2 subunit	15	1	0	1	0	0	hsa-let-7c-3p	-0.06	-0.06
DDX3Y	ENST00000336079.3	DEAD (Asp-Glu-Ala-Asp) box helicase 3, Y-linked	5	1	0	1	0	0	hsa-let-7c-3p	-0.06	-0.06
SH3D19	ENST00000409598.4	SH3 domain containing 19	245	2	0	1	1	1	hsa-let-7c-3p	-0.06	-0.1
EVI5	ENST00000370331.1	ecotropic viral integration site 5	172	1	0	1	0	1	hsa-let-7c-3p	-0.06	-0.06
PRR14L	ENST00000434485.1	proline rich 14-like	39	1	0	1	0	1	hsa-let-7c-3p	-0.06	-0.06
NFYA	ENST00000341376.6	nuclear transcription factor Y, alpha	177	1	0	1	0	0	hsa-let-7c-3p	-0.06	-0.1
GYG2	ENST00000381163.3	glycogenin 2	67	2	0	1	1	0	hsa-let-7c-3p	-0.06	-0.07
NRIP1	ENST00000400199.1	nuclear receptor interacting protein 1	342	2	1	1	0	1	hsa-let-7c-3p	-0.06	-0.06
RALA	ENST00000005257.2	v-ral simian leukemia viral oncogene homolog A (ras related)	21	1	0	1	0	1	hsa-let-7c-3p	-0.06	-0.12
SKIL	ENST00000458537.3	SKI-like oncogene	210	1	0	1	0	3	hsa-let-7c-3p	-0.06	-0.09
BMP10	ENST00000295379.1	bone morphogenetic protein 10	5	1	0	1	0	1	hsa-let-7c-3p	-0.06	-0.1
AP003774.4	ENST00000316124.2	HCG1652096, isoform CRA_a; Uncharacterized protein; cDNA FLJ37045 fis, clone BRACE2012185	5	1	0	1	0	0	hsa-let-7c-3p	-0.06	-0.06
MGAT3	ENST00000341184.6	mannosyl (beta-1,4-)-glycoprotein beta-1,4-N-acetylglucosaminyltransferase	9	1	0	1	0	1	hsa-let-7c-3p	-0.06	-0.06
DTX4	ENST00000227451.3	deltex homolog 4 (Drosophila)	5	1	0	1	0	1	hsa-let-7c-3p	-0.06	-0.06
RAD17	ENST00000361732.2	RAD17 homolog (S. pombe)	5	1	0	1	0	0	hsa-let-7c-3p	-0.06	-0.06
GJA3	ENST00000241125.3	gap junction protein, alpha 3, 46kDa	244	1	0	1	0	0	hsa-let-7c-3p	-0.06	-0.07
NCOA1	ENST00000405141.1	nuclear receptor coactivator 1	200	2	0	1	1	3	hsa-let-7c-3p	-0.06	-0.1
DERL1	ENST00000259512.4	derlin 1	1081	2	0	1	1	0	hsa-let-7c-3p	-0.06	-0.11
ARHGAP35	ENST00000404338.3	Rho GTPase activating protein 35	278	1	0	1	0	1	hsa-let-7c-3p	-0.06	-0.06
ZNF397	ENST00000330501.7	zinc finger protein 397	59	1	0	1	0	2	hsa-let-7c-3p	-0.06	-0.07
JAKMIP3	ENST00000298622.4	Janus kinase and microtubule interacting protein 3	5	1	0	1	0	0	hsa-let-7c-3p	-0.06	-0.06
ITGAV	ENST00000261023.3	integrin, alpha V	2407	2	0	1	1	0	hsa-let-7c-3p	-0.06	-0.06
ZNF716	ENST00000420713.1	zinc finger protein 716	5	1	0	1	0	0	hsa-let-7c-3p	-0.06	-0.06
C6orf222	ENST00000437635.2	chromosome 6 open reading frame 222	5	1	0	1	0	0	hsa-let-7c-3p	-0.06	-0.06
NFATC2	ENST00000371564.3	nuclear factor of activated T-cells, cytoplasmic, calcineurin-dependent 2	105	3	1	1	1	1	hsa-let-7c-3p	-0.06	-0.06
GIT2	ENST00000355312.3	G protein-coupled receptor kinase interacting ArfGAP 2	924	1	0	1	0	0	hsa-let-7c-3p	-0.06	-0.06
RP11-1055B8.7	ENST00000307745.7	BAH and coiled-coil domain-containing protein 1	247	1	0	1	0	0	hsa-let-7c-3p	-0.06	-0.06
GK	ENST00000378946.3	glycerol kinase	38	1	0	1	0	0	hsa-let-7c-3p	-0.06	-0.07
CCDC97	ENST00000269967.3	coiled-coil domain containing 97	85	1	0	1	0	0	hsa-let-7c-3p	-0.06	-0.09
ZNF460	ENST00000360338.3	zinc finger protein 460	164	2	0	1	1	1	hsa-let-7c-3p	-0.06	-0.09
RP11-17M16.1	ENST00000532511.1	Homo sapiens FLJ44313 protein (FLJ44313), mRNA.	9	1	0	1	0	0	hsa-let-7c-3p	-0.06	-0.06
STPG1	ENST00000374409.1	sperm-tail PG-rich repeat containing 1	24	2	0	1	1	1	hsa-let-7c-3p	-0.06	-0.06
CDC14B	ENST00000265659.2	cell division cycle 14B	2	3	0	1	2	0	hsa-let-7c-3p	-0.06	-0.06
ZNF417	ENST00000312026.5	zinc finger protein 417	19	2	1	1	0	0	hsa-let-7c-3p	-0.06	-0.1
ACSL1	ENST00000454703.2	acyl-CoA synthetase long-chain family member 1	121	1	0	1	0	0	hsa-let-7c-3p	-0.06	-0.07
DNAJC27	ENST00000264711.2	DnaJ (Hsp40) homolog, subfamily C, member 27	41	1	0	1	0	0	hsa-let-7c-3p	-0.06	-0.07
SULT1B1	ENST00000310613.3	sulfotransferase family, cytosolic, 1B, member 1	5	2	0	1	1	1	hsa-let-7c-3p	-0.06	-0.1
ARHGAP39	ENST00000377307.2	Rho GTPase activating protein 39	14	1	0	1	0	0	hsa-let-7c-3p	-0.06	-0.06
SLCO3A1	ENST00000318445.6	solute carrier organic anion transporter family, member 3A1	133	1	0	1	0	1	hsa-let-7c-3p	-0.06	-0.09
ADAM28	ENST00000265769.4	ADAM metallopeptidase domain 28	5	2	0	1	1	0	hsa-let-7c-3p	-0.06	-0.06
GRB7	ENST00000309185.3	growth factor receptor-bound protein 7	66	1	0	1	0	0	hsa-let-7c-3p	-0.06	-0.06
ABHD17B	ENST00000333421.6	abhydrolase domain containing 17B	104	1	0	1	0	1	hsa-let-7c-3p	-0.06	-0.06
RIC3	ENST00000396677.2	RIC3 acetylcholine receptor chaperone	5	1	0	1	0	0	hsa-let-7c-3p	-0.06	-0.06
ZKSCAN4	ENST00000377294.2	zinc finger with KRAB and SCAN domains 4	139	2	1	1	0	0	hsa-let-7c-3p	-0.06	-0.21
EPB41L5	ENST00000443902.2	erythrocyte membrane protein band 4.1 like 5	108	3	1	1	1	0	hsa-let-7c-3p	-0.06	-0.06
CTSO	ENST00000433477.3	cathepsin O	5	2	1	1	0	1	hsa-let-7c-3p	-0.06	-0.09
KCTD1	ENST00000579973.1	potassium channel tetramerization domain containing 1	33	1	0	1	0	0	hsa-let-7c-3p	-0.06	-0.14
RBFOX3	ENST00000583458.1	RNA binding protein, fox-1 homolog (C. elegans) 3	5	1	0	1	0	2	hsa-let-7c-3p	-0.06	-0.06
NR0B1	ENST00000378970.4	nuclear receptor subfamily 0, group B, member 1	25	1	0	1	0	1	hsa-let-7c-3p	-0.06	-0.3
MLK4	ENST00000366624.3	Mitogen-activated protein kinase kinase kinase MLK4	405	1	0	1	0	0	hsa-let-7c-3p	-0.06	-0.06
TJP1	ENST00000346128.6	tight junction protein 1	140	1	0	1	0	3	hsa-let-7c-3p	-0.06	-0.17
DESI2	ENST00000302550.11	desumoylating isopeptidase 2	147	1	0	1	0	1	hsa-let-7c-3p	-0.06	-0.06
NFIA	ENST00000403491.3	nuclear factor I/A	5	2	0	1	1	0	hsa-let-7c-3p	-0.06	-0.06
TMEM130	ENST00000416379.2	transmembrane protein 130	169	1	0	1	0	3	hsa-let-7c-3p	-0.06	-0.06
INO80	ENST00000361937.3	INO80 complex subunit	279	1	0	1	0	1	hsa-let-7c-3p	-0.06	-0.06
ACAP2	ENST00000326793.6	ArfGAP with coiled-coil, ankyrin repeat and PH domains 2	253	2	0	1	1	3	hsa-let-7c-3p	-0.06	-0.07
ZNF793	ENST00000445217.1	zinc finger protein 793	22	2	0	1	1	1	hsa-let-7c-3p	-0.06	-0.15
ZMAT3	ENST00000311417.2	zinc finger, matrin-type 3	459	2	0	1	1	0	hsa-let-7c-3p	-0.06	-0.07
RNF212	ENST00000382968.5	ring finger protein 212	66	1	0	1	0	0	hsa-let-7c-3p	-0.06	-0.06
LIMK2	ENST00000331728.4	LIM domain kinase 2	233	1	0	1	0	1	hsa-let-7c-3p	-0.06	-0.12
XIAP	ENST00000371199.3	X-linked inhibitor of apoptosis	153	2	0	1	1	1	hsa-let-7c-3p	-0.06	-0.07
TET2	ENST00000545826.1	tet methylcytosine dioxygenase 2	558	2	1	1	0	5	hsa-let-7c-3p	-0.06	-0.06
TBX20	ENST00000408931.3	T-box 20	0	1	0	1	0	1	hsa-let-7c-3p	-0.06	-0.06
LRRC16A	ENST00000329474.6	leucine rich repeat containing 16A	718	1	0	1	0	0	hsa-let-7c-3p	-0.06	-0.06
DCLK3	ENST00000416516.2	doublecortin-like kinase 3	5	1	0	1	0	0	hsa-let-7c-3p	-0.06	-0.06
PNMAL1	ENST00000313683.10	paraneoplastic Ma antigen family-like 1	313	1	0	1	0	0	hsa-let-7c-3p	-0.06	-0.06
RP11-20I23.1	ENST00000564543.1	Uncharacterized protein	7064	1	0	1	0	0	hsa-let-7c-3p	-0.06	-0.06
WDFY3	ENST00000322366.6	WD repeat and FYVE domain containing 3	596	1	0	1	0	3	hsa-let-7c-3p	-0.05	-0.06
EBAG9	ENST00000337573.5	estrogen receptor binding site associated, antigen, 9	238	1	0	1	0	2	hsa-let-7c-3p	-0.05	-0.3
RNF128	ENST00000324342.3	ring finger protein 128, E3 ubiquitin protein ligase	17	1	0	1	0	0	hsa-let-7c-3p	-0.05	-0.06
SLAIN2	ENST00000264313.6	SLAIN motif family, member 2	859	3	2	1	0	1	hsa-let-7c-3p	-0.05	-0.24
RPS6	ENST00000380394.4	ribosomal protein S6	380	2	0	1	1	2	hsa-let-7c-3p	-0.05	-0.26
DAB2IP	ENST00000408936.3	DAB2 interacting protein	1787	1	0	1	0	3	hsa-let-7c-3p	-0.05	-0.05
KRT15	ENST00000393981.3	keratin 15	8	1	0	1	0	0	hsa-let-7c-3p	-0.05	-0.05
TUSC3	ENST00000503731.1	tumor suppressor candidate 3	3615	2	0	1	1	0	hsa-let-7c-3p	-0.05	-0.23
CALD1	ENST00000361388.2	caldesmon 1	1013	2	0	1	1	0	hsa-let-7c-3p	-0.05	-0.2
GIT1	ENST00000579937.1	G protein-coupled receptor kinase interacting ArfGAP 1	18	1	0	1	0	1	hsa-let-7c-3p	-0.05	-0.07
HOXB4	ENST00000332503.5	homeobox B4	214	1	0	1	0	1	hsa-let-7c-3p	-0.05	-0.05
BTAF1	ENST00000265990.6	BTAF1 RNA polymerase II, B-TFIID transcription factor-associated, 170kDa	917	2	0	1	1	1	hsa-let-7c-3p	-0.05	-0.05
PTPRD	ENST00000381196.4	protein tyrosine phosphatase, receptor type, D	101	3	0	1	2	0	hsa-let-7c-3p	-0.05	-0.11
GPR180	ENST00000376958.4	G protein-coupled receptor 180	161	2	1	1	0	0	hsa-let-7c-3p	-0.05	-0.21
SMARCD2	ENST00000448276.2	SWI/SNF related, matrix associated, actin dependent regulator of chromatin, subfamily d, member 2	144	1	0	1	0	0	hsa-let-7c-3p	-0.05	-0.05
ZNF585A	ENST00000356958.4	zinc finger protein 585A	77	1	0	1	0	2	hsa-let-7c-3p	-0.05	-0.05
BNC1	ENST00000345382.2	basonuclin 1	6	1	0	1	0	0	hsa-let-7c-3p	-0.05	-0.05
SLC6A19	ENST00000304460.10	solute carrier family 6 (neutral amino acid transporter), member 19	139	1	0	1	0	4	hsa-let-7c-3p	-0.05	-0.06
AK5	ENST00000354567.2	adenylate kinase 5	225	2	0	1	1	0	hsa-let-7c-3p	-0.05	-0.19
RBMS3	ENST00000396583.3	RNA binding motif, single stranded interacting protein 3	56	1	0	1	0	2	hsa-let-7c-3p	-0.05	-0.1
AASDHPPT	ENST00000278618.4	aminoadipate-semialdehyde dehydrogenase-phosphopantetheinyl transferase	317	1	0	1	0	0	hsa-let-7c-3p	-0.05	-0.06
NCKAP5	ENST00000409261.1	NCK-associated protein 5	51	1	0	1	0	1	hsa-let-7c-3p	-0.05	-0.06
PPARGC1B	ENST00000309241.5	peroxisome proliferator-activated receptor gamma, coactivator 1 beta	12	3	0	1	2	0	hsa-let-7c-3p	-0.05	-0.07
HLTF	ENST00000465259.1	helicase-like transcription factor	127	1	0	1	0	0	hsa-let-7c-3p	-0.05	-0.05
ZNF510	ENST00000375231.1	zinc finger protein 510	40	2	0	1	1	1	hsa-let-7c-3p	-0.05	-0.06
SLC35F1	ENST00000360388.4	solute carrier family 35, member F1	56	2	0	1	1	0	hsa-let-7c-3p	-0.05	-0.05
ZNF681	ENST00000402377.3	zinc finger protein 681	21	1	0	1	0	1	hsa-let-7c-3p	-0.05	-0.05
KCNK10	ENST00000340700.5	potassium channel, subfamily K, member 10	5	1	0	1	0	1	hsa-let-7c-3p	-0.05	-0.05
SP5	ENST00000375281.3	Sp5 transcription factor	36	1	0	1	0	0	hsa-let-7c-3p	-0.05	-0.05
TCFL5	ENST00000335351.3	transcription factor-like 5 (basic helix-loop-helix)	183	1	0	1	0	1	hsa-let-7c-3p	-0.05	-0.14
SRP72	ENST00000342756.5	signal recognition particle 72kDa	185	1	0	1	0	1	hsa-let-7c-3p	-0.05	-0.06
TBX2	ENST00000240328.3	T-box 2	471	1	0	1	0	3	hsa-let-7c-3p	-0.05	-0.16
RCC1	ENST00000373833.6	regulator of chromosome condensation 1	1156	1	0	1	0	1	hsa-let-7c-3p	-0.05	-0.06
PAX9	ENST00000361487.6	paired box 9	53	2	0	1	1	0	hsa-let-7c-3p	-0.05	-0.14
SUDS3	ENST00000397564.2	suppressor of defective silencing 3 homolog (S. cerevisiae)	224	2	1	1	0	2	hsa-let-7c-3p	-0.05	-0.06
ZNF266	ENST00000361451.2	zinc finger protein 266	16	1	0	1	0	0	hsa-let-7c-3p	-0.05	-0.08
DSEL	ENST00000310045.7	dermatan sulfate epimerase-like	26	1	0	1	0	2	hsa-let-7c-3p	-0.05	-0.07
HIC1	ENST00000399849.3	hypermethylated in cancer 1	76	1	0	1	0	0	hsa-let-7c-3p	-0.05	-0.05
CHRNA7	ENST00000306901.3	cholinergic receptor, nicotinic, alpha 7 (neuronal)	5	2	0	1	1	0	hsa-let-7c-3p	-0.05	-0.05
CASC4	ENST00000360824.3	cancer susceptibility candidate 4	5	1	0	1	0	3	hsa-let-7c-3p	-0.05	-0.05
SLC44A1	ENST00000374720.3	solute carrier family 44 (choline transporter), member 1	407	2	0	1	1	1	hsa-let-7c-3p	-0.05	-0.07
RORB	ENST00000376896.3	RAR-related orphan receptor B	5	2	1	1	0	0	hsa-let-7c-3p	-0.05	-0.05
LHX1	ENST00000254457.5	LIM homeobox 1	15	2	0	1	1	0	hsa-let-7c-3p	-0.05	-0.05
SPATA13	ENST00000382108.3	spermatogenesis associated 13	900	2	0	1	1	1	hsa-let-7c-3p	-0.05	-0.05
TAF5	ENST00000369839.3	TAF5 RNA polymerase II, TATA box binding protein (TBP)-associated factor, 100kDa	105	1	0	1	0	0	hsa-let-7c-3p	-0.05	-0.09
HAS2	ENST00000303924.4	hyaluronan synthase 2	398	2	0	1	1	2	hsa-let-7c-3p	-0.05	-0.21
UBE2N	ENST00000550657.1	ubiquitin-conjugating enzyme E2N	321	1	0	1	0	1	hsa-let-7c-3p	-0.05	-0.15
TIRAP	ENST00000392679.1	toll-interleukin 1 receptor (TIR) domain containing adaptor protein	82	1	0	1	0	0	hsa-let-7c-3p	-0.05	-0.1
WDR52	ENST00000393845.2	WD repeat domain 52	5	2	1	1	0	1	hsa-let-7c-3p	-0.05	-0.05
ZNF84	ENST00000392319.2	zinc finger protein 84	256	1	0	1	0	0	hsa-let-7c-3p	-0.05	-0.05
DENND2C	ENST00000393276.3	DENN/MADD domain containing 2C	51	2	1	1	0	0	hsa-let-7c-3p	-0.05	-0.05
MACC1	ENST00000400331.5	metastasis associated in colon cancer 1	5	2	1	1	0	1	hsa-let-7c-3p	-0.05	-0.05
NOL10	ENST00000345985.3	nucleolar protein 10	106	1	0	1	0	1	hsa-let-7c-3p	-0.05	-0.05
SLC24A2	ENST00000341998.2	solute carrier family 24 (sodium/potassium/calcium exchanger), member 2	5	1	0	1	0	5	hsa-let-7c-3p	-0.05	-0.05
ASXL3	ENST00000269197.5	additional sex combs like 3 (Drosophila)	65	2	1	1	0	0	hsa-let-7c-3p	-0.05	-0.05
FANCC	ENST00000289081.3	Fanconi anemia, complementation group C	408	1	0	1	0	2	hsa-let-7c-3p	-0.05	-0.05
SLC25A46	ENST00000355943.3	solute carrier family 25, member 46	391	1	0	1	0	0	hsa-let-7c-3p	-0.05	-0.09
ZNF618	ENST00000288466.7	zinc finger protein 618	778	2	1	1	0	3	hsa-let-7c-3p	-0.05	-0.05
ETS2	ENST00000360214.3	v-ets avian erythroblastosis virus E26 oncogene homolog 2	3965	1	0	1	0	1	hsa-let-7c-3p	-0.05	-0.05
KRBA2	ENST00000396267.1	KRAB-A domain containing 2	14	1	0	1	0	0	hsa-let-7c-3p	-0.05	-0.05
TBC1D30	ENST00000542120.1	TBC1 domain family, member 30	153	2	0	1	1	2	hsa-let-7c-3p	-0.05	-0.12
EDEM3	ENST00000318130.8	ER degradation enhancer, mannosidase alpha-like 3	535	1	0	1	0	1	hsa-let-7c-3p	-0.05	-0.05
FBXO25	ENST00000276326.5	F-box protein 25	157	1	0	1	0	0	hsa-let-7c-3p	-0.05	-0.14
FLRT2	ENST00000330753.4	fibronectin leucine rich transmembrane protein 2	73	3	1	1	1	2	hsa-let-7c-3p	-0.05	-0.07
MAGEH1	ENST00000342972.1	melanoma antigen family H, 1	231	1	0	1	0	0	hsa-let-7c-3p	-0.05	-0.14
ANAPC7	ENST00000455511.3	anaphase promoting complex subunit 7	819	1	0	1	0	1	hsa-let-7c-3p	-0.05	-0.08
TTLL7	ENST00000260505.8	tubulin tyrosine ligase-like family, member 7	93	2	0	1	1	1	hsa-let-7c-3p	-0.05	-0.07
MARK2	ENST00000402010.2	MAP/microtubule affinity-regulating kinase 2	845	1	0	1	0	0	hsa-let-7c-3p	-0.05	-0.05
TNFSF4	ENST00000367718.1	tumor necrosis factor (ligand) superfamily, member 4	85	1	0	1	0	1	hsa-let-7c-3p	-0.05	-0.07
C2orf49	ENST00000258457.2	chromosome 2 open reading frame 49	161	1	0	1	0	1	hsa-let-7c-3p	-0.05	-0.08
TAS2R4	ENST00000247881.2	taste receptor, type 2, member 4	9	1	0	1	0	0	hsa-let-7c-3p	-0.05	-0.11
YY1	ENST00000262238.4	YY1 transcription factor	1803	1	0	1	0	3	hsa-let-7c-3p	-0.05	-0.06
ZNF584	ENST00000599238.1	zinc finger protein 584	282	1	0	1	0	2	hsa-let-7c-3p	-0.05	-0.12
KLF12	ENST00000377669.2	Kruppel-like factor 12	251	2	0	1	1	3	hsa-let-7c-3p	-0.05	-0.05
ACVR1C	ENST00000243349.8	activin A receptor, type IC	27	1	0	1	0	0	hsa-let-7c-3p	-0.05	-0.05
GALNT11	ENST00000430044.2	UDP-N-acetyl-alpha-D-galactosamine:polypeptide N-acetylgalactosaminyltransferase 11 (GalNAc-T11)	1025	1	0	1	0	0	hsa-let-7c-3p	-0.05	-0.05
PDGFRA	ENST00000257290.5	platelet-derived growth factor receptor, alpha polypeptide	39	3	0	1	2	0	hsa-let-7c-3p	-0.05	-0.05
MLF2	ENST00000435120.1	myeloid leukemia factor 2	623	1	0	1	0	0	hsa-let-7c-3p	-0.05	-0.05
CD164	ENST00000368961.5	CD164 molecule, sialomucin	2038	1	0	1	0	0	hsa-let-7c-3p	-0.05	-0.11
MORC3	ENST00000400485.1	MORC family CW-type zinc finger 3	142	1	0	1	0	1	hsa-let-7c-3p	-0.05	-0.05
ADAMTSL3	ENST00000286744.5	ADAMTS-like 3	9	1	0	1	0	1	hsa-let-7c-3p	-0.05	-0.05
TRIM64B	ENST00000329862.6	tripartite motif containing 64B	5	1	0	1	0	0	hsa-let-7c-3p	-0.05	-0.05
LSM14B	ENST00000253001.4	LSM14B, SCD6 homolog B (S. cerevisiae)	700	1	0	1	0	1	hsa-let-7c-3p	-0.05	-0.06
LMX1B	ENST00000355497.5	LIM homeobox transcription factor 1, beta	8	1	0	1	0	1	hsa-let-7c-3p	-0.05	-0.06
WDR36	ENST00000506538.2	WD repeat domain 36	282	2	1	1	0	0	hsa-let-7c-3p	-0.05	-0.07
ANKRD11	ENST00000378330.2	ankyrin repeat domain 11	45	1	0	1	0	1	hsa-let-7c-3p	-0.05	-0.05
PDLIM3	ENST00000284770.5	PDZ and LIM domain 3	58	1	0	1	0	2	hsa-let-7c-3p	-0.05	-0.12
ARRDC4	ENST00000268042.6	arrestin domain containing 4	10	1	0	1	0	0	hsa-let-7c-3p	-0.05	-0.05
CACNB4	ENST00000539935.1	calcium channel, voltage-dependent, beta 4 subunit	57	3	0	1	2	2	hsa-let-7c-3p	-0.05	-0.19
GAB1	ENST00000262995.4	GRB2-associated binding protein 1	26	1	0	1	0	1	hsa-let-7c-3p	-0.05	-0.07
SIPA1L2	ENST00000366630.1	signal-induced proliferation-associated 1 like 2	182	2	1	1	0	1	hsa-let-7c-3p	-0.05	-0.05
PTPRJ	ENST00000418331.2	protein tyrosine phosphatase, receptor type, J	145	2	0	1	1	1	hsa-let-7c-3p	-0.05	-0.05
C14orf2	ENST00000553430.1	chromosome 14 open reading frame 2	1228	1	0	1	0	1	hsa-let-7c-3p	-0.05	-0.09
IPPK	ENST00000287996.3	inositol 1,3,4,5,6-pentakisphosphate 2-kinase	211	1	0	1	0	0	hsa-let-7c-3p	-0.05	-0.05
GCC2	ENST00000309863.6	GRIP and coiled-coil domain containing 2	5	1	0	1	0	0	hsa-let-7c-3p	-0.04	-0.04
TIPARP	ENST00000295924.7	TCDD-inducible poly(ADP-ribose) polymerase	166	1	0	1	0	0	hsa-let-7c-3p	-0.04	-0.04
XK	ENST00000378616.3	X-linked Kx blood group (McLeod syndrome)	39	1	0	1	0	0	hsa-let-7c-3p	-0.04	-0.04
ADD3	ENST00000277900.8	adducin 3 (gamma)	537	1	0	1	0	0	hsa-let-7c-3p	-0.04	-0.04
PBX1	ENST00000367897.1	pre-B-cell leukemia homeobox 1	18	1	0	1	0	1	hsa-let-7c-3p	-0.04	-0.07
PHF6	ENST00000332070.3	PHD finger protein 6	630	1	0	1	0	2	hsa-let-7c-3p	-0.04	-0.04
ISCU	ENST00000338291.4	iron-sulfur cluster assembly enzyme	182	1	0	1	0	0	hsa-let-7c-3p	-0.04	-0.21
SCD5	ENST00000319540.4	stearoyl-CoA desaturase 5	1181	1	0	1	0	0	hsa-let-7c-3p	-0.04	-0.04
DHODH	ENST00000219240.4	dihydroorotate dehydrogenase (quinone)	152	1	0	1	0	0	hsa-let-7c-3p	-0.04	-0.11
CAMK4	ENST00000282356.4	calcium/calmodulin-dependent protein kinase IV	73	1	0	1	0	4	hsa-let-7c-3p	-0.04	-0.07
TBX3	ENST00000349155.2	T-box 3	71	1	0	1	0	0	hsa-let-7c-3p	-0.04	-0.1
SUV39H2	ENST00000313519.5	suppressor of variegation 3-9 homolog 2 (Drosophila)	54	1	0	1	0	1	hsa-let-7c-3p	-0.04	-0.12
APP	ENST00000346798.3	amyloid beta (A4) precursor protein	4570	2	0	1	1	2	hsa-let-7c-3p	-0.04	-0.06
AC005481.5	ENST00000409610.1	Uncharacterized protein	5	1	0	1	0	0	hsa-let-7c-3p	-0.04	-0.04
SLC16A14	ENST00000295190.4	solute carrier family 16, member 14	34	1	0	1	0	0	hsa-let-7c-3p	-0.04	-0.04
SNAPC2	ENST00000221573.6	small nuclear RNA activating complex, polypeptide 2, 45kDa	257	1	0	1	0	1	hsa-let-7c-3p	-0.04	-0.04
AC005477.1	ENST00000542853.1		5	1	0	1	0	1	hsa-let-7c-3p	-0.04	-0.04
BMPR1A	ENST00000372037.3	bone morphogenetic protein receptor, type IA	125	2	0	1	1	4	hsa-let-7c-3p	-0.04	-0.1
KPNA6	ENST00000373625.3	karyopherin alpha 6 (importin alpha 7)	272	1	0	1	0	0	hsa-let-7c-3p	-0.04	-0.06
SREK1IP1	ENST00000513458.4	SREK1-interacting protein 1	145	2	0	1	1	2	hsa-let-7c-3p	-0.04	-0.25
RCL1	ENST00000381750.4	RNA terminal phosphate cyclase-like 1	203	2	1	1	0	2	hsa-let-7c-3p	-0.04	-0.1
ZNF749	ENST00000334181.4	zinc finger protein 749	69	2	0	1	1	2	hsa-let-7c-3p	-0.04	-0.06
TTC19	ENST00000261647.5	tetratricopeptide repeat domain 19	64	1	0	1	0	1	hsa-let-7c-3p	-0.04	-0.04
ZNF638	ENST00000355812.3	zinc finger protein 638	15	2	1	1	0	0	hsa-let-7c-3p	-0.04	-0.05
SMIM7	ENST00000487416.2	small integral membrane protein 7	1144	1	0	1	0	1	hsa-let-7c-3p	-0.04	-0.18
CATSPER2	ENST00000396879.1	cation channel, sperm associated 2	5	1	0	1	0	1	hsa-let-7c-3p	-0.04	-0.04
ABHD8	ENST00000247706.3	abhydrolase domain containing 8	115	1	0	1	0	0	hsa-let-7c-3p	-0.04	-0.04
KIAA1614	ENST00000367588.4	KIAA1614	5	2	0	1	1	0	hsa-let-7c-3p	-0.04	-0.04
TACC1	ENST00000330691.6	transforming, acidic coiled-coil containing protein 1	186	3	1	1	1	0	hsa-let-7c-3p	-0.04	-0.15
FAM122A	ENST00000394264.3	family with sequence similarity 122A	1277	2	1	1	0	0	hsa-let-7c-3p	-0.04	-0.28
DPPA3	ENST00000345088.2	developmental pluripotency associated 3	11	1	0	1	0	1	hsa-let-7c-3p	-0.04	-0.08
SHCBP1	ENST00000303383.3	SHC SH2-domain binding protein 1	59	2	0	1	1	1	hsa-let-7c-3p	-0.04	-0.05
TAF8	ENST00000372977.3	TAF8 RNA polymerase II, TATA box binding protein (TBP)-associated factor, 43kDa	135	2	0	1	1	0	hsa-let-7c-3p	-0.04	-0.05
SLC25A26	ENST00000354883.6	solute carrier family 25 (S-adenosylmethionine carrier), member 26	1791	1	0	1	0	1	hsa-let-7c-3p	-0.04	-0.25
SAMD8	ENST00000372687.4	sterile alpha motif domain containing 8	100	1	0	1	0	0	hsa-let-7c-3p	-0.04	-0.09
ZNF805	ENST00000535550.1	zinc finger protein 805	58	1	0	1	0	2	hsa-let-7c-3p	-0.04	-0.06
GAS2L1	ENST00000360113.2	growth arrest-specific 2 like 1	230	1	0	1	0	0	hsa-let-7c-3p	-0.04	-0.04
MAFA	ENST00000333480.2	v-maf avian musculoaponeurotic fibrosarcoma oncogene homolog A	7	1	0	1	0	0	hsa-let-7c-3p	-0.04	-0.04
LYPLA1	ENST00000316963.3	lysophospholipase I	57	1	0	1	0	0	hsa-let-7c-3p	-0.04	-0.04
APC	ENST00000457016.1	adenomatous polyposis coli	794	1	0	1	0	1	hsa-let-7c-3p	-0.04	-0.06
SDC2	ENST00000302190.4	syndecan 2	774	1	0	1	0	2	hsa-let-7c-3p	-0.04	-0.21
EPCAM	ENST00000263735.4	epithelial cell adhesion molecule	162	1	0	1	0	0	hsa-let-7c-3p	-0.04	-0.21
ZBTB41	ENST00000367405.4	zinc finger and BTB domain containing 41	33	2*	0	1	0	1	hsa-let-7c-3p	-0.04	-0.04
PHF23	ENST00000320316.3	PHD finger protein 23	1775	1	0	1	0	0	hsa-let-7c-3p	-0.04	-0.07
FMNL3	ENST00000335154.5	formin-like 3	132	1	0	1	0	3	hsa-let-7c-3p	-0.04	-0.04
FRS2	ENST00000550389.1	fibroblast growth factor receptor substrate 2	176	1	0	1	0	1	hsa-let-7c-3p	-0.04	-0.04
ADH6	ENST00000394897.1	alcohol dehydrogenase 6 (class V)	17	1	0	1	0	0	hsa-let-7c-3p	-0.04	-0.06
ANGPTL3	ENST00000371129.3	angiopoietin-like 3	59	1	0	1	0	0	hsa-let-7c-3p	-0.04	-0.07
ZNF26	ENST00000328654.5	zinc finger protein 26	51	1	0	1	0	0	hsa-let-7c-3p	-0.04	-0.14
ELK4	ENST00000357992.4	ELK4, ETS-domain protein (SRF accessory protein 1)	39	1	0	1	0	1	hsa-let-7c-3p	-0.04	-0.07
COBLL1	ENST00000375458.2	cordon-bleu WH2 repeat protein-like 1	70	2	0	1	1	2	hsa-let-7c-3p	-0.04	-0.07
ATL3	ENST00000398868.3	atlastin GTPase 3	734	1	0	1	0	2	hsa-let-7c-3p	-0.04	-0.14
IRS2	ENST00000375856.3	insulin receptor substrate 2	231	1	0	1	0	2	hsa-let-7c-3p	-0.04	-0.04
DNAJB12	ENST00000338820.3	DnaJ (Hsp40) homolog, subfamily B, member 12	1458	1	0	1	0	0	hsa-let-7c-3p	-0.04	-0.12
RAPGEF5	ENST00000401957.2	Rap guanine nucleotide exchange factor (GEF) 5	32	2	0	1	1	0	hsa-let-7c-3p	-0.04	-0.04
CDH1	ENST00000261769.5	cadherin 1, type 1, E-cadherin (epithelial)	128	2	0	1	1	0	hsa-let-7c-3p	-0.04	-0.11
SRGAP1	ENST00000355086.3	SLIT-ROBO Rho GTPase activating protein 1	64	1	0	1	0	3	hsa-let-7c-3p	-0.04	-0.06
SLC39A14	ENST00000381237.1	solute carrier family 39 (zinc transporter), member 14	2413	1	0	1	0	0	hsa-let-7c-3p	-0.04	-0.04
SPAG9	ENST00000262013.7	sperm associated antigen 9	509	2	0	1	1	1	hsa-let-7c-3p	-0.04	-0.07
ZBTB7C	ENST00000535628.2	zinc finger and BTB domain containing 7C	23	1	0	1	0	0	hsa-let-7c-3p	-0.04	-0.04
SMAP2	ENST00000539317.1	small ArfGAP2	1062	1	0	1	0	0	hsa-let-7c-3p	-0.04	-0.04
SOX9	ENST00000245479.2	SRY (sex determining region Y)-box 9	2595	1	0	1	0	0	hsa-let-7c-3p	-0.04	-0.04
TMEM186	ENST00000333050.6	transmembrane protein 186	287	2	1	1	0	1	hsa-let-7c-3p	-0.04	-0.17
GLYATL1	ENST00000300079.5	glycine-N-acyltransferase-like 1	5	1	0	1	0	0	hsa-let-7c-3p	-0.04	-0.04
ELK3	ENST00000228741.3	ELK3, ETS-domain protein (SRF accessory protein 2)	2719	1	0	1	0	1	hsa-let-7c-3p	-0.04	-0.04
CAST	ENST00000395812.2	calpastatin	4674	1	0	1	0	0	hsa-let-7c-3p	-0.04	-0.16
RANBP9	ENST00000011619.3	RAN binding protein 9	885	1	0	1	0	0	hsa-let-7c-3p	-0.04	-0.14
IFNAR1	ENST00000270139.3	interferon (alpha, beta and omega) receptor 1	372	2	0	1	1	0	hsa-let-7c-3p	-0.04	-0.05
EXOC6B	ENST00000272427.6	exocyst complex component 6B	106	1	0	1	0	1	hsa-let-7c-3p	-0.04	-0.04
CCDC85A	ENST00000407595.2	coiled-coil domain containing 85A	46	1	0	1	0	0	hsa-let-7c-3p	-0.04	-0.04
NRXN3	ENST00000281127.7	neurexin 3	14	2	0	1	1	2	hsa-let-7c-3p	-0.04	-0.06
TACC2	ENST00000513429.1	transforming, acidic coiled-coil containing protein 2	225	1	0	1	0	1	hsa-let-7c-3p	-0.04	-0.05
CC2D1B	ENST00000371586.2	coiled-coil and C2 domain containing 1B	42	1	0	1	0	1	hsa-let-7c-3p	-0.04	-0.04
CREB1	ENST00000432329.2	cAMP responsive element binding protein 1	295	4	1	1	2	4	hsa-let-7c-3p	-0.04	-0.15
ZNF281	ENST00000294740.3	zinc finger protein 281	595	1	0	1	0	1	hsa-let-7c-3p	-0.04	-0.04
MPRIP	ENST00000341712.4	myosin phosphatase Rho interacting protein	521	3	1	1	1	0	hsa-let-7c-3p	-0.04	-0.06
NFATC2IP	ENST00000320805.4	nuclear factor of activated T-cells, cytoplasmic, calcineurin-dependent 2 interacting protein	754	1	0	1	0	1	hsa-let-7c-3p	-0.04	-0.04
ZNF652	ENST00000362063.2	zinc finger protein 652	33	1	0	1	0	2	hsa-let-7c-3p	-0.04	-0.06
CFL2	ENST00000341223.3	cofilin 2 (muscle)	902	1	0	1	0	2	hsa-let-7c-3p	-0.04	-0.12
HECW2	ENST00000260983.3	HECT, C2 and WW domain containing E3 ubiquitin protein ligase 2	28	2	0	1	1	0	hsa-let-7c-3p	-0.04	-0.11
PSEN1	ENST00000344094.3	presenilin 1	1340	1	0	1	0	1	hsa-let-7c-3p	-0.04	-0.04
CACNA2D2	ENST00000423994.2	calcium channel, voltage-dependent, alpha 2/delta subunit 2	19	1	0	1	0	0	hsa-let-7c-3p	-0.04	-0.04
RP11-122A3.2	ENST00000517562.2	uncharacterized protein LOC100127983	579	2	0	1	1	0	hsa-let-7c-3p	-0.04	-0.25
TBC1D12	ENST00000225235.4	TBC1 domain family, member 12	172	1	0	1	0	0	hsa-let-7c-3p	-0.04	-0.05
WDR70	ENST00000265107.4	WD repeat domain 70	23	1	0	1	0	3	hsa-let-7c-3p	-0.04	-0.05
PHYHIPL	ENST00000373880.4	phytanoyl-CoA 2-hydroxylase interacting protein-like	26	1	0	1	0	1	hsa-let-7c-3p	-0.04	-0.07
DUSP18	ENST00000403268.1	dual specificity phosphatase 18	491	1	0	1	0	0	hsa-let-7c-3p	-0.04	-0.04
UHRF1BP1L	ENST00000279907.7	UHRF1 binding protein 1-like	369	3	0	1	2	0	hsa-let-7c-3p	-0.04	-0.06
ZFP1	ENST00000464850.1	ZFP1 zinc finger protein	32	1	0	1	0	0	hsa-let-7c-3p	-0.04	-0.07
PCDHA12	ENST00000398631.2	protocadherin alpha 12	86	2	0	1	1	1	hsa-let-7c-3p	-0.04	-0.12
PCDHA7	ENST00000525929.1	protocadherin alpha 7	86	2	0	1	1	1	hsa-let-7c-3p	-0.04	-0.12
PCDHA2	ENST00000526136.1	protocadherin alpha 2	86	2	0	1	1	1	hsa-let-7c-3p	-0.04	-0.12
PCDHA5	ENST00000529859.1	protocadherin alpha 5	86	2	0	1	1	1	hsa-let-7c-3p	-0.04	-0.12
PCDHA4	ENST00000530339.1	protocadherin alpha 4	86	2	0	1	1	1	hsa-let-7c-3p	-0.04	-0.12
EXOSC8	ENST00000389704.3	exosome component 8	22	1	0	1	0	0	hsa-let-7c-3p	-0.04	-0.18
PCDHA10	ENST00000307360.5	protocadherin alpha 10	86	2	0	1	1	1	hsa-let-7c-3p	-0.04	-0.12
SLITRK5	ENST00000325089.6	SLIT and NTRK-like family, member 5	429	2	0	1	1	0	hsa-let-7c-3p	-0.04	-0.04
VAV2	ENST00000406606.3	vav 2 guanine nucleotide exchange factor	477	1	0	1	0	1	hsa-let-7c-3p	-0.03	-0.05
MIER1	ENST00000357692.2	mesoderm induction early response 1, transcriptional regulator	950	1	0	1	0	1	hsa-let-7c-3p	-0.03	-0.04
PCDHA8	ENST00000531613.1	protocadherin alpha 8	86	2	0	1	1	1	hsa-let-7c-3p	-0.03	-0.12
PCDHA6	ENST00000529310.1	protocadherin alpha 6	86	2	0	1	1	1	hsa-let-7c-3p	-0.03	-0.12
PCDHA9	ENST00000532602.1	protocadherin alpha 9	86	2	0	1	1	1	hsa-let-7c-3p	-0.03	-0.12
PCDHA13	ENST00000289272.2	protocadherin alpha 13	86	2	0	1	1	1	hsa-let-7c-3p	-0.03	-0.12
PCDHAC1	ENST00000253807.2	protocadherin alpha subfamily C, 1	86	2	0	1	1	1	hsa-let-7c-3p	-0.03	-0.12
PCDHA1	ENST00000504120.2	protocadherin alpha 1	86	2	0	1	1	1	hsa-let-7c-3p	-0.03	-0.12
PCDHA3	ENST00000522353.2	protocadherin alpha 3	86	2	0	1	1	1	hsa-let-7c-3p	-0.03	-0.12
PCDHA11	ENST00000398640.2	protocadherin alpha 11	86	2	0	1	1	1	hsa-let-7c-3p	-0.03	-0.12
TRMT10A	ENST00000394877.3	tRNA methyltransferase 10 homolog A (S. cerevisiae)	89	1	0	1	0	0	hsa-let-7c-3p	-0.03	-0.09
CLEC4E	ENST00000299663.3	C-type lectin domain family 4, member E	5	1	0	1	0	0	hsa-let-7c-3p	-0.03	-0.03
FAM3C	ENST00000359943.3	family with sequence similarity 3, member C	15	1	0	1	0	1	hsa-let-7c-3p	-0.03	-0.09
CNTNAP3B	ENST00000377564.3	contactin associated protein-like 3B	5	1	0	1	0	1	hsa-let-7c-3p	-0.03	-0.03
KCNG3	ENST00000306078.1	potassium voltage-gated channel, subfamily G, member 3	55	1	0	1	0	0	hsa-let-7c-3p	-0.03	-0.03
BPTF	ENST00000321892.4	bromodomain PHD finger transcription factor	7	2	1	1	0	4	hsa-let-7c-3p	-0.03	-0.06
FAM91A1	ENST00000334705.7	family with sequence similarity 91, member A1	731	1	0	1	0	1	hsa-let-7c-3p	-0.03	-0.03
USP10	ENST00000219473.7	ubiquitin specific peptidase 10	66	1	0	1	0	1	hsa-let-7c-3p	-0.03	-0.12
PHF15	ENST00000402835.1	PHD finger protein 15	387	1	0	1	0	0	hsa-let-7c-3p	-0.03	-0.05
PRRC1	ENST00000296666.8	proline-rich coiled-coil 1	2351	1	0	1	0	0	hsa-let-7c-3p	-0.03	-0.05
STX7	ENST00000367941.2	syntaxin 7	1395	3	0	1	2	2	hsa-let-7c-3p	-0.03	-0.12
TM7SF3	ENST00000343028.4	transmembrane 7 superfamily member 3	35	3	0	1	2	0	hsa-let-7c-3p	-0.03	-0.16
LMX1A	ENST00000342310.3	LIM homeobox transcription factor 1, alpha	5	1	0	1	0	1	hsa-let-7c-3p	-0.03	-0.03
MEIS1	ENST00000488550.1	Meis homeobox 1	533	1	0	1	0	1	hsa-let-7c-3p	-0.03	-0.03
UHMK1	ENST00000538489.1	U2AF homology motif (UHM) kinase 1	48	1	0	1	0	2	hsa-let-7c-3p	-0.03	-0.04
KIAA1841	ENST00000402291.1	KIAA1841	62	1	0	1	0	1	hsa-let-7c-3p	-0.03	-0.04
ERBB2	ENST00000584450.1	v-erb-b2 avian erythroblastic leukemia viral oncogene homolog 2	511	1	0	1	0	0	hsa-let-7c-3p	-0.03	-0.04
CAB39	ENST00000258418.5	calcium binding protein 39	27	1	0	1	0	0	hsa-let-7c-3p	-0.03	-0.05
CPT1A	ENST00000265641.5	carnitine palmitoyltransferase 1A (liver)	869	1	0	1	0	0	hsa-let-7c-3p	-0.03	-0.03
AFF1	ENST00000395146.4	AF4/FMR2 family, member 1	28	1	0	1	0	1	hsa-let-7c-3p	-0.03	-0.08
PSMC2	ENST00000435765.1	proteasome (prosome, macropain) 26S subunit, ATPase, 2	1710	1	0	1	0	1	hsa-let-7c-3p	-0.03	-0.27
PTPLAD2	ENST00000495827.2	protein tyrosine phosphatase-like A domain containing 2	17	2	0	1	1	1	hsa-let-7c-3p	-0.03	-0.12
WWC3	ENST00000380861.4	WWC family member 3	11	1	0	1	0	1	hsa-let-7c-3p	-0.03	-0.03
PCDHAC2	ENST00000289269.5	protocadherin alpha subfamily C, 2	86	2	0	1	1	1	hsa-let-7c-3p	-0.03	-0.12
AGL	ENST00000370161.2	amylo-alpha-1, 6-glucosidase, 4-alpha-glucanotransferase	48	1	0	1	0	1	hsa-let-7c-3p	-0.03	-0.03
RASAL2	ENST00000448150.3	RAS protein activator like 2	950	1	0	1	0	4	hsa-let-7c-3p	-0.03	-0.03
TRAK1	ENST00000341421.3	trafficking protein, kinesin binding 1	362	1	0	1	0	0	hsa-let-7c-3p	-0.03	-0.03
RNASEH1	ENST00000315212.3	ribonuclease H1	212	1	0	1	0	3	hsa-let-7c-3p	-0.03	-0.04
AGA	ENST00000264595.2	aspartylglucosaminidase	601	1	0	1	0	1	hsa-let-7c-3p	-0.03	-0.25
MGAT4A	ENST00000264968.3	mannosyl (alpha-1,3-)-glycoprotein beta-1,4-N-acetylglucosaminyltransferase, isozyme A	223	1	0	1	0	0	hsa-let-7c-3p	-0.03	-0.06
MXRA7	ENST00000355797.3	matrix-remodelling associated 7	421	1	0	1	0	0	hsa-let-7c-3p	-0.03	-0.04
SNRPC	ENST00000244520.5	small nuclear ribonucleoprotein polypeptide C	60	1	0	1	0	0	hsa-let-7c-3p	-0.03	-0.16
ZNF283	ENST00000324461.7	zinc finger protein 283	194	1	0	1	0	2	hsa-let-7c-3p	-0.03	-0.06
TNFRSF9	ENST00000377507.3	tumor necrosis factor receptor superfamily, member 9	16	3	0	1	2	0	hsa-let-7c-3p	-0.03	-0.17
DNM3	ENST00000367731.1	dynamin 3	59	2	0	1	1	2	hsa-let-7c-3p	-0.03	-0.03
DPYSL4	ENST00000338492.4	dihydropyrimidinase-like 4	248	1	0	1	0	0	hsa-let-7c-3p	-0.03	-0.03
GUCY1A2	ENST00000526355.2	guanylate cyclase 1, soluble, alpha 2	24	2	1	1	0	0	hsa-let-7c-3p	-0.03	-0.05
TTC5	ENST00000258821.3	tetratricopeptide repeat domain 5	11	1	0	1	0	0	hsa-let-7c-3p	-0.03	-0.05
ATP6V1B2	ENST00000276390.2	ATPase, H+ transporting, lysosomal 56/58kDa, V1 subunit B2	97	1	0	1	0	0	hsa-let-7c-3p	-0.03	-0.09
PAQR3	ENST00000512733.1	progestin and adipoQ receptor family member III	217	2	0	1	1	3	hsa-let-7c-3p	-0.03	-0.1
PCDH19	ENST00000420881.2	protocadherin 19	7	1	0	1	0	1	hsa-let-7c-3p	-0.03	-0.03
POTEM	ENST00000551509.1	POTE ankyrin domain family, member M	5	2	0	1	1	2	hsa-let-7c-3p	-0.03	-0.03
PRDM10	ENST00000358825.5	PR domain containing 10	68	1	0	1	0	1	hsa-let-7c-3p	-0.03	-0.03
POTEG	ENST00000409832.3	POTE ankyrin domain family, member G	5	2	0	1	1	2	hsa-let-7c-3p	-0.03	-0.03
PDE7A	ENST00000401827.3	phosphodiesterase 7A	84	1	0	1	0	3	hsa-let-7c-3p	-0.03	-0.14
GTPBP10	ENST00000222511.6	GTP-binding protein 10 (putative)	489	1	0	1	0	4	hsa-let-7c-3p	-0.03	-0.43
GOLGA3	ENST00000204726.3	golgin A3	944	1	0	1	0	1	hsa-let-7c-3p	-0.03	-0.03
ACVR2B	ENST00000352511.4	activin A receptor, type IIB	21	2	0	1	1	1	hsa-let-7c-3p	-0.03	-0.07
SNX2	ENST00000379516.2	sorting nexin 2	397	1	0	1	0	1	hsa-let-7c-3p	-0.03	-0.06
TMEM241	ENST00000383233.3	transmembrane protein 241	115	2	0	1	1	0	hsa-let-7c-3p	-0.03	-0.07
ZNRF3	ENST00000544604.2	zinc and ring finger 3	179	1	0	1	0	2	hsa-let-7c-3p	-0.03	-0.04
PDE3B	ENST00000282096.4	phosphodiesterase 3B, cGMP-inhibited	258	4	0	1	3	2	hsa-let-7c-3p	-0.03	-0.1
DLGAP2	ENST00000421627.2	discs, large (Drosophila) homolog-associated protein 2	5	2	0	1	1	1	hsa-let-7c-3p	-0.03	-0.03
NOTCH2NL	ENST00000369340.3	notch 2 N-terminal like	5	1	0	1	0	1	hsa-let-7c-3p	-0.03	-0.03
ZBTB11	ENST00000312938.4	zinc finger and BTB domain containing 11	179	1	0	1	0	1	hsa-let-7c-3p	-0.03	-0.03
CD84	ENST00000534968.1	CD84 molecule	5	2	0	1	1	1	hsa-let-7c-3p	-0.03	-0.03
IL16	ENST00000394660.2	interleukin 16	5	2	0	1	1	1	hsa-let-7c-3p	-0.03	-0.03
NLGN1	ENST00000457714.1	neuroligin 1	36	1	0	1	0	2	hsa-let-7c-3p	-0.03	-0.03
NRK	ENST00000243300.9	Nik related kinase	5	2	0	1	1	0	hsa-let-7c-3p	-0.03	-0.03
KLF13	ENST00000307145.3	Kruppel-like factor 13	5	1	0	1	0	2	hsa-let-7c-3p	-0.03	-0.03
SCN3A	ENST00000360093.3	sodium channel, voltage-gated, type III, alpha subunit	5	1	0	1	0	0	hsa-let-7c-3p	-0.03	-0.03
DST	ENST00000312431.6	dystonin	439	2	0	1	1	0	hsa-let-7c-3p	-0.03	-0.03
LIMA1	ENST00000552491.1	LIM domain and actin binding 1	780	1	0	1	0	0	hsa-let-7c-3p	-0.03	-0.03
PTPRT	ENST00000373187.1	protein tyrosine phosphatase, receptor type, T	5	2	0	1	1	2	hsa-let-7c-3p	-0.03	-0.03
APBA1	ENST00000265381.4	amyloid beta (A4) precursor protein-binding, family A, member 1	12	2	0	1	1	1	hsa-let-7c-3p	-0.03	-0.03
THOC1	ENST00000261600.6	THO complex 1	384	1	0	1	0	0	hsa-let-7c-3p	-0.03	-0.07
TYW3	ENST00000457880.2	tRNA-yW synthesizing protein 3 homolog (S. cerevisiae)	140	2	0	1	1	2	hsa-let-7c-3p	-0.03	-0.12
TBC1D8B	ENST00000357242.5	TBC1 domain family, member 8B (with GRAM domain)	69	1	0	1	0	0	hsa-let-7c-3p	-0.03	-0.03
GTPBP8	ENST00000383677.3	GTP-binding protein 8 (putative)	326	1	0	1	0	1	hsa-let-7c-3p	-0.03	-0.05
EFCAB6	ENST00000356087.4	EF-hand calcium binding domain 6	23	1	0	1	0	0	hsa-let-7c-3p	-0.03	-0.04
DIP2B	ENST00000301180.5	DIP2 disco-interacting protein 2 homolog B (Drosophila)	1613	1	0	1	0	1	hsa-let-7c-3p	-0.03	-0.03
DBN1	ENST00000512501.1	drebrin 1	9937	1	0	1	0	0	hsa-let-7c-3p	-0.03	-0.03
ZNF264	ENST00000263095.6	zinc finger protein 264	412	1	0	1	0	4	hsa-let-7c-3p	-0.03	-0.04
NCAM2	ENST00000400546.1	neural cell adhesion molecule 2	64	2	0	1	1	1	hsa-let-7c-3p	-0.03	-0.03
PDE2A	ENST00000334456.5	phosphodiesterase 2A, cGMP-stimulated	75	1	0	1	0	0	hsa-let-7c-3p	-0.03	-0.03
NOVA1	ENST00000465357.2	neuro-oncological ventral antigen 1	5	1	0	1	0	0	hsa-let-7c-3p	-0.03	-0.03
ZBTB37	ENST00000367701.5	zinc finger and BTB domain containing 37	213	1	0	1	0	2	hsa-let-7c-3p	-0.03	-0.03
ZMIZ2	ENST00000309315.4	zinc finger, MIZ-type containing 2	761	1	0	1	0	1	hsa-let-7c-3p	-0.03	-0.03
ABL2	ENST00000502732.1	c-abl oncogene 2, non-receptor tyrosine kinase	892	2	0	1	1	3	hsa-let-7c-3p	-0.03	-0.03
TOX	ENST00000361421.1	thymocyte selection-associated high mobility group box	139	2	1	1	0	0	hsa-let-7c-3p	-0.03	-0.1
SLC44A2	ENST00000586078.1	solute carrier family 44 (choline transporter), member 2	720	1	0	1	0	0	hsa-let-7c-3p	-0.03	-0.06
ZNF285	ENST00000330997.4	zinc finger protein 285	31	2	0	1	1	1	hsa-let-7c-3p	-0.03	-0.1
SAMD4A	ENST00000392067.3	sterile alpha motif domain containing 4A	449	2	0	1	1	1	hsa-let-7c-3p	-0.03	-0.03
C1RL	ENST00000544702.1	complement component 1, r subcomponent-like	70	1	0	1	0	1	hsa-let-7c-3p	-0.03	-0.08
TIMM8A	ENST00000372902.3	translocase of inner mitochondrial membrane 8 homolog A (yeast)	147	1	0	1	0	1	hsa-let-7c-3p	-0.03	-0.11
CDHR3	ENST00000343407.5	cadherin-related family member 3	9	1	0	1	0	0	hsa-let-7c-3p	-0.03	-0.03
GPRC5B	ENST00000300571.2	G protein-coupled receptor, family C, group 5, member B	84	1	0	1	0	0	hsa-let-7c-3p	-0.03	-0.14
FBXW7	ENST00000281708.4	F-box and WD repeat domain containing 7, E3 ubiquitin protein ligase	12	1	0	1	0	0	hsa-let-7c-3p	-0.03	-0.03
CHD5	ENST00000262450.3	chromodomain helicase DNA binding protein 5	5	1	0	1	0	0	hsa-let-7c-3p	-0.03	-0.03
STARD13	ENST00000336934.5	StAR-related lipid transfer (START) domain containing 13	314	1	0	1	0	1	hsa-let-7c-3p	-0.03	-0.04
INO80B	ENST00000233331.7	INO80 complex subunit B	133	1	0	1	0	0	hsa-let-7c-3p	-0.03	-0.14
FNDC3A	ENST00000492622.2	fibronectin type III domain containing 3A	122	1	0	1	0	2	hsa-let-7c-3p	-0.03	-0.05
ARNT	ENST00000358595.5	aryl hydrocarbon receptor nuclear translocator	574	1	0	1	0	0	hsa-let-7c-3p	-0.03	-0.09
KIAA1524	ENST00000295746.8	KIAA1524	498	1	0	1	0	0	hsa-let-7c-3p	-0.03	-0.11
SCML2	ENST00000398048.3	sex comb on midleg-like 2 (Drosophila)	7	1	0	1	0	1	hsa-let-7c-3p	-0.03	-0.12
KIAA1549	ENST00000440172.1	KIAA1549	508	2	0	1	1	1	hsa-let-7c-3p	-0.03	-0.03
FOXD3	ENST00000371116.2	forkhead box D3	7	1	0	1	0	0	hsa-let-7c-3p	-0.03	-0.03
KCNJ10	ENST00000368089.3	potassium inwardly-rectifying channel, subfamily J, member 10	5	1	0	1	0	3	hsa-let-7c-3p	-0.03	-0.03
CAMTA2	ENST00000358183.4	calmodulin binding transcription activator 2	424	1	0	1	0	1	hsa-let-7c-3p	-0.03	-0.03
NECAP1	ENST00000339754.5	NECAP endocytosis associated 1	13	1	0	1	0	1	hsa-let-7c-3p	-0.03	-0.03
CASP9	ENST00000546424.1	caspase 9, apoptosis-related cysteine peptidase	390	1	0	1	0	1	hsa-let-7c-3p	-0.03	-0.03
MAP3K9	ENST00000554752.2	mitogen-activated protein kinase kinase kinase 9	44	2	0	1	1	0	hsa-let-7c-3p	-0.03	-0.03
WDR91	ENST00000344400.5	WD repeat domain 91	46	2	0	1	1	1	hsa-let-7c-3p	-0.03	-0.1
TRABD2A	ENST00000409133.1	TraB domain containing 2A	94	1	0	1	0	0	hsa-let-7c-3p	-0.03	-0.03
GPC6	ENST00000377047.4	glypican 6	410	1	0	1	0	0	hsa-let-7c-3p	-0.03	-0.03
MOCS2	ENST00000450852.3	molybdenum cofactor synthesis 2	100	1	0	1	0	2	hsa-let-7c-3p	-0.03	-0.12
FAM168B	ENST00000409185.1	family with sequence similarity 168, member B	122	2	0	1	1	0	hsa-let-7c-3p	-0.03	-0.07
PCDH11Y	ENST00000215473.6	protocadherin 11 Y-linked	0	1	0	1	0	3	hsa-let-7c-3p	-0.03	-0.03
ZNF709	ENST00000397732.3	zinc finger protein 709	90	1	0	1	0	0	hsa-let-7c-3p	-0.03	-0.03
PCNX	ENST00000304743.2	pecanex homolog (Drosophila)	458	2	0	1	1	1	hsa-let-7c-3p	-0.03	-0.04
PDE3A	ENST00000359062.3	phosphodiesterase 3A, cGMP-inhibited	1182	2	1	1	0	2	hsa-let-7c-3p	-0.03	-0.08
ASXL2	ENST00000435504.4	additional sex combs like 2 (Drosophila)	139	2	0	1	1	3	hsa-let-7c-3p	-0.03	-0.04
GABRQ	ENST00000370306.2	gamma-aminobutyric acid (GABA) A receptor, theta	14	2	1	1	0	4	hsa-let-7c-3p	-0.03	-0.07
FZD3	ENST00000240093.3	frizzled family receptor 3	192	2	0	1	1	2	hsa-let-7c-3p	-0.03	-0.03
PDK3	ENST00000441463.2	pyruvate dehydrogenase kinase, isozyme 3	659	1	0	1	0	2	hsa-let-7c-3p	-0.03	-0.04
SEZ6	ENST00000317338.12	seizure related 6 homolog (mouse)	5	1	0	1	0	0	hsa-let-7c-3p	-0.03	-0.03
WDR1	ENST00000499869.2	WD repeat domain 1	8818	1	0	1	0	1	hsa-let-7c-3p	-0.03	-0.03
SIRPB1	ENST00000279477.7	signal-regulatory protein beta 1	5	1	0	1	0	0	hsa-let-7c-3p	-0.02	-0.03
SDPR	ENST00000304141.4	serum deprivation response	38	1	0	1	0	1	hsa-let-7c-3p	-0.02	-0.2
BNC2	ENST00000380672.4	basonuclin 2	770	6	2	1	3	4	hsa-let-7c-3p	-0.02	-0.29
FBXO33	ENST00000298097.7	F-box protein 33	306	1	0	1	0	1	hsa-let-7c-3p	-0.02	-0.13
SERINC5	ENST00000512721.1	serine incorporator 5	175	1	0	1	0	0	hsa-let-7c-3p	-0.02	-0.03
ZBTB34	ENST00000319119.4	zinc finger and BTB domain containing 34	726	1	0	1	0	1	hsa-let-7c-3p	-0.02	-0.03
KMT2C	ENST00000262189.6	lysine (K)-specific methyltransferase 2C	417	2	1	1	0	0	hsa-let-7c-3p	-0.02	-0.05
INCENP	ENST00000394818.3	inner centromere protein antigens 135/155kDa	1299	1	0	1	0	1	hsa-let-7c-3p	-0.02	-0.1
CCDC103	ENST00000417826.2	coiled-coil domain containing 103	72	1	0	1	0	0	hsa-let-7c-3p	-0.02	-0.03
MTRF1L	ENST00000367231.5	mitochondrial translational release factor 1-like	7	1	0	1	0	0	hsa-let-7c-3p	-0.02	-0.02
HS6ST1	ENST00000259241.6	heparan sulfate 6-O-sulfotransferase 1	22	1	0	1	0	0	hsa-let-7c-3p	-0.02	-0.02
ATP6V1C1	ENST00000395862.3	ATPase, H+ transporting, lysosomal 42kDa, V1 subunit C1	951	1	0	1	0	2	hsa-let-7c-3p	-0.02	-0.12
CBR1	ENST00000530908.1	carbonyl reductase 1	113	1	0	1	0	1	hsa-let-7c-3p	-0.02	-0.14
ZNF33B	ENST00000359467.3	zinc finger protein 33B	30	2	0	1	1	1	hsa-let-7c-3p	-0.02	-0.15
ESCO2	ENST00000305188.8	establishment of sister chromatid cohesion N-acetyltransferase 2	157	2	0	1	1	0	hsa-let-7c-3p	-0.02	-0.04
CALM1	ENST00000356978.4	calmodulin 1 (phosphorylase kinase, delta)	4046	1	0	1	0	1	hsa-let-7c-3p	-0.02	-0.2
MTMR12	ENST00000280285.5	myotubularin related protein 12	156	1	0	1	0	1	hsa-let-7c-3p	-0.02	-0.04
BET1L	ENST00000325147.9	Bet1 golgi vesicular membrane trafficking protein-like	702	1	0	1	0	1	hsa-let-7c-3p	-0.02	-0.12
STEAP4	ENST00000380079.4	STEAP family member 4	23	1	0	1	0	0	hsa-let-7c-3p	-0.02	-0.11
NARF	ENST00000309794.11	nuclear prelamin A recognition factor	610	1	0	1	0	0	hsa-let-7c-3p	-0.02	-0.03
NAA30	ENST00000556492.1	N(alpha)-acetyltransferase 30, NatC catalytic subunit	418	1	0	1	0	3	hsa-let-7c-3p	-0.02	-0.04
KDM5B	ENST00000367265.3	lysine (K)-specific demethylase 5B	187	1	0	1	0	2	hsa-let-7c-3p	-0.02	-0.04
IRAK1BP1	ENST00000369940.2	interleukin-1 receptor-associated kinase 1 binding protein 1	30	1	0	1	0	1	hsa-let-7c-3p	-0.02	-0.07
ATXN7L1	ENST00000419735.3	ataxin 7-like 1	67	1	0	1	0	1	hsa-let-7c-3p	-0.02	-0.02
FAM53B	ENST00000337318.3	family with sequence similarity 53, member B	27	1	0	1	0	0	hsa-let-7c-3p	-0.02	-0.02
CEP170	ENST00000366542.1	centrosomal protein 170kDa	6	1	0	1	0	1	hsa-let-7c-3p	-0.02	-0.02
MPEG1	ENST00000361050.3	macrophage expressed 1	5	1	0	1	0	0	hsa-let-7c-3p	-0.02	-0.02
GPR88	ENST00000315033.4	G protein-coupled receptor 88	5	1	0	1	0	0	hsa-let-7c-3p	-0.02	-0.02
HDAC4	ENST00000345617.3	histone deacetylase 4	48	1	0	1	0	0	hsa-let-7c-3p	-0.02	-0.03
SLC41A1	ENST00000367137.3	solute carrier family 41 (magnesium transporter), member 1	300	1	0	1	0	1	hsa-let-7c-3p	-0.02	-0.02
UTP23	ENST00000309822.2	UTP23, small subunit (SSU) processome component, homolog (yeast)	54	1	0	1	0	0	hsa-let-7c-3p	-0.02	-0.14
SOCS4	ENST00000395472.2	suppressor of cytokine signaling 4	336	1	0	1	0	1	hsa-let-7c-3p	-0.02	-0.03
MAP2K6	ENST00000590474.1	mitogen-activated protein kinase kinase 6	235	3	0	1	2	3	hsa-let-7c-3p	-0.02	-0.33
LPL	ENST00000311322.8	lipoprotein lipase	7658	1	0	1	0	0	hsa-let-7c-3p	-0.02	-0.03
KIAA1598	ENST00000260777.10	KIAA1598	94	1	0	1	0	2	hsa-let-7c-3p	-0.02	-0.16
CHRM3	ENST00000255380.4	cholinergic receptor, muscarinic 3	47	2	0	1	1	1	hsa-let-7c-3p	-0.02	-0.04
TTC3	ENST00000399017.2	tetratricopeptide repeat domain 3	62	1	0	1	0	0	hsa-let-7c-3p	-0.02	-0.04
WWTR1	ENST00000465804.1	WW domain containing transcription regulator 1	828	1	0	1	0	1	hsa-let-7c-3p	-0.02	-0.07
TRIP11	ENST00000267622.4	thyroid hormone receptor interactor 11	13	1	0	1	0	0	hsa-let-7c-3p	-0.02	-0.02
KIAA1467	ENST00000197268.8	KIAA1467	509	1	0	1	0	0	hsa-let-7c-3p	-0.02	-0.02
SLC26A2	ENST00000286298.4	solute carrier family 26 (anion exchanger), member 2	748	1	0	1	0	2	hsa-let-7c-3p	-0.02	-0.02
NEUROD4	ENST00000242994.3	neuronal differentiation 4	5	1	0	1	0	0	hsa-let-7c-3p	-0.02	-0.02
ATP2B1	ENST00000261173.2	ATPase, Ca++ transporting, plasma membrane 1	699	1	0	1	0	0	hsa-let-7c-3p	-0.02	-0.06
FAM13B	ENST00000033079.3	family with sequence similarity 13, member B	220	1	0	1	0	1	hsa-let-7c-3p	-0.02	-0.04
MPP5	ENST00000261681.4	membrane protein, palmitoylated 5 (MAGUK p55 subfamily member 5)	354	1	0	1	0	3	hsa-let-7c-3p	-0.02	-0.06
XRCC5	ENST00000392133.3	X-ray repair complementing defective repair in Chinese hamster cells 5 (double-strand-break rejoining)	14802	2	0	1	1	2	hsa-let-7c-3p	-0.02	-0.19
CNTN4	ENST00000427331.1	contactin 4	191	1	0	1	0	2	hsa-let-7c-3p	-0.02	-0.02
LRCH1	ENST00000311191.6	leucine-rich repeats and calponin homology (CH) domain containing 1	381	2	1	1	0	0	hsa-let-7c-3p	-0.02	-0.28
SIX4	ENST00000216513.4	SIX homeobox 4	94	1	0	1	0	0	hsa-let-7c-3p	-0.02	-0.03
KMT2D	ENST00000301067.7	lysine (K)-specific methyltransferase 2D	78	1	0	1	0	2	hsa-let-7c-3p	-0.02	-0.02
FCF1	ENST00000341162.4	FCF1 rRNA-processing protein	119	1	0	1	0	0	hsa-let-7c-3p	-0.02	-0.02
KANK1	ENST00000382303.1	KN motif and ankyrin repeat domains 1	6	1	0	1	0	0	hsa-let-7c-3p	-0.02	-0.02
HDHD2	ENST00000300605.6	haloacid dehalogenase-like hydrolase domain containing 2	501	1	0	1	0	1	hsa-let-7c-3p	-0.02	-0.18
SOCS5	ENST00000306503.5	suppressor of cytokine signaling 5	72	2	0	1	1	2	hsa-let-7c-3p	-0.02	-0.06
LGR5	ENST00000266674.5	leucine-rich repeat containing G protein-coupled receptor 5	137	1	0	1	0	0	hsa-let-7c-3p	-0.02	-0.02
GATAD2B	ENST00000368655.4	GATA zinc finger domain containing 2B	48	2	0	1	1	1	hsa-let-7c-3p	-0.02	-0.04
SYT10	ENST00000228567.3	synaptotagmin X	5	1	0	1	0	0	hsa-let-7c-3p	-0.02	-0.02
RIF1	ENST00000243326.5	RAP1 interacting factor homolog (yeast)	213	2	1	1	0	2	hsa-let-7c-3p	-0.02	-0.06
CNKSR3	ENST00000607772.1	CNKSR family member 3	567	1	0	1	0	5	hsa-let-7c-3p	-0.02	-0.05
FBXL18	ENST00000382368.3	F-box and leucine-rich repeat protein 18	92	1	0	1	0	2	hsa-let-7c-3p	-0.02	-0.02
CERS6	ENST00000305747.6	ceramide synthase 6	1932	1	0	1	0	1	hsa-let-7c-3p	-0.02	-0.03
SMIM14	ENST00000295958.5	small integral membrane protein 14	601	1	0	1	0	1	hsa-let-7c-3p	-0.02	-0.07
ZNF292	ENST00000369577.3	zinc finger protein 292	230	1	0	1	0	2	hsa-let-7c-3p	-0.02	-0.03
ACTR3	ENST00000263238.2	ARP3 actin-related protein 3 homolog (yeast)	816	2	1	1	0	0	hsa-let-7c-3p	-0.02	-0.05
NYAP1	ENST00000300179.2	neuronal tyrosine-phosphorylated phosphoinositide-3-kinase adaptor 1	5	1	0	1	0	0	hsa-let-7c-3p	-0.02	-0.02
SCRT1	ENST00000332135.4	scratch homolog 1, zinc finger protein (Drosophila)	5	1	0	1	0	0	hsa-let-7c-3p	-0.02	-0.02
NKX3-1	ENST00000380871.4	NK3 homeobox 1	240	1	0	1	0	0	hsa-let-7c-3p	-0.02	-0.02
XKR7	ENST00000562532.2	XK, Kell blood group complex subunit-related family, member 7	5	1	0	1	0	0	hsa-let-7c-3p	-0.02	-0.02
CRB3	ENST00000598494.1	crumbs homolog 3 (Drosophila)	5	1	0	1	0	0	hsa-let-7c-3p	-0.02	-0.02
CITED4	ENST00000372638.2	Cbp/p300-interacting transactivator, with Glu/Asp-rich carboxy-terminal domain, 4	18	1	0	1	0	0	hsa-let-7c-3p	-0.02	-0.02
KCNC3	ENST00000376959.2	potassium voltage-gated channel, Shaw-related subfamily, member 3	5	1	0	1	0	0	hsa-let-7c-3p	-0.02	-0.02
CTAGE1	ENST00000391403.2	cutaneous T-cell lymphoma-associated antigen 1	5	1	0	1	0	0	hsa-let-7c-3p	-0.02	-0.02
PDIK1L	ENST00000374271.4	PDLIM1 interacting kinase 1 like	5	1	0	1	0	0	hsa-let-7c-3p	-0.02	-0.02
SASH1	ENST00000367467.3	SAM and SH3 domain containing 1	79	1	0	1	0	0	hsa-let-7c-3p	-0.02	-0.02
PREX2	ENST00000288368.4	phosphatidylinositol-3,4,5-trisphosphate-dependent Rac exchange factor 2	11	1	0	1	0	0	hsa-let-7c-3p	-0.02	-0.02
CLASP1	ENST00000409078.3	cytoplasmic linker associated protein 1	210	1	0	1	0	1	hsa-let-7c-3p	-0.02	-0.02
SULT2A1	ENST00000222002.3	sulfotransferase family, cytosolic, 2A, dehydroepiandrosterone (DHEA)-preferring, member 1	35	1	0	1	0	0	hsa-let-7c-3p	-0.02	-0.02
DDI1	ENST00000302259.3	DNA-damage inducible 1 homolog 1 (S. cerevisiae)	5	1	0	1	0	0	hsa-let-7c-3p	-0.02	-0.02
MID1	ENST00000453318.2	midline 1 (Opitz/BBB syndrome)	677	1	0	1	0	0	hsa-let-7c-3p	-0.02	-0.02
TPCN1	ENST00000335509.6	two pore segment channel 1	401	1	0	1	0	1	hsa-let-7c-3p	-0.02	-0.02
TNIP1	ENST00000520931.1	TNFAIP3 interacting protein 1	334	1	0	1	0	0	hsa-let-7c-3p	-0.02	-0.02
TECPR1	ENST00000447648.2	tectonin beta-propeller repeat containing 1	493	1	0	1	0	1	hsa-let-7c-3p	-0.02	-0.02
USP26	ENST00000370832.1	ubiquitin specific peptidase 26	5	1	0	1	0	0	hsa-let-7c-3p	-0.02	-0.02
PDE1B	ENST00000243052.3	phosphodiesterase 1B, calmodulin-dependent	6	1	0	1	0	0	hsa-let-7c-3p	-0.02	-0.02
RGPD6	ENST00000329516.3	RANBP2-like and GRIP domain containing 6	5	1	0	1	0	0	hsa-let-7c-3p	-0.02	-0.02
COL14A1	ENST00000297848.3	collagen, type XIV, alpha 1	117	1	0	1	0	0	hsa-let-7c-3p	-0.02	-0.02
SLC6A12	ENST00000359674.4	solute carrier family 6 (neurotransmitter transporter), member 12	13	1	0	1	0	0	hsa-let-7c-3p	-0.02	-0.02
TMEM30B	ENST00000555868.1	transmembrane protein 30B	10	1	0	1	0	0	hsa-let-7c-3p	-0.02	-0.02
SRL	ENST00000399609.3	sarcalumenin	5	1	0	1	0	0	hsa-let-7c-3p	-0.02	-0.02
SECISBP2L	ENST00000559471.1	SECIS binding protein 2-like	161	1	0	1	0	0	hsa-let-7c-3p	-0.02	-0.02
FAIM2	ENST00000320634.3	Fas apoptotic inhibitory molecule 2	5	1	0	1	0	0	hsa-let-7c-3p	-0.02	-0.02
IPO8	ENST00000256079.4	importin 8	228	1	0	1	0	0	hsa-let-7c-3p	-0.02	-0.02
RASEF	ENST00000376447.3	RAS and EF-hand domain containing	298	1	0	1	0	0	hsa-let-7c-3p	-0.02	-0.02
KIF26B	ENST00000366518.4	kinesin family member 26B	25	1	0	1	0	4	hsa-let-7c-3p	-0.02	-0.02
GIMAP8	ENST00000307271.3	GTPase, IMAP family member 8	5	1	0	1	0	1	hsa-let-7c-3p	-0.02	-0.02
CBL	ENST00000264033.4	Cbl proto-oncogene, E3 ubiquitin protein ligase	309	1	0	1	0	0	hsa-let-7c-3p	-0.02	-0.02
ZNF99	ENST00000596209.1	zinc finger protein 99	0	1	0	1	0	1	hsa-let-7c-3p	-0.02	-0.02
ZNF865	ENST00000568956.1	zinc finger protein 865	75	1	0	1	0	0	hsa-let-7c-3p	-0.02	-0.02
TNS1	ENST00000171887.4	tensin 1	591	1	0	1	0	1	hsa-let-7c-3p	-0.02	-0.02
GPCPD1	ENST00000379019.4	glycerophosphocholine phosphodiesterase GDE1 homolog (S. cerevisiae)	155	1	0	1	0	0	hsa-let-7c-3p	-0.02	-0.02
SMYD1	ENST00000419482.2	SET and MYND domain containing 1	5	1	0	1	0	0	hsa-let-7c-3p	-0.02	-0.02
SPN	ENST00000360121.3	sialophorin	5	1	0	1	0	0	hsa-let-7c-3p	-0.02	-0.02
ITGB8	ENST00000222573.4	integrin, beta 8	17	1	0	1	0	0	hsa-let-7c-3p	-0.02	-0.02
FRRS1L	ENST00000561981.2	ferric-chelate reductase 1-like	11	1	0	1	0	0	hsa-let-7c-3p	-0.02	-0.02
TMEM25	ENST00000411589.2	transmembrane protein 25	767	1	0	1	0	0	hsa-let-7c-3p	-0.02	-0.02
IL24	ENST00000367093.3	interleukin 24	10	1	0	1	0	0	hsa-let-7c-3p	-0.02	-0.04
ANKRD13B	ENST00000394859.3	ankyrin repeat domain 13B	72	1	0	1	0	0	hsa-let-7c-3p	-0.02	-0.02
MMP24	ENST00000246186.6	matrix metallopeptidase 24 (membrane-inserted)	201	1	0	1	0	0	hsa-let-7c-3p	-0.02	-0.02
CD97	ENST00000357355.3	CD97 molecule	1041	1	0	1	0	0	hsa-let-7c-3p	-0.02	-0.02
SLC24A3	ENST00000328041.6	solute carrier family 24 (sodium/potassium/calcium exchanger), member 3	63	1	0	1	0	0	hsa-let-7c-3p	-0.02	-0.02
KIRREL	ENST00000368172.1	kin of IRRE like (Drosophila)	493	1	0	1	0	0	hsa-let-7c-3p	-0.02	-0.02
RAG1	ENST00000299440.5	recombination activating gene 1	5	1	0	1	0	0	hsa-let-7c-3p	-0.02	-0.02
GRIK4	ENST00000527524.2	glutamate receptor, ionotropic, kainate 4	5	1	0	1	0	0	hsa-let-7c-3p	-0.02	-0.02
CCM2L	ENST00000262659.8	cerebral cavernous malformation 2-like	7	1	0	1	0	0	hsa-let-7c-3p	-0.02	-0.02
GLG1	ENST00000422840.2	golgi glycoprotein 1	2175	1	0	1	0	4	hsa-let-7c-3p	-0.02	-0.02
GAS7	ENST00000437099.2	growth arrest-specific 7	186	1	0	1	0	1	hsa-let-7c-3p	-0.02	-0.02
ITFG3	ENST00000600536.1	Protein ITFG3; Uncharacterized protein; cDNA FLJ60496	5	1	0	1	0	0	hsa-let-7c-3p	-0.02	-0.02
PSD	ENST00000020673.5	pleckstrin and Sec7 domain containing	5	1	0	1	0	0	hsa-let-7c-3p	-0.02	-0.02
NEK9	ENST00000238616.5	NIMA-related kinase 9	733	1	0	1	0	0	hsa-let-7c-3p	-0.02	-0.02
KIAA0087	ENST00000242109.3	KIAA0087	5	1	0	1	0	0	hsa-let-7c-3p	-0.02	-0.02
GRIN1	ENST00000371561.3	glutamate receptor, ionotropic, N-methyl D-aspartate 1	9	1	0	1	0	0	hsa-let-7c-3p	-0.02	-0.02
RNF145	ENST00000274542.2	ring finger protein 145	12145	1	0	1	0	0	hsa-let-7c-3p	-0.02	-0.02
CCDC113	ENST00000443128.2	coiled-coil domain containing 113	29	1	0	1	0	1	hsa-let-7c-3p	-0.02	-0.02
PTK2B	ENST00000397501.1	protein tyrosine kinase 2 beta	163	1	0	1	0	0	hsa-let-7c-3p	-0.02	-0.02
HTRA3	ENST00000307358.2	HtrA serine peptidase 3	5161	1	0	1	0	0	hsa-let-7c-3p	-0.02	-0.02
TECPR2	ENST00000359520.7	tectonin beta-propeller repeat containing 2	109	1	0	1	0	0	hsa-let-7c-3p	-0.02	-0.02
SHISA7	ENST00000376325.4	shisa family member 7	5	1	0	1	0	0	hsa-let-7c-3p	-0.02	-0.02
KIF21B	ENST00000332129.2	kinesin family member 21B	12	1	0	1	0	1	hsa-let-7c-3p	-0.02	-0.02
ABCB8	ENST00000356058.4	ATP-binding cassette, sub-family B (MDR/TAP), member 8	199	1	0	1	0	1	hsa-let-7c-3p	-0.02	-0.02
KCTD21	ENST00000340067.3	potassium channel tetramerization domain containing 21	90	1	0	1	0	0	hsa-let-7c-3p	-0.02	-0.02
HMCN1	ENST00000367492.2	hemicentin 1	7	1	0	1	0	1	hsa-let-7c-3p	-0.02	-0.02
LPIN2	ENST00000261596.4	lipin 2	376	1	0	1	0	0	hsa-let-7c-3p	-0.02	-0.02
ZNF41	ENST00000313116.7	zinc finger protein 41	86	1	0	1	0	1	hsa-let-7c-3p	-0.02	-0.02
CHD2	ENST00000394196.4	chromodomain helicase DNA binding protein 2	1237	1	0	1	0	0	hsa-let-7c-3p	-0.02	-0.02
EGR1	ENST00000239938.4	early growth response 1	1956	1	0	1	0	0	hsa-let-7c-3p	-0.02	-0.02
PYGB	ENST00000216962.4	phosphorylase, glycogen; brain	1761	1	0	1	0	0	hsa-let-7c-3p	-0.02	-0.02
TNFRSF8	ENST00000263932.2	tumor necrosis factor receptor superfamily, member 8	5	1	0	1	0	0	hsa-let-7c-3p	-0.02	-0.02
SGSM2	ENST00000426855.2	small G protein signaling modulator 2	381	1	0	1	0	1	hsa-let-7c-3p	-0.02	-0.02
AP5M1	ENST00000261558.3	adaptor-related protein complex 5, mu 1 subunit	198	3	0	1	2	1	hsa-let-7c-3p	-0.02	-0.09
CPEB4	ENST00000265085.5	cytoplasmic polyadenylation element binding protein 4	472	1	0	1	0	0	hsa-let-7c-3p	-0.02	-0.02
POLR2A	ENST00000322644.6	polymerase (RNA) II (DNA directed) polypeptide A, 220kDa	7006	1	0	1	0	0	hsa-let-7c-3p	-0.02	-0.02
SHANK2	ENST00000449833.2	SH3 and multiple ankyrin repeat domains 2	26	1	0	1	0	0	hsa-let-7c-3p	-0.02	-0.02
GON4L	ENST00000437809.1	gon-4-like (C. elegans)	5	1	0	1	0	0	hsa-let-7c-3p	-0.02	-0.02
FCRL5	ENST00000361835.3	Fc receptor-like 5	5	1	0	1	0	0	hsa-let-7c-3p	-0.02	-0.02
LAMTOR1	ENST00000538404.1	late endosomal/lysosomal adaptor, MAPK and MTOR activator 1	1317	1	0	1	0	0	hsa-let-7c-3p	-0.02	-0.02
TSPYL5	ENST00000322128.3	TSPY-like 5	20	1	0	1	0	0	hsa-let-7c-3p	-0.02	-0.02
ITIH5	ENST00000446830.2	inter-alpha-trypsin inhibitor heavy chain family, member 5	4	1	0	1	0	1	hsa-let-7c-3p	-0.02	-0.03
REL	ENST00000295025.8	v-rel avian reticuloendotheliosis viral oncogene homolog	116	1	0	1	0	3	hsa-let-7c-3p	-0.02	-0.02
NFASC	ENST00000401399.1	neurofascin	10	1	0	1	0	0	hsa-let-7c-3p	-0.02	-0.02
GATA4	ENST00000335135.4	GATA binding protein 4	5	1	0	1	0	0	hsa-let-7c-3p	-0.02	-0.02
KCNE1	ENST00000399289.3	potassium voltage-gated channel, Isk-related family, member 1	5	1	0	1	0	0	hsa-let-7c-3p	-0.02	-0.02
RP11-247C2.2	ENST00000563727.1	HCG2004779; Uncharacterized protein	5	1	0	1	0	0	hsa-let-7c-3p	-0.02	-0.02
ZNF589	ENST00000427617.2	zinc finger protein 589	20	1	0	1	0	0	hsa-let-7c-3p	-0.02	-0.02
EVC	ENST00000382674.2	Ellis van Creveld syndrome	165	1	0	1	0	0	hsa-let-7c-3p	-0.02	-0.02
KLHL20	ENST00000209884.4	kelch-like family member 20	324	1	0	1	0	0	hsa-let-7c-3p	-0.02	-0.02
BTBD11	ENST00000280758.5	BTB (POZ) domain containing 11	9	1	0	1	0	1	hsa-let-7c-3p	-0.02	-0.02
C1orf116	ENST00000359470.5	chromosome 1 open reading frame 116	17	1	0	1	0	0	hsa-let-7c-3p	-0.02	-0.02
SLC13A5	ENST00000433363.2	solute carrier family 13 (sodium-dependent citrate transporter), member 5	4848	1	0	1	0	0	hsa-let-7c-3p	-0.02	-0.02
BCAS1	ENST00000371440.3	breast carcinoma amplified sequence 1	0	1	0	1	0	0	hsa-let-7c-3p	-0.02	-0.02
APOC4	ENST00000419266.2	apolipoprotein C-IV	2245	1	0	1	0	0	hsa-let-7c-3p	-0.02	-0.02
FOXJ1	ENST00000322957.6	forkhead box J1	5	1	0	1	0	0	hsa-let-7c-3p	-0.02	-0.02
CNTN2	ENST00000331830.4	contactin 2 (axonal)	5	1	0	1	0	1	hsa-let-7c-3p	-0.02	-0.02
CASZ1	ENST00000377022.3	castor zinc finger 1	5	1	0	1	0	0	hsa-let-7c-3p	-0.02	-0.02
CELSR2	ENST00000271332.3	cadherin, EGF LAG seven-pass G-type receptor 2	2475	1	0	1	0	0	hsa-let-7c-3p	-0.02	-0.02
RAB11FIP3	ENST00000262305.4	RAB11 family interacting protein 3 (class II)	71	1	0	1	0	0	hsa-let-7c-3p	-0.02	-0.02
ATRN	ENST00000262919.5	attractin	39	1	0	1	0	1	hsa-let-7c-3p	-0.02	-0.02
GPR110	ENST00000371253.2	G protein-coupled receptor 110	5	1	0	1	0	0	hsa-let-7c-3p	-0.02	-0.02
KCNN1	ENST00000222249.9	potassium intermediate/small conductance calcium-activated channel, subfamily N, member 1	11	1	0	1	0	0	hsa-let-7c-3p	-0.02	-0.02
FAM230A	ENST00000434783.3	family with sequence similarity 230, member A	5	1	0	1	0	3	hsa-let-7c-3p	-0.02	-0.02
TBC1D2B	ENST00000409931.3	TBC1 domain family, member 2B	5	1	0	1	0	2	hsa-let-7c-3p	-0.02	-0.02
FAM65C	ENST00000327979.2	family with sequence similarity 65, member C	17	1	0	1	0	0	hsa-let-7c-3p	-0.02	-0.02
UBE2O	ENST00000319380.7	ubiquitin-conjugating enzyme E2O	239	1	0	1	0	0	hsa-let-7c-3p	-0.02	-0.02
EGR4	ENST00000545030.1	early growth response 4	5	1	0	1	0	0	hsa-let-7c-3p	-0.02	-0.02
LDB2	ENST00000502640.1	LIM domain binding 2	23	1	0	1	0	0	hsa-let-7c-3p	-0.02	-0.02
C5orf64	ENST00000505642.1	chromosome 5 open reading frame 64	5	1	0	1	0	0	hsa-let-7c-3p	-0.02	-0.02
SRC	ENST00000373578.2	v-src avian sarcoma (Schmidt-Ruppin A-2) viral oncogene homolog	170	1	0	1	0	0	hsa-let-7c-3p	-0.02	-0.02
CGNL1	ENST00000281282.5	cingulin-like 1	25	1	0	1	0	0	hsa-let-7c-3p	-0.02	-0.02
CIITA	ENST00000324288.8	class II, major histocompatibility complex, transactivator	5	1	0	1	0	1	hsa-let-7c-3p	-0.02	-0.02
EDA	ENST00000374553.2	ectodysplasin A	9	1	0	1	0	0	hsa-let-7c-3p	-0.02	-0.02
RGPD5	ENST00000016946.3	RANBP2-like and GRIP domain containing 5	5	1	0	1	0	0	hsa-let-7c-3p	-0.02	-0.02
SLC35E2B	ENST00000378662.1	solute carrier family 35, member E2B	5	1	0	1	0	0	hsa-let-7c-3p	-0.02	-0.02
GALNT4	ENST00000529983.2	UDP-N-acetyl-alpha-D-galactosamine:polypeptide N-acetylgalactosaminyltransferase 4 (GalNAc-T4)	275	1	0	1	0	0	hsa-let-7c-3p	-0.02	-0.02
GRIA2	ENST00000296526.7	glutamate receptor, ionotropic, AMPA 2	5	1	0	1	0	0	hsa-let-7c-3p	-0.02	-0.02
ULK1	ENST00000321867.4	unc-51 like autophagy activating kinase 1	3083	1	0	1	0	0	hsa-let-7c-3p	-0.02	-0.02
USH2A	ENST00000307340.3	Usher syndrome 2A (autosomal recessive, mild)	5	1	0	1	0	1	hsa-let-7c-3p	-0.02	-0.02
PDE4B	ENST00000371045.5	phosphodiesterase 4B, cAMP-specific	127	1	0	1	0	0	hsa-let-7c-3p	-0.02	-0.02
POTEI	ENST00000451531.2	POTE ankyrin domain family, member I	5	1	0	1	0	0	hsa-let-7c-3p	-0.02	-0.02
NRCAM	ENST00000379028.3	neuronal cell adhesion molecule	152	1	0	1	0	0	hsa-let-7c-3p	-0.02	-0.02
CHRNB2	ENST00000368476.3	cholinergic receptor, nicotinic, beta 2 (neuronal)	16	1	0	1	0	0	hsa-let-7c-3p	-0.02	-0.02
CPA4	ENST00000445470.2	carboxypeptidase A4	1319	1	0	1	0	0	hsa-let-7c-3p	-0.02	-0.02
SCN4A	ENST00000578147.1	sodium channel, voltage-gated, type IV, alpha subunit	5	1	0	1	0	1	hsa-let-7c-3p	-0.02	-0.02
ZNF81	ENST00000338637.7	zinc finger protein 81	10	1	0	1	0	0	hsa-let-7c-3p	-0.02	-0.02
AL590483.1	ENST00000598000.1	Uncharacterized protein; cDNA FLJ42623 fis, clone BRACE3015894	5	1	0	1	0	0	hsa-let-7c-3p	-0.02	-0.02
CNTNAP1	ENST00000264638.4	contactin associated protein 1	821	1	0	1	0	0	hsa-let-7c-3p	-0.02	-0.02
JUND	ENST00000252818.3	jun D proto-oncogene	13688	1	0	1	0	0	hsa-let-7c-3p	-0.02	-0.02
[truncated: 2,476 more rows]

## Sheet: miR-6510 target genes
Target gene	Representative transcript	Gene name	3P-seq tags + 5	Total sites	8mer sites	7mer-m8 sites	7mer-A1 sites	6mer sites	Representative miRNA	Predicted occupancy (low miRNA)	Cumulative weighted context++ score	Total context++ score
ZNF213	ENST00000396878.3	zinc finger protein 213	48	7	0	7	0	1	hsa-miR-6510-5p		-0.85	-0.85
IQSEC3	ENST00000538872.1	IQ motif and Sec7 domain 3	5	7	0	7	0	3	hsa-miR-6510-5p		-0.31	-0.31
QSOX1	ENST00000367602.3	quiescin Q6 sulfhydryl oxidase 1	9246	8	1	6	1	2	hsa-miR-6510-5p		-0.2	-0.57
GMPPB	ENST00000480687.1	GDP-mannose pyrophosphorylase B	425	8	0	6	2	3	hsa-miR-6510-5p		-0.18	-1.1
KCNK3	ENST00000302909.3	potassium channel, subfamily K, member 3	19	8	1	5	2	3	hsa-miR-6510-5p		-0.9	-1.38
KSR2	ENST00000425217.1	kinase suppressor of ras 2	22	5	0	5	0	4	hsa-miR-6510-5p		-0.73	-0.73
PHYHIP	ENST00000321613.3	phytanoyl-CoA 2-hydroxylase interacting protein	14	5	0	5	0	0	hsa-miR-6510-5p		-0.53	-0.53
CDHR1	ENST00000372117.3	cadherin-related family member 1	13	7	0	5	2	0	hsa-miR-6510-5p		-0.34	-0.64
WNT9A	ENST00000272164.5	wingless-type MMTV integration site family, member 9A	73	5	0	5	0	0	hsa-miR-6510-5p		-0.32	-0.32
PACS1	ENST00000320580.4	phosphofurin acidic cluster sorting protein 1	87	5	0	5	0	2	hsa-miR-6510-5p		-0.31	-0.53
TRMT61A	ENST00000389749.4	tRNA methyltransferase 61 homolog A (S. cerevisiae)	296	5	0	5	0	0	hsa-miR-6510-5p		-0.18	-0.53
P2RY2	ENST00000311131.2	purinergic receptor P2Y, G-protein coupled, 2	66	5	0	5	0	4	hsa-miR-6510-5p		-0.13	-0.5
MRPL12	ENST00000333676.3	mitochondrial ribosomal protein L12	2476	5	0	5	0	3	hsa-miR-6510-5p		-0.01	-0.76
NFAM1	ENST00000329021.5	NFAT activating protein with ITAM motif 1	7	5	1	4	0	5	hsa-miR-6510-5p		-1.14	-1.26
ARHGDIG	ENST00000219409.3	Rho GDP dissociation inhibitor (GDI) gamma	6	4	0	4	0	0	hsa-miR-6510-5p		-0.9	-0.9
ALX4	ENST00000329255.3	ALX homeobox 4	52	5	1	4	0	1	hsa-miR-6510-5p		-0.71	-0.71
P2RX6	ENST00000402329.3	purinergic receptor P2X, ligand-gated ion channel, 6	10	5	0	4	1	3	hsa-miR-6510-5p		-0.7	-0.7
REEP2	ENST00000254901.5	receptor accessory protein 2	606	4	0	4	0	1	hsa-miR-6510-5p		-0.67	-0.69
SYNGR1	ENST00000328933.5	synaptogyrin 1	101	5	0	4	1	2	hsa-miR-6510-5p		-0.56	-0.56
AMIGO3	ENST00000320431.7	adhesion molecule with Ig-like domain 3	24	4	0	4	0	1	hsa-miR-6510-5p		-0.51	-0.51
NUDCD3	ENST00000355451.7	NudC domain containing 3	659	5	0	4	1	6	hsa-miR-6510-5p		-0.48	-1.2
STK40	ENST00000359297.2	serine/threonine kinase 40	214	4	0	4	0	3	hsa-miR-6510-5p		-0.47	-0.49
KAZALD1	ENST00000370200.5	Kazal-type serine peptidase inhibitor domain 1	186	4	0	4	0	2	hsa-miR-6510-5p		-0.41	-0.6
PYGO2	ENST00000368457.2	pygopus homolog 2 (Drosophila)	35	4	0	4	0	0	hsa-miR-6510-5p		-0.39	-0.61
AC079612.1	ENST00000358775.1	Uncharacterized protein; cDNA FLJ45964 fis, clone PLACE7014396	5	5*	0	4	0	3	hsa-miR-6510-5p		-0.36	-0.36
BSN	ENST00000296452.4	bassoon presynaptic cytomatrix protein	31	4	0	4	0	0	hsa-miR-6510-5p		-0.3	-0.3
FEM1A	ENST00000269856.3	fem-1 homolog a (C. elegans)	57	5	1	4	0	3	hsa-miR-6510-5p		-0.28	-0.37
WTIP	ENST00000590071.2	Wilms tumor 1 interacting protein	1303	5	0	4	1	4	hsa-miR-6510-5p		-0.27	-0.91
TXNRD3NB	ENST00000383572.2	thioredoxin reductase 3 neighbor	10	4	0	4	0	4	hsa-miR-6510-5p		-0.25	-0.54
PHF21A	ENST00000257821.4	PHD finger protein 21A	301	4	0	4	0	2	hsa-miR-6510-5p		-0.23	-0.49
CACNG8	ENST00000270458.2	calcium channel, voltage-dependent, gamma subunit 8	5	4	0	4	0	1	hsa-miR-6510-5p		-0.2	-0.2
LMX1B	ENST00000355497.5	LIM homeobox transcription factor 1, beta	8	4	0	4	0	2	hsa-miR-6510-5p		-0.2	-0.2
THRA	ENST00000450525.2	thyroid hormone receptor, alpha	547	4	0	4	0	1	hsa-miR-6510-5p		-0.19	-0.19
ZBTB16	ENST00000335953.4	zinc finger and BTB domain containing 16	73	4	0	4	0	4	hsa-miR-6510-5p		-0.19	-0.2
C12orf49	ENST00000261318.3	chromosome 12 open reading frame 49	673	4	0	4	0	0	hsa-miR-6510-5p		-0.18	-0.51
HGFAC	ENST00000382774.3	HGF activator	15	4	0	4	0	1	hsa-miR-6510-5p		-0.17	-0.26
ZNF70	ENST00000341976.3	zinc finger protein 70	99	5	1	4	0	1	hsa-miR-6510-5p		-0.15	-0.32
PLXNA2	ENST00000367033.3	plexin A2	8	4	0	4	0	4	hsa-miR-6510-5p		-0.15	-0.15
MYO1A	ENST00000300119.3	myosin IA	106	4	0	4	0	1	hsa-miR-6510-5p		-0.14	-0.34
MMP24	ENST00000246186.6	matrix metallopeptidase 24 (membrane-inserted)	201	4	0	4	0	3	hsa-miR-6510-5p		-0.14	-0.14
FLYWCH1	ENST00000253928.9	FLYWCH-type zinc finger 1	97	4	0	4	0	4	hsa-miR-6510-5p		-0.13	-0.37
TSKU	ENST00000333090.4	tsukushi, small leucine rich proteoglycan	293	4	0	4	0	2	hsa-miR-6510-5p		-0.1	-0.26
PPARGC1B	ENST00000309241.5	peroxisome proliferator-activated receptor gamma, coactivator 1 beta	12	4	0	4	0	1	hsa-miR-6510-5p		-0.1	-0.12
CNNM2	ENST00000369878.4	cyclin M2	517	6	1	4	1	4	hsa-miR-6510-5p		-0.08	-0.47
CCDC127	ENST00000296824.3	coiled-coil domain containing 127	615	5	1	4	0	14	hsa-miR-6510-5p		-0.07	-0.54
BTD	ENST00000303498.5	biotinidase	183	5	0	4	1	3	hsa-miR-6510-5p		-0.06	-0.17
CHSY1	ENST00000254190.3	chondroitin sulfate synthase 1	200	5	1	4	0	5	hsa-miR-6510-5p		-0.05	-0.71
DBNL	ENST00000494774.1	drebrin-like	1802	5	0	4	1	3	hsa-miR-6510-5p		-0.02	-0.35
TSPAN14	ENST00000429989.3	tetraspanin 14	239	4	0	4	0	4	hsa-miR-6510-5p		0	-0.19
RNF213	ENST00000582970.1	ring finger protein 213	630	5	0	4	1	0	hsa-miR-6510-5p		0	-0.2
ATG2A	ENST00000421419.2	autophagy related 2A	3795	4	0	4	0	2	hsa-miR-6510-5p		0	-0.28
DMBX1	ENST00000360032.3	diencephalon/mesencephalon homeobox 1	31	3	0	3	0	1	hsa-miR-6510-5p		-0.74	-0.86
FSCN1	ENST00000382361.3	fascin homolog 1, actin-bundling protein (Strongylocentrotus purpuratus)	192	4	1	3	0	0	hsa-miR-6510-5p		-0.69	-0.69
KCNC1	ENST00000379472.3	potassium voltage-gated channel, Shaw-related subfamily, member 1	42	5	1	3	1	1	hsa-miR-6510-5p		-0.68	-0.68
CASP2	ENST00000310447.5	caspase 2, apoptosis-related cysteine peptidase	274	3	0	3	0	2	hsa-miR-6510-5p		-0.64	-0.7
LDLRAP1	ENST00000374338.4	low density lipoprotein receptor adaptor protein 1	111	4	0	3	1	4	hsa-miR-6510-5p		-0.61	-0.61
FOXO4	ENST00000374259.3	forkhead box O4	48	3	0	3	0	0	hsa-miR-6510-5p		-0.61	-0.61
CDK16	ENST00000457458.2	cyclin-dependent kinase 16	2095	3	0	3	0	1	hsa-miR-6510-5p		-0.59	-0.68
C1orf226	ENST00000458626.2	chromosome 1 open reading frame 226	369	3	0	3	0	4	hsa-miR-6510-5p		-0.57	-0.58
PI4K2A	ENST00000370649.3	Phosphatidylinositol 4-kinase type 2-alpha; Uncharacterized protein	1489	3	0	3	0	0	hsa-miR-6510-5p		-0.57	-0.57
C22orf29	ENST00000407472.1	chromosome 22 open reading frame 29	351	3	0	3	0	3	hsa-miR-6510-5p		-0.55	-0.55
MSI1	ENST00000257552.2	musashi RNA-binding protein 1	287	4	0	3	1	0	hsa-miR-6510-5p		-0.54	-0.54
RPP25	ENST00000322177.5	ribonuclease P/MRP 25kDa subunit	546	3	0	3	0	1	hsa-miR-6510-5p		-0.54	-0.55
FBXL12	ENST00000589626.1	F-box and leucine-rich repeat protein 12	27	3	0	3	0	0	hsa-miR-6510-5p		-0.54	-0.54
TRIM29	ENST00000341846.5	tripartite motif containing 29	5	3	0	3	0	1	hsa-miR-6510-5p		-0.54	-0.54
SLC25A11	ENST00000225665.7	solute carrier family 25 (mitochondrial carrier; oxoglutarate carrier), member 11	1867	3	0	3	0	2	hsa-miR-6510-5p		-0.52	-0.62
MGAT5	ENST00000409645.1	mannosyl (alpha-1,6-)-glycoprotein beta-1,6-N-acetyl-glucosaminyltransferase	1627	4	0	3	1	1	hsa-miR-6510-5p		-0.51	-0.52
TEX35	ENST00000367642.3	testis expressed 35	5	3	0	3	0	1	hsa-miR-6510-5p		-0.51	-0.51
KRTAP10-7	ENST00000380102.2	keratin associated protein 10-7	5	3	0	3	0	0	hsa-miR-6510-5p		-0.51	-0.51
ABCA2	ENST00000341511.6	ATP-binding cassette, sub-family A (ABC1), member 2	125	3	0	3	0	0	hsa-miR-6510-5p		-0.49	-0.49
PACSIN1	ENST00000244458.2	protein kinase C and casein kinase substrate in neurons 1	25	3	0	3	0	3	hsa-miR-6510-5p		-0.46	-0.46
STOML1	ENST00000564777.1	stomatin (EPB72)-like 1	18	3	0	3	0	2	hsa-miR-6510-5p		-0.46	-0.59
TTYH1	ENST00000301194.4	tweety family member 1	5	3	0	3	0	0	hsa-miR-6510-5p		-0.45	-0.45
MLXIPL	ENST00000434326.1	MLX interacting protein-like	58	3	0	3	0	0	hsa-miR-6510-5p		-0.45	-0.45
PPARD	ENST00000448077.2	peroxisome proliferator-activated receptor delta	239	3	0	3	0	2	hsa-miR-6510-5p		-0.44	-0.44
ADRA2B	ENST00000409345.3	adrenoceptor alpha 2B	7	4	0	3	1	1	hsa-miR-6510-5p		-0.44	-0.44
CNNM4	ENST00000540067.1	cyclin M4	1249	3	0	3	0	0	hsa-miR-6510-5p		-0.42	-0.43
FAM83F	ENST00000333407.6	family with sequence similarity 83, member F	5	3	0	3	0	3	hsa-miR-6510-5p		-0.42	-0.42
TACR1	ENST00000305249.5	tachykinin receptor 1	5	4	0	3	1	0	hsa-miR-6510-5p		-0.41	-0.41
TTC7A	ENST00000319190.5	tetratricopeptide repeat domain 7A	400	4	1	3	0	0	hsa-miR-6510-5p		-0.4	-0.43
CPLX2	ENST00000359546.4	complexin 2	5	3	0	3	0	1	hsa-miR-6510-5p		-0.4	-0.4
MIER2	ENST00000264819.4	mesoderm induction early response 1, family member 2	137	3	0	3	0	0	hsa-miR-6510-5p		-0.39	-0.39
ZCCHC24	ENST00000372336.3	zinc finger, CCHC domain containing 24	359	3	0	3	0	0	hsa-miR-6510-5p		-0.39	-0.39
FAAH	ENST00000243167.8	fatty acid amide hydrolase	19	3	0	3	0	2	hsa-miR-6510-5p		-0.39	-0.57
URM1	ENST00000372850.1	ubiquitin related modifier 1	345	3	0	3	0	2	hsa-miR-6510-5p		-0.36	-0.69
POLR2F	ENST00000442738.2	polymerase (RNA) II (DNA directed) polypeptide F	134	4	1	3	0	1	hsa-miR-6510-5p		-0.36	-0.99
INO80	ENST00000361937.3	INO80 complex subunit	279	3	0	3	0	0	hsa-miR-6510-5p		-0.35	-0.35
ABCB8	ENST00000356058.4	ATP-binding cassette, sub-family B (MDR/TAP), member 8	199	3	0	3	0	2	hsa-miR-6510-5p		-0.35	-0.43
HOXA7	ENST00000242159.3	homeobox A7	27	4	0	3	1	0	hsa-miR-6510-5p		-0.35	-0.39
FZD4	ENST00000531380.1	frizzled family receptor 4	5	4	0	3	1	1	hsa-miR-6510-5p		-0.34	-0.34
CERS1	ENST00000427170.2	ceramide synthase 1	167	3	0	3	0	0	hsa-miR-6510-5p		-0.34	-0.34
TTYH2	ENST00000269346.4	tweety family member 2	16	3	0	3	0	1	hsa-miR-6510-5p		-0.34	-0.41
BGN	ENST00000331595.4	biglycan	174	3	0	3	0	0	hsa-miR-6510-5p		-0.34	-0.34
GATC	ENST00000551765.1	glutamyl-tRNA(Gln) amidotransferase, subunit C	781	3	0	3	0	1	hsa-miR-6510-5p		-0.33	-0.49
CBFA2T2	ENST00000375279.2	core-binding factor, runt domain, alpha subunit 2; translocated to, 2	107	3	0	3	0	6	hsa-miR-6510-5p		-0.32	-0.37
GALNT10	ENST00000297107.6	UDP-N-acetyl-alpha-D-galactosamine:polypeptide N-acetylgalactosaminyltransferase 10 (GalNAc-T10)	3445	3	0	3	0	1	hsa-miR-6510-5p		-0.32	-0.32
FAM53B	ENST00000337318.3	family with sequence similarity 53, member B	27	3	0	3	0	3	hsa-miR-6510-5p		-0.32	-0.32
TRIM41	ENST00000315073.5	tripartite motif containing 41	494	3	0	3	0	0	hsa-miR-6510-5p		-0.31	-0.38
PCYT1B	ENST00000379145.1	phosphate cytidylyltransferase 1, choline, beta	5	4	0	3	1	2	hsa-miR-6510-5p		-0.31	-0.31
EXTL3	ENST00000220562.4	exostosin-like glycosyltransferase 3	358	3	0	3	0	2	hsa-miR-6510-5p		-0.31	-0.31
AL021546.6	ENST00000551806.1	Glutamyl-tRNA(Gln) amidotransferase subunit C, mitochondrial	781	3	0	3	0	1	hsa-miR-6510-5p		-0.31	-0.46
BAZ2A	ENST00000379441.3	bromodomain adjacent to zinc finger domain, 2A	48	3	0	3	0	3	hsa-miR-6510-5p		-0.31	-0.32
DYNLL2	ENST00000579991.2	dynein, light chain, LC8-type 2	1162	3	0	3	0	0	hsa-miR-6510-5p		-0.3	-0.67
PML	ENST00000565898.1	promyelocytic leukemia	83	3	0	3	0	1	hsa-miR-6510-5p		-0.3	-0.36
ZBTB42	ENST00000342537.7	zinc finger and BTB domain containing 42	182	4	0	3	1	0	hsa-miR-6510-5p		-0.3	-0.31
ANKRD52	ENST00000267116.7	ankyrin repeat domain 52	2913	4	0	3	1	0	hsa-miR-6510-5p		-0.29	-0.3
NPTX1	ENST00000306773.4	neuronal pentraxin I	1876	3	0	3	0	1	hsa-miR-6510-5p		-0.29	-0.29
XKR7	ENST00000562532.2	XK, Kell blood group complex subunit-related family, member 7	5	4	1	3	0	2	hsa-miR-6510-5p		-0.29	-0.29
LRRC55	ENST00000497933.1	leucine rich repeat containing 55	5	3	0	3	0	3	hsa-miR-6510-5p		-0.29	-0.29
FAM169B	ENST00000558256.1	family with sequence similarity 169, member B	5	3	0	3	0	2	hsa-miR-6510-5p		-0.29	-0.29
KIAA1644	ENST00000381176.4	KIAA1644	10	4	0	3	1	5	hsa-miR-6510-5p		-0.28	-0.35
MRPS25	ENST00000253686.2	mitochondrial ribosomal protein S25	630	3	0	3	0	3	hsa-miR-6510-5p		-0.28	-0.38
RASSF4	ENST00000374417.2	Ras association (RalGDS/AF-6) domain family member 4	515	3	0	3	0	1	hsa-miR-6510-5p		-0.28	-0.44
MAVS	ENST00000428216.2	mitochondrial antiviral signaling protein	211	4	0	3	1	3	hsa-miR-6510-5p		-0.28	-0.44
ADCYAP1R1	ENST00000304166.4	adenylate cyclase activating polypeptide 1 (pituitary) receptor type I	9	3	0	3	0	1	hsa-miR-6510-5p		-0.28	-0.44
PSD4	ENST00000441564.3	pleckstrin and Sec7 domain containing 4	72	6	0	3	3	5	hsa-miR-6510-5p		-0.28	-0.42
OTUB1	ENST00000538426.1	OTU domain, ubiquitin aldehyde binding 1	2977	3	0	3	0	1	hsa-miR-6510-5p		-0.28	-0.45
TBC1D24	ENST00000567020.1	TBC1 domain family, member 24	269	4	0	3	1	3	hsa-miR-6510-5p		-0.27	-0.37
LYNX1	ENST00000395192.2	Ly6/neurotoxin 1	5	3	0	3	0	1	hsa-miR-6510-5p		-0.27	-0.27
CIITA	ENST00000324288.8	class II, major histocompatibility complex, transactivator	5	4	0	3	1	0	hsa-miR-6510-5p		-0.27	-0.27
GPR157	ENST00000377411.4	G protein-coupled receptor 157	48	3	0	3	0	2	hsa-miR-6510-5p		-0.27	-0.28
DLGAP2	ENST00000421627.2	discs, large (Drosophila) homolog-associated protein 2	5	3	0	3	0	3	hsa-miR-6510-5p		-0.26	-0.26
WNK2	ENST00000395475.2	WNK lysine deficient protein kinase 2	134	3	0	3	0	2	hsa-miR-6510-5p		-0.26	-0.26
MAPK1	ENST00000215832.6	mitogen-activated protein kinase 1	630	4	0	3	1	2	hsa-miR-6510-5p		-0.25	-0.48
FSTL4	ENST00000265342.7	follistatin-like 4	60	4	0	3	1	4	hsa-miR-6510-5p		-0.24	-0.36
RELA	ENST00000525693.1	v-rel avian reticuloendotheliosis viral oncogene homolog A	1707	3	0	3	0	1	hsa-miR-6510-5p		-0.24	-0.24
GIPC3	ENST00000322315.5	GIPC PDZ domain containing family, member 3	48	3	0	3	0	1	hsa-miR-6510-5p		-0.24	-0.24
OS9	ENST00000389142.5	osteosarcoma amplified 9, endoplasmic reticulum lectin	1038	3	0	3	0	0	hsa-miR-6510-5p		-0.23	-0.45
FBXO41	ENST00000295133.5	F-box protein 41	175	4	0	3	1	1	hsa-miR-6510-5p		-0.23	-0.45
HIVEP3	ENST00000372583.1	human immunodeficiency virus type I enhancer binding protein 3	84	4	0	3	1	0	hsa-miR-6510-5p		-0.23	-0.23
TGM2	ENST00000361475.2	transglutaminase 2	731	3	0	3	0	2	hsa-miR-6510-5p		-0.21	-0.48
PCYT2	ENST00000538936.2	phosphate cytidylyltransferase 2, ethanolamine	2340	3	0	3	0	0	hsa-miR-6510-5p		-0.21	-0.28
MVB12B	ENST00000361171.3	multivesicular body subunit 12B	29	3	0	3	0	1	hsa-miR-6510-5p		-0.2	-0.2
ACE	ENST00000290866.4	angiotensin I converting enzyme	12	3	0	3	0	1	hsa-miR-6510-5p		-0.2	-0.4
SNX33	ENST00000308527.5	sorting nexin 33	148	3	0	3	0	7	hsa-miR-6510-5p		-0.19	-0.24
ESPNL	ENST00000343063.3	espin-like	26	3	0	3	0	1	hsa-miR-6510-5p		-0.19	-0.19
FADS6	ENST00000310226.6	fatty acid desaturase 6	12	3	0	3	0	2	hsa-miR-6510-5p		-0.19	-0.32
MGLL	ENST00000434178.2	monoglyceride lipase	453	3	0	3	0	1	hsa-miR-6510-5p		-0.19	-0.34
HHIPL1	ENST00000330710.5	HHIP-like 1	29	4	1	3	0	4	hsa-miR-6510-5p		-0.18	-0.33
PITPNM2	ENST00000280562.5	phosphatidylinositol transfer protein, membrane-associated 2	66	3	0	3	0	2	hsa-miR-6510-5p		-0.17	-0.21
NECAB3	ENST00000246190.6	N-terminal EF-hand calcium binding protein 3	154	3	0	3	0	3	hsa-miR-6510-5p		-0.17	-0.38
TSNARE1	ENST00000519651.1	t-SNARE domain containing 1	11	3	0	3	0	4	hsa-miR-6510-5p		-0.17	-0.17
C1orf95	ENST00000366788.3	chromosome 1 open reading frame 95	28	3	0	3	0	5	hsa-miR-6510-5p		-0.16	-0.56
HNF4A	ENST00000316099.4	hepatocyte nuclear factor 4, alpha	915	3	0	3	0	1	hsa-miR-6510-5p		-0.16	-0.26
SLC9A3R2	ENST00000424542.2	solute carrier family 9, subfamily A (NHE3, cation proton antiporter 3), member 3 regulator 2	432	3	0	3	0	1	hsa-miR-6510-5p		-0.16	-0.43
MLXIP	ENST00000319080.7	MLX interacting protein	69	3	0	3	0	6	hsa-miR-6510-5p		-0.15	-0.19
EFR3B	ENST00000403714.3	EFR3 homolog B (S. cerevisiae)	14	3	0	3	0	1	hsa-miR-6510-5p		-0.15	-0.16
PRKAR1B	ENST00000537384.1	protein kinase, cAMP-dependent, regulatory, type I, beta	695	3	0	3	0	0	hsa-miR-6510-5p		-0.15	-0.15
DDX11	ENST00000251758.5	DEAD/H (Asp-Glu-Ala-Asp/His) box helicase 11	175	3	0	3	0	1	hsa-miR-6510-5p		-0.14	-0.14
ZNF423	ENST00000561648.1	zinc finger protein 423	170	4	0	3	1	1	hsa-miR-6510-5p		-0.14	-0.27
VWA1	ENST00000338660.5	von Willebrand factor A domain containing 1	145	3	0	3	0	1	hsa-miR-6510-5p		-0.14	-0.41
NPBWR1	ENST00000331251.3	neuropeptides B/W receptor 1	25	3	0	3	0	0	hsa-miR-6510-5p		-0.14	-0.17
MBD3	ENST00000590550.2	methyl-CpG binding domain protein 3	393	3	0	3	0	3	hsa-miR-6510-5p		-0.13	-0.43
CCR7	ENST00000246657.2	chemokine (C-C motif) receptor 7	5	3	0	3	0	5	hsa-miR-6510-5p		-0.13	-0.36
THY1	ENST00000284240.5	Thy-1 cell surface antigen	2345	3	0	3	0	0	hsa-miR-6510-5p		-0.13	-0.23
ZBTB20	ENST00000462705.1	zinc finger and BTB domain containing 20	5	3	0	3	0	4	hsa-miR-6510-5p		-0.12	-0.24
SLC23A2	ENST00000338244.1	solute carrier family 23 (ascorbic acid transporter), member 2	121	3	0	3	0	1	hsa-miR-6510-5p		-0.12	-0.2
ZFYVE20	ENST00000253699.3	zinc finger, FYVE domain containing 20	57	3	0	3	0	0	hsa-miR-6510-5p		-0.12	-0.19
DAGLA	ENST00000257215.5	diacylglycerol lipase, alpha	1262	3	0	3	0	8	hsa-miR-6510-5p		-0.11	-0.11
RIMS3	ENST00000372684.3	regulating synaptic membrane exocytosis 3	24	3	0	3	0	3	hsa-miR-6510-5p		-0.11	-0.29
SZRD1	ENST00000401089.3	SUZ RNA binding domain containing 1	137	3	0	3	0	0	hsa-miR-6510-5p		-0.11	-0.33
TBC1D16	ENST00000310924.2	TBC1 domain family, member 16	556	3	0	3	0	4	hsa-miR-6510-5p		-0.1	-0.14
C21orf59	ENST00000382549.4	chromosome 21 open reading frame 59	288	3	0	3	0	2	hsa-miR-6510-5p		-0.1	-0.41
PDE7B	ENST00000308191.6	phosphodiesterase 7B	148	4	1	3	0	0	hsa-miR-6510-5p		-0.1	-0.59
ADAMTS13	ENST00000371916.1	ADAM metallopeptidase with thrombospondin type 1 motif, 13	41	3	0	3	0	1	hsa-miR-6510-5p		-0.1	-0.1
MOV10	ENST00000413052.2	Mov10, Moloney leukemia virus 10, homolog (mouse)	248	4	1	3	0	1	hsa-miR-6510-5p		-0.09	-0.6
SFT2D2	ENST00000271375.4	SFT2 domain containing 2	97	3	0	3	0	7	hsa-miR-6510-5p		-0.09	-0.46
PER1	ENST00000317276.4	period circadian clock 1	1210	3	0	3	0	1	hsa-miR-6510-5p		-0.09	-0.34
LSG1	ENST00000265245.5	large 60S subunit nuclear export GTPase 1	47	3	0	3	0	2	hsa-miR-6510-5p		-0.09	-0.12
C10orf54	ENST00000394957.3	chromosome 10 open reading frame 54	78	3	0	3	0	5	hsa-miR-6510-5p		-0.09	-0.37
UCP3	ENST00000314032.4	uncoupling protein 3 (mitochondrial, proton carrier)	10	4	0	3	1	1	hsa-miR-6510-5p		-0.08	-0.51
CCDC80	ENST00000206423.3	coiled-coil domain containing 80	570	3	0	3	0	0	hsa-miR-6510-5p		-0.08	-0.18
BYSL	ENST00000230340.4	bystin-like	1995	4	0	3	1	0	hsa-miR-6510-5p		-0.07	-0.56
ABHD17A	ENST00000590661.1	abhydrolase domain containing 17A	202	3	0	3	0	1	hsa-miR-6510-5p		-0.07	-0.07
PDXK	ENST00000468090.1	pyridoxal (pyridoxine, vitamin B6) kinase	5653	4*	0	3	0	5	hsa-miR-6510-5p		-0.06	-0.39
ANKRD33B	ENST00000296657.5	ankyrin repeat domain 33B	9	3	0	3	0	3	hsa-miR-6510-5p		-0.06	-0.14
MYPN	ENST00000358913.5	myopalladin	73	4	0	3	1	2	hsa-miR-6510-5p		-0.05	-0.13
ARAP1	ENST00000359373.5	ArfGAP with RhoGAP domain, ankyrin repeat and PH domain 1	253	3	0	3	0	3	hsa-miR-6510-5p		-0.04	-0.1
SOCS7	ENST00000577233.1	suppressor of cytokine signaling 7	15	4	0	3	1	5	hsa-miR-6510-5p		-0.04	-0.45
MPRIP	ENST00000341712.4	myosin phosphatase Rho interacting protein	521	3	0	3	0	1	hsa-miR-6510-5p		-0.04	-0.06
SMC1A	ENST00000322213.4	structural maintenance of chromosomes 1A	1626	3	0	3	0	0	hsa-miR-6510-5p		-0.04	-0.08
RRP7A	ENST00000323013.6	ribosomal RNA processing 7 homolog A (S. cerevisiae)	522	3	0	3	0	1	hsa-miR-6510-5p		-0.04	-0.28
VANGL1	ENST00000355485.2	VANGL planar cell polarity protein 1	721	3	0	3	0	3	hsa-miR-6510-5p		-0.03	-0.28
RRP1	ENST00000497547.1	ribosomal RNA processing 1	1000	3	0	3	0	1	hsa-miR-6510-5p		-0.03	-0.19
PSD3	ENST00000327040.8	pleckstrin and Sec7 domain containing 3	133	3	0	3	0	3	hsa-miR-6510-5p		-0.02	-0.1
PPIE	ENST00000324379.5	peptidylprolyl isomerase E (cyclophilin E)	376	4	0	3	1	1	hsa-miR-6510-5p		-0.02	-0.52
CENPP	ENST00000375587.3	centromere protein P	85	3	0	3	0	0	hsa-miR-6510-5p		-0.01	-0.14
RPL8	ENST00000394920.2	ribosomal protein L8	6699	4	1	3	0	0	hsa-miR-6510-5p		0	-0.8
SLC22A18AS	ENST00000533594.1	solute carrier family 22 (organic cation transporter), member 18 antisense	5	3	0	3	0	0	hsa-miR-6510-5p		0	-0.35
BMP10	ENST00000295379.1	bone morphogenetic protein 10	5	3	0	3	0	0	hsa-miR-6510-5p		0	-0.26
SLC16A3	ENST00000581287.1	solute carrier family 16 (monocarboxylate transporter), member 3	16333	4	0	3	1	4	hsa-miR-6510-5p		0	-0.29
GRINA	ENST00000313269.5	glutamate receptor, ionotropic, N-methyl D-aspartate-associated protein 1 (glutamate binding)	5637	3	0	3	0	2	hsa-miR-6510-5p		0	-0.41
MARCH6	ENST00000274140.5	membrane-associated ring finger (C3HC4) 6, E3 ubiquitin protein ligase	14086	3	0	3	0	1	hsa-miR-6510-5p		0	-0.33
SHC3	ENST00000375835.4	SHC (Src homology 2 domain containing) transforming protein 3	18	3	0	3	0	2	hsa-miR-6510-5p		0	-0.07
STRADA	ENST00000375840.4	STE20-related kinase adaptor alpha	366	3	0	3	0	1	hsa-miR-6510-5p		0	-0.23
WDTC1	ENST00000319394.3	WD and tetratricopeptide repeats 1	137	4	1	2	1	5	hsa-miR-6510-5p		-1.05	-1.05
LDOC1	ENST00000370526.2	leucine zipper, down-regulated in cancer 1	14	3	1	2	0	1	hsa-miR-6510-5p		-1	-1
IKBKB	ENST00000379708.3	inhibitor of kappa light polypeptide gene enhancer in B-cells, kinase beta	806	2	0	2	0	4	hsa-miR-6510-5p		-0.77	-0.85
SIGLEC15	ENST00000389474.3	sialic acid binding Ig-like lectin 15	5	3	0	2	1	0	hsa-miR-6510-5p		-0.74	-0.74
KIAA1143	ENST00000296121.4	KIAA1143	5	3	0	2	1	2	hsa-miR-6510-5p		-0.68	-0.68
DNAJC4	ENST00000355040.4	DnaJ (Hsp40) homolog, subfamily C, member 4	67	2	0	2	0	0	hsa-miR-6510-5p		-0.67	-0.67
GLIS2	ENST00000262366.3	GLIS family zinc finger 2	17	3	1	2	0	0	hsa-miR-6510-5p		-0.66	-0.66
FAM127B	ENST00000370775.2	family with sequence similarity 127, member B	647	2	0	2	0	1	hsa-miR-6510-5p		-0.66	-0.66
MAFB	ENST00000373313.2	v-maf avian musculoaponeurotic fibrosarcoma oncogene homolog B	333	2	0	2	0	1	hsa-miR-6510-5p		-0.63	-0.67
EFS	ENST00000216733.3	embryonal Fyn-associated substrate	79	2	0	2	0	0	hsa-miR-6510-5p		-0.61	-0.61
HOXC8	ENST00000040584.4	homeobox C8	5	3	0	2	1	2	hsa-miR-6510-5p		-0.6	-0.6
NAT8L	ENST00000331662.3	N-acetyltransferase 8-like (GCN5-related, putative)	220	2	0	2	0	7	hsa-miR-6510-5p		-0.59	-0.63
DPPA4	ENST00000335658.6	developmental pluripotency associated 4	5	2	0	2	0	0	hsa-miR-6510-5p		-0.59	-0.59
MAP1A	ENST00000382031.1	microtubule-associated protein 1A	223	3	1	2	0	0	hsa-miR-6510-5p		-0.57	-0.57
PXT1	ENST00000454782.2	peroxisomal, testis specific 1	5	3*	0	2	0	1	hsa-miR-6510-5p		-0.57	-0.57
CSRP1	ENST00000367306.1	cysteine and glycine-rich protein 1	15542	2	0	2	0	1	hsa-miR-6510-5p		-0.56	-0.56
KCTD10	ENST00000228495.6	potassium channel tetramerization domain containing 10	147	3	1	2	0	0	hsa-miR-6510-5p		-0.55	-0.55
KRT16	ENST00000301653.4	keratin 16	5	2	0	2	0	0	hsa-miR-6510-5p		-0.55	-0.55
PPP1R3D	ENST00000370996.3	protein phosphatase 1, regulatory subunit 3D	132	4	0	2	2	0	hsa-miR-6510-5p		-0.54	-0.57
NKX2-2	ENST00000377142.4	NK2 homeobox 2	10	2	0	2	0	0	hsa-miR-6510-5p		-0.53	-0.53
TPSAB1	ENST00000338844.3	tryptase alpha/beta 1	5	2	0	2	0	0	hsa-miR-6510-5p		-0.52	-0.52
RGMA	ENST00000557420.1	RGM domain family, member A	145	2	0	2	0	3	hsa-miR-6510-5p		-0.52	-0.53
SLC25A42	ENST00000318596.7	solute carrier family 25, member 42	1088	3	0	2	1	3	hsa-miR-6510-5p		-0.52	-0.58
DAB2IP	ENST00000408936.3	DAB2 interacting protein	1787	4	1	2	1	0	hsa-miR-6510-5p		-0.52	-0.52
IGFBP4	ENST00000269593.4	insulin-like growth factor binding protein 4	4053	3	1	2	0	1	hsa-miR-6510-5p		-0.51	-0.56
ABHD14B	ENST00000461108.1	abhydrolase domain containing 14B	189	2	0	2	0	2	hsa-miR-6510-5p		-0.51	-0.52
CD276	ENST00000318443.5	CD276 molecule	186	2	0	2	0	3	hsa-miR-6510-5p		-0.51	-0.52
PDLIM4	ENST00000379018.3	PDZ and LIM domain 4	417	2	0	2	0	1	hsa-miR-6510-5p		-0.5	-0.5
AC144568.2	ENST00000522481.3	Uncharacterized protein	5	2	0	2	0	0	hsa-miR-6510-5p		-0.5	-0.5
PDE6G	ENST00000573076.1	phosphodiesterase 6G, cGMP-specific, rod, gamma	6	2	0	2	0	1	hsa-miR-6510-5p		-0.5	-0.5
HDAC11	ENST00000433119.1	histone deacetylase 11	443	3	1	2	0	0	hsa-miR-6510-5p		-0.49	-0.54
TP53INP2	ENST00000374810.3	tumor protein p53 inducible nuclear protein 2	12	3	0	2	1	2	hsa-miR-6510-5p		-0.49	-0.49
FASTK	ENST00000540185.1	Fas-activated serine/threonine kinase	645	3	0	2	1	1	hsa-miR-6510-5p		-0.49	-0.49
CD7	ENST00000584284.1	CD7 molecule	317	2	0	2	0	0	hsa-miR-6510-5p		-0.48	-0.48
TMEM229B	ENST00000557006.1	transmembrane protein 229B	5	2	0	2	0	2	hsa-miR-6510-5p		-0.48	-0.48
CST9	ENST00000376971.3	cystatin 9 (testatin)	5	2	0	2	0	3	hsa-miR-6510-5p		-0.48	-0.48
TEX9	ENST00000558083.2	testis expressed 9	10	2	0	2	0	0	hsa-miR-6510-5p		-0.48	-0.48
DEDD2	ENST00000336034.4	death effector domain containing 2	32	2	0	2	0	2	hsa-miR-6510-5p		-0.47	-0.47
CRAT	ENST00000318080.2	carnitine O-acetyltransferase	1867	2	0	2	0	0	hsa-miR-6510-5p		-0.47	-0.47
VASP	ENST00000245932.6	vasodilator-stimulated phosphoprotein	1627	2	0	2	0	0	hsa-miR-6510-5p		-0.47	-0.47
LYRM9	ENST00000460380.2	LYR motif containing 9	191	2	0	2	0	1	hsa-miR-6510-5p		-0.46	-0.5
SERPINB7	ENST00000398019.2	serpin peptidase inhibitor, clade B (ovalbumin), member 7	37	2	0	2	0	0	hsa-miR-6510-5p		-0.46	-0.46
SEPT4	ENST00000426861.1	septin 4	40	2	0	2	0	0	hsa-miR-6510-5p		-0.46	-0.46
GPATCH2L	ENST00000553588.1	G patch domain containing 2-like	96	2	0	2	0	2	hsa-miR-6510-5p		-0.45	-0.52
TOM1	ENST00000382034.5	target of myb1 (chicken)	309	3	1	2	0	0	hsa-miR-6510-5p		-0.44	-0.9
RSPO4	ENST00000217260.4	R-spondin 4	5	2	0	2	0	2	hsa-miR-6510-5p		-0.43	-0.43
SUMO3	ENST00000332859.6	small ubiquitin-like modifier 3	11677	2	0	2	0	0	hsa-miR-6510-5p		-0.43	-0.54
FAM203B	ENST00000377406.4	family with sequence similarity 203, member B	5	2	0	2	0	1	hsa-miR-6510-5p		-0.43	-0.43
C7orf65	ENST00000408988.2	chromosome 7 open reading frame 65	5	2	0	2	0	3	hsa-miR-6510-5p		-0.43	-0.43
NDUFS7	ENST00000313408.7	NADH dehydrogenase (ubiquinone) Fe-S protein 7, 20kDa (NADH-coenzyme Q reductase)	3661	2	0	2	0	2	hsa-miR-6510-5p		-0.43	-0.44
SYPL2	ENST00000369872.3	synaptophysin-like 2	69	2	0	2	0	0	hsa-miR-6510-5p		-0.42	-0.42
FLJ45079	ENST00000374983.2		5	2	0	2	0	1	hsa-miR-6510-5p		-0.42	-0.42
FTSJ2	ENST00000440306.2	FtsJ RNA methyltransferase homolog 2 (E. coli)	2880	2	0	2	0	0	hsa-miR-6510-5p		-0.42	-0.42
TNFAIP1	ENST00000226225.2	tumor necrosis factor, alpha-induced protein 1 (endothelial)	1565	2	0	2	0	2	hsa-miR-6510-5p		-0.42	-0.44
CD37	ENST00000323906.4	CD37 molecule	5	2	0	2	0	0	hsa-miR-6510-5p		-0.42	-0.42
TMEM201	ENST00000340305.5	transmembrane protein 201	164	2	0	2	0	6	hsa-miR-6510-5p		-0.41	-0.41
LTF	ENST00000231751.4	lactotransferrin	5	2	0	2	0	1	hsa-miR-6510-5p		-0.41	-0.41
RAB4B	ENST00000357052.2	RAB4B, member RAS oncogene family	52	2	0	2	0	1	hsa-miR-6510-5p		-0.41	-0.41
CTD-2368P22.1	ENST00000550135.1	HCG1811579; Uncharacterized protein	25	2	0	2	0	1	hsa-miR-6510-5p		-0.41	-0.41
C19orf24	ENST00000409293.4	chromosome 19 open reading frame 24	3071	2	0	2	0	0	hsa-miR-6510-5p		-0.41	-0.41
TMEM239	ENST00000361033.1	transmembrane protein 239	5	2	0	2	0	0	hsa-miR-6510-5p		-0.4	-0.4
FAM203A	ENST00000347708.4	family with sequence similarity 203, member A	5	2	0	2	0	1	hsa-miR-6510-5p		-0.4	-0.4
PQLC1	ENST00000590381.1	PQ loop repeat containing 1	1060	2	0	2	0	5	hsa-miR-6510-5p		-0.4	-0.5
HSD3B7	ENST00000353250.5	hydroxy-delta-5-steroid dehydrogenase, 3 beta- and steroid delta-isomerase 7	173	2	0	2	0	0	hsa-miR-6510-5p		-0.4	-0.4
ERC1	ENST00000355446.5	ELKS/RAB6-interacting/CAST family member 1	159	3	1	2	0	4	hsa-miR-6510-5p		-0.4	-0.4
RPUSD1	ENST00000565809.1	RNA pseudouridylate synthase domain containing 1	1360	2	0	2	0	2	hsa-miR-6510-5p		-0.39	-0.39
CYP51A1	ENST00000003100.8	cytochrome P450, family 51, subfamily A, polypeptide 1	6	2	0	2	0	0	hsa-miR-6510-5p		-0.39	-0.39
SFN	ENST00000339276.4	stratifin	5	2	0	2	0	0	hsa-miR-6510-5p		-0.39	-0.39
CHRM1	ENST00000306960.3	cholinergic receptor, muscarinic 1	5	3	0	2	1	0	hsa-miR-6510-5p		-0.39	-0.39
CELF5	ENST00000541430.2	CUGBP, Elav-like family member 5	5	2	0	2	0	1	hsa-miR-6510-5p		-0.39	-0.39
AIDA	ENST00000340020.6	axin interactor, dorsalization associated	48	2	0	2	0	1	hsa-miR-6510-5p		-0.39	-0.4
LRRC14	ENST00000292524.1	leucine rich repeat containing 14	469	2	0	2	0	8	hsa-miR-6510-5p		-0.39	-0.4
RP11-644F5.10	ENST00000550412.1	Uncharacterized protein	265	3	0	2	1	2	hsa-miR-6510-5p		-0.38	-0.42
DNAH17-AS1	ENST00000598378.1	DNAH17 antisense RNA 1	23	3	0	2	1	3	hsa-miR-6510-5p		-0.38	-0.51
LARP1	ENST00000336314.4	La ribonucleoprotein domain family, member 1	4979	2	0	2	0	2	hsa-miR-6510-5p		-0.38	-0.38
GFI1	ENST00000370332.1	growth factor independent 1 transcription repressor	154	2	0	2	0	2	hsa-miR-6510-5p		-0.37	-0.38
ENPP7	ENST00000328313.5	ectonucleotide pyrophosphatase/phosphodiesterase 7	13	2	0	2	0	1	hsa-miR-6510-5p		-0.37	-0.37
CCL1	ENST00000225842.3	chemokine (C-C motif) ligand 1	6	2	0	2	0	0	hsa-miR-6510-5p		-0.37	-0.42
RIPPLY3	ENST00000329553.2	ripply transcriptional repressor 3	16	2	0	2	0	0	hsa-miR-6510-5p		-0.37	-0.37
LILRA1	ENST00000453777.1	leukocyte immunoglobulin-like receptor, subfamily A (with TM domain), member 1	5	3	0	2	1	0	hsa-miR-6510-5p		-0.37	-0.43
RPH3A	ENST00000415485.3	rabphilin 3A homolog (mouse)	5	2	0	2	0	1	hsa-miR-6510-5p		-0.37	-0.37
C15orf39	ENST00000567617.1	chromosome 15 open reading frame 39	1023	3	1	2	0	2	hsa-miR-6510-5p		-0.37	-0.41
CACFD1	ENST00000291722.7	calcium channel flower domain containing 1	1315	2	0	2	0	4	hsa-miR-6510-5p		-0.37	-0.37
LY6E	ENST00000517503.1	lymphocyte antigen 6 complex, locus E	342	2	0	2	0	2	hsa-miR-6510-5p		-0.37	-0.37
ANAPC7	ENST00000455511.3	anaphase promoting complex subunit 7	819	2	0	2	0	1	hsa-miR-6510-5p		-0.36	-0.36
MAU2	ENST00000262815.8	MAU2 sister chromatid cohesion factor	5234	3	1	2	0	1	hsa-miR-6510-5p		-0.36	-0.36
AMT	ENST00000458307.2	aminomethyltransferase	63	2	0	2	0	1	hsa-miR-6510-5p		-0.36	-0.49
C10orf91	ENST00000392630.3	chromosome 10 open reading frame 91	5	2	0	2	0	0	hsa-miR-6510-5p		-0.36	-0.36
TBC1D10B	ENST00000409939.3	TBC1 domain family, member 10B	174	2	0	2	0	2	hsa-miR-6510-5p		-0.36	-0.36
TCL1B	ENST00000340722.7	T-cell leukemia/lymphoma 1B	5	2	0	2	0	1	hsa-miR-6510-5p		-0.36	-0.36
MNT	ENST00000174618.4	MNT, MAX dimerization protein	146	2	0	2	0	2	hsa-miR-6510-5p		-0.35	-0.38
PAX4	ENST00000338516.3	paired box 4	5	2	0	2	0	0	hsa-miR-6510-5p		-0.35	-0.35
APBB1	ENST00000608655.1	amyloid beta (A4) precursor protein-binding, family B, member 1 (Fe65)	64	2	0	2	0	1	hsa-miR-6510-5p		-0.35	-0.73
DNAJB2	ENST00000336576.5	DnaJ (Hsp40) homolog, subfamily B, member 2	2187	2	0	2	0	1	hsa-miR-6510-5p		-0.35	-0.35
TNFSF9	ENST00000245817.3	tumor necrosis factor (ligand) superfamily, member 9	30	2	0	2	0	0	hsa-miR-6510-5p		-0.35	-0.35
CTU1	ENST00000421832.2	cytosolic thiouridylase subunit 1	170	2	0	2	0	1	hsa-miR-6510-5p		-0.34	-0.37
EDC3	ENST00000315127.4	enhancer of mRNA decapping 3	328	2	0	2	0	2	hsa-miR-6510-5p		-0.34	-0.49
SLC7A1	ENST00000380752.5	solute carrier family 7 (cationic amino acid transporter, y+ system), member 1	338	2	0	2	0	4	hsa-miR-6510-5p		-0.34	-0.45
DBN1	ENST00000512501.1	drebrin 1	9937	2	0	2	0	1	hsa-miR-6510-5p		-0.34	-0.35
DCLK2	ENST00000296550.7	doublecortin-like kinase 2	7	2	0	2	0	2	hsa-miR-6510-5p		-0.34	-0.34
SDHAF2	ENST00000543265.1	succinate dehydrogenase complex assembly factor 2	545	2	0	2	0	3	hsa-miR-6510-5p		-0.34	-0.63
RPL37	ENST00000274242.5	ribosomal protein L37	1785	3	0	2	1	0	hsa-miR-6510-5p		-0.33	-0.38
SCN4B	ENST00000324727.4	sodium channel, voltage-gated, type IV, beta subunit	13	2	0	2	0	3	hsa-miR-6510-5p		-0.33	-0.33
MCM7	ENST00000343023.6	minichromosome maintenance complex component 7	980	2	0	2	0	0	hsa-miR-6510-5p		-0.33	-0.46
TMEM127	ENST00000258439.3	transmembrane protein 127	296	3	0	2	1	3	hsa-miR-6510-5p		-0.33	-0.35
SMIM21	ENST00000579022.1	small integral membrane protein 21	5	2	0	2	0	0	hsa-miR-6510-5p		-0.33	-0.33
ANKRD23	ENST00000318357.4	ankyrin repeat domain 23	9	2	0	2	0	1	hsa-miR-6510-5p		-0.33	-0.33
ALX3	ENST00000369792.4	ALX homeobox 3	5	2	0	2	0	0	hsa-miR-6510-5p		-0.33	-0.33
GRAPL	ENST00000344415.4	GRB2-related adaptor protein-like	5	2	0	2	0	0	hsa-miR-6510-5p		-0.33	-0.33
TEX261	ENST00000272438.4	testis expressed 261	359	3	0	2	1	2	hsa-miR-6510-5p		-0.32	-0.45
GDF11	ENST00000257868.5	growth differentiation factor 11	847	2	0	2	0	1	hsa-miR-6510-5p		-0.32	-0.36
BCAM	ENST00000270233.6	basal cell adhesion molecule (Lutheran blood group)	4647	2	0	2	0	0	hsa-miR-6510-5p		-0.32	-0.32
DLX3	ENST00000434704.2	distal-less homeobox 3	5	3*	0	2	0	1	hsa-miR-6510-5p		-0.32	-0.32
B3GAT1	ENST00000392580.1	beta-1,3-glucuronyltransferase 1 (glucuronosyltransferase P)	77	2	0	2	0	0	hsa-miR-6510-5p		-0.32	-0.32
ORMDL3	ENST00000304046.2	ORM1-like 3 (S. cerevisiae)	82	2	0	2	0	0	hsa-miR-6510-5p		-0.32	-0.32
SLC27A1	ENST00000252595.7	solute carrier family 27 (fatty acid transporter), member 1	33	2	0	2	0	1	hsa-miR-6510-5p		-0.32	-0.32
TGOLN2	ENST00000377386.3	trans-golgi network protein 2	1914	2	0	2	0	1	hsa-miR-6510-5p		-0.32	-0.33
CLCN7	ENST00000448525.1	chloride channel, voltage-sensitive 7	1022	2	0	2	0	0	hsa-miR-6510-5p		-0.32	-0.32
CDR2L	ENST00000337231.5	cerebellar degeneration-related protein 2-like	28	2	0	2	0	3	hsa-miR-6510-5p		-0.31	-0.31
FAM163A	ENST00000341785.4	family with sequence similarity 163, member A	23	3	1	2	0	1	hsa-miR-6510-5p		-0.31	-0.38
RASL10B	ENST00000268864.3	RAS-like, family 10, member B	1495	2	0	2	0	0	hsa-miR-6510-5p		-0.31	-0.32
PGAP3	ENST00000579146.1	post-GPI attachment to proteins 3	6	2	0	2	0	0	hsa-miR-6510-5p		-0.31	-0.31
IP6K1	ENST00000468463.1	inositol hexakisphosphate kinase 1	406	2	0	2	0	0	hsa-miR-6510-5p		-0.31	-0.35
EIF4EBP2	ENST00000373218.4	eukaryotic translation initiation factor 4E binding protein 2	690	2	0	2	0	3	hsa-miR-6510-5p		-0.31	-0.44
KIF21B	ENST00000332129.2	kinesin family member 21B	12	3	1	2	0	3	hsa-miR-6510-5p		-0.31	-0.31
DMPK	ENST00000354227.5	dystrophia myotonica-protein kinase	409	2	0	2	0	1	hsa-miR-6510-5p		-0.3	-0.3
NOP9	ENST00000396802.3	NOP9 nucleolar protein	353	4	1	2	1	3	hsa-miR-6510-5p		-0.3	-0.69
TSPYL6	ENST00000317802.7	TSPY-like 6	5	3	0	2	1	0	hsa-miR-6510-5p		-0.3	-0.3
SLC16A2	ENST00000587091.1	solute carrier family 16, member 2 (thyroid hormone transporter)	22	2	0	2	0	0	hsa-miR-6510-5p		-0.3	-0.3
EFCC1	ENST00000436022.2	EF-hand and coiled-coil domain containing 1	5	2	0	2	0	1	hsa-miR-6510-5p		-0.3	-0.3
TSPAN9	ENST00000537971.1	tetraspanin 9	1410	3	0	2	1	0	hsa-miR-6510-5p		-0.3	-0.45
KLF16	ENST00000250916.4	Kruppel-like factor 16	5	2	0	2	0	1	hsa-miR-6510-5p		-0.29	-0.29
SDC3	ENST00000336798.7	syndecan 3	34	3*	0	2	0	3	hsa-miR-6510-5p		-0.29	-0.47
SLC29A1	ENST00000393844.1	solute carrier family 29 (equilibrative nucleoside transporter), member 1	678	3	0	2	1	0	hsa-miR-6510-5p		-0.29	-0.49
SSBP3	ENST00000417664.2	single stranded DNA binding protein 3	1474	2	0	2	0	0	hsa-miR-6510-5p		-0.29	-0.29
ZNF346	ENST00000503039.1	zinc finger protein 346	5	2	0	2	0	0	hsa-miR-6510-5p		-0.29	-0.29
CES3	ENST00000543856.1	carboxylesterase 3	10	2	0	2	0	2	hsa-miR-6510-5p		-0.29	-0.3
SNURF	ENST00000338094.6	SNRPN upstream reading frame protein	114	2	0	2	0	0	hsa-miR-6510-5p		-0.29	-0.29
ZNF784	ENST00000591479.1	zinc finger protein 784	19	2	0	2	0	0	hsa-miR-6510-5p		-0.29	-0.29
SHISA6	ENST00000441885.3	shisa family member 6	5	2	0	2	0	7	hsa-miR-6510-5p		-0.29	-0.29
FOXI2	ENST00000388920.4	forkhead box I2	5	2	0	2	0	0	hsa-miR-6510-5p		-0.29	-0.29
PPIL2	ENST00000406385.1	peptidylprolyl isomerase (cyclophilin)-like 2	1911	2	0	2	0	6	hsa-miR-6510-5p		-0.28	-0.39
CHMP6	ENST00000325167.5	charged multivesicular body protein 6	227	2	0	2	0	1	hsa-miR-6510-5p		-0.28	-0.29
C10orf67	ENST00000323327.4	chromosome 10 open reading frame 67	5	2	0	2	0	3	hsa-miR-6510-5p		-0.28	-0.32
SNED1	ENST00000310397.8	sushi, nidogen and EGF-like domains 1	19	3	1	2	0	1	hsa-miR-6510-5p		-0.28	-0.28
AC007040.11	ENST00000606025.1		12	2	0	2	0	0	hsa-miR-6510-5p		-0.28	-0.43
SH2D4B	ENST00000339284.2	SH2 domain containing 4B	5	2	0	2	0	0	hsa-miR-6510-5p		-0.28	-0.28
C17orf103	ENST00000468196.1	chromosome 17 open reading frame 103	54	2	0	2	0	0	hsa-miR-6510-5p		-0.28	-0.28
C5orf64	ENST00000505642.1	chromosome 5 open reading frame 64	5	2	0	2	0	0	hsa-miR-6510-5p		-0.28	-0.28
SLC52A1	ENST00000512825.2	solute carrier family 52 (riboflavin transporter), member 1	5	2	0	2	0	0	hsa-miR-6510-5p		-0.28	-0.28
CD96	ENST00000352690.4	CD96 molecule	5	2	0	2	0	0	hsa-miR-6510-5p		-0.28	-0.28
APOL3	ENST00000397293.2	apolipoprotein L, 3	5	2	0	2	0	1	hsa-miR-6510-5p		-0.27	-0.29
MTA3	ENST00000405592.1	metastasis associated 1 family, member 3	194	2	0	2	0	3	hsa-miR-6510-5p		-0.27	-0.28
TRIM46	ENST00000392451.2	tripartite motif containing 46	69	2	0	2	0	2	hsa-miR-6510-5p		-0.27	-0.27
P2RX3	ENST00000263314.2	purinergic receptor P2X, ligand-gated ion channel, 3	5	2	0	2	0	0	hsa-miR-6510-5p		-0.27	-0.27
ARHGAP1	ENST00000311956.4	Rho GTPase activating protein 1	2229	2	0	2	0	1	hsa-miR-6510-5p		-0.27	-0.27
PODN	ENST00000371500.3	podocan	5	2	0	2	0	0	hsa-miR-6510-5p		-0.26	-0.26
FBXO25	ENST00000276326.5	F-box protein 25	157	2	0	2	0	1	hsa-miR-6510-5p		-0.26	-0.28
IGLON5	ENST00000270642.8	IgLON family member 5	5	2	0	2	0	0	hsa-miR-6510-5p		-0.26	-0.26
BCAP29	ENST00000005259.4	B-cell receptor-associated protein 29	326	4	1	2	1	3	hsa-miR-6510-5p		-0.26	-0.77
AC010327.2	ENST00000598855.1	Uncharacterized protein; cDNA FLJ45856 fis, clone OCBBF2025631	7	2	0	2	0	1	hsa-miR-6510-5p		-0.26	-0.26
FLOT2	ENST00000394906.2	flotillin 2	37	3	0	2	1	2	hsa-miR-6510-5p		-0.26	-0.26
KCNJ11	ENST00000339994.4	potassium inwardly-rectifying channel, subfamily J, member 11	282	2	0	2	0	1	hsa-miR-6510-5p		-0.26	-0.26
BCL9L	ENST00000334801.3	B-cell CLL/lymphoma 9-like	91	2	0	2	0	2	hsa-miR-6510-5p		-0.26	-0.28
SGCD	ENST00000435422.3	sarcoglycan, delta (35kDa dystrophin-associated glycoprotein)	39	2	0	2	0	2	hsa-miR-6510-5p		-0.26	-0.33
SLC6A3	ENST00000270349.9	solute carrier family 6 (neurotransmitter transporter), member 3	5	2	0	2	0	3	hsa-miR-6510-5p		-0.26	-0.26
IL12RB2	ENST00000262345.1	interleukin 12 receptor, beta 2	5	3	0	2	1	0	hsa-miR-6510-5p		-0.25	-0.36
CALN1	ENST00000329008.5	calneuron 1	5	3	1	2	0	4	hsa-miR-6510-5p		-0.25	-0.25
ABR	ENST00000302538.5	active BCR-related	58	3	0	2	1	2	hsa-miR-6510-5p		-0.25	-0.35
RBM14	ENST00000393979.3	RNA binding motif protein 14	3993	3	0	2	1	3	hsa-miR-6510-5p		-0.25	-0.54
B3GNT3	ENST00000318683.6	UDP-GlcNAc:betaGal beta-1,3-N-acetylglucosaminyltransferase 3	5	2	0	2	0	0	hsa-miR-6510-5p		-0.25	-0.42
AK1	ENST00000373176.1	adenylate kinase 1	1343	2	0	2	0	0	hsa-miR-6510-5p		-0.25	-0.27
ETNK2	ENST00000367201.3	ethanolamine kinase 2	7	2	0	2	0	0	hsa-miR-6510-5p		-0.25	-0.25
UHMK1	ENST00000538489.1	U2AF homology motif (UHM) kinase 1	48	2	0	2	0	1	hsa-miR-6510-5p		-0.25	-0.37
FBXW8	ENST00000455858.2	F-box and WD repeat domain containing 8	169	2	0	2	0	0	hsa-miR-6510-5p		-0.24	-0.26
TCN2	ENST00000215838.3	transcobalamin II	132	3	0	2	1	3	hsa-miR-6510-5p		-0.24	-0.63
SLC5A10	ENST00000317977.6	solute carrier family 5 (sodium/sugar cotransporter), member 10	5	2	0	2	0	1	hsa-miR-6510-5p		-0.24	-0.24
PEAR1	ENST00000292357.7	platelet endothelial aggregation receptor 1	160	2	0	2	0	0	hsa-miR-6510-5p		-0.24	-0.24
HRH3	ENST00000340177.5	histamine receptor H3	5	2	0	2	0	0	hsa-miR-6510-5p		-0.24	-0.24
IRF1	ENST00000245414.4	interferon regulatory factor 1	266	3	0	2	1	0	hsa-miR-6510-5p		-0.24	-0.3
C10orf71	ENST00000323868.4	chromosome 10 open reading frame 71	5	2	0	2	0	1	hsa-miR-6510-5p		-0.24	-0.27
CALCOCO1	ENST00000548263.1	calcium binding and coiled-coil domain 1	68	2	0	2	0	2	hsa-miR-6510-5p		-0.24	-0.24
TEAD3	ENST00000402886.3	TEA domain family member 3	137	2	0	2	0	3	hsa-miR-6510-5p		-0.23	-0.31
SCD	ENST00000370355.2	stearoyl-CoA desaturase (delta-9-desaturase)	9726	2	0	2	0	1	hsa-miR-6510-5p		-0.23	-0.23
ZNF41	ENST00000313116.7	zinc finger protein 41	86	2	0	2	0	0	hsa-miR-6510-5p		-0.23	-0.28
VAPB	ENST00000395802.3	VAMP (vesicle-associated membrane protein)-associated protein B and C	391	2	0	2	0	2	hsa-miR-6510-5p		-0.23	-0.27
ATP2B4	ENST00000367218.3	ATPase, Ca++ transporting, plasma membrane 4	7311	3	0	2	1	2	hsa-miR-6510-5p		-0.23	-0.23
SMIM12	ENST00000521580.2	small integral membrane protein 12	1091	3	0	2	1	0	hsa-miR-6510-5p		-0.23	-0.48
TPM3	ENST00000368531.2	tropomyosin 3	669	2	0	2	0	0	hsa-miR-6510-5p		-0.23	-0.24
LDB1	ENST00000361198.5	LIM domain binding 1	61	2	0	2	0	0	hsa-miR-6510-5p		-0.23	-0.23
NRF1	ENST00000393230.2	nuclear respiratory factor 1	321	2	0	2	0	0	hsa-miR-6510-5p		-0.22	-0.25
PAFAH1B1	ENST00000397195.5	platelet-activating factor acetylhydrolase 1b, regulatory subunit 1 (45kDa)	1570	2	0	2	0	1	hsa-miR-6510-5p		-0.22	-0.33
MYO1D	ENST00000318217.5	myosin ID	16	2	0	2	0	2	hsa-miR-6510-5p		-0.22	-0.22
PHF21B	ENST00000403565.1	PHD finger protein 21B	8	2	0	2	0	1	hsa-miR-6510-5p		-0.22	-0.22
OMP	ENST00000529803.1	olfactory marker protein	9	2	0	2	0	0	hsa-miR-6510-5p		-0.22	-0.22
AK4	ENST00000545314.1	adenylate kinase 4	116	3	0	2	1	3	hsa-miR-6510-5p		-0.22	-0.22
SULF2	ENST00000359930.4	sulfatase 2	103	2	0	2	0	0	hsa-miR-6510-5p		-0.22	-0.32
PHKG2	ENST00000563588.1	phosphorylase kinase, gamma 2 (testis)	283	3	0	2	1	2	hsa-miR-6510-5p		-0.22	-0.32
NRBP2	ENST00000442628.2	nuclear receptor binding protein 2	1011	2	0	2	0	1	hsa-miR-6510-5p		-0.21	-0.21
ATP2A3	ENST00000309890.7	ATPase, Ca++ transporting, ubiquitous	40	2	0	2	0	2	hsa-miR-6510-5p		-0.21	-0.21
SPECC1	ENST00000395530.2	sperm antigen with calponin homology and coiled-coil domains 1	128	2	0	2	0	1	hsa-miR-6510-5p		-0.21	-0.34
FPGS	ENST00000373245.1	folylpolyglutamate synthase	117	2	0	2	0	2	hsa-miR-6510-5p		-0.21	-0.36
ASXL2	ENST00000435504.4	additional sex combs like 2 (Drosophila)	139	2	0	2	0	0	hsa-miR-6510-5p		-0.21	-0.21
SLC36A1	ENST00000243389.3	solute carrier family 36 (proton/amino acid symporter), member 1	236	3	0	2	1	1	hsa-miR-6510-5p		-0.21	-0.21
PICK1	ENST00000404072.3	protein interacting with PRKCA 1	155	2	0	2	0	2	hsa-miR-6510-5p		-0.21	-0.21
PARP16	ENST00000261888.6	poly (ADP-ribose) polymerase family, member 16	97	2	0	2	0	1	hsa-miR-6510-5p		-0.21	-0.21
FOXO3	ENST00000343882.6	forkhead box O3	32	2	0	2	0	0	hsa-miR-6510-5p		-0.21	-0.21
TNFRSF13C	ENST00000291232.3	tumor necrosis factor receptor superfamily, member 13C	36	3	1	2	0	3	hsa-miR-6510-5p		-0.21	-0.32
LRCH4	ENST00000310300.6	leucine-rich repeats and calponin homology (CH) domain containing 4	248	2	0	2	0	0	hsa-miR-6510-5p		-0.2	-0.25
BMF	ENST00000220446.4	Bcl2 modifying factor	179	2	0	2	0	2	hsa-miR-6510-5p		-0.2	-0.26
DIAPH1	ENST00000389054.3	diaphanous-related formin 1	399	2	0	2	0	2	hsa-miR-6510-5p		-0.2	-0.2
TRAF1	ENST00000373887.3	TNF receptor-associated factor 1	5	2	0	2	0	6	hsa-miR-6510-5p		-0.2	-0.26
IPO8	ENST00000256079.4	importin 8	228	2	0	2	0	1	hsa-miR-6510-5p		-0.2	-0.2
MSRB1	ENST00000399753.2	methionine sulfoxide reductase B1	2102	2	0	2	0	1	hsa-miR-6510-5p		-0.2	-0.27
NELFB	ENST00000343053.4	negative elongation factor complex member B	1686	2	0	2	0	1	hsa-miR-6510-5p		-0.2	-0.2
ZNF512B	ENST00000369888.1	zinc finger protein 512B	8	2	0	2	0	0	hsa-miR-6510-5p		-0.2	-0.2
CHRNE	ENST00000293780.4	cholinergic receptor, nicotinic, epsilon (muscle)	11	2	0	2	0	0	hsa-miR-6510-5p		-0.2	-0.21
STXBP4	ENST00000376352.2	syntaxin binding protein 4	62	3	0	2	1	1	hsa-miR-6510-5p		-0.2	-0.3
PITPNM3	ENST00000421306.3	PITPNM family member 3	5	2	0	2	0	6	hsa-miR-6510-5p		-0.2	-0.2
BMP8A	ENST00000331593.5	bone morphogenetic protein 8a	13	2	0	2	0	5	hsa-miR-6510-5p		-0.2	-0.34
C5orf55	ENST00000408966.2	chromosome 5 open reading frame 55	195	2	0	2	0	1	hsa-miR-6510-5p		-0.2	-0.42
CNTNAP2	ENST00000361727.3	contactin associated protein-like 2	29	2	0	2	0	2	hsa-miR-6510-5p		-0.19	-0.22
GOLGA7B	ENST00000370602.1	golgin A7 family, member B	5	2	0	2	0	3	hsa-miR-6510-5p		-0.19	-0.24
LAIR1	ENST00000391743.3	leukocyte-associated immunoglobulin-like receptor 1	5	2	0	2	0	4	hsa-miR-6510-5p		-0.19	-0.34
WDR81	ENST00000437219.2	WD repeat domain 81	1387	2	0	2	0	0	hsa-miR-6510-5p		-0.19	-0.19
CTDSP2	ENST00000398073.2	CTD (carboxy-terminal domain, RNA polymerase II, polypeptide A) small phosphatase 2	991	2	0	2	0	1	hsa-miR-6510-5p		-0.19	-0.21
CTNS	ENST00000046640.3	cystinosin, lysosomal cystine transporter	308	3	0	2	1	0	hsa-miR-6510-5p		-0.19	-0.21
APBA1	ENST00000265381.4	amyloid beta (A4) precursor protein-binding, family A, member 1	12	2	0	2	0	0	hsa-miR-6510-5p		-0.19	-0.19
SYT12	ENST00000393946.2	synaptotagmin XII	813	2	0	2	0	1	hsa-miR-6510-5p		-0.19	-0.19
TMEM86A	ENST00000280734.2	transmembrane protein 86A	5	2	0	2	0	2	hsa-miR-6510-5p		-0.19	-0.19
PDPK1	ENST00000441549.3	3-phosphoinositide dependent protein kinase-1	104	2	0	2	0	3	hsa-miR-6510-5p		-0.19	-0.2
AHCYL1	ENST00000369799.5	adenosylhomocysteinase-like 1	1279	2	0	2	0	0	hsa-miR-6510-5p		-0.19	-0.19
CTNNA3	ENST00000433211.2	catenin (cadherin-associated protein), alpha 3	5	4*	0	2	1	1	hsa-miR-6510-5p		-0.19	-0.19
PHF20	ENST00000439301.1	PHD finger protein 20	191	2	0	2	0	1	hsa-miR-6510-5p		-0.19	-0.2
HGSNAT	ENST00000379644.4	heparan-alpha-glucosaminide N-acetyltransferase	865	2	0	2	0	2	hsa-miR-6510-5p		-0.19	-0.19
LCNL1	ENST00000408973.2	lipocalin-like 1	5	2	0	2	0	2	hsa-miR-6510-5p		-0.19	-0.19
SLC35E2B	ENST00000378662.1	solute carrier family 35, member E2B	5	2	0	2	0	3	hsa-miR-6510-5p		-0.18	-0.18
PLAGL2	ENST00000246229.4	pleiomorphic adenoma gene-like 2	254	2	0	2	0	2	hsa-miR-6510-5p		-0.18	-0.28
LRRC3	ENST00000291592.4	leucine rich repeat containing 3	176	2	0	2	0	4	hsa-miR-6510-5p		-0.18	-0.19
EHD2	ENST00000263277.3	EH-domain containing 2	2072	2	0	2	0	2	hsa-miR-6510-5p		-0.18	-0.18
KCTD15	ENST00000284006.6	potassium channel tetramerization domain containing 15	2483	2	0	2	0	2	hsa-miR-6510-5p		-0.18	-0.19
MAPT	ENST00000344290.5	microtubule-associated protein tau	11	2	0	2	0	3	hsa-miR-6510-5p		-0.18	-0.18
BSND	ENST00000371265.4	Bartter syndrome, infantile, with sensorineural deafness (Barttin)	5	2	0	2	0	2	hsa-miR-6510-5p		-0.17	-0.44
FOXRED2	ENST00000397224.4	FAD-dependent oxidoreductase domain containing 2	200	2	0	2	0	2	hsa-miR-6510-5p		-0.17	-0.4
RAVER1	ENST00000293677.6	ribonucleoprotein, PTB-binding 1	362	2	0	2	0	1	hsa-miR-6510-5p		-0.17	-0.17
PTPRT	ENST00000373187.1	protein tyrosine phosphatase, receptor type, T	5	2	0	2	0	5	hsa-miR-6510-5p		-0.17	-0.17
FRMD8	ENST00000317568.5	FERM domain containing 8	1094	3	0	2	1	1	hsa-miR-6510-5p		-0.17	-0.17
HCFC1	ENST00000310441.7	host cell factor C1 (VP16-accessory protein)	181	2	0	2	0	1	hsa-miR-6510-5p		-0.17	-0.17
NCS1	ENST00000372398.3	neuronal calcium sensor 1	1083	2	0	2	0	2	hsa-miR-6510-5p		-0.17	-0.28
NUTM2E	ENST00000602967.1	NUT family member 2E	5	2	0	2	0	0	hsa-miR-6510-5p		-0.17	-0.17
THSD4	ENST00000355327.3	thrombospondin, type I, domain containing 4	69	3	0	2	1	2	hsa-miR-6510-5p		-0.17	-0.23
P2RY8	ENST00000381297.4	purinergic receptor P2Y, G-protein coupled, 8	5	2	0	2	0	1	hsa-miR-6510-5p		-0.17	-0.17
SYT7	ENST00000263846.4	synaptotagmin VII	192	2	0	2	0	3	hsa-miR-6510-5p		-0.17	-0.32
GRIN2B	ENST00000609686.1	glutamate receptor, ionotropic, N-methyl D-aspartate 2B	5	4	0	2	2	5	hsa-miR-6510-5p		-0.17	-0.17
OPA3	ENST00000263275.4	optic atrophy 3 (autosomal recessive, with chorea and spastic paraplegia)	137	3	0	2	1	0	hsa-miR-6510-5p		-0.16	-0.19
SLC25A45	ENST00000527174.1	solute carrier family 25, member 45	67	2	0	2	0	3	hsa-miR-6510-5p		-0.16	-0.2
ROR2	ENST00000375708.3	receptor tyrosine kinase-like orphan receptor 2	43	2	0	2	0	0	hsa-miR-6510-5p		-0.16	-0.16
SENP2	ENST00000296257.5	SUMO1/sentrin/SMT3 specific peptidase 2	1693	3	1	2	0	2	hsa-miR-6510-5p		-0.16	-0.41
HEMK1	ENST00000232854.4	HemK methyltransferase family member 1	99	3	0	2	1	3	hsa-miR-6510-5p		-0.16	-0.28
TFR2	ENST00000431692.1	transferrin receptor 2	330	2	0	2	0	1	hsa-miR-6510-5p		-0.16	-0.16
ZNF516	ENST00000443185.2	zinc finger protein 516	311	2	0	2	0	1	hsa-miR-6510-5p		-0.16	-0.18
DNASE1L3	ENST00000486455.1	deoxyribonuclease I-like 3	5	2	0	2	0	0	hsa-miR-6510-5p		-0.16	-0.3
MADD	ENST00000406482.1	MAP-kinase activating death domain	282	2	0	2	0	0	hsa-miR-6510-5p		-0.16	-0.16
POLR1B	ENST00000409894.3	polymerase (RNA) I polypeptide B, 128kDa	996	3	1	2	0	0	hsa-miR-6510-5p		-0.16	-0.38
POGZ	ENST00000392723.1	pogo transposable element with ZNF domain	170	2	0	2	0	0	hsa-miR-6510-5p		-0.15	-0.25
EHD3	ENST00000322054.5	EH-domain containing 3	206	4*	1	2	0	3	hsa-miR-6510-5p		-0.15	-0.42
BBS1	ENST00000393994.2	Bardet-Biedl syndrome 1	523	2	0	2	0	1	hsa-miR-6510-5p		-0.15	-0.15
SARM1	ENST00000457710.3	sterile alpha and TIR motif containing 1	130	3	0	2	1	3	hsa-miR-6510-5p		-0.15	-0.33
GATA6	ENST00000269216.3	GATA binding protein 6	691	3	0	2	1	1	hsa-miR-6510-5p		-0.15	-0.24
LPP	ENST00000312675.4	LIM domain containing preferred translocation partner in lipoma	1894	2	0	2	0	2	hsa-miR-6510-5p		-0.15	-0.15
WASF2	ENST00000536657.1	WAS protein family, member 2	311	2	0	2	0	2	hsa-miR-6510-5p		-0.15	-0.15
NFIA	ENST00000403491.3	nuclear factor I/A	5	2	0	2	0	2	hsa-miR-6510-5p		-0.15	-0.15
FAM118A	ENST00000216214.3	family with sequence similarity 118, member A	202	3	0	2	1	0	hsa-miR-6510-5p		-0.14	-0.27
GPC6	ENST00000377047.4	glypican 6	410	3	0	2	1	2	hsa-miR-6510-5p		-0.14	-0.53
ALG10B	ENST00000308742.4	ALG10B, alpha-1,2-glucosyltransferase	471	3	1	2	0	1	hsa-miR-6510-5p		-0.14	-0.15
KSR1	ENST00000398988.3	kinase suppressor of ras 1	256	3	0	2	1	4	hsa-miR-6510-5p		-0.14	-0.15
IL17RD	ENST00000296318.7	interleukin 17 receptor D	108	2	0	2	0	1	hsa-miR-6510-5p		-0.14	-0.16
NAA40	ENST00000377793.4	N(alpha)-acetyltransferase 40, NatD catalytic subunit	217	2	0	2	0	2	hsa-miR-6510-5p		-0.14	-0.23
RPTOR	ENST00000306801.3	regulatory associated protein of MTOR, complex 1	190	3	1	2	0	1	hsa-miR-6510-5p		-0.14	-0.16
OSBPL7	ENST00000007414.3	oxysterol binding protein-like 7	25	2	0	2	0	0	hsa-miR-6510-5p		-0.14	-0.14
ZNF736	ENST00000423484.2	zinc finger protein 736	36	2	0	2	0	3	hsa-miR-6510-5p		-0.14	-0.23
POLR1A	ENST00000263857.6	polymerase (RNA) I polypeptide A, 194kDa	675	2	0	2	0	2	hsa-miR-6510-5p		-0.14	-0.24
FAM84A	ENST00000295092.2	family with sequence similarity 84, member A	69	2	0	2	0	0	hsa-miR-6510-5p		-0.14	-0.28
DGCR6L	ENST00000248879.3	DiGeorge syndrome critical region gene 6-like	18	2	0	2	0	2	hsa-miR-6510-5p		-0.14	-0.16
ITGA9	ENST00000264741.5	integrin, alpha 9	9	2	0	2	0	2	hsa-miR-6510-5p		-0.14	-0.14
KIF26B	ENST00000366518.4	kinesin family member 26B	25	3	0	2	1	1	hsa-miR-6510-5p		-0.14	-0.14
IPPK	ENST00000287996.3	inositol 1,3,4,5,6-pentakisphosphate 2-kinase	211	2	0	2	0	0	hsa-miR-6510-5p		-0.14	-0.15
LRRC3DN	ENST00000596691.1	LRRC3 downstream neighbor (non-protein coding)	221	2	0	2	0	0	hsa-miR-6510-5p		-0.14	-0.26
NAPEPLD	ENST00000417955.1	N-acyl phosphatidylethanolamine phospholipase D	13	2	0	2	0	0	hsa-miR-6510-5p		-0.14	-0.28
FAM78A	ENST00000372269.3	family with sequence similarity 78, member A	7	2	0	2	0	1	hsa-miR-6510-5p		-0.14	-0.19
LINC00346	ENST00000538077.1	long intergenic non-protein coding RNA 346	26	3	0	2	1	1	hsa-miR-6510-5p		-0.14	-0.38
MARCH3	ENST00000308660.5	membrane-associated ring finger (C3HC4) 3, E3 ubiquitin protein ligase	77	3	0	2	1	0	hsa-miR-6510-5p		-0.14	-0.23
C15orf38	ENST00000357484.5	chromosome 15 open reading frame 38	325	3	0	2	1	4	hsa-miR-6510-5p		-0.14	-0.38
FBXO32	ENST00000517956.1	F-box protein 32	500	2	0	2	0	4	hsa-miR-6510-5p		-0.13	-0.21
C10orf105	ENST00000441508.2	chromosome 10 open reading frame 105	5	2	0	2	0	5	hsa-miR-6510-5p		-0.13	-0.13
SLC25A22	ENST00000320230.5	solute carrier family 25 (mitochondrial carrier: glutamate), member 22	319	2	0	2	0	0	hsa-miR-6510-5p		-0.13	-0.13
C6orf106	ENST00000374023.3	chromosome 6 open reading frame 106	80	3*	0	2	0	1	hsa-miR-6510-5p		-0.13	-0.36
GATA4	ENST00000335135.4	GATA binding protein 4	5	3*	0	2	0	1	hsa-miR-6510-5p		-0.13	-0.13
IL17RE	ENST00000454190.2	interleukin 17 receptor E	7	2	0	2	0	1	hsa-miR-6510-5p		-0.13	-0.13
KLF8	ENST00000468660.1	Kruppel-like factor 8	8	2	0	2	0	0	hsa-miR-6510-5p		-0.13	-0.37
SHANK3	ENST00000414786.2	SH3 and multiple ankyrin repeat domains 3	5	2	0	2	0	2	hsa-miR-6510-5p		-0.13	-0.13
ACVR2B	ENST00000352511.4	activin A receptor, type IIB	21	3	0	2	1	3	hsa-miR-6510-5p		-0.13	-0.29
ZBTB40	ENST00000404138.1	zinc finger and BTB domain containing 40	124	2	0	2	0	3	hsa-miR-6510-5p		-0.13	-0.21
SLX4IP	ENST00000334534.5	SLX4 interacting protein	0	2	0	2	0	2	hsa-miR-6510-5p		-0.13	-0.13
SMARCC1	ENST00000254480.5	SWI/SNF related, matrix associated, actin dependent regulator of chromatin, subfamily c, member 1	727	2	0	2	0	1	hsa-miR-6510-5p		-0.12	-0.17
DOK4	ENST00000566936.1	docking protein 4	183	2	0	2	0	4	hsa-miR-6510-5p		-0.12	-0.18
GNAZ	ENST00000248996.4	guanine nucleotide binding protein (G protein), alpha z polypeptide	50	2	0	2	0	0	hsa-miR-6510-5p		-0.12	-0.13
PANK4	ENST00000378466.3	pantothenate kinase 4	72	3	1	2	0	0	hsa-miR-6510-5p		-0.12	-0.2
LIPG	ENST00000261292.4	lipase, endothelial	40	3	0	2	1	2	hsa-miR-6510-5p		-0.12	-0.28
N4BP1	ENST00000262384.3	NEDD4 binding protein 1	105	2	0	2	0	1	hsa-miR-6510-5p		-0.12	-0.16
SRPX2	ENST00000373004.3	sushi-repeat containing protein, X-linked 2	69	2	0	2	0	0	hsa-miR-6510-5p		-0.12	-0.29
BCL2L2	ENST00000250405.5	BCL2-like 2	1380	2	0	2	0	0	hsa-miR-6510-5p		-0.11	-0.17
TNFRSF11A	ENST00000586569.1	tumor necrosis factor receptor superfamily, member 11a, NFKB activator	93	2	0	2	0	2	hsa-miR-6510-5p		-0.11	-0.14
ZBTB46	ENST00000245663.4	zinc finger and BTB domain containing 46	71	2	0	2	0	2	hsa-miR-6510-5p		-0.11	-0.11
NDST1	ENST00000261797.6	N-deacetylase/N-sulfotransferase (heparan glucosaminyl) 1	13660	2	0	2	0	4	hsa-miR-6510-5p		-0.11	-0.11
NDOR1	ENST00000427047.2	NADPH dependent diflavin oxidoreductase 1	1044	2	0	2	0	2	hsa-miR-6510-5p		-0.11	-0.13
COX18	ENST00000295890.4	COX18 cytochrome C oxidase assembly factor	356	2	0	2	0	1	hsa-miR-6510-5p		-0.11	-0.26
SAPCD2	ENST00000409687.3	suppressor APC domain containing 2	22	2	0	2	0	1	hsa-miR-6510-5p		-0.11	-0.11
AGFG2	ENST00000262935.4	ArfGAP with FG repeats 2	3985	3*	0	2	0	2	hsa-miR-6510-5p		-0.11	-0.34
MLTK	ENST00000375213.3	Mitogen-activated protein kinase kinase kinase MLT	734	2	0	2	0	0	hsa-miR-6510-5p		-0.11	-0.13
KRT77	ENST00000341809.3	keratin 77	5	2	0	2	0	1	hsa-miR-6510-5p		-0.11	-0.11
MYO18A	ENST00000354329.4	myosin XVIIIA	159	4	0	2	2	4	hsa-miR-6510-5p		-0.11	-0.22
NBPF10	ENST00000369339.3	neuroblastoma breakpoint family, member 10	5	2	0	2	0	2	hsa-miR-6510-5p		-0.1	-0.12
PITPNA	ENST00000313486.7	phosphatidylinositol transfer protein, alpha	366	2	0	2	0	1	hsa-miR-6510-5p		-0.1	-0.24
FAHD2A	ENST00000233379.4	fumarylacetoacetate hydrolase domain containing 2A	9	2	0	2	0	2	hsa-miR-6510-5p		-0.1	-0.18
LPHN1	ENST00000340736.6	latrophilin 1	49	2	0	2	0	3	hsa-miR-6510-5p		-0.1	-0.11
CELF2	ENST00000379261.4	CUGBP, Elav-like family member 2	45	2	0	2	0	2	hsa-miR-6510-5p		-0.1	-0.23
PDXDC1	ENST00000396410.4	pyridoxal-dependent decarboxylase domain containing 1	6417	2	0	2	0	0	hsa-miR-6510-5p		-0.1	-0.26
CCDC180	ENST00000395220.1	coiled-coil domain containing 180	10	2	0	2	0	1	hsa-miR-6510-5p		-0.1	-0.15
SZT2	ENST00000562955.1	seizure threshold 2 homolog (mouse)	123	3	0	2	1	1	hsa-miR-6510-5p		-0.1	-0.14
CBL	ENST00000264033.4	Cbl proto-oncogene, E3 ubiquitin protein ligase	309	2	0	2	0	4	hsa-miR-6510-5p		-0.1	-0.1
REXO1L1	ENST00000379010.2	REX1, RNA exonuclease 1 homolog (S. cerevisiae)-like 1	5	2	0	2	0	1	hsa-miR-6510-5p		-0.1	-0.1
KIAA1522	ENST00000401073.2	KIAA1522	13	2	0	2	0	0	hsa-miR-6510-5p		-0.1	-0.1
RAP1GAP2	ENST00000254695.8	RAP1 GTPase activating protein 2	123	2	0	2	0	4	hsa-miR-6510-5p		-0.09	-0.11
ST3GAL1	ENST00000319914.5	ST3 beta-galactoside alpha-2,3-sialyltransferase 1	59	2	0	2	0	1	hsa-miR-6510-5p		-0.09	-0.12
NUP210	ENST00000254508.5	nucleoporin 210kDa	246	2	0	2	0	0	hsa-miR-6510-5p		-0.09	-0.09
NLE1	ENST00000586869.1	notchless homolog 1 (Drosophila)	526	2	0	2	0	2	hsa-miR-6510-5p		-0.09	-0.3
SRM	ENST00000376957.2	spermidine synthase	46	2	0	2	0	2	hsa-miR-6510-5p		-0.09	-0.2
DIEXF	ENST00000491415.2	digestive organ expansion factor homolog (zebrafish)	493	2	0	2	0	1	hsa-miR-6510-5p		-0.09	-0.13
RRAGD	ENST00000369415.4	Ras-related GTP binding D	644	2	0	2	0	1	hsa-miR-6510-5p		-0.09	-0.14
VAV2	ENST00000406606.3	vav 2 guanine nucleotide exchange factor	477	2	0	2	0	1	hsa-miR-6510-5p		-0.09	-0.09
UCK2	ENST00000372212.4	uridine-cytidine kinase 2	437	2	0	2	0	2	hsa-miR-6510-5p		-0.09	-0.44
FBF1	ENST00000586717.1	Fas (TNFRSF6) binding factor 1	86	2	0	2	0	0	hsa-miR-6510-5p		-0.09	-0.19
MYOCD	ENST00000425538.1	myocardin	62	2	0	2	0	1	hsa-miR-6510-5p		-0.09	-0.11
GINS4	ENST00000523277.2	GINS complex subunit 4 (Sld5 homolog)	500	2	0	2	0	0	hsa-miR-6510-5p		-0.09	-0.23
CTNND1	ENST00000524630.1	catenin (cadherin-associated protein), delta 1	743	2	0	2	0	0	hsa-miR-6510-5p		-0.09	-0.36
TMEM259	ENST00000333175.5	transmembrane protein 259	1339	2	0	2	0	0	hsa-miR-6510-5p		-0.09	-0.09
TRAF3	ENST00000560371.1	TNF receptor-associated factor 3	833	2	0	2	0	5	hsa-miR-6510-5p		-0.09	-0.12
TMEM179	ENST00000556573.1	transmembrane protein 179	5	2	0	2	0	0	hsa-miR-6510-5p		-0.09	-0.11
IGF1R	ENST00000268035.6	insulin-like growth factor 1 receptor	561	2	0	2	0	3	hsa-miR-6510-5p		-0.09	-0.11
FAM129B	ENST00000373314.3	family with sequence similarity 129, member B	516	2	0	2	0	2	hsa-miR-6510-5p		-0.09	-0.09
GNB5	ENST00000261837.7	guanine nucleotide binding protein (G protein), beta 5	513	2	0	2	0	0	hsa-miR-6510-5p		-0.08	-0.13
PCGF3	ENST00000362003.5	polycomb group ring finger 3	503	2	0	2	0	0	hsa-miR-6510-5p		-0.08	-0.32
MKNK2	ENST00000591601.1	MAP kinase interacting serine/threonine kinase 2	215	2	0	2	0	1	hsa-miR-6510-5p		-0.08	-0.08
WNT9B	ENST00000290015.2	wingless-type MMTV integration site family, member 9B	28	2	0	2	0	1	hsa-miR-6510-5p		-0.08	-0.1
DTWD1	ENST00000251250.6	DTW domain containing 1	936	3	0	2	1	1	hsa-miR-6510-5p		-0.08	-0.59
SUPT6H	ENST00000314616.6	suppressor of Ty 6 homolog (S. cerevisiae)	405	2	0	2	0	2	hsa-miR-6510-5p		-0.08	-0.25
VPS35	ENST00000299138.7	vacuolar protein sorting 35 homolog (S. cerevisiae)	1801	2	0	2	0	0	hsa-miR-6510-5p		-0.08	-0.27
SH3BP4	ENST00000392011.2	SH3-domain binding protein 4	783	2	0	2	0	2	hsa-miR-6510-5p		-0.08	-0.08
MRRF	ENST00000344641.3	mitochondrial ribosome recycling factor	85	4	2	2	0	4	hsa-miR-6510-5p		-0.08	-0.48
MR1	ENST00000367580.5	major histocompatibility complex, class I-related	107	2	0	2	0	3	hsa-miR-6510-5p		-0.08	-0.19
CDS2	ENST00000460006.1	CDP-diacylglycerol synthase (phosphatidate cytidylyltransferase) 2	782	2	0	2	0	4	hsa-miR-6510-5p		-0.07	-0.33
PIGV	ENST00000078527.4	phosphatidylinositol glycan anchor biosynthesis, class V	122	3	1	2	0	1	hsa-miR-6510-5p		-0.07	-0.48
SSX2IP	ENST00000342203.3	synovial sarcoma, X breakpoint 2 interacting protein	197	3	0	2	1	1	hsa-miR-6510-5p		-0.07	-0.24
DDA1	ENST00000359866.4	DET1 and DDB1 associated 1	76	2	0	2	0	0	hsa-miR-6510-5p		-0.07	-0.11
TMEM185B	ENST00000426077.2	transmembrane protein 185B	1146	2	0	2	0	0	hsa-miR-6510-5p		-0.07	-0.11
C2orf82	ENST00000409533.1	chromosome 2 open reading frame 82	72	2	0	2	0	1	hsa-miR-6510-5p		-0.07	-0.23
CCDC160	ENST00000517294.1	coiled-coil domain containing 160	12	2	0	2	0	0	hsa-miR-6510-5p		-0.07	-0.3
KNCN	ENST00000481882.2	kinocilin	5	2	0	2	0	1	hsa-miR-6510-5p		-0.07	-0.54
TAB1	ENST00000216160.6	TGF-beta activated kinase 1/MAP3K7 binding protein 1	577	2	0	2	0	4	hsa-miR-6510-5p		-0.07	-0.47
ZNRF1	ENST00000335325.4	zinc and ring finger 1, E3 ubiquitin protein ligase	519	2	0	2	0	3	hsa-miR-6510-5p		-0.07	-0.1
DNAJB5	ENST00000545841.1	DnaJ (Hsp40) homolog, subfamily B, member 5	379	2	0	2	0	1	hsa-miR-6510-5p		-0.07	-0.23
ADAP1	ENST00000265846.5	ArfGAP with dual PH domains 1	328	2	0	2	0	2	hsa-miR-6510-5p		-0.07	-0.07
MECP2	ENST00000303391.6	methyl CpG binding protein 2 (Rett syndrome)	1474	2	0	2	0	9	hsa-miR-6510-5p		-0.07	-0.42
KMT2A	ENST00000534358.1	lysine (K)-specific methyltransferase 2A	1092	3	1	2	0	1	hsa-miR-6510-5p		-0.07	-0.07
PLEKHG4B	ENST00000283426.6	pleckstrin homology domain containing, family G (with RhoGef domain) member 4B	5	2	0	2	0	4	hsa-miR-6510-5p		-0.07	-0.07
IYD	ENST00000344419.3	iodotyrosine deiodinase	5	2	0	2	0	4	hsa-miR-6510-5p		-0.07	-0.07
TKT	ENST00000462138.1	transketolase	1351	2	0	2	0	1	hsa-miR-6510-5p		-0.07	-0.24
BACE2	ENST00000328735.6	beta-site APP-cleaving enzyme 2	79	2	0	2	0	3	hsa-miR-6510-5p		-0.07	-0.19
AMER2	ENST00000357816.2	APC membrane recruitment protein 2	7	2	0	2	0	0	hsa-miR-6510-5p		-0.07	-0.08
NUAK1	ENST00000261402.2	NUAK family, SNF1-like kinase, 1	489	2	0	2	0	1	hsa-miR-6510-5p		-0.07	-0.07
ARMC5	ENST00000457010.2	armadillo repeat containing 5	376	2	0	2	0	2	hsa-miR-6510-5p		-0.07	-0.07
MYL9	ENST00000279022.2	myosin, light chain 9, regulatory	1779	3	1	2	0	0	hsa-miR-6510-5p		-0.07	-0.4
ACAP3	ENST00000354700.5	ArfGAP with coiled-coil, ankyrin repeat and PH domains 3	301	2	0	2	0	2	hsa-miR-6510-5p		-0.07	-0.12
HS3ST5	ENST00000312719.5	heparan sulfate (glucosamine) 3-O-sulfotransferase 5	22	2	0	2	0	0	hsa-miR-6510-5p		-0.06	-0.18
DNAJC18	ENST00000302060.5	DnaJ (Hsp40) homolog, subfamily C, member 18	253	2	0	2	0	0	hsa-miR-6510-5p		-0.06	-0.23
SP110	ENST00000258381.6	SP110 nuclear body protein	19	2	0	2	0	0	hsa-miR-6510-5p		-0.06	-0.22
PTPN14	ENST00000366956.5	protein tyrosine phosphatase, non-receptor type 14	301	2	0	2	0	6	hsa-miR-6510-5p		-0.06	-0.07
PANK2	ENST00000497424.1	pantothenate kinase 2	1244	2	0	2	0	3	hsa-miR-6510-5p		-0.06	-0.24
CLSTN1	ENST00000377298.4	calsyntenin 1	1902	2	0	2	0	1	hsa-miR-6510-5p		-0.06	-0.08
GPR107	ENST00000372410.3	G protein-coupled receptor 107	1429	2	0	2	0	0	hsa-miR-6510-5p		-0.06	-0.07
AMER1	ENST00000330258.3	APC membrane recruitment protein 1	11	2	0	2	0	2	hsa-miR-6510-5p		-0.06	-0.08
TMEM63A	ENST00000366835.3	transmembrane protein 63A	117	2	0	2	0	0	hsa-miR-6510-5p		-0.06	-0.16
GRK5	ENST00000392870.2	G protein-coupled receptor kinase 5	337	2	0	2	0	0	hsa-miR-6510-5p		-0.06	-0.08
GSG1L	ENST00000380898.2	GSG1-like	5	2	0	2	0	0	hsa-miR-6510-5p		-0.06	-0.06
EPHA10	ENST00000373048.4	EPH receptor A10	11	2	0	2	0	0	hsa-miR-6510-5p		-0.06	-0.06
CHMP3	ENST00000263856.4	charged multivesicular body protein 3	2466	2	0	2	0	1	hsa-miR-6510-5p		-0.06	-0.23
DOCK5	ENST00000276440.7	dedicator of cytokinesis 5	504	2	0	2	0	0	hsa-miR-6510-5p		-0.06	-0.08
SH3GL1	ENST00000269886.3	SH3-domain GRB2-like 1	739	2	0	2	0	1	hsa-miR-6510-5p		-0.06	-0.06
SLC6A11	ENST00000254488.2	solute carrier family 6 (neurotransmitter transporter), member 11	83	2	0	2	0	2	hsa-miR-6510-5p		-0.06	-0.07
GET4	ENST00000407192.1	golgi to ER traffic protein 4 homolog (S. cerevisiae)	532	2	0	2	0	1	hsa-miR-6510-5p		-0.06	-0.08
SH3PXD2A	ENST00000369774.4	SH3 and PX domains 2A	152	2	0	2	0	3	hsa-miR-6510-5p		-0.06	-0.06
TTYH3	ENST00000258796.7	tweety family member 3	188	2	0	2	0	3	hsa-miR-6510-5p		-0.06	-0.06
RNF103-CHMP3	ENST00000604011.1	RNF103-CHMP3 readthrough	2466	2	0	2	0	1	hsa-miR-6510-5p		-0.06	-0.22
PSMG1	ENST00000331573.3	proteasome (prosome, macropain) assembly chaperone 1	31	3	1	2	0	1	hsa-miR-6510-5p		-0.05	-0.36
SLC43A2	ENST00000301335.5	solute carrier family 43 (amino acid system L transporter), member 2	68	2	0	2	0	0	hsa-miR-6510-5p		-0.05	-0.42
TMC6	ENST00000590602.1	transmembrane channel-like 6	11	2	0	2	0	1	hsa-miR-6510-5p		-0.05	-0.07
ZFHX2	ENST00000419474.3	zinc finger homeobox 2	7	4*	1	2	0	1	hsa-miR-6510-5p		-0.05	-0.18
MIEF2	ENST00000395704.4	mitochondrial elongation factor 2	29	2	0	2	0	2	hsa-miR-6510-5p		-0.05	-0.19
AMDHD2	ENST00000302956.4	amidohydrolase domain containing 2	488	2	0	2	0	0	hsa-miR-6510-5p		-0.05	-0.08
POU3F1	ENST00000373012.2	POU class 3 homeobox 1	9	2	0	2	0	1	hsa-miR-6510-5p		-0.05	-0.05
N4BP3	ENST00000274605.5	NEDD4 binding protein 3	35	2	0	2	0	1	hsa-miR-6510-5p		-0.05	-0.21
VPS13B	ENST00000395996.1	vacuolar protein sorting 13 homolog B (yeast)	262	3	0	2	1	7	hsa-miR-6510-5p		-0.05	-0.05
ARRB1	ENST00000420843.2	arrestin, beta 1	598	3	0	2	1	1	hsa-miR-6510-5p		-0.05	-0.28
ABHD15	ENST00000307201.4	abhydrolase domain containing 15	240	2	0	2	0	0	hsa-miR-6510-5p		-0.05	-0.15
IER3IP1	ENST00000256433.3	immediate early response 3 interacting protein 1	1727	2	0	2	0	0	hsa-miR-6510-5p		-0.05	-0.58
RPL18A	ENST00000600147.1	ribosomal protein L18a	101	2	0	2	0	1	hsa-miR-6510-5p		-0.05	-0.29
PLXNA4	ENST00000321063.4	plexin A4	9	3	1	2	0	3	hsa-miR-6510-5p		-0.05	-0.07
PREX1	ENST00000396220.1	phosphatidylinositol-3,4,5-trisphosphate-dependent Rac exchange factor 1	14	2	0	2	0	3	hsa-miR-6510-5p		-0.05	-0.05
LSAMP	ENST00000490035.2	limbic system-associated membrane protein	19	2	0	2	0	2	hsa-miR-6510-5p		-0.05	-0.18
C1orf21	ENST00000235307.6	chromosome 1 open reading frame 21	935	4	0	2	2	5	hsa-miR-6510-5p		-0.04	-0.43
GPRIN2	ENST00000374314.4	G protein regulated inducer of neurite outgrowth 2	5	2	0	2	0	1	hsa-miR-6510-5p		-0.04	-0.04
CEBPD	ENST00000408965.3	CCAAT/enhancer binding protein (C/EBP), delta	61	2	0	2	0	0	hsa-miR-6510-5p		-0.04	-0.17
NOL10	ENST00000345985.3	nucleolar protein 10	106	2	0	2	0	1	hsa-miR-6510-5p		-0.04	-0.13
STAT5B	ENST00000293328.3	signal transducer and activator of transcription 5B	329	3*	0	2	0	2	hsa-miR-6510-5p		-0.04	-0.1
DUOX2	ENST00000389039.6	dual oxidase 2	5	2	0	2	0	0	hsa-miR-6510-5p		-0.04	-0.04
EVI5L	ENST00000270530.4	ecotropic viral integration site 5-like	15	2	0	2	0	0	hsa-miR-6510-5p		-0.04	-0.04
DDHD1	ENST00000323669.5	DDHD domain containing 1	103	2	0	2	0	2	hsa-miR-6510-5p		-0.04	-0.14
RHPN1	ENST00000289013.6	rhophilin, Rho GTPase binding protein 1	97	2	0	2	0	5	hsa-miR-6510-5p		-0.04	-0.37
ECE1	ENST00000415912.2	endothelin converting enzyme 1	1166	2	0	2	0	1	hsa-miR-6510-5p		-0.04	-0.04
ALPK3	ENST00000258888.5	alpha-kinase 3	16	2	0	2	0	4	hsa-miR-6510-5p		-0.04	-0.04
XIRP1	ENST00000396251.1	xin actin-binding repeat containing 1	5	2	0	2	0	1	hsa-miR-6510-5p		-0.04	-0.04
PARD3B	ENST00000406610.2	par-3 family cell polarity regulator beta	38	2	0	2	0	1	hsa-miR-6510-5p		-0.04	-0.04
SNPH	ENST00000381873.3	syntaphilin	13	2	0	2	0	0	hsa-miR-6510-5p		-0.04	-0.04
KIF1B	ENST00000377086.1	kinesin family member 1B	234	2	0	2	0	1	hsa-miR-6510-5p		-0.04	-0.04
NT5DC3	ENST00000392876.3	5'-nucleotidase domain containing 3	235	2	0	2	0	2	hsa-miR-6510-5p		-0.04	-0.04
PLIN4	ENST00000301286.3	perilipin 4	5	2	0	2	0	1	hsa-miR-6510-5p		-0.04	-0.04
KDM8	ENST00000380948.2	lysine (K)-specific demethylase 8	62	2	0	2	0	2	hsa-miR-6510-5p		-0.04	-0.04
GLYCTK	ENST00000354773.4	glycerate kinase	3833	2	0	2	0	3	hsa-miR-6510-5p		-0.04	-0.24
SH2D4A	ENST00000265807.3	SH2 domain containing 4A	131	3	0	2	1	0	hsa-miR-6510-5p		-0.04	-0.2
KCTD16	ENST00000507359.3	potassium channel tetramerization domain containing 16	36	3	1	2	0	4	hsa-miR-6510-5p		-0.04	-0.23
MAPK13	ENST00000373766.5	mitogen-activated protein kinase 13	499	2	0	2	0	2	hsa-miR-6510-5p		-0.04	-0.04
C9orf3	ENST00000297979.5	chromosome 9 open reading frame 3	1591	2	0	2	0	3	hsa-miR-6510-5p		-0.04	-0.12
PHACTR2	ENST00000427704.2	phosphatase and actin regulator 2	274	2	0	2	0	1	hsa-miR-6510-5p		-0.04	-0.04
RNF216	ENST00000425013.2	ring finger protein 216	649	2	0	2	0	1	hsa-miR-6510-5p		-0.04	-0.05
GAS7	ENST00000437099.2	growth arrest-specific 7	186	3	0	2	1	1	hsa-miR-6510-5p		-0.04	-0.19
ATXN1	ENST00000244769.4	ataxin 1	106	2	0	2	0	0	hsa-miR-6510-5p		-0.03	-0.04
CLN8	ENST00000331222.4	ceroid-lipofuscinosis, neuronal 8 (epilepsy, progressive with mental retardation)	122	2	0	2	0	1	hsa-miR-6510-5p		-0.03	-0.16
CPD	ENST00000225719.4	carboxypeptidase D	1766	2	0	2	0	1	hsa-miR-6510-5p		-0.03	-0.07
KIAA1456	ENST00000524591.2	KIAA1456	24	2	0	2	0	1	hsa-miR-6510-5p		-0.03	-0.06
RNMT	ENST00000383314.2	RNA (guanine-7-) methyltransferase	64	2	0	2	0	1	hsa-miR-6510-5p		-0.03	-0.04
RNF8	ENST00000373479.4	ring finger protein 8, E3 ubiquitin protein ligase	301	2	0	2	0	4	hsa-miR-6510-5p		-0.03	-0.1
TPCN2	ENST00000294309.3	two pore segment channel 2	629	2	0	2	0	4	hsa-miR-6510-5p		-0.02	-0.17
GGCX	ENST00000233838.4	gamma-glutamyl carboxylase	254	2	0	2	0	0	hsa-miR-6510-5p		-0.02	-0.14
C5orf63	ENST00000535381.1	chromosome 5 open reading frame 63	42	2	0	2	0	2	hsa-miR-6510-5p		-0.02	-0.22
PQLC2	ENST00000375155.3	PQ loop repeat containing 2	94	2	0	2	0	3	hsa-miR-6510-5p		-0.02	-0.22
WDR5	ENST00000425041.1	WD repeat domain 5	889	2	0	2	0	1	hsa-miR-6510-5p		-0.02	-0.09
PHKA2	ENST00000379942.4	phosphorylase kinase, alpha 2 (liver)	588	2	0	2	0	0	hsa-miR-6510-5p		-0.02	-0.17
BRD3	ENST00000303407.7	bromodomain containing 3	77	2	0	2	0	2	hsa-miR-6510-5p		-0.02	-0.04
TTC4	ENST00000371281.3	tetratricopeptide repeat domain 4	575	2	0	2	0	0	hsa-miR-6510-5p		-0.02	-0.26
KDM5B	ENST00000367265.3	lysine (K)-specific demethylase 5B	187	2	0	2	0	2	hsa-miR-6510-5p		-0.02	-0.16
TMEM184B	ENST00000361906.3	transmembrane protein 184B	1362	2	0	2	0	1	hsa-miR-6510-5p		-0.02	-0.06
FOSL2	ENST00000379619.1	FOS-like antigen 2	2255	3	0	2	1	5	hsa-miR-6510-5p		-0.02	-0.23
FAM120B	ENST00000476287.1	family with sequence similarity 120B	764	2	0	2	0	1	hsa-miR-6510-5p		-0.02	-0.2
LRRC27	ENST00000392638.2	leucine rich repeat containing 27	68	2	0	2	0	9	hsa-miR-6510-5p		-0.02	-0.27
ZSCAN2	ENST00000541040.1	zinc finger and SCAN domain containing 2	125	2	0	2	0	1	hsa-miR-6510-5p		-0.02	-0.16
FGFR1OP	ENST00000366847.4	FGFR1 oncogene partner	552	2	0	2	0	3	hsa-miR-6510-5p		-0.02	-0.23
TMEM11	ENST00000317635.5	transmembrane protein 11	223	2	0	2	0	1	hsa-miR-6510-5p		-0.02	-0.15
ZNF839	ENST00000262236.5	zinc finger protein 839	213	2	0	2	0	0	hsa-miR-6510-5p		-0.02	-0.46
RBM28	ENST00000223073.2	RNA binding motif protein 28	297	4	0	2	2	4	hsa-miR-6510-5p		-0.01	-0.34
CNKSR3	ENST00000607772.1	CNKSR family member 3	567	3	0	2	1	3	hsa-miR-6510-5p		-0.01	-0.24
AKAP8	ENST00000269701.2	A kinase (PRKA) anchor protein 8	278	2	0	2	0	0	hsa-miR-6510-5p		-0.01	-0.14
LMNB2	ENST00000325327.3	lamin B2	89	2	0	2	0	1	hsa-miR-6510-5p		-0.01	-0.06
OGFRL1	ENST00000370435.4	opioid growth factor receptor-like 1	607	3	0	2	1	1	hsa-miR-6510-5p		-0.01	-0.35
UFC1	ENST00000368003.5	ubiquitin-fold modifier conjugating enzyme 1	519	2	0	2	0	0	hsa-miR-6510-5p		-0.01	-0.37
PACS2	ENST00000447393.1	phosphofurin acidic cluster sorting protein 2	234	2	0	2	0	3	hsa-miR-6510-5p		-0.01	-0.13
SEMA4F	ENST00000357877.2	sema domain, immunoglobulin domain (Ig), transmembrane domain (TM) and short cytoplasmic domain, (semaphorin) 4F	32	2	0	2	0	4	hsa-miR-6510-5p		-0.01	-0.27
SEMA6A	ENST00000343348.6	sema domain, transmembrane domain (TM), and cytoplasmic domain, (semaphorin) 6A	106	2	0	2	0	0	hsa-miR-6510-5p		-0.01	-0.14
AKT2	ENST00000392038.2	v-akt murine thymoma viral oncogene homolog 2	525	2	0	2	0	1	hsa-miR-6510-5p		-0.01	-0.08
TRDMT1	ENST00000377799.3	tRNA aspartic acid methyltransferase 1	248	2	0	2	0	0	hsa-miR-6510-5p		-0.01	-0.29
OTUB2	ENST00000203664.5	OTU domain, ubiquitin aldehyde binding 2	110	2	0	2	0	0	hsa-miR-6510-5p		-0.01	-0.15
C19orf47	ENST00000582783.1	chromosome 19 open reading frame 47	94	2	0	2	0	2	hsa-miR-6510-5p		-0.01	-0.16
DNMT3A	ENST00000380746.4	DNA (cytosine-5-)-methyltransferase 3 alpha	221	2	0	2	0	1	hsa-miR-6510-5p		-0.01	-0.04
ANXA11	ENST00000372231.3	annexin A11	2285	2	0	2	0	3	hsa-miR-6510-5p		-0.01	-0.09
ZHX3	ENST00000309060.3	zinc fingers and homeoboxes 3	131	2	0	2	0	4	hsa-miR-6510-5p		-0.01	-0.06
SSR1	ENST00000244763.4	signal sequence receptor, alpha	12917	2	0	2	0	4	hsa-miR-6510-5p		-0.01	-0.24
SESN3	ENST00000536441.1	sestrin 3	260	2	0	2	0	1	hsa-miR-6510-5p		-0.01	-0.14
FASN	ENST00000306749.2	fatty acid synthase	37	2	0	2	0	2	hsa-miR-6510-5p		-0.01	-0.07
TENM4	ENST00000278550.7	teneurin transmembrane protein 4	34	3	0	2	1	3	hsa-miR-6510-5p		-0.01	-0.05
DNAJC21	ENST00000382021.2	DnaJ (Hsp40) homolog, subfamily C, member 21	528	2	0	2	0	0	hsa-miR-6510-5p		-0.01	-0.33
LSM6	ENST00000502781.1	LSM6 homolog, U6 small nuclear RNA associated (S. cerevisiae)	660	2	0	2	0	1	hsa-miR-6510-5p		-0.01	-0.63
HIC2	ENST00000407464.2	hypermethylated in cancer 2	28	2	0	2	0	0	hsa-miR-6510-5p		-0.01	-0.04
RWDD2B	ENST00000493196.1	RWD domain containing 2B	266	2	0	2	0	1	hsa-miR-6510-5p		-0.01	-0.28
FAM204A	ENST00000369183.4	family with sequence similarity 204, member A	296	3	0	2	1	1	hsa-miR-6510-5p		-0.01	-0.1
CLYBL	ENST00000376355.3	citrate lyase beta like	108	2	0	2	0	0	hsa-miR-6510-5p		-0.01	-0.14
POLDIP3	ENST00000348657.2	polymerase (DNA-directed), delta interacting protein 3	148	2	0	2	0	0	hsa-miR-6510-5p		-0.01	-0.18
ZFPM1	ENST00000319555.3	zinc finger protein, FOG family member 1	168	2	0	2	0	0	hsa-miR-6510-5p		-0.01	-0.06
TRMU	ENST00000381019.3	tRNA 5-methylaminomethyl-2-thiouridylate methyltransferase	150	3	0	2	1	4	hsa-miR-6510-5p		-0.01	-0.42
HM13	ENST00000335574.5	histocompatibility (minor) 13	4848	2	0	2	0	1	hsa-miR-6510-5p		-0.01	-0.3
PPP5C	ENST00000012443.4	protein phosphatase 5, catalytic subunit	973	2	0	2	0	1	hsa-miR-6510-5p		-0.01	-0.1
C22orf39	ENST00000399562.4	chromosome 22 open reading frame 39	360	2	0	2	0	1	hsa-miR-6510-5p		-0.01	-0.41
FAM105B	ENST00000284274.4	family with sequence similarity 105, member B	247	2	0	2	0	3	hsa-miR-6510-5p		0	-0.05
RFT1	ENST00000296292.3	RFT1 homolog (S. cerevisiae)	392	2	0	2	0	1	hsa-miR-6510-5p		0	-0.18
SRCAP	ENST00000262518.4	Snf2-related CREBBP activator protein	643	2	0	2	0	3	hsa-miR-6510-5p		0	-0.04
WNK1	ENST00000315939.6	WNK lysine deficient protein kinase 1	950	2	0	2	0	0	hsa-miR-6510-5p		0	-0.16
RNF187	ENST00000305943.7	ring finger protein 187	13589	5	1	2	2	2	hsa-miR-6510-5p		0	-1.46
DGAT1	ENST00000332324.4	diacylglycerol O-acyltransferase 1	3108	2	0	2	0	3	hsa-miR-6510-5p		0	-0.11
MXD4	ENST00000337190.2	MAX dimerization protein 4	1173	2	0	2	0	2	hsa-miR-6510-5p		0	-0.41
RNPEPL1	ENST00000270357.4	arginyl aminopeptidase (aminopeptidase B)-like 1	239	2	0	2	0	0	hsa-miR-6510-5p		0	-0.09
MEF2D	ENST00000464356.2	myocyte enhancer factor 2D	759	2	0	2	0	2	hsa-miR-6510-5p		0	-0.29
SOD2	ENST00000538183.2	superoxide dismutase 2, mitochondrial	993	3*	0	2	0	3	hsa-miR-6510-5p		0	-0.04
ELAVL1	ENST00000407627.2	ELAV like RNA binding protein 1	2812	2	0	2	0	2	hsa-miR-6510-5p		0	-0.04
CGRRF1	ENST00000216420.7	cell growth regulator with ring finger domain 1	138	2	0	2	0	0	hsa-miR-6510-5p		0	-0.07
PLA2G16	ENST00000323646.5	phospholipase A2, group XVI	2547	2	0	2	0	4	hsa-miR-6510-5p		0	-0.23
THBS2	ENST00000366787.3	thrombospondin 2	372	2	0	2	0	1	hsa-miR-6510-5p		0	-0.04
SP3	ENST00000310015.6	Sp3 transcription factor	285	2	0	2	0	0	hsa-miR-6510-5p		0	-0.22
ORC6	ENST00000568364.2	origin recognition complex, subunit 6	855	4	0	2	2	0	hsa-miR-6510-5p		0	-0.62
EIF4E	ENST00000450253.2	eukaryotic translation initiation factor 4E	876	2	0	2	0	2	hsa-miR-6510-5p		0	-0.15
TNFSF8	ENST00000223795.2	tumor necrosis factor (ligand) superfamily, member 8	5	3	1	2	0	1	hsa-miR-6510-5p		0	-0.39
FZD8	ENST00000374694.1	frizzled family receptor 8	791	4	1	2	1	0	hsa-miR-6510-5p		0	-0.44
RPL13	ENST00000393099.3	ribosomal protein L13	46038	2	0	2	0	5	hsa-miR-6510-5p		0	-0.07
GATSL2	ENST00000426327.3	GATS protein-like 2	5	2	0	2	0	2	hsa-miR-6510-5p		0	-0.24
FNDC5	ENST00000496770.1	fibronectin type III domain containing 5	5	2	0	2	0	2	hsa-miR-6510-5p		0	-0.28
MYBPC1	ENST00000392934.3	myosin binding protein C, slow type	5	2	0	2	0	1	hsa-miR-6510-5p		0	-0.2
ERCC1	ENST00000300853.3	excision repair cross-complementing rodent repair deficiency, complementation group 1 (includes overlapping antisense sequence)	2024	2	0	2	0	2	hsa-miR-6510-5p		0	-0.19
SLC35E2	ENST00000246421.4	solute carrier family 35, member E2	5	2	0	2	0	2	hsa-miR-6510-5p		0	-0.2
PRMT7	ENST00000339507.5	protein arginine methyltransferase 7	6277	3	1	2	0	1	hsa-miR-6510-5p		0	-0.3
EBF4	ENST00000380648.4	early B-cell factor 4	1194	2	0	2	0	0	hsa-miR-6510-5p		0	-0.19
XRCC5	ENST00000392133.3	X-ray repair complementing defective repair in Chinese hamster cells 5 (double-strand-break rejoining)	14802	2	0	2	0	4	hsa-miR-6510-5p		0	-0.13
ABCB11	ENST00000263817.6	ATP-binding cassette, sub-family B (MDR/TAP), member 11	5	3	1	2	0	1	hsa-miR-6510-5p		0	-0.1
GSC2	ENST00000086933.2	goosecoid homeobox 2	5	2	0	2	0	0	hsa-miR-6510-5p		0	-0.09
MYO1G	ENST00000258787.7	myosin IG	5	2	0	2	0	1	hsa-miR-6510-5p		0	-0.12
NUP188	ENST00000372577.2	nucleoporin 188kDa	3481	3	0	2	1	0	hsa-miR-6510-5p		0	-0.29
KLHL38	ENST00000325995.7	kelch-like family member 38	13	2	0	2	0	0	hsa-miR-6510-5p		0	-0.11
SAA1	ENST00000405158.2	serum amyloid A1	48	2	0	2	0	1	hsa-miR-6510-5p		0	-0.5
MYOM2	ENST00000262113.4	myomesin 2	9	2	0	2	0	2	hsa-miR-6510-5p		0	-0.08
DNAJC15	ENST00000379221.2	DnaJ (Hsp40) homolog, subfamily C, member 15	3290	2	0	2	0	1	hsa-miR-6510-5p		0	-0.48
PPDPF	ENST00000370179.3	pancreatic progenitor cell differentiation and proliferation factor	17979	2	0	2	0	2	hsa-miR-6510-5p		0	-0.22
TRIM44	ENST00000299413.5	tripartite motif containing 44	4203	2	0	2	0	1	hsa-miR-6510-5p		0	-0.27
RYK	ENST00000296084.4	receptor-like tyrosine kinase	51	3	0	2	1	1	hsa-miR-6510-5p		0	-0.14
COL1A1	ENST00000225964.5	collagen, type I, alpha 1	73360	2	0	2	0	0	hsa-miR-6510-5p		0	-0.04
IDS	ENST00000422081.2	Iduronate 2-sulfatase (Hunter syndrome), isoform CRA_e; Iduronate 2-sulfatase 14 kDa chain; cDNA FLJ42669 fis, clone BRAMY2022168, highly similar to IDURONATE 2-SULFATASE	810	2	0	2	0	2	hsa-miR-6510-5p		0	-0.27
PRDX2	ENST00000301522.2	peroxiredoxin 2	7500	2	0	2	0	3	hsa-miR-6510-5p		0	-0.48
SSR2	ENST00000529008.1	signal sequence receptor, beta (translocon-associated protein beta)	1344	2	1	1	0	0	hsa-miR-6510-5p		-0.93	-0.93
RAPGEFL1	ENST00000264644.6	Rap guanine nucleotide exchange factor (GEF)-like 1	20	3	1	1	1	3	hsa-miR-6510-5p		-0.84	-0.84
TSPAN11	ENST00000261177.9	tetraspanin 11	27	3	0	1	2	6	hsa-miR-6510-5p		-0.83	-0.83
LGALS13	ENST00000221797.4	lectin, galactoside-binding, soluble, 13	5	2	0	1	1	0	hsa-miR-6510-5p		-0.76	-0.76
PGF	ENST00000555567.1	placental growth factor	1745	2	1	1	0	2	hsa-miR-6510-5p		-0.73	-0.73
SIGMAR1	ENST00000378892.1	sigma non-opioid intracellular receptor 1	591	2	1	1	0	1	hsa-miR-6510-5p		-0.73	-0.73
BCL2L13	ENST00000418951.2	BCL2-like 13 (apoptosis facilitator)	741	3	1	1	1	1	hsa-miR-6510-5p		-0.71	-0.73
CTRC	ENST00000375943.2	chymotrypsin C (caldecrin)	5	2	1	1	0	1	hsa-miR-6510-5p		-0.71	-0.71
TMEM167B	ENST00000338272.8	transmembrane protein 167B	42	2	1	1	0	0	hsa-miR-6510-5p		-0.69	-0.84
PIGA	ENST00000542278.1	phosphatidylinositol glycan anchor biosynthesis, class A	104	2	1	1	0	0	hsa-miR-6510-5p		-0.62	-0.63
ZDHHC22	ENST00000319374.4	zinc finger, DHHC-type containing 22	32	2	1	1	0	2	hsa-miR-6510-5p		-0.61	-0.61
AC110619.2	ENST00000404891.1	Uncharacterized protein	5	2	1	1	0	0	hsa-miR-6510-5p		-0.6	-0.6
PHF15	ENST00000402835.1	PHD finger protein 15	387	4	1	1	2	1	hsa-miR-6510-5p		-0.59	-0.74
GABRE	ENST00000370325.1	gamma-aminobutyric acid (GABA) A receptor, epsilon	6	2	1	1	0	1	hsa-miR-6510-5p		-0.59	-0.59
ARHGAP19-SLIT1	ENST00000453547.2	ARHGAP19-SLIT1 readthrough (NMD candidate)	15	2	0	1	1	4	hsa-miR-6510-5p		-0.59	-0.59
FOCAD	ENST00000380249.1	focadhesin	347	2	1	1	0	0	hsa-miR-6510-5p		-0.56	-0.59
KRTAP5-4	ENST00000399682.1	keratin associated protein 5-4	5	2	0	1	1	0	hsa-miR-6510-5p		-0.56	-0.56
GNAT1	ENST00000232461.3	guanine nucleotide binding protein (G protein), alpha transducing activity polypeptide 1	8	2	1	1	0	0	hsa-miR-6510-5p		-0.56	-0.56
HES2	ENST00000377834.4	hairy and enhancer of split 2 (Drosophila)	5	2	1	1	0	1	hsa-miR-6510-5p		-0.55	-0.55
NCDN	ENST00000356090.4	neurochondrin	654	2	1	1	0	0	hsa-miR-6510-5p		-0.55	-0.55
MAFG	ENST00000357736.4	v-maf avian musculoaponeurotic fibrosarcoma oncogene homolog G	5	1	0	1	0	6	hsa-miR-6510-5p		-0.55	-0.55
PNMA5	ENST00000361887.5	paraneoplastic Ma antigen family member 5	5	2	1	1	0	0	hsa-miR-6510-5p		-0.55	-0.55
BEX5	ENST00000543160.1	brain expressed, X-linked 5	10	1	0	1	0	0	hsa-miR-6510-5p		-0.54	-0.54
FLJ27365	ENST00000360737.3	hsa-mir-4763	74	3	2	1	0	3	hsa-miR-6510-5p		-0.54	-0.58
PCMTD1	ENST00000360540.5	protein-L-isoaspartate (D-aspartate) O-methyltransferase domain containing 1	136	2	1	1	0	0	hsa-miR-6510-5p		-0.54	-0.54
KCNS1	ENST00000306117.1	potassium voltage-gated channel, delayed-rectifier, subfamily S, member 1	5	2	1	1	0	2	hsa-miR-6510-5p		-0.53	-0.53
LSMEM1	ENST00000312849.4	leucine-rich single-pass membrane protein 1	10	2	0	1	1	0	hsa-miR-6510-5p		-0.51	-0.51
SUV39H1	ENST00000453214.2	suppressor of variegation 3-9 homolog 1 (Drosophila)	499	2	1	1	0	3	hsa-miR-6510-5p		-0.5	-0.51
TMEM204	ENST00000253934.5	transmembrane protein 204	75	2	0	1	1	0	hsa-miR-6510-5p		-0.5	-0.5
FNDC9	ENST00000312349.4	fibronectin type III domain containing 9	5	2	0	1	1	2	hsa-miR-6510-5p		-0.5	-0.5
FBXL19	ENST00000338343.4	F-box and leucine-rich repeat protein 19	75	2	1	1	0	1	hsa-miR-6510-5p		-0.5	-0.5
RP11-410N8.4	ENST00000375670.1		5	1	0	1	0	0	hsa-miR-6510-5p		-0.5	-0.5
AARD	ENST00000378279.3	alanine and arginine rich domain containing protein	7	2	1	1	0	0	hsa-miR-6510-5p		-0.5	-0.53
VIPR1	ENST00000433647.1	vasoactive intestinal peptide receptor 1	37	2	1	1	0	2	hsa-miR-6510-5p		-0.49	-0.49
HIGD2B	ENST00000311755.3	HIG1 hypoxia inducible domain family, member 2B	5	1	0	1	0	0	hsa-miR-6510-5p		-0.48	-0.48
SH3PXD2B	ENST00000311601.5	SH3 and PX domains 2B	123	2	0	1	1	2	hsa-miR-6510-5p		-0.48	-0.56
IKBKG	ENST00000393549.2	inhibitor of kappa light polypeptide gene enhancer in B-cells, kinase gamma	5	3	1	1	1	1	hsa-miR-6510-5p		-0.48	-0.48
RP11-625H11.1	ENST00000558940.1	Uncharacterized protein	5	2	0	1	1	0	hsa-miR-6510-5p		-0.48	-0.48
CRIP2	ENST00000329146.4	cysteine-rich protein 2	3446	1	0	1	0	2	hsa-miR-6510-5p		-0.48	-0.48
C5orf27	ENST00000436592.1	chromosome 5 open reading frame 27	5	2	0	1	1	0	hsa-miR-6510-5p		-0.47	-0.47
RBX1	ENST00000216225.8	ring-box 1, E3 ubiquitin protein ligase	3052	1	0	1	0	0	hsa-miR-6510-5p		-0.47	-0.47
HIGD2A	ENST00000274787.2	HIG1 hypoxia inducible domain family, member 2A	898	1	0	1	0	0	hsa-miR-6510-5p		-0.47	-0.48
AL590483.1	ENST00000598000.1	Uncharacterized protein; cDNA FLJ42623 fis, clone BRACE3015894	5	2	0	1	1	0	hsa-miR-6510-5p		-0.47	-0.47
ZMAT5	ENST00000344318.3	zinc finger, matrin-type 5	398	2	0	1	1	0	hsa-miR-6510-5p		-0.47	-0.47
WNT3	ENST00000225512.5	wingless-type MMTV integration site family, member 3	46	2	1	1	0	1	hsa-miR-6510-5p		-0.46	-0.47
NFIC	ENST00000346156.5	nuclear factor I/C (CCAAT-binding transcription factor)	26	2	1	1	0	4	hsa-miR-6510-5p		-0.46	-0.57
CCL22	ENST00000219235.4	chemokine (C-C motif) ligand 22	5	2	0	1	1	0	hsa-miR-6510-5p		-0.46	-0.46
H6PD	ENST00000377403.2	hexose-6-phosphate dehydrogenase (glucose 1-dehydrogenase)	467	4	0	1	3	4	hsa-miR-6510-5p		-0.46	-0.46
B9D1	ENST00000461069.2	B9 protein domain 1	1690	1	0	1	0	0	hsa-miR-6510-5p		-0.46	-0.46
C1orf106	ENST00000367342.4	chromosome 1 open reading frame 106	24	3	1	1	1	1	hsa-miR-6510-5p		-0.46	-0.46
PEX7	ENST00000541292.1	peroxisomal biogenesis factor 7	661	1	0	1	0	1	hsa-miR-6510-5p		-0.45	-0.45
RP11-379H8.1	ENST00000568285.1	Uncharacterized protein	5	1	0	1	0	0	hsa-miR-6510-5p		-0.45	-0.45
SLC25A48	ENST00000274513.5	solute carrier family 25, member 48	5	2	0	1	1	0	hsa-miR-6510-5p		-0.45	-0.45
PHLDA3	ENST00000367311.3	pleckstrin homology-like domain, family A, member 3	82	2	1	1	0	2	hsa-miR-6510-5p		-0.44	-0.48
MSN	ENST00000360270.5	moesin	5947	2	1	1	0	1	hsa-miR-6510-5p		-0.44	-0.44
C14orf144	ENST00000419115.1	chromosome 14 open reading frame 144	5	1	0	1	0	1	hsa-miR-6510-5p		-0.44	-0.44
LYPD8	ENST00000590317.1	LY6/PLAUR domain containing 8	5	1	0	1	0	0	hsa-miR-6510-5p		-0.43	-0.43
MFRP	ENST00000555262.1	membrane frizzled-related protein	5	1	0	1	0	3	hsa-miR-6510-5p		-0.43	-0.43
ATRN	ENST00000262919.5	attractin	39	3	1	1	1	2	hsa-miR-6510-5p		-0.43	-0.43
S100A1	ENST00000292169.1	S100 calcium binding protein A1	11	1	0	1	0	0	hsa-miR-6510-5p		-0.43	-0.43
C1orf210	ENST00000523677.1	chromosome 1 open reading frame 210	43	1	0	1	0	1	hsa-miR-6510-5p		-0.43	-0.47
CPNE4	ENST00000512055.1	copine IV	5	2	0	1	1	0	hsa-miR-6510-5p		-0.43	-0.43
UPK1B	ENST00000264234.3	uroplakin 1B	53	1	0	1	0	0	hsa-miR-6510-5p		-0.42	-0.42
GPX6	ENST00000361902.1	glutathione peroxidase 6 (olfactory)	5	1	0	1	0	1	hsa-miR-6510-5p		-0.42	-0.42
FAM131C	ENST00000375662.4	family with sequence similarity 131, member C	5	1	0	1	0	3	hsa-miR-6510-5p		-0.42	-0.42
CCR3	ENST00000545097.1	chemokine (C-C motif) receptor 3	5	1	0	1	0	0	hsa-miR-6510-5p		-0.42	-0.42
RGAG4	ENST00000545866.1	retrotransposon gag domain containing 4	34	4	1	1	2	2	hsa-miR-6510-5p		-0.41	-0.41
POLL	ENST00000370168.3	polymerase (DNA directed), lambda	139	2	1	1	0	4	hsa-miR-6510-5p		-0.41	-0.48
PLXNA3	ENST00000369682.3	plexin A3	2992	2	1	1	0	1	hsa-miR-6510-5p		-0.41	-0.46
TMEM106C	ENST00000429772.2	transmembrane protein 106C	27951	1	0	1	0	5	hsa-miR-6510-5p		-0.41	-0.42
LINC00923	ENST00000503874.3	long intergenic non-protein coding RNA 923	5	1	0	1	0	2	hsa-miR-6510-5p		-0.4	-0.4
TCEAL6	ENST00000372774.3	transcription elongation factor A (SII)-like 6	5	1	0	1	0	0	hsa-miR-6510-5p		-0.4	-0.4
VPS72	ENST00000354473.4	vacuolar protein sorting 72 homolog (S. cerevisiae)	492	1	0	1	0	0	hsa-miR-6510-5p		-0.4	-0.41
USB1	ENST00000219281.3	U6 snRNA biogenesis 1	2841	2	0	1	1	2	hsa-miR-6510-5p		-0.39	-0.39
CHMP5	ENST00000419016.2	charged multivesicular body protein 5	67	1	0	1	0	0	hsa-miR-6510-5p		-0.39	-0.39
CTRB1	ENST00000361017.4	chymotrypsinogen B1	5	1	0	1	0	0	hsa-miR-6510-5p		-0.39	-0.39
SLURP1	ENST00000246515.1	secreted LY6/PLAUR domain containing 1	5	1	0	1	0	1	hsa-miR-6510-5p		-0.39	-0.39
PLD3	ENST00000409587.1	phospholipase D family, member 3	2440	1	0	1	0	1	hsa-miR-6510-5p		-0.39	-0.4
OBP2B	ENST00000372032.2	odorant binding protein 2B	5	1	0	1	0	0	hsa-miR-6510-5p		-0.39	-0.39
RP11-422N16.3	ENST00000499579.1	Uncharacterized protein	5	1	0	1	0	0	hsa-miR-6510-5p		-0.39	-0.39
PTRF	ENST00000357037.5	polymerase I and transcript release factor	987	1	0	1	0	2	hsa-miR-6510-5p		-0.39	-0.4
TNS1	ENST00000171887.4	tensin 1	591	2	0	1	1	3	hsa-miR-6510-5p		-0.39	-0.39
INPPL1	ENST00000298229.2	inositol polyphosphate phosphatase-like 1	1138	2	1	1	0	0	hsa-miR-6510-5p		-0.39	-0.4
STK35	ENST00000381482.3	serine/threonine kinase 35	263	2	0	1	1	0	hsa-miR-6510-5p		-0.39	-0.42
TRIQK	ENST00000521988.1	triple QxxK/R motif containing	210	2	0	1	1	1	hsa-miR-6510-5p		-0.39	-0.4
MUSTN1	ENST00000486659.1	musculoskeletal, embryonic nuclear protein 1	39	1	0	1	0	0	hsa-miR-6510-5p		-0.38	-0.38
NAA60	ENST00000610180.1	N-alpha-acetyltransferase 60	1339	1	0	1	0	2	hsa-miR-6510-5p		-0.38	-0.38
ZCCHC16	ENST00000340433.2	zinc finger, CCHC domain containing 16	5	1	0	1	0	0	hsa-miR-6510-5p		-0.38	-0.38
MED19	ENST00000337672.2	mediator complex subunit 19	25	1	0	1	0	2	hsa-miR-6510-5p		-0.38	-0.38
CENPM	ENST00000404067.1	centromere protein M	68	2	1	1	0	2	hsa-miR-6510-5p		-0.38	-0.75
KIAA1984	ENST00000338005.6	KIAA1984	19	1	0	1	0	0	hsa-miR-6510-5p		-0.38	-0.38
SUSD1	ENST00000374263.3	sushi domain containing 1	68	3	1	1	1	3	hsa-miR-6510-5p		-0.38	-0.51
ATP6V1F	ENST00000492758.1	ATPase, H+ transporting, lysosomal 14kDa, V1 subunit F	496	1	0	1	0	0	hsa-miR-6510-5p		-0.38	-0.38
AC002451.1	ENST00000601424.1	Protein LOC100996577	5	1	0	1	0	1	hsa-miR-6510-5p		-0.38	-0.38
MMGT1	ENST00000305963.2	membrane magnesium transporter 1	113	2	0	1	1	0	hsa-miR-6510-5p		-0.38	-0.39
TBCB	ENST00000586868.1	tubulin folding cofactor B	1224	1	0	1	0	0	hsa-miR-6510-5p		-0.38	-0.38
CALB2	ENST00000349553.5	calbindin 2	5	1	0	1	0	1	hsa-miR-6510-5p		-0.37	-0.37
SYNGR3	ENST00000562045.1	synaptogyrin 3	223	1	0	1	0	1	hsa-miR-6510-5p		-0.37	-0.38
CHCHD5	ENST00000409719.1	coiled-coil-helix-coiled-coil-helix domain containing 5	1577	1	0	1	0	1	hsa-miR-6510-5p		-0.37	-0.37
HYAL3	ENST00000359051.3	hyaluronoglucosaminidase 3	62	1	0	1	0	0	hsa-miR-6510-5p		-0.37	-0.37
ARMC6	ENST00000392335.2	armadillo repeat containing 6	1295	1	0	1	0	2	hsa-miR-6510-5p		-0.37	-0.37
ANKRD34A	ENST00000323397.4	ankyrin repeat domain 34A	6	1	0	1	0	1	hsa-miR-6510-5p		-0.37	-0.37
CXCL10	ENST00000306602.1	chemokine (C-X-C motif) ligand 10	5	1	0	1	0	0	hsa-miR-6510-5p		-0.37	-0.37
BEX1	ENST00000372728.3	brain expressed, X-linked 1	11	1	0	1	0	0	hsa-miR-6510-5p		-0.37	-0.37
AC004466.1	ENST00000599515.1	Uncharacterized protein	5	1	0	1	0	1	hsa-miR-6510-5p		-0.37	-0.37
PI3	ENST00000243924.3	peptidase inhibitor 3, skin-derived	26	1	0	1	0	0	hsa-miR-6510-5p		-0.36	-0.36
CPSF4	ENST00000451876.1	cleavage and polyadenylation specific factor 4, 30kDa	3969	1	0	1	0	2	hsa-miR-6510-5p		-0.36	-0.36
HDAC3	ENST00000305264.3	histone deacetylase 3	3944	1	0	1	0	1	hsa-miR-6510-5p		-0.36	-0.36
SEC24C	ENST00000345254.4	SEC24 family, member C (S. cerevisiae)	8215	2	0	1	1	3	hsa-miR-6510-5p		-0.36	-0.36
PBX1	ENST00000367897.1	pre-B-cell leukemia homeobox 1	18	2	1	1	0	1	hsa-miR-6510-5p		-0.36	-0.58
KRTAP9-8	ENST00000254072.6	keratin associated protein 9-8	5	1	0	1	0	0	hsa-miR-6510-5p		-0.36	-0.36
DLX4	ENST00000240306.3	distal-less homeobox 4	74	1	0	1	0	0	hsa-miR-6510-5p		-0.36	-0.36
PTMA	ENST00000409115.3	prothymosin, alpha	312	1	0	1	0	0	hsa-miR-6510-5p		-0.36	-0.36
PROK1	ENST00000271331.3	prokineticin 1	5	1	0	1	0	2	hsa-miR-6510-5p		-0.36	-0.36
CXCL13	ENST00000286758.4	chemokine (C-X-C motif) ligand 13	5	1	0	1	0	0	hsa-miR-6510-5p		-0.36	-0.36
LIMD2	ENST00000259006.3	LIM domain containing 2	90	2	1	1	0	3	hsa-miR-6510-5p		-0.36	-0.71
KRT9	ENST00000246662.4	keratin 9	5	1	0	1	0	1	hsa-miR-6510-5p		-0.36	-0.36
CYP4F11	ENST00000326742.8	cytochrome P450, family 4, subfamily F, polypeptide 11	8	2	0	1	1	0	hsa-miR-6510-5p		-0.36	-0.36
TEAD1	ENST00000361905.4	TEA domain family member 1 (SV40 transcriptional enhancer factor)	740	2	0	1	1	3	hsa-miR-6510-5p		-0.36	-0.37
PARVA	ENST00000334956.8	parvin, alpha	1912	3	0	1	2	1	hsa-miR-6510-5p		-0.36	-0.39
KRTAP9-2	ENST00000377721.3	keratin associated protein 9-2	5	1	0	1	0	0	hsa-miR-6510-5p		-0.36	-0.36
TFG	ENST00000240851.4	TRK-fused gene	2164	1	0	1	0	0	hsa-miR-6510-5p		-0.36	-0.36
BAX	ENST00000293288.8	BCL2-associated X protein	3455	1	0	1	0	0	hsa-miR-6510-5p		-0.35	-0.35
GALNT16	ENST00000337827.4	UDP-N-acetyl-alpha-D-galactosamine:polypeptide N-acetylgalactosaminyltransferase 16	35	2	0	1	1	2	hsa-miR-6510-5p		-0.35	-0.35
VTA1	ENST00000367630.4	vesicle (multivesicular body) trafficking 1	1424	2	0	1	1	1	hsa-miR-6510-5p		-0.35	-0.48
RAB15	ENST00000436278.2	RAB15, member RAS oncogene family	23	2	0	1	1	4	hsa-miR-6510-5p		-0.35	-0.37
C1QTNF6	ENST00000337843.2	C1q and tumor necrosis factor related protein 6	30	2	0	1	1	0	hsa-miR-6510-5p		-0.35	-0.35
LDOC1L	ENST00000341255.3	leucine zipper, down-regulated in cancer 1-like	348	2	0	1	1	1	hsa-miR-6510-5p		-0.35	-0.35
PDRG1	ENST00000202017.4	p53 and DNA-damage regulated 1	116	1	0	1	0	1	hsa-miR-6510-5p		-0.35	-0.35
PRSS3	ENST00000342836.4	protease, serine, 3	107	1	0	1	0	0	hsa-miR-6510-5p		-0.35	-0.35
CPXM2	ENST00000241305.3	carboxypeptidase X (M14 family), member 2	5	2	0	1	1	0	hsa-miR-6510-5p		-0.35	-0.35
TMPRSS13	ENST00000445164.2	transmembrane protease, serine 13	5	1	0	1	0	0	hsa-miR-6510-5p		-0.35	-0.35
TMEM52B	ENST00000298530.3	transmembrane protein 52B	11	2	0	1	1	0	hsa-miR-6510-5p		-0.35	-0.35
PPY	ENST00000225992.3	pancreatic polypeptide	5	1	0	1	0	0	hsa-miR-6510-5p		-0.35	-0.35
FGF11	ENST00000293829.4	fibroblast growth factor 11	10	2	0	1	1	1	hsa-miR-6510-5p		-0.35	-0.39
C20orf96	ENST00000382369.5	chromosome 20 open reading frame 96	257	1	0	1	0	1	hsa-miR-6510-5p		-0.35	-0.35
OBP2A	ENST00000539850.1	odorant binding protein 2A	5	1	0	1	0	0	hsa-miR-6510-5p		-0.34	-0.34
REN	ENST00000367195.2	renin	68	1	0	1	0	1	hsa-miR-6510-5p		-0.34	-0.34
RCCD1	ENST00000394258.2	RCC1 domain containing 1	2863	1	0	1	0	0	hsa-miR-6510-5p		-0.34	-0.34
PTTG1IP	ENST00000397887.3	pituitary tumor-transforming 1 interacting protein	1170	1	0	1	0	0	hsa-miR-6510-5p		-0.34	-0.36
TNFSF13	ENST00000338784.4	tumor necrosis factor (ligand) superfamily, member 13	5	1	0	1	0	0	hsa-miR-6510-5p		-0.34	-0.34
LRRC52	ENST00000294818.1	leucine rich repeat containing 52	5	1	0	1	0	0	hsa-miR-6510-5p		-0.34	-0.34
KRTAP5-5	ENST00000399676.2	keratin associated protein 5-5	5	1	0	1	0	0	hsa-miR-6510-5p		-0.34	-0.34
KIAA1671	ENST00000401395.1	KIAA1671	549	2	1	1	0	2	hsa-miR-6510-5p		-0.34	-0.35
VGLL1	ENST00000370634.3	vestigial like 1 (Drosophila)	5	1	0	1	0	0	hsa-miR-6510-5p		-0.34	-0.34
ITM2C	ENST00000326407.6	integral membrane protein 2C	67220	1	0	1	0	0	hsa-miR-6510-5p		-0.34	-0.34
LEPROT	ENST00000371065.4	leptin receptor overlapping transcript	397	1	0	1	0	3	hsa-miR-6510-5p		-0.34	-0.35
C19orf44	ENST00000594035.1	chromosome 19 open reading frame 44	25	1	0	1	0	0	hsa-miR-6510-5p		-0.34	-0.34
FAM98C	ENST00000588262.1	family with sequence similarity 98, member C	155	1	0	1	0	0	hsa-miR-6510-5p		-0.34	-0.34
CDC34	ENST00000215574.4	cell division cycle 34	1810	1	0	1	0	0	hsa-miR-6510-5p		-0.34	-0.42
C11orf44	ENST00000317019.2	chromosome 11 open reading frame 44	5	2	0	1	1	0	hsa-miR-6510-5p		-0.34	-0.34
CACNG5	ENST00000533854.1	calcium channel, voltage-dependent, gamma subunit 5	5	1	0	1	0	0	hsa-miR-6510-5p		-0.34	-0.34
RP11-192H23.4	ENST00000534850.1	Uncharacterized protein	22	1	0	1	0	1	hsa-miR-6510-5p		-0.34	-0.34
SLC25A1	ENST00000215882.5	solute carrier family 25 (mitochondrial carrier; citrate transporter), member 1	443	2	0	1	1	0	hsa-miR-6510-5p		-0.33	-0.34
TNFSF12-TNFSF13	ENST00000293826.4	TNFSF12-TNFSF13 readthrough	5	1	0	1	0	0	hsa-miR-6510-5p		-0.33	-0.33
CCDC120	ENST00000376396.3	coiled-coil domain containing 120	170	2	0	1	1	0	hsa-miR-6510-5p		-0.33	-0.33
ELMO1	ENST00000341056.3	engulfment and cell motility 1	118	1	0	1	0	2	hsa-miR-6510-5p		-0.33	-0.34
PNPLA7	ENST00000371457.1	patatin-like phospholipase domain containing 7	6	1	0	1	0	3	hsa-miR-6510-5p		-0.33	-0.33
SPRYD3	ENST00000301463.4	SPRY domain containing 3	353	1	0	1	0	2	hsa-miR-6510-5p		-0.33	-0.33
KRTAP4-8	ENST00000333822.4	keratin associated protein 4-8	5	1	0	1	0	0	hsa-miR-6510-5p		-0.33	-0.33
SPICE1	ENST00000295872.4	spindle and centriole associated protein 1	160	1	0	1	0	0	hsa-miR-6510-5p		-0.33	-0.33
PSENEN	ENST00000591949.1	presenilin enhancer gamma secretase subunit	322	1	0	1	0	1	hsa-miR-6510-5p		-0.33	-0.34
GMPR	ENST00000259727.4	guanosine monophosphate reductase	49	2	0	1	1	3	hsa-miR-6510-5p		-0.33	-0.4
C6orf15	ENST00000259870.3	chromosome 6 open reading frame 15	5	1	0	1	0	1	hsa-miR-6510-5p		-0.33	-0.33
C16orf92	ENST00000300575.2	chromosome 16 open reading frame 92	5	1	0	1	0	0	hsa-miR-6510-5p		-0.33	-0.33
CLPS	ENST00000259938.2	colipase, pancreatic	5	1	0	1	0	0	hsa-miR-6510-5p		-0.33	-0.33
TSEN54	ENST00000333213.6	TSEN54 tRNA splicing endonuclease subunit	81	1	0	1	0	1	hsa-miR-6510-5p		-0.33	-0.34
CCDC116	ENST00000292779.3	coiled-coil domain containing 116	7	1	0	1	0	0	hsa-miR-6510-5p		-0.33	-0.33
RP11-1070N10.3	ENST00000554161.1	Uncharacterized protein	5	1	0	1	0	0	hsa-miR-6510-5p		-0.33	-0.33
YIPF7	ENST00000415895.4	Yip1 domain family, member 7	5	1	0	1	0	0	hsa-miR-6510-5p		-0.33	-0.33
TPTE	ENST00000298232.7	transmembrane phosphatase with tensin homology	5	1	0	1	0	0	hsa-miR-6510-5p		-0.33	-0.33
UBE2K	ENST00000261427.5	ubiquitin-conjugating enzyme E2K	762	1	0	1	0	1	hsa-miR-6510-5p		-0.33	-0.34
TMEM110-MUSTN1	ENST00000504329.1	TMEM110-MUSTN1 readthrough	39	1	0	1	0	0	hsa-miR-6510-5p		-0.33	-0.33
SLC10A7	ENST00000264986.3	solute carrier family 10, member 7	77	1	0	1	0	1	hsa-miR-6510-5p		-0.33	-0.33
TMEM26	ENST00000399298.3	transmembrane protein 26	10	1	0	1	0	0	hsa-miR-6510-5p		-0.32	-0.32
IFT140	ENST00000361339.5	intraflagellar transport 140 homolog (Chlamydomonas)	27	2	1	1	0	0	hsa-miR-6510-5p		-0.32	-0.32
TMC1	ENST00000297784.5	transmembrane channel-like 1	5	1	0	1	0	0	hsa-miR-6510-5p		-0.32	-0.32
CCL14	ENST00000480944.2	chemokine (C-C motif) ligand 14	5	1	0	1	0	0	hsa-miR-6510-5p		-0.32	-0.32
KRT17	ENST00000311208.8	keratin 17	823	1	0	1	0	0	hsa-miR-6510-5p		-0.32	-0.32
PTPN18	ENST00000175756.5	protein tyrosine phosphatase, non-receptor type 18 (brain-derived)	438	2	0	1	1	1	hsa-miR-6510-5p		-0.32	-0.33
GDPD5	ENST00000443276.2	glycerophosphodiester phosphodiesterase domain containing 5	8	1	0	1	0	1	hsa-miR-6510-5p		-0.32	-0.32
RASSF5	ENST00000367117.3	Ras association (RalGDS/AF-6) domain family member 5	27	2	0	1	1	2	hsa-miR-6510-5p		-0.32	-0.4
MGC10955	ENST00000401851.1		5	1	0	1	0	0	hsa-miR-6510-5p		-0.32	-0.32
RNASE1	ENST00000397967.4	ribonuclease, RNase A family, 1 (pancreatic)	5	1	0	1	0	0	hsa-miR-6510-5p		-0.32	-0.32
FXYD6	ENST00000540359.1	FXYD domain containing ion transport regulator 6	42	1	0	1	0	0	hsa-miR-6510-5p		-0.32	-0.32
RP11-831H9.11	ENST00000528405.1	Uncharacterized protein	10	1	0	1	0	2	hsa-miR-6510-5p		-0.32	-0.5
C17orf58	ENST00000536693.1	chromosome 17 open reading frame 58	48	1	0	1	0	0	hsa-miR-6510-5p		-0.32	-0.32
TNFAIP8L2	ENST00000368910.3	tumor necrosis factor, alpha-induced protein 8-like 2	5	1	0	1	0	0	hsa-miR-6510-5p		-0.32	-0.32
TPPP3	ENST00000393957.2	tubulin polymerization-promoting protein family member 3	5	1	0	1	0	1	hsa-miR-6510-5p		-0.32	-0.32
RERGL	ENST00000229002.2	RERG/RAS-like	17	1	0	1	0	0	hsa-miR-6510-5p		-0.32	-0.32
ALDH2	ENST00000261733.2	aldehyde dehydrogenase 2 family (mitochondrial)	3823	1	0	1	0	0	hsa-miR-6510-5p		-0.32	-0.32
METTL21B	ENST00000333012.5	methyltransferase like 21B	51	1	0	1	0	3	hsa-miR-6510-5p		-0.32	-0.32
AC015987.2	ENST00000416501.1		5	1	0	1	0	0	hsa-miR-6510-5p		-0.32	-0.32
ELL	ENST00000262809.4	elongation factor RNA polymerase II	250	2	1	1	0	1	hsa-miR-6510-5p		-0.32	-0.35
ITPRIPL1	ENST00000536814.1	inositol 1,4,5-trisphosphate receptor interacting protein-like 1	131	2	1	1	0	0	hsa-miR-6510-5p		-0.32	-0.42
AL626787.1	ENST00000595430.1		5	1	0	1	0	0	hsa-miR-6510-5p		-0.32	-0.32
GOLPH3L	ENST00000271732.3	golgi phosphoprotein 3-like	274	2	0	1	1	0	hsa-miR-6510-5p		-0.31	-0.36
COX8A	ENST00000314133.3	cytochrome c oxidase subunit VIIIA (ubiquitous)	1211	1	0	1	0	0	hsa-miR-6510-5p		-0.31	-0.32
SIX5	ENST00000560168.1	SIX homeobox 5	47	1	0	1	0	2	hsa-miR-6510-5p		-0.31	-0.31
C1orf204	ENST00000368102.1	chromosome 1 open reading frame 204	5	1	0	1	0	0	hsa-miR-6510-5p		-0.31	-0.31
CA1	ENST00000523953.1	carbonic anhydrase I	5	1	0	1	0	0	hsa-miR-6510-5p		-0.31	-0.31
NRN1L	ENST00000576147.1	neuritin 1-like	13	1	0	1	0	0	hsa-miR-6510-5p		-0.31	-0.31
SPATA19	ENST00000299140.3	spermatogenesis associated 19	5	1	0	1	0	0	hsa-miR-6510-5p		-0.31	-0.31
TARBP2	ENST00000552857.1	TAR (HIV-1) RNA binding protein 2	1553	1	0	1	0	0	hsa-miR-6510-5p		-0.31	-0.31
CEACAM7	ENST00000006724.3	carcinoembryonic antigen-related cell adhesion molecule 7	5	1	0	1	0	1	hsa-miR-6510-5p		-0.31	-0.31
FAM71F1	ENST00000315184.5	family with sequence similarity 71, member F1	5	1	0	1	0	0	hsa-miR-6510-5p		-0.31	-0.31
MAPK15	ENST00000338033.4	mitogen-activated protein kinase 15	10	1	0	1	0	0	hsa-miR-6510-5p		-0.31	-0.31
CNTFR	ENST00000351266.4	ciliary neurotrophic factor receptor	19	1	0	1	0	0	hsa-miR-6510-5p		-0.31	-0.31
NPFFR2	ENST00000344413.5	neuropeptide FF receptor 2	8	1	0	1	0	0	hsa-miR-6510-5p		-0.31	-0.31
JUP	ENST00000540235.1	junction plakoglobin	823	1	0	1	0	0	hsa-miR-6510-5p		-0.31	-0.31
MAPRE3	ENST00000233121.2	microtubule-associated protein, RP/EB family, member 3	303	1	0	1	0	1	hsa-miR-6510-5p		-0.31	-0.31
FBLIM1	ENST00000375771.1	filamin binding LIM protein 1	581	1	0	1	0	1	hsa-miR-6510-5p		-0.31	-0.31
XPNPEP2	ENST00000371106.3	X-prolyl aminopeptidase (aminopeptidase P) 2, membrane-bound	5	2	0	1	1	1	hsa-miR-6510-5p		-0.31	-0.34
RNFT2	ENST00000319176.7	ring finger protein, transmembrane 2	46	1	0	1	0	1	hsa-miR-6510-5p		-0.31	-0.31
RNF24	ENST00000336095.6	ring finger protein 24	448	2	0	1	1	0	hsa-miR-6510-5p		-0.31	-0.34
PYGB	ENST00000216962.4	phosphorylase, glycogen; brain	1761	1	0	1	0	2	hsa-miR-6510-5p		-0.3	-0.3
SLC52A3	ENST00000381944.3	solute carrier family 52 (riboflavin transporter), member 3	5	1	0	1	0	1	hsa-miR-6510-5p		-0.3	-0.3
SPRR4	ENST00000328051.2	small proline-rich protein 4	5	1	0	1	0	0	hsa-miR-6510-5p		-0.3	-0.3
CLEC4G	ENST00000328853.5	C-type lectin domain family 4, member G	5	1	0	1	0	0	hsa-miR-6510-5p		-0.3	-0.3
UNC45A	ENST00000394275.2	unc-45 homolog A (C. elegans)	2910	2	0	1	1	0	hsa-miR-6510-5p		-0.3	-0.3
RAI14	ENST00000265109.3	retinoic acid induced 14	2228	1	0	1	0	2	hsa-miR-6510-5p		-0.3	-0.31
PRRT2	ENST00000300797.6	proline-rich transmembrane protein 2	33	1	0	1	0	1	hsa-miR-6510-5p		-0.3	-0.3
PIGQ	ENST00000321878.5	phosphatidylinositol glycan anchor biosynthesis, class Q	342	2	1	1	0	1	hsa-miR-6510-5p		-0.3	-0.3
MMAB	ENST00000545712.2	methylmalonic aciduria (cobalamin deficiency) cblB type	2107	2	0	1	1	1	hsa-miR-6510-5p		-0.3	-0.5
ACRV1	ENST00000533904.1	acrosomal vesicle protein 1	5	1	0	1	0	0	hsa-miR-6510-5p		-0.3	-0.3
ATG13	ENST00000359513.4	autophagy related 13	834	2	0	1	1	4	hsa-miR-6510-5p		-0.3	-0.38
CRABP2	ENST00000368222.3	cellular retinoic acid binding protein 2	9	1	0	1	0	0	hsa-miR-6510-5p		-0.3	-0.3
PRICKLE4	ENST00000458694.1	prickle homolog 4 (Drosophila)	5	1	0	1	0	0	hsa-miR-6510-5p		-0.3	-0.3
ZNF3	ENST00000424697.1	zinc finger protein 3	671	1	0	1	0	1	hsa-miR-6510-5p		-0.3	-0.3
NHLH1	ENST00000302101.5	nescient helix loop helix 1	5	1	0	1	0	0	hsa-miR-6510-5p		-0.3	-0.3
MT3	ENST00000200691.4	metallothionein 3	24	1	0	1	0	0	hsa-miR-6510-5p		-0.3	-0.3
AGO1	ENST00000373204.4	argonaute RISC catalytic component 1	402	2	0	1	1	2	hsa-miR-6510-5p		-0.3	-0.35
MAGEA8	ENST00000535454.1	melanoma antigen family A, 8	5	1	0	1	0	0	hsa-miR-6510-5p		-0.3	-0.3
MPDU1	ENST00000250124.6	mannose-P-dolichol utilization defect 1	1092	1	0	1	0	3	hsa-miR-6510-5p		-0.3	-0.3
LYPD2	ENST00000359228.3	LY6/PLAUR domain containing 2	5	1	0	1	0	0	hsa-miR-6510-5p		-0.3	-0.3
TMEM95	ENST00000330767.4	transmembrane protein 95	5	1	0	1	0	0	hsa-miR-6510-5p		-0.3	-0.3
PGLYRP3	ENST00000290722.1	peptidoglycan recognition protein 3	5	1	0	1	0	0	hsa-miR-6510-5p		-0.3	-0.3
TUBB3	ENST00000315491.7	Tubulin beta-3 chain	11	1	0	1	0	0	hsa-miR-6510-5p		-0.3	-0.3
DCAKD	ENST00000452796.2	dephospho-CoA kinase domain containing	842	1	0	1	0	3	hsa-miR-6510-5p		-0.3	-0.3
RORB	ENST00000376896.3	RAR-related orphan receptor B	5	2	0	1	1	3	hsa-miR-6510-5p		-0.3	-0.3
BAK1	ENST00000442998.2	BCL2-antagonist/killer 1	15	2	0	1	1	2	hsa-miR-6510-5p		-0.3	-0.31
CASC4	ENST00000360824.3	cancer susceptibility candidate 4	5	1	0	1	0	0	hsa-miR-6510-5p		-0.3	-0.3
MTMR11	ENST00000406732.3	myotubularin related protein 11	16	2	0	1	1	0	hsa-miR-6510-5p		-0.3	-0.3
YKT6	ENST00000223369.2	YKT6 v-SNARE homolog (S. cerevisiae)	2409	1	0	1	0	1	hsa-miR-6510-5p		-0.3	-0.3
RP11-701P16.2	ENST00000508020.1	Uncharacterized protein	5	1	0	1	0	0	hsa-miR-6510-5p		-0.29	-0.29
RBM22	ENST00000199814.4	RNA binding motif protein 22	4854	1	0	1	0	2	hsa-miR-6510-5p		-0.29	-0.33
CD34	ENST00000356522.4	CD34 molecule	5	1	0	1	0	1	hsa-miR-6510-5p		-0.29	-0.29
FAM195A	ENST00000307650.4	family with sequence similarity 195, member A	7	1	0	1	0	0	hsa-miR-6510-5p		-0.29	-0.29
FAM134A	ENST00000430297.2	family with sequence similarity 134, member A	3080	1	0	1	0	2	hsa-miR-6510-5p		-0.29	-0.33
SLC25A29	ENST00000392908.3	solute carrier family 25 (mitochondrial carnitine/acylcarnitine carrier), member 29	1101	2	0	1	1	3	hsa-miR-6510-5p		-0.29	-0.29
POLR2J2	ENST00000591000.1	DNA-directed RNA polymerase II subunit RPB11-b1	5	1	0	1	0	2	hsa-miR-6510-5p		-0.29	-0.29
PUS10	ENST00000398658.2	pseudouridylate synthase 10	72	1	0	1	0	0	hsa-miR-6510-5p		-0.29	-0.29
KRT6C	ENST00000252250.6	keratin 6C	5	1	0	1	0	0	hsa-miR-6510-5p		-0.29	-0.29
CD300A	ENST00000360141.3	CD300a molecule	5	1	0	1	0	0	hsa-miR-6510-5p		-0.29	-0.29
SLC6A20	ENST00000353278.4	solute carrier family 6 (proline IMINO transporter), member 20	5	2	1	1	0	3	hsa-miR-6510-5p		-0.29	-0.29
AC105020.1	ENST00000435356.1	Uncharacterized protein; cDNA FLJ12988 fis, clone NT2RP3000080	5	1	0	1	0	3	hsa-miR-6510-5p		-0.29	-0.29
C2orf57	ENST00000313965.2	chromosome 2 open reading frame 57	5	1	0	1	0	0	hsa-miR-6510-5p		-0.29	-0.29
RPA3-AS1	ENST00000406829.1	RPA3 antisense RNA 1	22	1	0	1	0	1	hsa-miR-6510-5p		-0.29	-0.29
MYEOV	ENST00000308946.3	myeloma overexpressed	14	1	0	1	0	0	hsa-miR-6510-5p		-0.29	-0.29
ATP9B	ENST00000426216.2	ATPase, class II, type 9B	186	1	0	1	0	0	hsa-miR-6510-5p		-0.29	-0.29
ZFP41	ENST00000520584.1	ZFP41 zinc finger protein	7	1	0	1	0	4	hsa-miR-6510-5p		-0.29	-0.31
KLF14	ENST00000310992.4	Kruppel-like factor 14	8	1	0	1	0	0	hsa-miR-6510-5p		-0.29	-0.29
BEX2	ENST00000372677.3	brain expressed X-linked 2	9	1	0	1	0	0	hsa-miR-6510-5p		-0.29	-0.29
CNR2	ENST00000374472.4	cannabinoid receptor 2 (macrophage)	5	2	1	1	0	1	hsa-miR-6510-5p		-0.29	-0.29
ZMAT3	ENST00000311417.2	zinc finger, matrin-type 3	459	2	1	1	0	2	hsa-miR-6510-5p		-0.29	-0.37
RABGAP1L	ENST00000489615.1	RAB GTPase activating protein 1-like	364	2	0	1	1	0	hsa-miR-6510-5p		-0.29	-0.29
WIPF1	ENST00000392547.2	WAS/WASL interacting protein family, member 1	304	1	0	1	0	0	hsa-miR-6510-5p		-0.29	-0.29
FES	ENST00000328850.3	feline sarcoma oncogene	42	1	0	1	0	0	hsa-miR-6510-5p		-0.29	-0.29
KRT73	ENST00000305748.3	keratin 73	5	1	0	1	0	0	hsa-miR-6510-5p		-0.28	-0.28
FPR1	ENST00000595042.1	formyl peptide receptor 1	5	2	1	1	0	2	hsa-miR-6510-5p		-0.28	-0.55
STX7	ENST00000367941.2	syntaxin 7	1395	2	0	1	1	2	hsa-miR-6510-5p		-0.28	-0.33
AHI1	ENST00000417892.2	Abelson helper integration site 1	72	1	0	1	0	0	hsa-miR-6510-5p		-0.28	-0.28
PEX19	ENST00000368072.5	peroxisomal biogenesis factor 19	1804	1	0	1	0	0	hsa-miR-6510-5p		-0.28	-0.28
UBE2NL	ENST00000370494.1	ubiquitin-conjugating enzyme E2N-like	5	1	0	1	0	0	hsa-miR-6510-5p		-0.28	-0.28
SLC9A5	ENST00000299798.11	solute carrier family 9, subfamily A (NHE5, cation proton antiporter 5), member 5	8	1	0	1	0	1	hsa-miR-6510-5p		-0.28	-0.28
ADGB	ENST00000367493.3	androglobin	5	1	0	1	0	1	hsa-miR-6510-5p		-0.28	-0.28
CCDC115	ENST00000437688.2	coiled-coil domain containing 115	329	1	0	1	0	0	hsa-miR-6510-5p		-0.28	-0.28
CECR5	ENST00000155674.5	cat eye syndrome chromosome region, candidate 5	1473	1	0	1	0	0	hsa-miR-6510-5p		-0.28	-0.28
TPM2	ENST00000378300.5	tropomyosin 2 (beta)	9695	1	0	1	0	1	hsa-miR-6510-5p		-0.28	-0.28
MARS2	ENST00000282276.6	methionyl-tRNA synthetase 2, mitochondrial	391	1	0	1	0	1	hsa-miR-6510-5p		-0.28	-0.28
PRR13	ENST00000549068.1	proline rich 13	387	1	0	1	0	1	hsa-miR-6510-5p		-0.28	-0.31
OTOP2	ENST00000580223.1	otopetrin 2	5	1	0	1	0	0	hsa-miR-6510-5p		-0.28	-0.28
FOXL2	ENST00000330315.3	forkhead box L2	20	1	0	1	0	1	hsa-miR-6510-5p		-0.28	-0.28
ZNF445	ENST00000425708.2	zinc finger protein 445	370	4	2	1	1	3	hsa-miR-6510-5p		-0.28	-0.49
ENTPD5	ENST00000334696.6	ectonucleoside triphosphate diphosphohydrolase 5	105	1	0	1	0	0	hsa-miR-6510-5p		-0.28	-0.3
CRTC1	ENST00000338797.6	CREB regulated transcription coactivator 1	322	2	0	1	1	3	hsa-miR-6510-5p		-0.28	-0.29
AC008060.7	ENST00000401499.1	HCG2000720; Hypothetical gene supported by AK054822; Uncharacterized protein	5	1	0	1	0	1	hsa-miR-6510-5p		-0.28	-0.28
FLAD1	ENST00000368432.1	flavin adenine dinucleotide synthetase 1	186	1	0	1	0	0	hsa-miR-6510-5p		-0.28	-0.28
CNPY4	ENST00000262932.3	canopy FGF signaling regulator 4	24	1	0	1	0	1	hsa-miR-6510-5p		-0.28	-0.28
POMC	ENST00000380794.1	proopiomelanocortin	8	1	0	1	0	0	hsa-miR-6510-5p		-0.28	-0.28
AC079210.1	ENST00000600820.1	Uncharacterized protein; cDNA FLJ45097 fis, clone BRAWH3031054	5	1	0	1	0	1	hsa-miR-6510-5p		-0.28	-0.28
TCEAL3	ENST00000372628.1	transcription elongation factor A (SII)-like 3	23	1	0	1	0	0	hsa-miR-6510-5p		-0.28	-0.28
RP11-276H1.3	ENST00000312019.2		5	1	0	1	0	0	hsa-miR-6510-5p		-0.28	-0.28
RNF39	ENST00000376751.3	ring finger protein 39	7	1	0	1	0	0	hsa-miR-6510-5p		-0.28	-0.28
SLC7A6OS	ENST00000263997.6	solute carrier family 7, member 6 opposite strand	751	2	1	1	0	2	hsa-miR-6510-5p		-0.28	-0.59
LAD1	ENST00000391967.2	ladinin 1	89	1	0	1	0	3	hsa-miR-6510-5p		-0.28	-0.3
UGT2A2	ENST00000457664.2	UDP glucuronosyltransferase 2 family, polypeptide A2	5	1	0	1	0	0	hsa-miR-6510-5p		-0.28	-0.28
MAP3K7CL	ENST00000286791.5	MAP3K7 C-terminal like	87	1	0	1	0	0	hsa-miR-6510-5p		-0.28	-0.28
CDCP2	ENST00000371330.1	CUB domain containing protein 2	5	1	0	1	0	0	hsa-miR-6510-5p		-0.28	-0.28
MYBL2	ENST00000217026.4	v-myb avian myeloblastosis viral oncogene homolog-like 2	71	1	0	1	0	0	hsa-miR-6510-5p		-0.28	-0.28
RGS9	ENST00000449996.3	regulator of G-protein signaling 9	22	1	0	1	0	0	hsa-miR-6510-5p		-0.28	-0.28
CYFIP1	ENST00000313077.7	cytoplasmic FMR1 interacting protein 1	40959	1	0	1	0	0	hsa-miR-6510-5p		-0.28	-0.28
HS3ST2	ENST00000261374.3	heparan sulfate (glucosamine) 3-O-sulfotransferase 2	5	1	0	1	0	0	hsa-miR-6510-5p		-0.28	-0.28
FUOM	ENST00000278025.4	fucose mutarotase	1270	1	0	1	0	0	hsa-miR-6510-5p		-0.28	-0.28
CCR9	ENST00000357632.2	chemokine (C-C motif) receptor 9	5	1	0	1	0	1	hsa-miR-6510-5p		-0.28	-0.28
C1orf220	ENST00000319387.2	chromosome 1 open reading frame 220	5	1	0	1	0	1	hsa-miR-6510-5p		-0.28	-0.28
MAP6D1	ENST00000318631.3	MAP6 domain containing 1	45	1	0	1	0	1	hsa-miR-6510-5p		-0.28	-0.28
FDX1L	ENST00000541276.1	ferredoxin 1-like	198	1	0	1	0	0	hsa-miR-6510-5p		-0.28	-0.28
ACSBG2	ENST00000252669.5	acyl-CoA synthetase bubblegum family member 2	5	1	0	1	0	0	hsa-miR-6510-5p		-0.28	-0.28
RP11-169F17.1	ENST00000581862.1	Protein LOC400655	5	1	0	1	0	1	hsa-miR-6510-5p		-0.28	-0.28
KRT14	ENST00000167586.6	keratin 14	5	1	0	1	0	0	hsa-miR-6510-5p		-0.28	-0.28
FATE1	ENST00000370350.3	fetal and adult testis expressed 1	5	1	0	1	0	0	hsa-miR-6510-5p		-0.28	-0.28
TIGD3	ENST00000309880.5	tigger transposable element derived 3	38	1	0	1	0	0	hsa-miR-6510-5p		-0.27	-0.27
FCGBP	ENST00000221347.6	Fc fragment of IgG binding protein	10	1	0	1	0	0	hsa-miR-6510-5p		-0.27	-0.27
ACBD4	ENST00000398322.3	acyl-CoA binding domain containing 4	10	1	0	1	0	0	hsa-miR-6510-5p		-0.27	-0.27
TNPO2	ENST00000425528.1	transportin 2	1620	1	0	1	0	2	hsa-miR-6510-5p		-0.27	-0.27
CYBB	ENST00000378588.4	cytochrome b-245, beta polypeptide	12	1	0	1	0	2	hsa-miR-6510-5p		-0.27	-0.27
MEAF6	ENST00000373075.2	MYST/Esa1-associated factor 6	440	1	0	1	0	2	hsa-miR-6510-5p		-0.27	-0.27
GPSM1	ENST00000440944.1	G-protein signaling modulator 1	5243	1	0	1	0	2	hsa-miR-6510-5p		-0.27	-0.27
TBC1D17	ENST00000221543.5	TBC1 domain family, member 17	227	1	0	1	0	0	hsa-miR-6510-5p		-0.27	-0.27
CYP24A1	ENST00000216862.3	cytochrome P450, family 24, subfamily A, polypeptide 1	51	1	0	1	0	0	hsa-miR-6510-5p		-0.27	-0.27
STX1B	ENST00000215095.5	syntaxin 1B	26	1	0	1	0	3	hsa-miR-6510-5p		-0.27	-0.45
RPS16	ENST00000599539.1	ribosomal protein S16	29858	1	0	1	0	0	hsa-miR-6510-5p		-0.27	-0.27
SAMD4B	ENST00000314471.6	sterile alpha motif domain containing 4B	46	1	0	1	0	1	hsa-miR-6510-5p		-0.27	-0.27
FUT5	ENST00000588525.1	fucosyltransferase 5 (alpha (1,3) fucosyltransferase)	5	2	0	1	1	3	hsa-miR-6510-5p		-0.27	-0.27
CDCA8	ENST00000373055.1	cell division cycle associated 8	1689	1	0	1	0	1	hsa-miR-6510-5p		-0.27	-0.27
AKR1B1	ENST00000285930.4	aldo-keto reductase family 1, member B1 (aldose reductase)	41	1	0	1	0	0	hsa-miR-6510-5p		-0.27	-0.28
DGCR6	ENST00000608842.1	DiGeorge syndrome critical region gene 6	5	1	0	1	0	1	hsa-miR-6510-5p		-0.27	-0.27
MARVELD1	ENST00000285605.6	MARVEL domain containing 1	2470	1	0	1	0	2	hsa-miR-6510-5p		-0.27	-0.27
CDK6	ENST00000265734.4	cyclin-dependent kinase 6	1116	3	2	1	0	1	hsa-miR-6510-5p		-0.27	-0.29
DIRAS1	ENST00000323469.4	DIRAS family, GTP-binding RAS-like 1	49	1	0	1	0	0	hsa-miR-6510-5p		-0.27	-0.27
MMP17	ENST00000535291.1	matrix metallopeptidase 17 (membrane-inserted)	9	1	0	1	0	0	hsa-miR-6510-5p		-0.27	-0.27
NUMBL	ENST00000252891.4	numb homolog (Drosophila)-like	323	1	0	1	0	0	hsa-miR-6510-5p		-0.27	-0.27
H2BFM	ENST00000355016.3	H2B histone family, member M	5	1	0	1	0	0	hsa-miR-6510-5p		-0.27	-0.27
YBX2	ENST00000007699.5	Y box binding protein 2	11	1	0	1	0	0	hsa-miR-6510-5p		-0.26	-0.27
GPR123	ENST00000607359.1	G protein-coupled receptor 123	5	1	0	1	0	3	hsa-miR-6510-5p		-0.26	-0.26
DUOX1	ENST00000321429.4	dual oxidase 1	5	1	0	1	0	0	hsa-miR-6510-5p		-0.26	-0.26
SCN2B	ENST00000278947.5	sodium channel, voltage-gated, type II, beta subunit	5	1	0	1	0	3	hsa-miR-6510-5p		-0.26	-0.26
RAP1GAP	ENST00000290101.4	RAP1 GTPase activating protein	396	1	0	1	0	0	hsa-miR-6510-5p		-0.26	-0.26
C15orf32	ENST00000556865.1	chromosome 15 open reading frame 32	5	1	0	1	0	0	hsa-miR-6510-5p		-0.26	-0.26
FERMT3	ENST00000345728.5	fermitin family member 3	10	1	0	1	0	1	hsa-miR-6510-5p		-0.26	-0.26
ID3	ENST00000374561.5	inhibitor of DNA binding 3, dominant negative helix-loop-helix protein	1295	1	0	1	0	0	hsa-miR-6510-5p		-0.26	-0.26
KCNIP1	ENST00000328939.4	Kv channel interacting protein 1	5	1	0	1	0	0	hsa-miR-6510-5p		-0.26	-0.26
RAD23B	ENST00000358015.3	RAD23 homolog B (S. cerevisiae)	1012	1	0	1	0	0	hsa-miR-6510-5p		-0.26	-0.26
FXYD7	ENST00000270310.2	FXYD domain containing ion transport regulator 7	5	1	0	1	0	0	hsa-miR-6510-5p		-0.26	-0.26
GDPD4	ENST00000315938.4	glycerophosphodiester phosphodiesterase domain containing 4	5	1	0	1	0	0	hsa-miR-6510-5p		-0.26	-0.26
CAPN5	ENST00000531028.1	calpain 5	89	1	0	1	0	3	hsa-miR-6510-5p		-0.26	-0.33
ZNF319	ENST00000299237.2	zinc finger protein 319	521	1	0	1	0	1	hsa-miR-6510-5p		-0.26	-0.26
ZNF821	ENST00000564134.1	zinc finger protein 821	56	1	0	1	0	0	hsa-miR-6510-5p		-0.26	-0.26
CACNG6	ENST00000252729.2	calcium channel, voltage-dependent, gamma subunit 6	5	1	0	1	0	0	hsa-miR-6510-5p		-0.26	-0.26
USP49	ENST00000394253.3	ubiquitin specific peptidase 49	44	2	1	1	0	1	hsa-miR-6510-5p		-0.26	-0.3
SLAMF1	ENST00000302035.6	signaling lymphocytic activation molecule family member 1	5	1	0	1	0	0	hsa-miR-6510-5p		-0.26	-0.26
HNRNPUL1	ENST00000352456.3	heterogeneous nuclear ribonucleoprotein U-like 1	11882	1	0	1	0	1	hsa-miR-6510-5p		-0.26	-0.26
HSPB1	ENST00000248553.6	heat shock 27kDa protein 1	2322	1	0	1	0	0	hsa-miR-6510-5p		-0.26	-0.26
AL163636.6	ENST00000553909.1	Homo sapiens ribonuclease, RNase A family, 4 (RNASE4), transcript variant 4, mRNA.	103	1	0	1	0	0	hsa-miR-6510-5p		-0.26	-0.26
NSMF	ENST00000339554.3	NMDA receptor synaptonuclear signaling and neuronal migration factor	507	1	0	1	0	1	hsa-miR-6510-5p		-0.26	-0.26
RAB11B	ENST00000328024.6	RAB11B, member RAS oncogene family	920	1	0	1	0	1	hsa-miR-6510-5p		-0.26	-0.31
SEMA4G	ENST00000210633.3	sema domain, immunoglobulin domain (Ig), transmembrane domain (TM) and short cytoplasmic domain, (semaphorin) 4G	1015	1	0	1	0	0	hsa-miR-6510-5p		-0.26	-0.26
TNIP1	ENST00000520931.1	TNFAIP3 interacting protein 1	334	1	0	1	0	0	hsa-miR-6510-5p		-0.26	-0.26
TMEM182	ENST00000412401.2	transmembrane protein 182	69	1	0	1	0	0	hsa-miR-6510-5p		-0.26	-0.26
LLGL1	ENST00000316843.4	lethal giant larvae homolog 1 (Drosophila)	328	2	0	1	1	2	hsa-miR-6510-5p		-0.26	-0.26
ISLR2	ENST00000361742.3	immunoglobulin superfamily containing leucine-rich repeat 2	5	2	1	1	0	1	hsa-miR-6510-5p		-0.26	-0.26
C19orf54	ENST00000470681.1	chromosome 19 open reading frame 54	18	1	0	1	0	2	hsa-miR-6510-5p		-0.26	-0.26
FARSA	ENST00000588025.1	phenylalanyl-tRNA synthetase, alpha subunit	1994	1	0	1	0	0	hsa-miR-6510-5p		-0.25	-0.25
ZNF22	ENST00000298299.3	zinc finger protein 22	62	1	0	1	0	0	hsa-miR-6510-5p		-0.25	-0.25
PTP4A2	ENST00000602725.1	protein tyrosine phosphatase type IVA, member 2	5	2	0	1	1	1	hsa-miR-6510-5p		-0.25	-0.25
MED11	ENST00000575284.1	mediator complex subunit 11	9	1	0	1	0	1	hsa-miR-6510-5p		-0.25	-0.26
CYP8B1	ENST00000316161.4	cytochrome P450, family 8, subfamily B, polypeptide 1	5	1	0	1	0	1	hsa-miR-6510-5p		-0.25	-0.25
SFMBT1	ENST00000394752.3	Scm-like with four mbt domains 1	116	1	0	1	0	2	hsa-miR-6510-5p		-0.25	-0.25
GLTP	ENST00000318348.4	glycolipid transfer protein	5	1	0	1	0	0	hsa-miR-6510-5p		-0.25	-0.25
MXD3	ENST00000439742.2	MAX dimerization protein 3	175	1	0	1	0	0	hsa-miR-6510-5p		-0.25	-0.25
C17orf78	ENST00000586700.1	chromosome 17 open reading frame 78	5	1	0	1	0	1	hsa-miR-6510-5p		-0.25	-0.25
FAM19A2	ENST00000416284.3	family with sequence similarity 19 (chemokine (C-C motif)-like), member A2	26	1	0	1	0	0	hsa-miR-6510-5p		-0.25	-0.25
TMEM132D	ENST00000389441.4	transmembrane protein 132D	5	1	0	1	0	1	hsa-miR-6510-5p		-0.25	-0.25
CTC-349C3.1	ENST00000432382.3	Homo sapiens uncharacterized LOC100996485 (LOC100996485), mRNA.	5	1	0	1	0	0	hsa-miR-6510-5p		-0.25	-0.25
POLR1D	ENST00000399697.3	polymerase (RNA) I polypeptide D, 16kDa	2372	2	0	1	1	0	hsa-miR-6510-5p		-0.25	-0.39
GJB4	ENST00000339480.1	gap junction protein, beta 4, 30.3kDa	5	1	0	1	0	1	hsa-miR-6510-5p		-0.25	-0.25
TXNRD2	ENST00000535882.1	thioredoxin reductase 2	148	2	0	1	1	0	hsa-miR-6510-5p		-0.25	-0.25
APLN	ENST00000307484.6	apelin	48	1	0	1	0	3	hsa-miR-6510-5p		-0.25	-0.25
PTMS	ENST00000389462.4	parathymosin	3140	1	0	1	0	1	hsa-miR-6510-5p		-0.25	-0.25
SH3BGRL3	ENST00000319041.6	SH3 domain binding glutamic acid-rich protein like 3	8719	1	0	1	0	0	hsa-miR-6510-5p		-0.25	-0.25
FER1L6	ENST00000522917.1	fer-1-like 6 (C. elegans)	5	1	0	1	0	0	hsa-miR-6510-5p		-0.25	-0.25
NCKAP1	ENST00000361354.4	NCK-associated protein 1	700	1	0	1	0	2	hsa-miR-6510-5p		-0.25	-0.28
KCNA3	ENST00000369769.2	potassium voltage-gated channel, shaker-related subfamily, member 3	5	1	0	1	0	0	hsa-miR-6510-5p		-0.25	-0.25
COTL1	ENST00000262428.4	coactosin-like 1 (Dictyostelium)	6558	1	0	1	0	1	hsa-miR-6510-5p		-0.25	-0.25
TTLL1	ENST00000331018.7	tubulin tyrosine ligase-like family, member 1	125	1	0	1	0	0	hsa-miR-6510-5p		-0.25	-0.25
TPM4	ENST00000300933.4	tropomyosin 4	332	1	0	1	0	0	hsa-miR-6510-5p		-0.25	-0.28
KRT1	ENST00000252244.3	keratin 1	5	1	0	1	0	0	hsa-miR-6510-5p		-0.25	-0.25
DPT	ENST00000367817.3	dermatopontin	5	1	0	1	0	1	hsa-miR-6510-5p		-0.25	-0.25
S100A16	ENST00000368704.1	S100 calcium binding protein A16	88	2	1	1	0	0	hsa-miR-6510-5p		-0.25	-0.73
KDM4D	ENST00000335080.5	lysine (K)-specific demethylase 4D	49	1	0	1	0	0	hsa-miR-6510-5p		-0.25	-0.25
PPP1R13L	ENST00000360957.5	protein phosphatase 1, regulatory subunit 13 like	68	1	0	1	0	0	hsa-miR-6510-5p		-0.25	-0.25
KIAA0040	ENST00000423313.1	KIAA0040	15	2	0	1	1	0	hsa-miR-6510-5p		-0.25	-0.25
TMEM176A	ENST00000004103.3	transmembrane protein 176A	1561	1	0	1	0	1	hsa-miR-6510-5p		-0.25	-0.25
FAM63A	ENST00000312210.5	family with sequence similarity 63, member A	915	1	0	1	0	0	hsa-miR-6510-5p		-0.25	-0.25
SEPT9	ENST00000431235.2	septin 9	7738	1	0	1	0	1	hsa-miR-6510-5p		-0.25	-0.25
TEX264	ENST00000341333.5	testis expressed 264	33	1	0	1	0	0	hsa-miR-6510-5p		-0.25	-0.25
SLC31A1	ENST00000374212.4	solute carrier family 31 (copper transporter), member 1	171	1	0	1	0	2	hsa-miR-6510-5p		-0.25	-0.25
SP7	ENST00000536324.2	Sp7 transcription factor	5	1	0	1	0	1	hsa-miR-6510-5p		-0.25	-0.25
LINGO4	ENST00000368820.3	leucine rich repeat and Ig domain containing 4	5	1	0	1	0	1	hsa-miR-6510-5p		-0.25	-0.25
MT1G	ENST00000568675.1	metallothionein 1G	5	1	0	1	0	1	hsa-miR-6510-5p		-0.25	-0.25
TMEM63B	ENST00000259746.9	transmembrane protein 63B	557	1	0	1	0	0	hsa-miR-6510-5p		-0.25	-0.25
NCALD	ENST00000395923.1	neurocalcin delta	49	1	0	1	0	0	hsa-miR-6510-5p		-0.25	-0.25
C9orf163	ENST00000354376.1	chromosome 9 open reading frame 163	17	1	0	1	0	0	hsa-miR-6510-5p		-0.25	-0.25
COL4A1	ENST00000375820.4	collagen, type IV, alpha 1	6549	1	0	1	0	0	hsa-miR-6510-5p		-0.25	-0.25
TMOD2	ENST00000249700.4	tropomodulin 2 (neuronal)	117	2	1	1	0	0	hsa-miR-6510-5p		-0.25	-0.29
KLK10	ENST00000309958.3	kallikrein-related peptidase 10	5	1	0	1	0	1	hsa-miR-6510-5p		-0.25	-0.25
ASPH	ENST00000356457.5	aspartate beta-hydroxylase	3013	1	0	1	0	3	hsa-miR-6510-5p		-0.25	-0.27
VWA3B	ENST00000477737.1	von Willebrand factor A domain containing 3B	5	1	0	1	0	0	hsa-miR-6510-5p		-0.25	-0.25
SLC25A34	ENST00000294454.5	solute carrier family 25, member 34	5	2	0	1	1	1	hsa-miR-6510-5p		-0.25	-0.25
CPA4	ENST00000445470.2	carboxypeptidase A4	1319	1	0	1	0	2	hsa-miR-6510-5p		-0.25	-0.25
POU2F1	ENST00000367866.2	POU class 2 homeobox 1	83	2	0	1	1	4	hsa-miR-6510-5p		-0.25	-0.26
MLEC	ENST00000228506.3	malectin	12084	2	0	1	1	2	hsa-miR-6510-5p		-0.25	-0.25
GATA2	ENST00000341105.2	GATA binding protein 2	231	2	1	1	0	1	hsa-miR-6510-5p		-0.25	-0.25
CNTD2	ENST00000430325.2	cyclin N-terminal domain containing 2	5	1	0	1	0	1	hsa-miR-6510-5p		-0.25	-0.25
METTL6	ENST00000443029.1	methyltransferase like 6	20	2	0	1	1	0	hsa-miR-6510-5p		-0.25	-0.25
FFAR4	ENST00000371481.4	free fatty acid receptor 4	5	1	0	1	0	0	hsa-miR-6510-5p		-0.24	-0.24
SLC19A1	ENST00000311124.4	solute carrier family 19 (folate transporter), member 1	463	2	0	1	1	5	hsa-miR-6510-5p		-0.24	-0.32
RAB3B	ENST00000371655.3	RAB3B, member RAS oncogene family	611	2	0	1	1	3	hsa-miR-6510-5p		-0.24	-0.31
PBXIP1	ENST00000368465.1	pre-B-cell leukemia homeobox interacting protein 1	1080	1	0	1	0	0	hsa-miR-6510-5p		-0.24	-0.26
SMCO3	ENST00000316048.2	single-pass membrane protein with coiled-coil domains 3	5	1	0	1	0	0	hsa-miR-6510-5p		-0.24	-0.24
MAP3K3	ENST00000361357.3	mitogen-activated protein kinase kinase kinase 3	144	2	0	1	1	1	hsa-miR-6510-5p		-0.24	-0.24
NAB2	ENST00000357680.4	NGFI-A binding protein 2 (EGR1 binding protein 2)	4262	1	0	1	0	2	hsa-miR-6510-5p		-0.24	-0.24
TMEM129	ENST00000303277.2	transmembrane protein 129	57	1	0	1	0	1	hsa-miR-6510-5p		-0.24	-0.24
FAM101A	ENST00000546355.1	family with sequence similarity 101, member A	34	1	0	1	0	0	hsa-miR-6510-5p		-0.24	-0.24
BCKDHA	ENST00000269980.2	branched chain keto acid dehydrogenase E1, alpha polypeptide	3943	1	0	1	0	0	hsa-miR-6510-5p		-0.24	-0.24
NRIP2	ENST00000337508.4	nuclear receptor interacting protein 2	5	1	0	1	0	2	hsa-miR-6510-5p		-0.24	-0.24
AP001885.1	ENST00000444002.2		5	1	0	1	0	0	hsa-miR-6510-5p		-0.24	-0.24
SHF	ENST00000560540.1	Src homology 2 domain containing F	112	1	0	1	0	0	hsa-miR-6510-5p		-0.24	-0.24
CCDC81	ENST00000528728.1	coiled-coil domain containing 81	107	1	0	1	0	2	hsa-miR-6510-5p		-0.24	-0.24
DUSP3	ENST00000226004.3	dual specificity phosphatase 3	836	1	0	1	0	0	hsa-miR-6510-5p		-0.24	-0.24
TSPAN7	ENST00000378482.2	tetraspanin 7	2536	1	0	1	0	0	hsa-miR-6510-5p		-0.24	-0.24
ABT1	ENST00000274849.1	activator of basal transcription 1	138	1	0	1	0	0	hsa-miR-6510-5p		-0.24	-0.24
TRIM52	ENST00000327767.4	tripartite motif containing 52	43	1	0	1	0	0	hsa-miR-6510-5p		-0.24	-0.24
PRDM2	ENST00000235372.7	PR domain containing 2, with ZNF domain	29	1	0	1	0	1	hsa-miR-6510-5p		-0.24	-0.24
RTN4RL2	ENST00000335099.3	reticulon 4 receptor-like 2	13	1	0	1	0	0	hsa-miR-6510-5p		-0.24	-0.24
GADD45GIP1	ENST00000316939.1	growth arrest and DNA-damage-inducible, gamma interacting protein 1	981	2	0	1	1	0	hsa-miR-6510-5p		-0.24	-0.35
SET	ENST00000372692.4	SET nuclear oncogene	763	1	0	1	0	1	hsa-miR-6510-5p		-0.24	-0.24
CARF	ENST00000402905.3	calcium responsive transcription factor	27	1	0	1	0	1	hsa-miR-6510-5p		-0.24	-0.25
ARHGEF4	ENST00000392953.3	Rho guanine nucleotide exchange factor (GEF) 4	189	2	1	1	0	2	hsa-miR-6510-5p		-0.24	-0.24
CKB	ENST00000348956.2	creatine kinase, brain	71667	1	0	1	0	0	hsa-miR-6510-5p		-0.24	-0.24
RP9	ENST00000297157.3	retinitis pigmentosa 9 (autosomal dominant)	426	1	0	1	0	0	hsa-miR-6510-5p		-0.24	-0.24
TUFM	ENST00000313511.3	Tu translation elongation factor, mitochondrial	41584	1	0	1	0	1	hsa-miR-6510-5p		-0.24	-0.24
IL10RA	ENST00000227752.3	interleukin 10 receptor, alpha	5	1	0	1	0	4	hsa-miR-6510-5p		-0.24	-0.32
NMUR1	ENST00000305141.4	neuromedin U receptor 1	5	1	0	1	0	1	hsa-miR-6510-5p		-0.24	-0.24
THNSL2	ENST00000343544.4	threonine synthase-like 2 (S. cerevisiae)	219	1	0	1	0	0	hsa-miR-6510-5p		-0.24	-0.24
PTGES2	ENST00000338961.6	prostaglandin E synthase 2	250	1	0	1	0	1	hsa-miR-6510-5p		-0.24	-0.24
CTC-435M10.3	ENST00000540732.1	2-oxoisovalerate dehydrogenase subunit alpha, mitochondrial; Uncharacterized protein	3943	1	0	1	0	0	hsa-miR-6510-5p		-0.24	-0.24
AL359878.1	ENST00000381466.1	Uncharacterized protein	5	1	0	1	0	0	hsa-miR-6510-5p		-0.24	-0.24
RASSF3	ENST00000542104.1	Ras association (RalGDS/AF-6) domain family member 3	461	1	0	1	0	0	hsa-miR-6510-5p		-0.24	-0.25
CLCF1	ENST00000312438.7	cardiotrophin-like cytokine factor 1	98	1	0	1	0	1	hsa-miR-6510-5p		-0.24	-0.24
C6orf25	ENST00000375810.4	chromosome 6 open reading frame 25	5	1	0	1	0	1	hsa-miR-6510-5p		-0.24	-0.24
TRPV4	ENST00000418703.2	transient receptor potential cation channel, subfamily V, member 4	80	1	0	1	0	0	hsa-miR-6510-5p		-0.24	-0.24
TMEM74B	ENST00000381894.3	transmembrane protein 74B	33	1	0	1	0	0	hsa-miR-6510-5p		-0.24	-0.24
LRGUK	ENST00000285928.2	leucine-rich repeats and guanylate kinase domain containing	5	1	0	1	0	2	hsa-miR-6510-5p		-0.24	-0.24
PDGFB	ENST00000331163.6	platelet-derived growth factor beta polypeptide	5	1	0	1	0	2	hsa-miR-6510-5p		-0.24	-0.24
WDR52	ENST00000393845.2	WD repeat domain 52	5	2	0	1	1	1	hsa-miR-6510-5p		-0.24	-0.24
SCNN1A	ENST00000360168.3	sodium channel, non-voltage-gated 1 alpha subunit	5	1	0	1	0	1	hsa-miR-6510-5p		-0.24	-0.24
CT62	ENST00000566432.1	cancer/testis antigen 62	5	1	0	1	0	0	hsa-miR-6510-5p		-0.24	-0.24
NPFFR1	ENST00000277942.6	neuropeptide FF receptor 1	5	2	0	1	1	0	hsa-miR-6510-5p		-0.24	-0.24
ZNRF2	ENST00000323037.4	zinc and ring finger 2	403	1	0	1	0	1	hsa-miR-6510-5p		-0.24	-0.24
KLF13	ENST00000307145.3	Kruppel-like factor 13	5	1	0	1	0	4	hsa-miR-6510-5p		-0.24	-0.24
RAB3A	ENST00000222256.4	RAB3A, member RAS oncogene family	10	1	0	1	0	0	hsa-miR-6510-5p		-0.24	-0.24
SRD5A1	ENST00000274192.5	steroid-5-alpha-reductase, alpha polypeptide 1 (3-oxo-5 alpha-steroid delta 4-dehydrogenase alpha 1)	2684	2	0	1	1	0	hsa-miR-6510-5p		-0.24	-0.36
TADA2B	ENST00000310074.7	transcriptional adaptor 2B	38	1	0	1	0	2	hsa-miR-6510-5p		-0.24	-0.24
GIT2	ENST00000355312.3	G protein-coupled receptor kinase interacting ArfGAP 2	924	3	0	1	2	1	hsa-miR-6510-5p		-0.24	-0.25
RP11-293M10.1	ENST00000553510.1	Uncharacterized protein	5	1	0	1	0	0	hsa-miR-6510-5p		-0.23	-0.23
TRPC5	ENST00000262839.2	transient receptor potential cation channel, subfamily C, member 5	5	1	0	1	0	1	hsa-miR-6510-5p		-0.23	-0.23
SH3GLB2	ENST00000372564.3	SH3-domain GRB2-like endophilin B2	535	1	0	1	0	0	hsa-miR-6510-5p		-0.23	-0.23
TPSB2	ENST00000430512.2	tryptase beta 2 (gene/pseudogene)	5	1	0	1	0	0	hsa-miR-6510-5p		-0.23	-0.23
ATN1	ENST00000356654.4	atrophin 1	187	1	0	1	0	0	hsa-miR-6510-5p		-0.23	-0.23
L3MBTL2	ENST00000216237.5	l(3)mbt-like 2 (Drosophila)	1085	1	0	1	0	3	hsa-miR-6510-5p		-0.23	-0.24
ANXA2	ENST00000396024.3	annexin A2	30	1	0	1	0	0	hsa-miR-6510-5p		-0.23	-0.3
LYPD6	ENST00000334166.4	LY6/PLAUR domain containing 6	261	1	0	1	0	0	hsa-miR-6510-5p		-0.23	-0.23
COL26A1	ENST00000313669.7	collagen, type XXVI, alpha 1	223	1	0	1	0	2	hsa-miR-6510-5p		-0.23	-0.23
NCKAP5L	ENST00000335999.6	NCK-associated protein 5-like	141	1	0	1	0	0	hsa-miR-6510-5p		-0.23	-0.23
BARHL2	ENST00000370445.4	BarH-like homeobox 2	13	1	0	1	0	0	hsa-miR-6510-5p		-0.23	-0.23
ZNF575	ENST00000458714.2	zinc finger protein 575	28	1	0	1	0	0	hsa-miR-6510-5p		-0.23	-0.23
NDUFB10	ENST00000543683.2	NADH dehydrogenase (ubiquinone) 1 beta subcomplex, 10, 22kDa	66	1	0	1	0	0	hsa-miR-6510-5p		-0.23	-0.23
HSF1	ENST00000400780.4	heat shock transcription factor 1	3263	1	0	1	0	0	hsa-miR-6510-5p		-0.23	-0.23
DCTN5	ENST00000300087.2	dynactin 5 (p25)	764	2	0	1	1	6	hsa-miR-6510-5p		-0.23	-0.25
EIF4E3	ENST00000425534.3	eukaryotic translation initiation factor 4E family member 3	475	1	0	1	0	2	hsa-miR-6510-5p		-0.23	-0.26
MUC3A	ENST00000319509.7	mucin 3A, cell surface associated	20	1	0	1	0	1	hsa-miR-6510-5p		-0.23	-0.23
NDUFS8	ENST00000313468.5	NADH dehydrogenase (ubiquinone) Fe-S protein 8, 23kDa (NADH-coenzyme Q reductase)	7422	1	0	1	0	0	hsa-miR-6510-5p		-0.23	-0.23
CWC25	ENST00000225428.5	CWC25 spliceosome-associated protein homolog (S. cerevisiae)	300	1	0	1	0	0	hsa-miR-6510-5p		-0.23	-0.23
TLR9	ENST00000360658.2	toll-like receptor 9	5	1	0	1	0	0	hsa-miR-6510-5p		-0.23	-0.23
ABLIM1	ENST00000392952.3	actin binding LIM protein 1	1321	2	0	1	1	4	hsa-miR-6510-5p		-0.23	-0.23
VAMP2	ENST00000404970.3	vesicle-associated membrane protein 2 (synaptobrevin 2)	1840	1	0	1	0	1	hsa-miR-6510-5p		-0.23	-0.23
MAP3K12	ENST00000267079.2	mitogen-activated protein kinase kinase kinase 12	61	1	0	1	0	0	hsa-miR-6510-5p		-0.23	-0.28
SPINT1	ENST00000344051.4	serine peptidase inhibitor, Kunitz type 1	1591	1	0	1	0	1	hsa-miR-6510-5p		-0.23	-0.23
RHOBTB2	ENST00000251822.6	Rho-related BTB domain containing 2	32	1	0	1	0	0	hsa-miR-6510-5p		-0.23	-0.23
MTFR1L	ENST00000474295.1	mitochondrial fission regulator 1-like	3051	1	0	1	0	0	hsa-miR-6510-5p		-0.23	-0.23
GSTM1	ENST00000309851.5	glutathione S-transferase mu 1	5	1	0	1	0	1	hsa-miR-6510-5p		-0.23	-0.23
TRIB3	ENST00000217233.3	tribbles pseudokinase 3	730	1	0	1	0	1	hsa-miR-6510-5p		-0.23	-0.23
SERPING1	ENST00000278407.4	serpin peptidase inhibitor, clade G (C1 inhibitor), member 1	1856	2	0	1	1	1	hsa-miR-6510-5p		-0.23	-0.37
IL23R	ENST00000371002.1	interleukin 23 receptor	5	1	0	1	0	0	hsa-miR-6510-5p		-0.23	-0.23
EDN1	ENST00000379375.5	endothelin 1	113	1	0	1	0	0	hsa-miR-6510-5p		-0.23	-0.23
SLC39A13	ENST00000524928.1	solute carrier family 39 (zinc transporter), member 13	845	1	0	1	0	3	hsa-miR-6510-5p		-0.23	-0.23
CD4	ENST00000011653.4	CD4 molecule	5	1	0	1	0	0	hsa-miR-6510-5p		-0.23	-0.23
NFATC2	ENST00000371564.3	nuclear factor of activated T-cells, cytoplasmic, calcineurin-dependent 2	105	3	0	1	2	1	hsa-miR-6510-5p		-0.23	-0.23
TH	ENST00000381178.1	tyrosine hydroxylase	5	1	0	1	0	1	hsa-miR-6510-5p		-0.23	-0.23
DBH	ENST00000393056.2	dopamine beta-hydroxylase (dopamine beta-monooxygenase)	5	1	0	1	0	0	hsa-miR-6510-5p		-0.23	-0.23
ENTPD8	ENST00000344119.2	ectonucleoside triphosphate diphosphohydrolase 8	5	1	0	1	0	1	hsa-miR-6510-5p		-0.23	-0.23
RAPGEF5	ENST00000401957.2	Rap guanine nucleotide exchange factor (GEF) 5	32	2	0	1	1	1	hsa-miR-6510-5p		-0.23	-0.23
DHRS9	ENST00000602501.1	dehydrogenase/reductase (SDR family) member 9	5	1	0	1	0	1	hsa-miR-6510-5p		-0.23	-0.23
PHACTR4	ENST00000373839.3	phosphatase and actin regulator 4	85	1	0	1	0	2	hsa-miR-6510-5p		-0.23	-0.25
FGD6	ENST00000343958.4	FYVE, RhoGEF and PH domain containing 6	21	2	1	1	0	0	hsa-miR-6510-5p		-0.23	-0.34
LUC7L	ENST00000337351.4	LUC7-like (S. cerevisiae)	898	1	0	1	0	1	hsa-miR-6510-5p		-0.23	-0.26
HIST1H3F	ENST00000446824.2	histone cluster 1, H3f	22	1	0	1	0	1	hsa-miR-6510-5p		-0.23	-0.3
MPLKIP	ENST00000306984.6	M-phase specific PLK1 interacting protein	32	4	1	1	2	0	hsa-miR-6510-5p		-0.23	-0.53
GFAP	ENST00000586793.1	glial fibrillary acidic protein	5	2	0	1	1	0	hsa-miR-6510-5p		-0.23	-0.47
CDC20B	ENST00000334206.5	cell division cycle 20B	5	1	0	1	0	0	hsa-miR-6510-5p		-0.23	-0.23
AC011294.3	ENST00000451905.1	Uncharacterized protein	5	1	0	1	0	1	hsa-miR-6510-5p		-0.23	-0.23
IDH3G	ENST00000370093.1	isocitrate dehydrogenase 3 (NAD+) gamma	391	1	0	1	0	0	hsa-miR-6510-5p		-0.23	-0.23
MAP2K7	ENST00000397981.3	mitogen-activated protein kinase kinase 7	164	1	0	1	0	1	hsa-miR-6510-5p		-0.23	-0.23
FOXJ2	ENST00000162391.3	forkhead box J2	9	1	0	1	0	1	hsa-miR-6510-5p		-0.23	-0.23
ARHGAP9	ENST00000550288.1	Rho GTPase activating protein 9	29	1	0	1	0	0	hsa-miR-6510-5p		-0.23	-0.23
TBC1D20	ENST00000354200.4	TBC1 domain family, member 20	761	2	0	1	1	2	hsa-miR-6510-5p		-0.23	-0.34
LRRC20	ENST00000355790.4	leucine rich repeat containing 20	159	1	0	1	0	1	hsa-miR-6510-5p		-0.23	-0.23
TLE2	ENST00000591529.1	transducin-like enhancer of split 2 (E(sp1) homolog, Drosophila)	29	1	0	1	0	0	hsa-miR-6510-5p		-0.23	-0.23
NKX3-1	ENST00000380871.4	NK3 homeobox 1	240	1	0	1	0	0	hsa-miR-6510-5p		-0.23	-0.23
C6orf222	ENST00000437635.2	chromosome 6 open reading frame 222	5	1	0	1	0	2	hsa-miR-6510-5p		-0.22	-0.22
TPRX1	ENST00000322175.3	tetra-peptide repeat homeobox 1	5	1	0	1	0	0	hsa-miR-6510-5p		-0.22	-0.22
GPR162	ENST00000428545.2	G protein-coupled receptor 162	8	1	0	1	0	0	hsa-miR-6510-5p		-0.22	-0.22
SOX10	ENST00000396884.2	SRY (sex determining region Y)-box 10	5	1	0	1	0	2	hsa-miR-6510-5p		-0.22	-0.22
RHBDD2	ENST00000318622.4	rhomboid domain containing 2	1222	1	0	1	0	0	hsa-miR-6510-5p		-0.22	-0.23
MAOB	ENST00000538942.1	monoamine oxidase B	32	1	0	1	0	1	hsa-miR-6510-5p		-0.22	-0.26
SNAPC2	ENST00000221573.6	small nuclear RNA activating complex, polypeptide 2, 45kDa	257	1	0	1	0	0	hsa-miR-6510-5p		-0.22	-0.22
LEPREL2	ENST00000396725.2	leprecan-like 2	754	1	0	1	0	0	hsa-miR-6510-5p		-0.22	-0.22
TMPRSS11BNL	ENST00000432593.3	TMPRSS11B N-terminal like	5	1	0	1	0	0	hsa-miR-6510-5p		-0.22	-0.22
FA2H	ENST00000219368.3	fatty acid 2-hydroxylase	5	1	0	1	0	0	hsa-miR-6510-5p		-0.22	-0.22
TRIM25	ENST00000316881.4	tripartite motif containing 25	247	3	0	1	2	1	hsa-miR-6510-5p		-0.22	-0.24
AC022498.1	ENST00000392468.2	Uncharacterized protein	5	1	0	1	0	1	hsa-miR-6510-5p		-0.22	-0.22
NTSR2	ENST00000306928.5	neurotensin receptor 2	5	1	0	1	0	0	hsa-miR-6510-5p		-0.22	-0.22
SH3RF2	ENST00000511217.1	SH3 domain containing ring finger 2	53	2	1	1	0	1	hsa-miR-6510-5p		-0.22	-0.23
AL031663.2	ENST00000595203.1	CDNA FLJ26875 fis, clone PRS08969; Uncharacterized protein	22	1	0	1	0	0	hsa-miR-6510-5p		-0.22	-0.22
C15orf56	ENST00000319503.3	chromosome 15 open reading frame 56	5	1	0	1	0	0	hsa-miR-6510-5p		-0.22	-0.22
SEC14L5	ENST00000251170.7	SEC14-like 5 (S. cerevisiae)	5	1	0	1	0	3	hsa-miR-6510-5p		-0.22	-0.22
ZFP91	ENST00000316059.6	ZFP91 zinc finger protein	688	1	0	1	0	2	hsa-miR-6510-5p		-0.22	-0.22
TINF2	ENST00000558566.1	TERF1 (TRF1)-interacting nuclear factor 2	1214	1	0	1	0	0	hsa-miR-6510-5p		-0.22	-0.22
LZTR1	ENST00000215739.8	leucine-zipper-like transcription regulator 1	356	1	0	1	0	1	hsa-miR-6510-5p		-0.22	-0.24
PXDC1	ENST00000380283.4	PX domain containing 1	1727	1	0	1	0	0	hsa-miR-6510-5p		-0.22	-0.22
ZCCHC18	ENST00000537356.3	zinc finger, CCHC domain containing 18	17	1	0	1	0	0	hsa-miR-6510-5p		-0.22	-0.22
CARD6	ENST00000254691.5	caspase recruitment domain family, member 6	285	1	0	1	0	0	hsa-miR-6510-5p		-0.22	-0.22
FHL1	ENST00000394155.2	four and a half LIM domains 1	239	1	0	1	0	0	hsa-miR-6510-5p		-0.22	-0.28
SLC22A17	ENST00000354772.3	solute carrier family 22, member 17	271	1	0	1	0	0	hsa-miR-6510-5p		-0.22	-0.22
KRT71	ENST00000267119.5	keratin 71	5	1	0	1	0	1	hsa-miR-6510-5p		-0.22	-0.22
FRMPD2	ENST00000474573.1	FERM and PDZ domain containing 2	5	1	0	1	0	1	hsa-miR-6510-5p		-0.22	-0.22
COL4A2	ENST00000360467.5	collagen, type IV, alpha 2	879	2	1	1	0	0	hsa-miR-6510-5p		-0.22	-0.22
R3HDM4	ENST00000361574.5	R3H domain containing 4	123	1	0	1	0	1	hsa-miR-6510-5p		-0.22	-0.22
DBNDD1	ENST00000304733.3	dysbindin (dystrobrevin binding protein 1) domain containing 1	303	1	0	1	0	3	hsa-miR-6510-5p		-0.22	-0.22
TMEM216	ENST00000334888.5	transmembrane protein 216	616	1	0	1	0	1	hsa-miR-6510-5p		-0.22	-0.22
DRD2	ENST00000355319.2	dopamine receptor D2	5	1	0	1	0	1	hsa-miR-6510-5p		-0.22	-0.22
NES	ENST00000368223.3	nestin	385	1	0	1	0	1	hsa-miR-6510-5p		-0.22	-0.22
ZNF302	ENST00000505365.2	zinc finger protein 302	13	1	0	1	0	0	hsa-miR-6510-5p		-0.22	-0.22
UBL4B	ENST00000334179.3	ubiquitin-like 4B	5	1	0	1	0	2	hsa-miR-6510-5p		-0.22	-0.22
ZNF226	ENST00000588883.1	zinc finger protein 226	327	1	0	1	0	0	hsa-miR-6510-5p		-0.22	-0.22
CLDN9	ENST00000445369.2	claudin 9	5	1	0	1	0	0	hsa-miR-6510-5p		-0.22	-0.22
DMWD	ENST00000377735.3	dystrophia myotonica, WD repeat containing	229	1	0	1	0	1	hsa-miR-6510-5p		-0.22	-0.22
PUM1	ENST00000424085.2	pumilio RNA-binding family member 1	202	1	0	1	0	0	hsa-miR-6510-5p		-0.22	-0.22
CST3	ENST00000398411.1	cystatin C	11	1	0	1	0	0	hsa-miR-6510-5p		-0.22	-0.22
ETS2	ENST00000360214.3	v-ets avian erythroblastosis virus E26 oncogene homolog 2	3965	1	0	1	0	0	hsa-miR-6510-5p		-0.22	-0.23
CLCNKA	ENST00000375692.1	chloride channel, voltage-sensitive Ka	5	1	0	1	0	0	hsa-miR-6510-5p		-0.22	-0.22
TMEM222	ENST00000374076.4	transmembrane protein 222	312	1	0	1	0	2	hsa-miR-6510-5p		-0.22	-0.22
CLCNKB	ENST00000375679.4	chloride channel, voltage-sensitive Kb	5	1	0	1	0	0	hsa-miR-6510-5p		-0.22	-0.22
MAGI2	ENST00000419488.1	membrane associated guanylate kinase, WW and PDZ domain containing 2	43	1	0	1	0	0	hsa-miR-6510-5p		-0.22	-0.24
RNF40	ENST00000324685.6	ring finger protein 40, E3 ubiquitin protein ligase	773	1	0	1	0	1	hsa-miR-6510-5p		-0.21	-0.21
GP1BB	ENST00000366425.3	glycoprotein Ib (platelet), beta polypeptide	224	1	0	1	0	0	hsa-miR-6510-5p		-0.21	-0.21
DMTN	ENST00000265800.5	dematin actin binding protein	333	1	0	1	0	2	hsa-miR-6510-5p		-0.21	-0.21
MARC1	ENST00000366910.5	mitochondrial amidoxime reducing component 1	1613	1	0	1	0	3	hsa-miR-6510-5p		-0.21	-0.22
TBC1D13	ENST00000372648.5	TBC1 domain family, member 13	2204	1	0	1	0	3	hsa-miR-6510-5p		-0.21	-0.21
BFSP2	ENST00000302334.2	beaded filament structural protein 2, phakinin	8	1	0	1	0	0	hsa-miR-6510-5p		-0.21	-0.21
PRDM7	ENST00000325921.6	PR domain containing 7	5	1	0	1	0	0	hsa-miR-6510-5p		-0.21	-0.21
C10orf90	ENST00000284694.7	chromosome 10 open reading frame 90	5	1	0	1	0	0	hsa-miR-6510-5p		-0.21	-0.21
SLA2	ENST00000262866.4	Src-like-adaptor 2	5	1	0	1	0	0	hsa-miR-6510-5p		-0.21	-0.21
TRPC4AP	ENST00000451813.2	transient receptor potential cation channel, subfamily C, member 4 associated protein	242	1	0	1	0	0	hsa-miR-6510-5p		-0.21	-0.21
MIP	ENST00000257979.4	major intrinsic protein of lens fiber	5	1	0	1	0	1	hsa-miR-6510-5p		-0.21	-0.21
DFNA5	ENST00000342947.3	deafness, autosomal dominant 5	1467	1	0	1	0	0	hsa-miR-6510-5p		-0.21	-0.21
FOXD2	ENST00000334793.5	forkhead box D2	118	1	0	1	0	0	hsa-miR-6510-5p		-0.21	-0.21
C22orf26	ENST00000396008.2	chromosome 22 open reading frame 26	5	1	0	1	0	4	hsa-miR-6510-5p		-0.21	-0.21
CDC42SE1	ENST00000439374.2	CDC42 small effector 1	231	1	0	1	0	3	hsa-miR-6510-5p		-0.21	-0.26
UBE2N	ENST00000550657.1	ubiquitin-conjugating enzyme E2N	321	2	0	1	1	1	hsa-miR-6510-5p		-0.21	-0.29
ZBED6CL	ENST00000343855.4	ZBED6 C-terminal like	270	1	0	1	0	0	hsa-miR-6510-5p		-0.21	-0.21
MS4A15	ENST00000337911.4	membrane-spanning 4-domains, subfamily A, member 15	5	1	0	1	0	0	hsa-miR-6510-5p		-0.21	-0.21
ATXN7L3B	ENST00000519948.2	ataxin 7-like 3B	55	1	0	1	0	1	hsa-miR-6510-5p		-0.21	-0.21
FBXO7	ENST00000382058.3	F-box protein 7	179	1	0	1	0	0	hsa-miR-6510-5p		-0.21	-0.27
GABRA3	ENST00000370314.4	gamma-aminobutyric acid (GABA) A receptor, alpha 3	55	1	0	1	0	0	hsa-miR-6510-5p		-0.21	-0.21
LRTM2	ENST00000543818.1	leucine-rich repeats and transmembrane domains 2	5	1	0	1	0	3	hsa-miR-6510-5p		-0.21	-0.21
IL12RB1	ENST00000593993.2	interleukin 12 receptor, beta 1	5	1	0	1	0	1	hsa-miR-6510-5p		-0.21	-0.21
TAF1A	ENST00000543857.1	TATA box binding protein (TBP)-associated factor, RNA polymerase I, A, 48kDa	18	1	0	1	0	0	hsa-miR-6510-5p		-0.21	-0.21
OXLD1	ENST00000571503.1	oxidoreductase-like domain containing 1	1608	1	0	1	0	0	hsa-miR-6510-5p		-0.21	-0.21
TBKBP1	ENST00000361722.3	TBK1 binding protein 1	173	1	0	1	0	1	hsa-miR-6510-5p		-0.21	-0.21
SPOCD1	ENST00000373648.2	SPOC domain containing 1	755	1	0	1	0	5	hsa-miR-6510-5p		-0.21	-0.21
CLN6	ENST00000249806.5	ceroid-lipofuscinosis, neuronal 6, late infantile, variant	2624	1	0	1	0	0	hsa-miR-6510-5p		-0.21	-0.21
MAPK8IP2	ENST00000399908.2	mitogen-activated protein kinase 8 interacting protein 2	88	1	0	1	0	2	hsa-miR-6510-5p		-0.21	-0.31
AL353791.1	ENST00000426179.1		5	1	0	1	0	1	hsa-miR-6510-5p		-0.21	-0.21
C9orf91	ENST00000374049.4	chromosome 9 open reading frame 91	151	2	0	1	1	0	hsa-miR-6510-5p		-0.21	-0.21
EMB	ENST00000303221.5	embigin	17	1	0	1	0	2	hsa-miR-6510-5p		-0.21	-0.21
GJB3	ENST00000373362.3	gap junction protein, beta 3, 31kDa	18	1	0	1	0	0	hsa-miR-6510-5p		-0.21	-0.21
MAZ	ENST00000219782.6	MYC-associated zinc finger protein (purine-binding transcription factor)	1711	1	0	1	0	1	hsa-miR-6510-5p		-0.21	-0.21
KBTBD3	ENST00000534815.1	kelch repeat and BTB (POZ) domain containing 3	5	1	0	1	0	1	hsa-miR-6510-5p		-0.21	-0.21
NRM	ENST00000376420.5	nurim (nuclear envelope membrane protein)	74	1	0	1	0	1	hsa-miR-6510-5p		-0.21	-0.23
SLC30A6	ENST00000282587.5	solute carrier family 30 (zinc transporter), member 6	711	2	0	1	1	0	hsa-miR-6510-5p		-0.21	-0.27
C11orf84	ENST00000294244.4	chromosome 11 open reading frame 84	232	1	0	1	0	0	hsa-miR-6510-5p		-0.21	-0.21
HSD17B10	ENST00000375298.4	hydroxysteroid (17-beta) dehydrogenase 10	791	1	0	1	0	0	hsa-miR-6510-5p		-0.21	-0.21
TP53I11	ENST00000395648.3	tumor protein p53 inducible protein 11	90	1	0	1	0	1	hsa-miR-6510-5p		-0.21	-0.21
FN3KRP	ENST00000269373.6	fructosamine 3 kinase related protein	486	1	0	1	0	1	hsa-miR-6510-5p		-0.21	-0.21
TMEM120B	ENST00000449592.2	transmembrane protein 120B	60	3	1	1	1	0	hsa-miR-6510-5p		-0.21	-0.6
USF2	ENST00000594064.1	upstream transcription factor 2, c-fos interacting	1981	1	0	1	0	1	hsa-miR-6510-5p		-0.21	-0.21
CDC25B	ENST00000245960.5	cell division cycle 25B	3358	2	0	1	1	2	hsa-miR-6510-5p		-0.21	-0.21
CXorf56	ENST00000320339.4	chromosome X open reading frame 56	279	1	0	1	0	0	hsa-miR-6510-5p		-0.21	-0.21
GABRG1	ENST00000295452.4	gamma-aminobutyric acid (GABA) A receptor, gamma 1	5	1	0	1	0	0	hsa-miR-6510-5p		-0.21	-0.21
VIP	ENST00000367244.3	vasoactive intestinal peptide	5	1	0	1	0	0	hsa-miR-6510-5p		-0.21	-0.21
FICD	ENST00000361549.2	FIC domain containing	54	1	0	1	0	0	hsa-miR-6510-5p		-0.21	-0.21
ELF4	ENST00000335997.7	E74-like factor 4 (ets domain transcription factor)	69	1	0	1	0	1	hsa-miR-6510-5p		-0.21	-0.21
ZNF212	ENST00000335870.2	zinc finger protein 212	7	1	0	1	0	1	hsa-miR-6510-5p		-0.21	-0.21
GORASP2	ENST00000234160.4	golgi reassembly stacking protein 2, 55kDa	1944	1	0	1	0	0	hsa-miR-6510-5p		-0.21	-0.21
ELF3	ENST00000367284.5	E74-like factor 3 (ets domain transcription factor, epithelial-specific )	231	1	0	1	0	1	hsa-miR-6510-5p		-0.21	-0.21
SRCIN1	ENST00000264659.7	SRC kinase signaling inhibitor 1	5	1	0	1	0	0	hsa-miR-6510-5p		-0.21	-0.21
EPHA1	ENST00000275815.3	EPH receptor A1	13	1	0	1	0	0	hsa-miR-6510-5p		-0.21	-0.21
ARHGAP40	ENST00000373345.4	Rho GTPase activating protein 40	5	1	0	1	0	0	hsa-miR-6510-5p		-0.21	-0.21
FCRL3	ENST00000368184.3	Fc receptor-like 3	5	1	0	1	0	0	hsa-miR-6510-5p		-0.21	-0.21
NUP153	ENST00000262077.2	nucleoporin 153kDa	231	1	0	1	0	0	hsa-miR-6510-5p		-0.2	-0.2
JOSD2	ENST00000601423.1	Josephin domain containing 2	96	1	0	1	0	0	hsa-miR-6510-5p		-0.2	-0.2
MYLK2	ENST00000375994.2	myosin light chain kinase 2	16	2	0	1	1	0	hsa-miR-6510-5p		-0.2	-0.2
LILRA6	ENST00000391735.3	leukocyte immunoglobulin-like receptor, subfamily A (with TM domain), member 6	5	1	0	1	0	3	hsa-miR-6510-5p		-0.2	-0.2
KCNQ5	ENST00000370398.1	potassium voltage-gated channel, KQT-like subfamily, member 5	50	1	0	1	0	0	hsa-miR-6510-5p		-0.2	-0.2
ITFG2	ENST00000228799.2	integrin alpha FG-GAP repeat containing 2	27	1	0	1	0	0	hsa-miR-6510-5p		-0.2	-0.2
PRR23C	ENST00000413199.1	proline rich 23C	5	1	0	1	0	0	hsa-miR-6510-5p		-0.2	-0.2
PDPN	ENST00000294489.6	podoplanin	264	1	0	1	0	0	hsa-miR-6510-5p		-0.2	-0.2
PNMA3	ENST00000447306.1	paraneoplastic Ma antigen 3	5	1	0	1	0	1	hsa-miR-6510-5p		-0.2	-0.2
AL020996.1	ENST00000536896.1	Uncharacterized protein	5	1	0	1	0	0	hsa-miR-6510-5p		-0.2	-0.2
CAPS	ENST00000222125.5	calcyphosine	12	1	0	1	0	0	hsa-miR-6510-5p		-0.2	-0.2
TMPRSS2	ENST00000332149.5	transmembrane protease, serine 2	11	2	0	1	1	2	hsa-miR-6510-5p		-0.2	-0.29
LMLN	ENST00000330198.4	leishmanolysin-like (metallopeptidase M8 family)	18	1	0	1	0	0	hsa-miR-6510-5p		-0.2	-0.2
COG5	ENST00000347053.3	component of oligomeric golgi complex 5	455	1	0	1	0	0	hsa-miR-6510-5p		-0.2	-0.21
ARNT	ENST00000358595.5	aryl hydrocarbon receptor nuclear translocator	574	1	0	1	0	0	hsa-miR-6510-5p		-0.2	-0.23
HKR1	ENST00000324411.4	HKR1, GLI-Kruppel zinc finger family member	69	1	0	1	0	0	hsa-miR-6510-5p		-0.2	-0.21
MAP2K3	ENST00000342679.4	mitogen-activated protein kinase kinase 3	34	1	0	1	0	0	hsa-miR-6510-5p		-0.2	-0.2
CXorf36	ENST00000398000.2	chromosome X open reading frame 36	5	1	0	1	0	3	hsa-miR-6510-5p		-0.2	-0.2
TMPPE	ENST00000416695.2	transmembrane protein with metallophosphoesterase domain	22	1	0	1	0	5	hsa-miR-6510-5p		-0.2	-0.2
CCDC57	ENST00000389641.4	coiled-coil domain containing 57	53	1	0	1	0	0	hsa-miR-6510-5p		-0.2	-0.2
MYPOP	ENST00000322217.5	Myb-related transcription factor, partner of profilin	41	1	0	1	0	0	hsa-miR-6510-5p		-0.2	-0.2
TXLNG	ENST00000380122.5	taxilin gamma	96	1	0	1	0	2	hsa-miR-6510-5p		-0.2	-0.25
TCP11L2	ENST00000547153.1	t-complex 11, testis-specific-like 2	29	1	0	1	0	0	hsa-miR-6510-5p		-0.2	-0.32
SHISA5	ENST00000296444.2	shisa family member 5	3921	2	0	1	1	0	hsa-miR-6510-5p		-0.2	-0.38
CD93	ENST00000246006.4	CD93 molecule	5	2	0	1	1	1	hsa-miR-6510-5p		-0.2	-0.2
PCDH11Y	ENST00000215473.6	protocadherin 11 Y-linked	0	1	0	1	0	0	hsa-miR-6510-5p		-0.2	-0.2
FOXM1	ENST00000342628.2	forkhead box M1	1476	1	0	1	0	0	hsa-miR-6510-5p		-0.2	-0.2
TACC3	ENST00000313288.4	transforming, acidic coiled-coil containing protein 3	790	1	0	1	0	0	hsa-miR-6510-5p		-0.2	-0.2
ZNF106	ENST00000263805.4	zinc finger protein 106	406	2	1	1	0	1	hsa-miR-6510-5p		-0.2	-0.21
KLHDC10	ENST00000335420.5	kelch domain containing 10	347	2	1	1	0	1	hsa-miR-6510-5p		-0.2	-0.24
IER3	ENST00000376377.2	immediate early response 3	768	1	0	1	0	0	hsa-miR-6510-5p		-0.2	-0.21
CTD-2228K2.5	ENST00000342584.3	Uncharacterized protein	199	1	0	1	0	1	hsa-miR-6510-5p		-0.2	-0.26
RP11-268J15.5	ENST00000373137.2		141	3	0	1	2	0	hsa-miR-6510-5p		-0.2	-0.49
ZNF695	ENST00000487338.2	zinc finger protein 695	123	1	0	1	0	0	hsa-miR-6510-5p		-0.2	-0.2
UBTD1	ENST00000370664.3	ubiquitin domain containing 1	10	1	0	1	0	0	hsa-miR-6510-5p		-0.2	-0.2
NR1I2	ENST00000393716.2	nuclear receptor subfamily 1, group I, member 2	14	2	0	1	1	1	hsa-miR-6510-5p		-0.2	-0.2
HIPK4	ENST00000291823.2	homeodomain interacting protein kinase 4	5	1	0	1	0	0	hsa-miR-6510-5p		-0.2	-0.2
TYK2	ENST00000524462.1	tyrosine kinase 2	301	1	0	1	0	1	hsa-miR-6510-5p		-0.2	-0.2
FKBP6	ENST00000413573.2	FK506 binding protein 6, 36kDa	5	1	0	1	0	0	hsa-miR-6510-5p		-0.2	-0.2
CPLX3	ENST00000395018.4	complexin 3	5	1	0	1	0	0	hsa-miR-6510-5p		-0.2	-0.2
GPRIN3	ENST00000609438.1	GPRIN family member 3	213	1	0	1	0	1	hsa-miR-6510-5p		-0.2	-0.2
CHI3L1	ENST00000255409.3	chitinase 3-like 1 (cartilage glycoprotein-39)	16	1	0	1	0	0	hsa-miR-6510-5p		-0.2	-0.2
TTC28	ENST00000397906.2	tetratricopeptide repeat domain 28	227	1	0	1	0	2	hsa-miR-6510-5p		-0.2	-0.2
APBB3	ENST00000358580.5	amyloid beta (A4) precursor protein-binding, family B, member 3	9	1	0	1	0	0	hsa-miR-6510-5p		-0.2	-0.2
CYBRD1	ENST00000375252.3	cytochrome b reductase 1	4467	1	0	1	0	0	hsa-miR-6510-5p		-0.2	-0.21
SLCO4C1	ENST00000310954.6	solute carrier organic anion transporter family, member 4C1	13	2	0	1	1	0	hsa-miR-6510-5p		-0.2	-0.2
P2RY13	ENST00000325602.5	purinergic receptor P2Y, G-protein coupled, 13	5	1	0	1	0	0	hsa-miR-6510-5p		-0.2	-0.2
FSIP1	ENST00000350221.3	fibrous sheath interacting protein 1	10	1	0	1	0	0	hsa-miR-6510-5p		-0.2	-0.2
SRRM4	ENST00000267260.4	serine/arginine repetitive matrix 4	22	2	0	1	1	4	hsa-miR-6510-5p		-0.2	-0.2
MT1H	ENST00000569155.1	metallothionein 1H	5	1	0	1	0	1	hsa-miR-6510-5p		-0.2	-0.2
PADI2	ENST00000375486.4	peptidyl arginine deiminase, type II	11	1	0	1	0	1	hsa-miR-6510-5p		-0.2	-0.21
TBL2	ENST00000305632.5	transducin (beta)-like 2	990	1	0	1	0	1	hsa-miR-6510-5p		-0.2	-0.22
SCN1B	ENST00000262631.5	sodium channel, voltage-gated, type I, beta subunit	72	1	0	1	0	0	hsa-miR-6510-5p		-0.2	-0.2
FAM84B	ENST00000304916.3	family with sequence similarity 84, member B	45	3	0	1	2	3	hsa-miR-6510-5p		-0.2	-0.2
DUSP15	ENST00000486996.1	dual specificity phosphatase 15	10	1	0	1	0	1	hsa-miR-6510-5p		-0.2	-0.2
RP11-1C1.5	ENST00000506021.1	Uncharacterized protein	5	1	0	1	0	0	hsa-miR-6510-5p		-0.2	-0.2
SLC9A1	ENST00000263980.3	solute carrier family 9, subfamily A (NHE1, cation proton antiporter 1), member 1	147	1	0	1	0	4	hsa-miR-6510-5p		-0.2	-0.2
RTBDN	ENST00000589272.1	retbindin	5	1	0	1	0	1	hsa-miR-6510-5p		-0.2	-0.2
STAC	ENST00000273183.3	SH3 and cysteine rich domain	172	1	0	1	0	3	hsa-miR-6510-5p		-0.2	-0.2
DUSP18	ENST00000403268.1	dual specificity phosphatase 18	491	1	0	1	0	1	hsa-miR-6510-5p		-0.2	-0.22
BSG	ENST00000346916.4	basigin	6876	1	0	1	0	0	hsa-miR-6510-5p		-0.2	-0.2
HMGA2	ENST00000403681.2	high mobility group AT-hook 2	8021	1	0	1	0	1	hsa-miR-6510-5p		-0.2	-0.23
ALG1	ENST00000262374.5	ALG1, chitobiosyldiphosphodolichol beta-mannosyltransferase	275	2	1	1	0	1	hsa-miR-6510-5p		-0.2	-0.32
SPTBN2	ENST00000529997.1	spectrin, beta, non-erythrocytic 2	910	1	0	1	0	1	hsa-miR-6510-5p		-0.2	-0.2
UAP1L1	ENST00000360271.3	UDP-N-acteylglucosamine pyrophosphorylase 1-like 1	398	1	0	1	0	3	hsa-miR-6510-5p		-0.2	-0.2
RTF1	ENST00000389629.4	Rtf1, Paf1/RNA polymerase II complex component, homolog (S. cerevisiae)	1869	1	0	1	0	0	hsa-miR-6510-5p		-0.2	-0.22
LRRC41	ENST00000343304.6	leucine rich repeat containing 41	1532	1	0	1	0	0	hsa-miR-6510-5p		-0.2	-0.2
CPNE7	ENST00000268720.5	copine VII	26	1	0	1	0	1	hsa-miR-6510-5p		-0.2	-0.2
TERF2IP	ENST00000300086.4	telomeric repeat binding factor 2, interacting protein	38	1	0	1	0	0	hsa-miR-6510-5p		-0.2	-0.2
IGSF9B	ENST00000533871.2	immunoglobulin superfamily, member 9B	5	1	0	1	0	0	hsa-miR-6510-5p		-0.2	-0.2
RASEF	ENST00000376447.3	RAS and EF-hand domain containing	298	1	0	1	0	2	hsa-miR-6510-5p		-0.2	-0.2
UBE3B	ENST00000434735.2	ubiquitin protein ligase E3B	916	2	0	1	1	1	hsa-miR-6510-5p		-0.19	-0.21
MRPS34	ENST00000177742.3	mitochondrial ribosomal protein S34	189	1	0	1	0	0	hsa-miR-6510-5p		-0.19	-0.2
NUCKS1	ENST00000367142.4	nuclear casein kinase and cyclin-dependent kinase substrate 1	1692	2	0	1	1	5	hsa-miR-6510-5p		-0.19	-0.36
FOXJ1	ENST00000322957.6	forkhead box J1	5	1	0	1	0	0	hsa-miR-6510-5p		-0.19	-0.19
TTC19	ENST00000261647.5	tetratricopeptide repeat domain 19	64	1	0	1	0	0	hsa-miR-6510-5p		-0.19	-0.19
SH2D1A	ENST00000371139.4	SH2 domain containing 1A	5	1	0	1	0	0	hsa-miR-6510-5p		-0.19	-0.19
MMP8	ENST00000236826.3	matrix metallopeptidase 8 (neutrophil collagenase)	5	1	0	1	0	1	hsa-miR-6510-5p		-0.19	-0.19
AQP8	ENST00000219660.5	aquaporin 8	7	1	0	1	0	2	hsa-miR-6510-5p		-0.19	-0.19
UBR1	ENST00000382177.2	ubiquitin protein ligase E3 component n-recognin 1	11	1	0	1	0	2	hsa-miR-6510-5p		-0.19	-0.19
CD300LF	ENST00000361254.4	CD300 molecule-like family member f	5	1	0	1	0	0	hsa-miR-6510-5p		-0.19	-0.19
TANGO2	ENST00000434570.2	transport and golgi organization 2 homolog (Drosophila)	119	1	0	1	0	3	hsa-miR-6510-5p		-0.19	-0.23
STIM1	ENST00000527651.1	stromal interaction molecule 1	1672	1	0	1	0	0	hsa-miR-6510-5p		-0.19	-0.19
AAR2	ENST00000320849.4	AAR2 splicing factor homolog (S. cerevisiae)	74	1	0	1	0	0	hsa-miR-6510-5p		-0.19	-0.2
TPP1	ENST00000299427.6	tripeptidyl peptidase I	713	1	0	1	0	0	hsa-miR-6510-5p		-0.19	-0.19
CLSTN3	ENST00000266546.6	calsyntenin 3	5	1	0	1	0	0	hsa-miR-6510-5p		-0.19	-0.19
GPX1	ENST00000419349.1	glutathione peroxidase 1	122	1	0	1	0	0	hsa-miR-6510-5p		-0.19	-0.19
BRPF1	ENST00000383829.2	bromodomain and PHD finger containing, 1	351	1	0	1	0	1	hsa-miR-6510-5p		-0.19	-0.19
GATSL3	ENST00000407689.3	GATS protein-like 3	20	1	0	1	0	0	hsa-miR-6510-5p		-0.19	-0.19
ACP5	ENST00000590420.1	acid phosphatase 5, tartrate resistant	244	1	0	1	0	0	hsa-miR-6510-5p		-0.19	-0.2
MASP1	ENST00000296280.6	mannan-binding lectin serine peptidase 1 (C4/C2 activating component of Ra-reactive factor)	838	1	0	1	0	3	hsa-miR-6510-5p		-0.19	-0.19
SEPT3	ENST00000396425.3	septin 3	241	1	0	1	0	0	hsa-miR-6510-5p		-0.19	-0.19
KCNQ3	ENST00000388996.4	potassium voltage-gated channel, KQT-like subfamily, member 3	5	2	1	1	0	2	hsa-miR-6510-5p		-0.19	-0.19
NEUROD4	ENST00000242994.3	neuronal differentiation 4	5	1	0	1	0	2	hsa-miR-6510-5p		-0.19	-0.19
CGNL1	ENST00000281282.5	cingulin-like 1	25	1	0	1	0	3	hsa-miR-6510-5p		-0.19	-0.19
C10orf53	ENST00000374112.3	chromosome 10 open reading frame 53	5	1	0	1	0	1	hsa-miR-6510-5p		-0.19	-0.19
MAP4	ENST00000383737.4	microtubule-associated protein 4	3914	1	0	1	0	3	hsa-miR-6510-5p		-0.19	-0.19
POLR2C	ENST00000219252.5	polymerase (RNA) II (DNA directed) polypeptide C, 33kDa	223	2	0	1	1	0	hsa-miR-6510-5p		-0.19	-0.19
KIAA0226	ENST00000273582.5	KIAA0226	89	2	0	1	1	2	hsa-miR-6510-5p		-0.19	-0.22
HIST1H3E	ENST00000360408.1	histone cluster 1, H3e	22	1	0	1	0	0	hsa-miR-6510-5p		-0.19	-0.3
POLR3H	ENST00000396504.2	polymerase (RNA) III (DNA directed) polypeptide H (22.9kD)	216	1	0	1	0	4	hsa-miR-6510-5p		-0.19	-0.19
SMARCD1	ENST00000394963.4	SWI/SNF related, matrix associated, actin dependent regulator of chromatin, subfamily d, member 1	952	4	0	1	3	3	hsa-miR-6510-5p		-0.19	-0.57
AK9	ENST00000285397.5	adenylate kinase 9	124	1	0	1	0	0	hsa-miR-6510-5p		-0.19	-0.19
PLIN5	ENST00000381848.3	perilipin 5	125	1	0	1	0	1	hsa-miR-6510-5p		-0.19	-0.19
KCNK7	ENST00000394216.2	potassium channel, subfamily K, member 7	5	1	0	1	0	0	hsa-miR-6510-5p		-0.19	-0.19
ATAD3A	ENST00000536055.1	ATPase family, AAA domain containing 3A	23	1	0	1	0	0	hsa-miR-6510-5p		-0.19	-0.19
ZNF436	ENST00000314011.4	zinc finger protein 436	73	2	0	1	1	2	hsa-miR-6510-5p		-0.19	-0.24
DRAM1	ENST00000258534.8	DNA-damage regulated autophagy modulator 1	4884	1	0	1	0	0	hsa-miR-6510-5p		-0.19	-0.21
SLC6A19	ENST00000304460.10	solute carrier family 6 (neutral amino acid transporter), member 19	139	1	0	1	0	2	hsa-miR-6510-5p		-0.19	-0.22
NAV2	ENST00000360655.4	neuron navigator 2	337	2	0	1	1	1	hsa-miR-6510-5p		-0.19	-0.2
CACNG1	ENST00000226021.3	calcium channel, voltage-dependent, gamma subunit 1	5	1	0	1	0	0	hsa-miR-6510-5p		-0.19	-0.19
B4GALT6	ENST00000306851.5	UDP-Gal:betaGlcNAc beta 1,4- galactosyltransferase, polypeptide 6	146	1	0	1	0	0	hsa-miR-6510-5p		-0.19	-0.19
PLA2G2F	ENST00000375102.3	phospholipase A2, group IIF	5	1	0	1	0	1	hsa-miR-6510-5p		-0.19	-0.19
CLEC2L	ENST00000422142.2	C-type lectin domain family 2, member L	194	1	0	1	0	1	hsa-miR-6510-5p		-0.19	-0.19
OPRL1	ENST00000336866.2	opiate receptor-like 1	12	1	0	1	0	4	hsa-miR-6510-5p		-0.19	-0.19
SEMA6D	ENST00000355997.3	sema domain, transmembrane domain (TM), and cytoplasmic domain, (semaphorin) 6D	179	2	0	1	1	2	hsa-miR-6510-5p		-0.19	-0.2
EPG5	ENST00000282041.5	ectopic P-granules autophagy protein 5 homolog (C. elegans)	269	1	0	1	0	2	hsa-miR-6510-5p		-0.19	-0.19
FAM188B	ENST00000265299.6	family with sequence similarity 188, member B	30	1	0	1	0	0	hsa-miR-6510-5p		-0.19	-0.19
PFKL	ENST00000349048.4	phosphofructokinase, liver	750	1	0	1	0	1	hsa-miR-6510-5p		-0.19	-0.19
CECR6	ENST00000399875.1	cat eye syndrome chromosome region, candidate 6	5	1	0	1	0	2	hsa-miR-6510-5p		-0.19	-0.19
KCNE1L	ENST00000372101.2	KCNE1-like	9	1	0	1	0	0	hsa-miR-6510-5p		-0.19	-0.19
SLC25A38	ENST00000273158.4	solute carrier family 25, member 38	616	1	0	1	0	0	hsa-miR-6510-5p		-0.19	-0.19
GOLPH3	ENST00000265070.6	golgi phosphoprotein 3 (coat-protein)	1157	1	0	1	0	0	hsa-miR-6510-5p		-0.19	-0.19
MAP1LC3A	ENST00000374837.3	microtubule-associated protein 1 light chain 3 alpha	1027	1	0	1	0	0	hsa-miR-6510-5p		-0.19	-0.19
BCL11B	ENST00000357195.3	B-cell CLL/lymphoma 11B (zinc finger protein)	73	1	0	1	0	1	hsa-miR-6510-5p		-0.19	-0.19
LIN52	ENST00000555028.1	lin-52 homolog (C. elegans)	116	1	0	1	0	1	hsa-miR-6510-5p		-0.19	-0.19
TSPAN18	ENST00000340160.3	tetraspanin 18	332	1	0	1	0	3	hsa-miR-6510-5p		-0.19	-0.19
DCX	ENST00000356915.2	doublecortin	5	1	0	1	0	1	hsa-miR-6510-5p		-0.19	-0.19
KRT6A	ENST00000330722.6	keratin 6A	5	1	0	1	0	0	hsa-miR-6510-5p		-0.19	-0.19
PXN	ENST00000458477.2	paxillin	484	1	0	1	0	1	hsa-miR-6510-5p		-0.19	-0.19
NUTM1	ENST00000438749.3	NUT midline carcinoma, family member 1	5	1	0	1	0	0	hsa-miR-6510-5p		-0.19	-0.19
L3MBTL4	ENST00000400105.2	l(3)mbt-like 4 (Drosophila)	37	1	0	1	0	1	hsa-miR-6510-5p		-0.19	-0.19
MARCH8	ENST00000453424.2	membrane-associated ring finger (C3HC4) 8, E3 ubiquitin protein ligase	48	2	0	1	1	0	hsa-miR-6510-5p		-0.19	-0.19
ZFYVE1	ENST00000318876.5	zinc finger, FYVE domain containing 1	5	1	0	1	0	1	hsa-miR-6510-5p		-0.19	-0.19
MMD2	ENST00000406755.1	monocyte to macrophage differentiation-associated 2	5	1	0	1	0	0	hsa-miR-6510-5p		-0.19	-0.19
ZC3HAV1L	ENST00000275766.1	zinc finger CCCH-type, antiviral 1-like	98	1	0	1	0	3	hsa-miR-6510-5p		-0.19	-0.2
SNX17	ENST00000233575.2	sorting nexin 17	479	1	0	1	0	0	hsa-miR-6510-5p		-0.19	-0.3
SYT2	ENST00000367267.1	synaptotagmin II	5	1	0	1	0	5	hsa-miR-6510-5p		-0.19	-0.19
SLC12A3	ENST00000438926.2	solute carrier family 12 (sodium/chloride transporter), member 3	5	1	0	1	0	0	hsa-miR-6510-5p		-0.19	-0.19
PCYOX1	ENST00000264441.5	prenylcysteine oxidase 1	407	2	0	1	1	0	hsa-miR-6510-5p		-0.19	-0.23
KIAA0513	ENST00000566428.1	KIAA0513	5	1	0	1	0	1	hsa-miR-6510-5p		-0.18	-0.18
SMYD1	ENST00000419482.2	SET and MYND domain containing 1	5	1	0	1	0	1	hsa-miR-6510-5p		-0.18	-0.18
B4GALNT3	ENST00000266383.5	beta-1,4-N-acetyl-galactosaminyl transferase 3	5	2	1	1	0	2	hsa-miR-6510-5p		-0.18	-0.18
RBBP8NL	ENST00000252998.1	RBBP8 N-terminal like	5	1	0	1	0	2	hsa-miR-6510-5p		-0.18	-0.18
SFTPB	ENST00000519937.2	surfactant protein B	5	1	0	1	0	1	hsa-miR-6510-5p		-0.18	-0.18
PCTP	ENST00000576183.1	phosphatidylcholine transfer protein	476	1	0	1	0	2	hsa-miR-6510-5p		-0.18	-0.19
HNRNPA3	ENST00000411529.2	heterogeneous nuclear ribonucleoprotein A3	329	2	0	1	1	1	hsa-miR-6510-5p		-0.18	-0.27
CD164L2	ENST00000374027.3	CD164 sialomucin-like 2	5	1	0	1	0	0	hsa-miR-6510-5p		-0.18	-0.18
RBM20	ENST00000369519.3	RNA binding motif protein 20	7	1	0	1	0	0	hsa-miR-6510-5p		-0.18	-0.18
LRPPRC	ENST00000260665.7	leucine-rich pentatricopeptide repeat containing	1488	1	0	1	0	0	hsa-miR-6510-5p		-0.18	-0.28
CELSR3	ENST00000164024.4	cadherin, EGF LAG seven-pass G-type receptor 3	13	1	0	1	0	2	hsa-miR-6510-5p		-0.18	-0.19
GSTM5	ENST00000369813.1	glutathione S-transferase mu 5	5	1	0	1	0	1	hsa-miR-6510-5p		-0.18	-0.18
C7orf57	ENST00000435376.1	chromosome 7 open reading frame 57	5	1	0	1	0	0	hsa-miR-6510-5p		-0.18	-0.18
SLC17A7	ENST00000221485.3	solute carrier family 17 (vesicular glutamate transporter), member 7	12	1	0	1	0	0	hsa-miR-6510-5p		-0.18	-0.18
ANXA5	ENST00000296511.5	annexin A5	9387	1	0	1	0	0	hsa-miR-6510-5p		-0.18	-0.18
ARID3C	ENST00000378909.2	AT rich interactive domain 3C (BRIGHT-like)	5	1	0	1	0	0	hsa-miR-6510-5p		-0.18	-0.18
SFXN1	ENST00000321442.5	sideroflexin 1	1018	1	0	1	0	0	hsa-miR-6510-5p		-0.18	-0.19
GDF7	ENST00000272224.3	growth differentiation factor 7	27	2	0	1	1	1	hsa-miR-6510-5p		-0.18	-0.2
C2orf66	ENST00000342506.2	chromosome 2 open reading frame 66	22	1	0	1	0	0	hsa-miR-6510-5p		-0.18	-0.24
P2RX1	ENST00000225538.3	purinergic receptor P2X, ligand-gated ion channel, 1	7	1	0	1	0	0	hsa-miR-6510-5p		-0.18	-0.18
MOG	ENST00000376902.3	myelin oligodendrocyte glycoprotein	5	1	0	1	0	1	hsa-miR-6510-5p		-0.18	-0.18
GYPC	ENST00000259254.4	glycophorin C (Gerbich blood group)	243	1	0	1	0	0	hsa-miR-6510-5p		-0.18	-0.18
GPR179	ENST00000342292.4	G protein-coupled receptor 179	5	1	0	1	0	0	hsa-miR-6510-5p		-0.18	-0.18
ESR1	ENST00000440973.1	estrogen receptor 1	5	1	0	1	0	0	hsa-miR-6510-5p		-0.18	-0.18
CHTF8	ENST00000448552.2	CTF8, chromosome transmission fidelity factor 8 homolog (S. cerevisiae)	13	1	0	1	0	1	hsa-miR-6510-5p		-0.18	-0.18
PDE4A	ENST00000380702.2	phosphodiesterase 4A, cAMP-specific	48	1	0	1	0	1	hsa-miR-6510-5p		-0.18	-0.18
ADCK4	ENST00000324464.3	aarF domain containing kinase 4	15	1	0	1	0	0	hsa-miR-6510-5p		-0.18	-0.18
SCEL	ENST00000377246.3	sciellin	5	1	0	1	0	0	hsa-miR-6510-5p		-0.18	-0.18
CXCL12	ENST00000343575.6	chemokine (C-X-C motif) ligand 12	719	1	0	1	0	0	hsa-miR-6510-5p		-0.18	-0.18
TAX1BP3	ENST00000225525.3	Tax1 (human T-cell leukemia virus type I) binding protein 3	4402	1	0	1	0	0	hsa-miR-6510-5p		-0.18	-0.18
MYO3B	ENST00000334231.6	myosin IIIB	5	1	0	1	0	0	hsa-miR-6510-5p		-0.18	-0.18
OSGIN1	ENST00000343939.2	oxidative stress induced growth inhibitor 1	7	1	0	1	0	1	hsa-miR-6510-5p		-0.18	-0.28
NAA25	ENST00000261745.4	N(alpha)-acetyltransferase 25, NatB auxiliary subunit	919	1	0	1	0	0	hsa-miR-6510-5p		-0.18	-0.24
LSM11	ENST00000286307.5	LSM11, U7 small nuclear RNA associated	1458	2	0	1	1	0	hsa-miR-6510-5p		-0.18	-0.19
FAM131B	ENST00000443739.2	family with sequence similarity 131, member B	5	1	0	1	0	2	hsa-miR-6510-5p		-0.18	-0.18
DAND5	ENST00000585548.1	DAN domain family member 5, BMP antagonist	11	1	0	1	0	1	hsa-miR-6510-5p		-0.18	-0.18
DISP2	ENST00000267889.3	dispatched homolog 2 (Drosophila)	8	1	0	1	0	2	hsa-miR-6510-5p		-0.18	-0.18
WBP2	ENST00000254806.3	WW domain binding protein 2	362	1	0	1	0	1	hsa-miR-6510-5p		-0.18	-0.18
RP6-24A23.6	ENST00000563887.1	Uncharacterized protein	937	1	0	1	0	0	hsa-miR-6510-5p		-0.18	-0.21
SLC2A13	ENST00000280871.4	solute carrier family 2 (facilitated glucose transporter), member 13	47	1	0	1	0	1	hsa-miR-6510-5p		-0.18	-0.18
IGDCC3	ENST00000327987.4	immunoglobulin superfamily, DCC subclass, member 3	464	1	0	1	0	0	hsa-miR-6510-5p		-0.18	-0.18
SNX27	ENST00000368843.3	sorting nexin family member 27	46	3*	0	1	1	2	hsa-miR-6510-5p		-0.18	-0.18
RP4-758J18.2	ENST00000444362.1	HCG20425, isoform CRA_a; Uncharacterized protein; cDNA FLJ53815	283	1	0	1	0	0	hsa-miR-6510-5p		-0.18	-0.18
LCP2	ENST00000046794.5	lymphocyte cytosolic protein 2 (SH2 domain containing leukocyte protein of 76kDa)	5	1	0	1	0	1	hsa-miR-6510-5p		-0.18	-0.18
RYBP	ENST00000477973.2	RING1 and YY1 binding protein	342	1	0	1	0	3	hsa-miR-6510-5p		-0.18	-0.19
ERGIC1	ENST00000393784.3	endoplasmic reticulum-golgi intermediate compartment (ERGIC) 1	4614	1	0	1	0	1	hsa-miR-6510-5p		-0.18	-0.18
SSU72	ENST00000291386.3	SSU72 RNA polymerase II CTD phosphatase homolog (S. cerevisiae)	262	1	0	1	0	0	hsa-miR-6510-5p		-0.18	-0.2
FLJ00104	ENST00000446344.1	HCG1980662; Uncharacterized protein	60	1	0	1	0	1	hsa-miR-6510-5p		-0.18	-0.18
KANSL3	ENST00000431828.1	KAT8 regulatory NSL complex subunit 3	121	1	0	1	0	3	hsa-miR-6510-5p		-0.18	-0.18
HSP90AB1	ENST00000371646.5	heat shock protein 90kDa alpha (cytosolic), class B member 1	333	1	0	1	0	0	hsa-miR-6510-5p		-0.18	-0.18
NFATC4	ENST00000413692.2	nuclear factor of activated T-cells, cytoplasmic, calcineurin-dependent 4	73	1	0	1	0	0	hsa-miR-6510-5p		-0.18	-0.18
PPP1R1A	ENST00000257905.8	protein phosphatase 1, regulatory (inhibitor) subunit 1A	17	1	0	1	0	1	hsa-miR-6510-5p		-0.18	-0.23
CBX5	ENST00000209875.4	chromobox homolog 5	360	3	0	1	2	2	hsa-miR-6510-5p		-0.18	-0.47
ATAD3B	ENST00000308647.7	ATPase family, AAA domain containing 3B	5	1	0	1	0	0	hsa-miR-6510-5p		-0.18	-0.18
ADAMTS1	ENST00000284984.3	ADAM metallopeptidase with thrombospondin type 1 motif, 1	466	1	0	1	0	0	hsa-miR-6510-5p		-0.18	-0.24
DUSP8	ENST00000397374.3	dual specificity phosphatase 8	26	1	0	1	0	2	hsa-miR-6510-5p		-0.18	-0.2
KCNE1	ENST00000399289.3	potassium voltage-gated channel, Isk-related family, member 1	5	1	0	1	0	1	hsa-miR-6510-5p		-0.18	-0.18
RP11-382J12.1	ENST00000499227.2	Uncharacterized protein	5	1	0	1	0	1	hsa-miR-6510-5p		-0.18	-0.18
DES	ENST00000373960.3	desmin	5	1	0	1	0	0	hsa-miR-6510-5p		-0.18	-0.18
ZSCAN23	ENST00000289788.4	zinc finger and SCAN domain containing 23	5	1	0	1	0	0	hsa-miR-6510-5p		-0.18	-0.18
C11orf57	ENST00000532163.1	chromosome 11 open reading frame 57	207	1	0	1	0	0	hsa-miR-6510-5p		-0.18	-0.19
DEK	ENST00000397239.3	DEK oncogene	561	1	0	1	0	0	hsa-miR-6510-5p		-0.18	-0.21
TSPYL4	ENST00000420283.1	TSPY-like 4	5	1	0	1	0	2	hsa-miR-6510-5p		-0.17	-0.17
AKAP7	ENST00000431975.2	A kinase (PRKA) anchor protein 7	21	1	0	1	0	0	hsa-miR-6510-5p		-0.17	-0.17
ZBTB22	ENST00000418724.1	zinc finger and BTB domain containing 22	550	1	0	1	0	0	hsa-miR-6510-5p		-0.17	-0.17
MMP25	ENST00000336577.4	matrix metallopeptidase 25	5	1	0	1	0	0	hsa-miR-6510-5p		-0.17	-0.17
KIAA1257	ENST00000265068.5	KIAA1257	5	1	0	1	0	2	hsa-miR-6510-5p		-0.17	-0.17
RNPS1	ENST00000397086.2	RNA binding protein S1, serine-rich domain	5	1	0	1	0	0	hsa-miR-6510-5p		-0.17	-0.17
CX3CL1	ENST00000006053.6	chemokine (C-X3-C motif) ligand 1	218	1	0	1	0	1	hsa-miR-6510-5p		-0.17	-0.19
SLC22A15	ENST00000369503.4	solute carrier family 22, member 15	25	2	0	1	1	2	hsa-miR-6510-5p		-0.17	-0.18
C20orf144	ENST00000375222.3	chromosome 20 open reading frame 144	10	2	0	1	1	2	hsa-miR-6510-5p		-0.17	-0.38
PTPRE	ENST00000254667.3	protein tyrosine phosphatase, receptor type, E	44	2	0	1	1	0	hsa-miR-6510-5p		-0.17	-0.19
BCAS1	ENST00000371440.3	breast carcinoma amplified sequence 1	0	2*	0	1	0	1	hsa-miR-6510-5p		-0.17	-0.17
DUSP16	ENST00000298573.4	dual specificity phosphatase 16	444	1	0	1	0	0	hsa-miR-6510-5p		-0.17	-0.17
SERF1A	ENST00000354833.3	small EDRK-rich factor 1A (telomeric)	5	1	0	1	0	0	hsa-miR-6510-5p		-0.17	-0.17
SERF1B	ENST00000380750.3	small EDRK-rich factor 1B (centromeric)	5	1	0	1	0	0	hsa-miR-6510-5p		-0.17	-0.17
TMEM86B	ENST00000327042.4	transmembrane protein 86B	2783	1	0	1	0	0	hsa-miR-6510-5p		-0.17	-0.17
STX3	ENST00000535361.1	syntaxin 3	564	3	0	1	2	1	hsa-miR-6510-5p		-0.17	-0.25
ATF2	ENST00000487334.2	activating transcription factor 2	123	1	0	1	0	1	hsa-miR-6510-5p		-0.17	-0.17
SLC22A11	ENST00000301891.4	solute carrier family 22 (organic anion/urate transporter), member 11	7	1	0	1	0	1	hsa-miR-6510-5p		-0.17	-0.25
SLC9A8	ENST00000361573.2	solute carrier family 9, subfamily A (NHE8, cation proton antiporter 8), member 8	474	1	0	1	0	2	hsa-miR-6510-5p		-0.17	-0.18
EGR2	ENST00000242480.3	early growth response 2	5	1	0	1	0	0	hsa-miR-6510-5p		-0.17	-0.17
HOXC11	ENST00000546378.1	homeobox C11	80	1	0	1	0	0	hsa-miR-6510-5p		-0.17	-0.17
NWD1	ENST00000524140.2	NACHT and WD repeat domain containing 1	5	1	0	1	0	0	hsa-miR-6510-5p		-0.17	-0.17
MCAM	ENST00000392814.1	melanoma cell adhesion molecule	398	1	0	1	0	2	hsa-miR-6510-5p		-0.17	-0.17
MDFI	ENST00000373050.4	MyoD family inhibitor	14	1	0	1	0	0	hsa-miR-6510-5p		-0.17	-0.28
ZNF787	ENST00000270459.3	zinc finger protein 787	191	1	0	1	0	0	hsa-miR-6510-5p		-0.17	-0.17
ACTR1B	ENST00000289228.5	ARP1 actin-related protein 1 homolog B, centractin beta (yeast)	5716	1	0	1	0	0	hsa-miR-6510-5p		-0.17	-0.17
POM121L12	ENST00000408890.4	POM121 transmembrane nucleoporin-like 12	5	1	0	1	0	0	hsa-miR-6510-5p		-0.17	-0.17
STC1	ENST00000290271.2	stanniocalcin 1	2932	1	0	1	0	0	hsa-miR-6510-5p		-0.17	-0.17
ME2	ENST00000382927.3	malic enzyme 2, NAD(+)-dependent, mitochondrial	594	1	0	1	0	1	hsa-miR-6510-5p		-0.17	-0.21
CARM1	ENST00000327064.4	coactivator-associated arginine methyltransferase 1	663	1	0	1	0	0	hsa-miR-6510-5p		-0.17	-0.19
ABCB9	ENST00000280560.8	ATP-binding cassette, sub-family B (MDR/TAP), member 9	13	1	0	1	0	0	hsa-miR-6510-5p		-0.17	-0.17
AQP12B	ENST00000407834.3	aquaporin 12B	5	1	0	1	0	0	hsa-miR-6510-5p		-0.17	-0.17
DEPDC5	ENST00000382105.2	DEP domain containing 5	221	1	0	1	0	0	hsa-miR-6510-5p		-0.17	-0.17
NUSAP1	ENST00000260359.6	nucleolar and spindle associated protein 1	686	1	0	1	0	0	hsa-miR-6510-5p		-0.17	-0.17
SIGLEC8	ENST00000321424.3	sialic acid binding Ig-like lectin 8	5	1	0	1	0	0	hsa-miR-6510-5p		-0.17	-0.17
LPAR3	ENST00000440886.1	lysophosphatidic acid receptor 3	35	1	0	1	0	1	hsa-miR-6510-5p		-0.17	-0.17
FAM222B	ENST00000582266.1	family with sequence similarity 222, member B	100	1	0	1	0	4	hsa-miR-6510-5p		-0.17	-0.19
ATP11A	ENST00000487903.1	ATPase, class VI, type 11A	731	1	0	1	0	4	hsa-miR-6510-5p		-0.17	-0.17
AAGAB	ENST00000261880.5	alpha- and gamma-adaptin binding protein	2536	1	0	1	0	0	hsa-miR-6510-5p		-0.17	-0.17
NOA1	ENST00000264230.4	nitric oxide associated 1	87	2	0	1	1	0	hsa-miR-6510-5p		-0.17	-0.26
CALCRL	ENST00000392370.3	calcitonin receptor-like	18	1	0	1	0	0	hsa-miR-6510-5p		-0.17	-0.17
ZNF525	ENST00000467003.1	zinc finger protein 525	30	1	0	1	0	0	hsa-miR-6510-5p		-0.17	-0.17
CELSR2	ENST00000271332.3	cadherin, EGF LAG seven-pass G-type receptor 2	2475	1	0	1	0	1	hsa-miR-6510-5p		-0.17	-0.17
ELAVL3	ENST00000359227.3	ELAV like neuron-specific RNA binding protein 3	5	2*	0	1	0	0	hsa-miR-6510-5p		-0.17	-0.17
RGL1	ENST00000304685.4	ral guanine nucleotide dissociation stimulator-like 1	188	1	0	1	0	0	hsa-miR-6510-5p		-0.17	-0.17
HMG20A	ENST00000336216.4	high mobility group 20A	391	1	0	1	0	1	hsa-miR-6510-5p		-0.17	-0.17
VAMP8	ENST00000409760.1	vesicle-associated membrane protein 8	711	1	0	1	0	0	hsa-miR-6510-5p		-0.17	-0.17
TMEM132E	ENST00000321639.5	transmembrane protein 132E	461	1	0	1	0	0	hsa-miR-6510-5p		-0.17	-0.17
SYT5	ENST00000590851.1	synaptotagmin V	5	1	0	1	0	0	hsa-miR-6510-5p		-0.17	-0.17
SPRTN	ENST00000391858.4	SprT-like N-terminal domain	1128	1	0	1	0	0	hsa-miR-6510-5p		-0.17	-0.18
RPUSD4	ENST00000298317.4	RNA pseudouridylate synthase domain containing 4	333	1	0	1	0	1	hsa-miR-6510-5p		-0.17	-0.19
LIMK1	ENST00000418310.1	LIM domain kinase 1	464	1	0	1	0	0	hsa-miR-6510-5p		-0.17	-0.17
GLS2	ENST00000311966.4	glutaminase 2 (liver, mitochondrial)	10	1	0	1	0	0	hsa-miR-6510-5p		-0.17	-0.17
SESN2	ENST00000253063.3	sestrin 2	854	2*	0	1	0	0	hsa-miR-6510-5p		-0.17	-0.17
FAXC	ENST00000389677.5	failed axon connections homolog (Drosophila)	95	2	0	1	1	1	hsa-miR-6510-5p		-0.17	-0.28
OPCML	ENST00000331898.7	opioid binding protein/cell adhesion molecule-like	5	2	0	1	1	1	hsa-miR-6510-5p		-0.17	-0.17
CACNA2D2	ENST00000423994.2	calcium channel, voltage-dependent, alpha 2/delta subunit 2	19	1	0	1	0	2	hsa-miR-6510-5p		-0.17	-0.17
PSMD5	ENST00000210313.3	proteasome (prosome, macropain) 26S subunit, non-ATPase, 5	3846	1	0	1	0	1	hsa-miR-6510-5p		-0.17	-0.17
CALCOCO2	ENST00000258947.3	calcium binding and coiled-coil domain 2	1160	2	1	1	0	0	hsa-miR-6510-5p		-0.17	-0.31
BAP1	ENST00000460680.1	BRCA1 associated protein-1 (ubiquitin carboxy-terminal hydrolase)	445	2	0	1	1	0	hsa-miR-6510-5p		-0.16	-0.17
GTPBP1	ENST00000216044.5	GTP binding protein 1	1765	1	0	1	0	3	hsa-miR-6510-5p		-0.16	-0.17
MTUS1	ENST00000381869.3	microtubule associated tumor suppressor 1	215	1	0	1	0	0	hsa-miR-6510-5p		-0.16	-0.16
FGFR4	ENST00000292408.4	fibroblast growth factor receptor 4	1977	1	0	1	0	0	hsa-miR-6510-5p		-0.16	-0.17
STAT3	ENST00000585517.1	signal transducer and activator of transcription 3 (acute-phase response factor)	478	2	0	1	1	0	hsa-miR-6510-5p		-0.16	-0.18
LUZPP1	ENST00000599511.1	HCG1777807; Leucine zipper protein 3; Uncharacterized protein	5	1	0	1	0	0	hsa-miR-6510-5p		-0.16	-0.16
AQP12A	ENST00000337801.4	aquaporin 12A	5	1	0	1	0	0	hsa-miR-6510-5p		-0.16	-0.16
PLD2	ENST00000263088.6	phospholipase D2	57	1	0	1	0	1	hsa-miR-6510-5p		-0.16	-0.16
RNF144A	ENST00000320892.6	ring finger protein 144A	124	1	0	1	0	0	hsa-miR-6510-5p		-0.16	-0.17
AP3D1	ENST00000355272.6	adaptor-related protein complex 3, delta 1 subunit	464	1	0	1	0	1	hsa-miR-6510-5p		-0.16	-0.2
SLC1A5	ENST00000542575.2	solute carrier family 1 (neutral amino acid transporter), member 5	681	1	0	1	0	2	hsa-miR-6510-5p		-0.16	-0.16
NSG1	ENST00000421177.2	Neuron-specific protein family member 1	25	1	0	1	0	0	hsa-miR-6510-5p		-0.16	-0.27
LYN	ENST00000520220.2	v-yes-1 Yamaguchi sarcoma viral related oncogene homolog	61	2	0	1	1	1	hsa-miR-6510-5p		-0.16	-0.23
CSF1	ENST00000329608.6	colony stimulating factor 1 (macrophage)	290	1	0	1	0	3	hsa-miR-6510-5p		-0.16	-0.16
YWHAZ	ENST00000395957.2	tyrosine 3-monooxygenase/tryptophan 5-monooxygenase activation protein, zeta polypeptide	184	1	0	1	0	2	hsa-miR-6510-5p		-0.16	-0.16
ST3GAL5	ENST00000393808.3	ST3 beta-galactoside alpha-2,3-sialyltransferase 5	5	1	0	1	0	0	hsa-miR-6510-5p		-0.16	-0.16
FTSJ3	ENST00000427159.2	FtsJ homolog 3 (E. coli)	989	1	0	1	0	0	hsa-miR-6510-5p		-0.16	-0.16
PAX7	ENST00000420770.2	paired box 7	7	1	0	1	0	4	hsa-miR-6510-5p		-0.16	-0.16
ZNF578	ENST00000421239.2	zinc finger protein 578	0	1	0	1	0	0	hsa-miR-6510-5p		-0.16	-0.16
EFNA4	ENST00000368409.3	ephrin-A4	125	1	0	1	0	0	hsa-miR-6510-5p		-0.16	-0.16
LYVE1	ENST00000256178.3	lymphatic vessel endothelial hyaluronan receptor 1	5	1	0	1	0	1	hsa-miR-6510-5p		-0.16	-0.16
PATE4	ENST00000457514.2	prostate and testis expressed 4	5	1	0	1	0	0	hsa-miR-6510-5p		-0.16	-0.16
HECTD3	ENST00000372168.3	HECT domain containing E3 ubiquitin protein ligase 3	45	1	0	1	0	1	hsa-miR-6510-5p		-0.16	-0.16
DPH7	ENST00000277540.2	diphthamide biosynthesis 7	28	1	0	1	0	0	hsa-miR-6510-5p		-0.16	-0.16
SOX8	ENST00000293894.3	SRY (sex determining region Y)-box 8	5	1	0	1	0	1	hsa-miR-6510-5p		-0.16	-0.16
PALLD	ENST00000261509.6	palladin, cytoskeletal associated protein	4423	1	0	1	0	0	hsa-miR-6510-5p		-0.16	-0.16
EMP2	ENST00000359543.3	epithelial membrane protein 2	1725	1	0	1	0	1	hsa-miR-6510-5p		-0.16	-0.16
ARHGAP23	ENST00000431231.2	Rho GTPase activating protein 23	289	1	0	1	0	1	hsa-miR-6510-5p		-0.16	-0.17
APOL4	ENST00000404685.3	apolipoprotein L, 4	5	1	0	1	0	0	hsa-miR-6510-5p		-0.16	-0.16
DMGDH	ENST00000380311.4	dimethylglycine dehydrogenase	17	3	0	1	2	0	hsa-miR-6510-5p		-0.16	-0.39
TBC1D5	ENST00000253692.7	TBC1 domain family, member 5	400	2	0	1	1	1	hsa-miR-6510-5p		-0.16	-0.18
PCDH1	ENST00000503492.1	protocadherin 1	30	1	0	1	0	0	hsa-miR-6510-5p		-0.16	-0.16
PRIMA1	ENST00000393140.1	proline rich membrane anchor 1	5	1	0	1	0	3	hsa-miR-6510-5p		-0.16	-0.16
PPM1B	ENST00000409432.3	protein phosphatase, Mg2+/Mn2+ dependent, 1B	321	1	0	1	0	1	hsa-miR-6510-5p		-0.16	-0.16
GINS3	ENST00000318129.5	GINS complex subunit 3 (Psf3 homolog)	262	1	0	1	0	1	hsa-miR-6510-5p		-0.16	-0.16
LINGO1	ENST00000355300.6	leucine rich repeat and Ig domain containing 1	42	1	0	1	0	1	hsa-miR-6510-5p		-0.16	-0.16
MMP2	ENST00000219070.4	matrix metallopeptidase 2 (gelatinase A, 72kDa gelatinase, 72kDa type IV collagenase)	2187	1	0	1	0	0	hsa-miR-6510-5p		-0.16	-0.16
FDXR	ENST00000455107.2	ferredoxin reductase	224	1	0	1	0	0	hsa-miR-6510-5p		-0.16	-0.16
CHRNA2	ENST00000407991.1	cholinergic receptor, nicotinic, alpha 2 (neuronal)	5	1	0	1	0	2	hsa-miR-6510-5p		-0.16	-0.16
FAM110D	ENST00000374268.3	family with sequence similarity 110, member D	5	1	0	1	0	1	hsa-miR-6510-5p		-0.16	-0.16
ZMIZ1	ENST00000334512.5	zinc finger, MIZ-type containing 1	568	1	0	1	0	3	hsa-miR-6510-5p		-0.16	-0.16
BSDC1	ENST00000341071.7	BSD domain containing 1	714	2	0	1	1	2	hsa-miR-6510-5p		-0.16	-0.16
CCDC134	ENST00000255784.5	coiled-coil domain containing 134	15	1	0	1	0	1	hsa-miR-6510-5p		-0.16	-0.16
EGFL7	ENST00000371699.1	EGF-like-domain, multiple 7	29	1	0	1	0	0	hsa-miR-6510-5p		-0.16	-0.16
PGAM4	ENST00000458128.1	phosphoglycerate mutase family member 4	5	1	0	1	0	0	hsa-miR-6510-5p		-0.16	-0.16
TMPRSS4	ENST00000534111.1	transmembrane protease, serine 4	5	1	0	1	0	0	hsa-miR-6510-5p		-0.16	-0.16
SCN4A	ENST00000578147.1	sodium channel, voltage-gated, type IV, alpha subunit	5	1	0	1	0	4	hsa-miR-6510-5p		-0.16	-0.16
VPS52	ENST00000482399.1	vacuolar protein sorting 52 homolog (S. cerevisiae)	124	1	0	1	0	1	hsa-miR-6510-5p		-0.16	-0.16
EZH1	ENST00000428826.2	enhancer of zeste homolog 1 (Drosophila)	70	1	0	1	0	1	hsa-miR-6510-5p		-0.16	-0.16
NHEJ1	ENST00000356853.5	nonhomologous end-joining factor 1	33	2	0	1	1	0	hsa-miR-6510-5p		-0.16	-0.42
KIAA1191	ENST00000298569.4	KIAA1191	23	1	0	1	0	1	hsa-miR-6510-5p		-0.16	-0.21
TRAPPC3	ENST00000373166.3	trafficking protein particle complex 3	470	1	0	1	0	0	hsa-miR-6510-5p		-0.16	-0.33
NAT16	ENST00000300303.2	N-acetyltransferase 16 (GCN5-related, putative)	5	1	0	1	0	1	hsa-miR-6510-5p		-0.16	-0.16
LNX2	ENST00000316334.3	ligand of numb-protein X 2	760	1	0	1	0	0	hsa-miR-6510-5p		-0.16	-0.16
CLCN6	ENST00000312413.6	chloride channel, voltage-sensitive 6	227	2*	0	1	0	1	hsa-miR-6510-5p		-0.16	-0.16
ACAD10	ENST00000313698.4	acyl-CoA dehydrogenase family, member 10	139	1	0	1	0	1	hsa-miR-6510-5p		-0.16	-0.16
DBX2	ENST00000332700.6	developing brain homeobox 2	10	1	0	1	0	0	hsa-miR-6510-5p		-0.16	-0.16
AQP2	ENST00000199280.3	aquaporin 2 (collecting duct)	5	1	0	1	0	2	hsa-miR-6510-5p		-0.16	-0.16
ZNF783	ENST00000434415.1	zinc finger family member 783	88	2*	0	1	0	3	hsa-miR-6510-5p		-0.16	-0.16
KATNB1	ENST00000379661.3	katanin p80 (WD repeat containing) subunit B 1	949	1	0	1	0	0	hsa-miR-6510-5p		-0.16	-0.16
C14orf182	ENST00000399206.1	chromosome 14 open reading frame 182	5	1	0	1	0	0	hsa-miR-6510-5p		-0.16	-0.16
LURAP1	ENST00000371980.3	leucine rich adaptor protein 1	20	1	0	1	0	1	hsa-miR-6510-5p		-0.16	-0.19
GFPT2	ENST00000253778.8	glutamine-fructose-6-phosphate transaminase 2	70	1	0	1	0	0	hsa-miR-6510-5p		-0.15	-0.15
GPR153	ENST00000377893.2	G protein-coupled receptor 153	39	1	0	1	0	0	hsa-miR-6510-5p		-0.15	-0.15
FAM76A	ENST00000373954.6	family with sequence similarity 76, member A	173	1	0	1	0	0	hsa-miR-6510-5p		-0.15	-0.2
MYO1E	ENST00000288235.4	myosin IE	198	1	0	1	0	1	hsa-miR-6510-5p		-0.15	-0.15
GRM7	ENST00000486284.1	glutamate receptor, metabotropic 7	5	1	0	1	0	0	hsa-miR-6510-5p		-0.15	-0.15
MACC1	ENST00000400331.5	metastasis associated in colon cancer 1	5	1	0	1	0	0	hsa-miR-6510-5p		-0.15	-0.15
EPHB2	ENST00000374632.3	EPH receptor B2	297	1	0	1	0	0	hsa-miR-6510-5p		-0.15	-0.15
AC127496.1	ENST00000321930.4	Uncharacterized protein	27	1	0	1	0	0	hsa-miR-6510-5p		-0.15	-0.19
CHST3	ENST00000373115.4	carbohydrate (chondroitin 6) sulfotransferase 3	217	2	1	1	0	2	hsa-miR-6510-5p		-0.15	-0.16
CUBN	ENST00000377833.4	cubilin (intrinsic factor-cobalamin receptor)	5	1	0	1	0	0	hsa-miR-6510-5p		-0.15	-0.15
SNAP47	ENST00000366760.1	synaptosomal-associated protein, 47kDa	7416	1	0	1	0	1	hsa-miR-6510-5p		-0.15	-0.15
SLC28A1	ENST00000394573.1	solute carrier family 28 (concentrative nucleoside transporter), member 1	5	1	0	1	0	1	hsa-miR-6510-5p		-0.15	-0.15
PIGR	ENST00000356495.4	polymeric immunoglobulin receptor	13	1	0	1	0	0	hsa-miR-6510-5p		-0.15	-0.15
THEM6	ENST00000336138.3	thioesterase superfamily member 6	1500	1	0	1	0	1	hsa-miR-6510-5p		-0.15	-0.15
NXPH3	ENST00000328741.5	neurexophilin 3	65	1	0	1	0	1	hsa-miR-6510-5p		-0.15	-0.15
SLIT1	ENST00000371070.4	slit homolog 1 (Drosophila)	15	2	0	1	1	2	hsa-miR-6510-5p		-0.15	-0.24
DENND6B	ENST00000413817.3	DENN/MADD domain containing 6B	15	1	0	1	0	3	hsa-miR-6510-5p		-0.15	-0.27
TGM3	ENST00000381458.5	transglutaminase 3	7	1	0	1	0	2	hsa-miR-6510-5p		-0.15	-0.15
OTOP3	ENST00000328801.4	otopetrin 3	5	1	0	1	0	1	hsa-miR-6510-5p		-0.15	-0.15
ITPRIP	ENST00000337478.1	inositol 1,4,5-trisphosphate receptor interacting protein	1138	1	0	1	0	1	hsa-miR-6510-5p		-0.15	-0.21
FIBCD1	ENST00000448616.1	fibrinogen C domain containing 1	44	1	0	1	0	4	hsa-miR-6510-5p		-0.15	-0.17
NPLOC4	ENST00000572760.1	nuclear protein localization 4 homolog (S. cerevisiae)	1360	1	0	1	0	2	hsa-miR-6510-5p		-0.15	-0.18
NCLN	ENST00000246117.4	nicalin	442	1	0	1	0	2	hsa-miR-6510-5p		-0.15	-0.23
EIF4ENIF1	ENST00000344710.5	eukaryotic translation initiation factor 4E nuclear import factor 1	1075	1	0	1	0	0	hsa-miR-6510-5p		-0.15	-0.15
KRT5	ENST00000252242.4	keratin 5	7	1	0	1	0	0	hsa-miR-6510-5p		-0.15	-0.15
PLEKHM2	ENST00000375799.3	pleckstrin homology domain containing, family M (with RUN domain) member 2	349	1	0	1	0	0	hsa-miR-6510-5p		-0.15	-0.15
TFE3	ENST00000315869.7	transcription factor binding to IGHM enhancer 3	20	1	0	1	0	0	hsa-miR-6510-5p		-0.15	-0.15
SLC46A1	ENST00000440501.1	solute carrier family 46 (folate transporter), member 1	580	2	0	1	1	2	hsa-miR-6510-5p		-0.15	-0.17
SNX8	ENST00000222990.3	sorting nexin 8	303	3	0	1	2	3	hsa-miR-6510-5p		-0.15	-0.16
RP11-156E8.1	ENST00000607453.1		51	1	0	1	0	0	hsa-miR-6510-5p		-0.15	-0.19
TMCC2	ENST00000358024.3	transmembrane and coiled-coil domain family 2	5	1	0	1	0	0	hsa-miR-6510-5p		-0.15	-0.15
SH2B1	ENST00000359285.5	SH2B adaptor protein 1	39	1	0	1	0	0	hsa-miR-6510-5p		-0.15	-0.15
PARP12	ENST00000263549.3	poly (ADP-ribose) polymerase family, member 12	16	1	0	1	0	1	hsa-miR-6510-5p		-0.15	-0.17
SLC29A4	ENST00000396872.3	solute carrier family 29 (equilibrative nucleoside transporter), member 4	61	1	0	1	0	1	hsa-miR-6510-5p		-0.15	-0.2
ETV5	ENST00000306376.5	ets variant 5	1085	1	0	1	0	2	hsa-miR-6510-5p		-0.15	-0.15
EYA3	ENST00000373871.3	eyes absent homolog 3 (Drosophila)	50	1	0	1	0	1	hsa-miR-6510-5p		-0.15	-0.15
HNF1B	ENST00000225893.4	HNF1 homeobox B	25	1	0	1	0	1	hsa-miR-6510-5p		-0.15	-0.15
DKK3	ENST00000396505.2	dickkopf WNT signaling pathway inhibitor 3	5725	1	0	1	0	1	hsa-miR-6510-5p		-0.15	-0.15
VTI1B	ENST00000554659.1	vesicle transport through interaction with t-SNAREs 1B	264	2	0	1	1	1	hsa-miR-6510-5p		-0.15	-0.21
ARHGAP17	ENST00000441763.2	Rho GTPase activating protein 17	1337	2	0	1	1	2	hsa-miR-6510-5p		-0.15	-0.15
TM4SF18	ENST00000296059.2	transmembrane 4 L six family member 18	5	1	0	1	0	2	hsa-miR-6510-5p		-0.15	-0.15
ZNF782	ENST00000481138.1	zinc finger protein 782	8	1	0	1	0	0	hsa-miR-6510-5p		-0.15	-0.15
SETD3	ENST00000331768.5	SET domain containing 3	58	1	0	1	0	1	hsa-miR-6510-5p		-0.15	-0.2
C21orf90	ENST00000354333.5	chromosome 21 open reading frame 90	26	1	0	1	0	2	hsa-miR-6510-5p		-0.15	-0.29
PROSER2	ENST00000277570.5	proline and serine-rich protein 2	61	1	0	1	0	1	hsa-miR-6510-5p		-0.15	-0.18
CTDSP1	ENST00000273062.2	CTD (carboxy-terminal domain, RNA polymerase II, polypeptide A) small phosphatase 1	1299	1	0	1	0	1	hsa-miR-6510-5p		-0.15	-0.15
SDK2	ENST00000392650.3	sidekick cell adhesion molecule 2	8	2*	0	1	0	1	hsa-miR-6510-5p		-0.15	-0.15
SLC35A4	ENST00000323146.3	solute carrier family 35, member A4	334	1	0	1	0	0	hsa-miR-6510-5p		-0.15	-0.15
SCLY	ENST00000254663.6	selenocysteine lyase	232	1	0	1	0	2	hsa-miR-6510-5p		-0.15	-0.15
PPP1R2	ENST00000328432.3	protein phosphatase 1, regulatory (inhibitor) subunit 2	8	1	0	1	0	1	hsa-miR-6510-5p		-0.15	-0.15
CLPP	ENST00000596605.1	caseinolytic mitochondrial matrix peptidase proteolytic subunit	4038	1	0	1	0	0	hsa-miR-6510-5p		-0.15	-0.15
RNF2	ENST00000367510.3	ring finger protein 2	414	1	0	1	0	1	hsa-miR-6510-5p		-0.15	-0.21
LASP1	ENST00000318008.6	LIM and SH3 protein 1	552	1	0	1	0	3	hsa-miR-6510-5p		-0.15	-0.15
ZNF813	ENST00000396403.4	zinc finger protein 813	10	2	0	1	1	0	hsa-miR-6510-5p		-0.15	-0.21
CBX6	ENST00000407418.3	chromobox homolog 6	215	1	0	1	0	1	hsa-miR-6510-5p		-0.15	-0.15
MYH7B	ENST00000262873.7	myosin, heavy chain 7B, cardiac muscle, beta	5	1	0	1	0	0	hsa-miR-6510-5p		-0.15	-0.15
ANKRD13B	ENST00000394859.3	ankyrin repeat domain 13B	72	1	0	1	0	0	hsa-miR-6510-5p		-0.15	-0.15
PTP4A3	ENST00000520105.1	protein tyrosine phosphatase type IVA, member 3	65	1	0	1	0	0	hsa-miR-6510-5p		-0.15	-0.15
ENTPD4	ENST00000358689.4	ectonucleoside triphosphate diphosphohydrolase 4	465	1	0	1	0	0	hsa-miR-6510-5p		-0.15	-0.15
FAM167A	ENST00000284486.4	family with sequence similarity 167, member A	85	1	0	1	0	0	hsa-miR-6510-5p		-0.15	-0.15
DNAJC16	ENST00000375847.3	DnaJ (Hsp40) homolog, subfamily C, member 16	366	2	0	1	1	0	hsa-miR-6510-5p		-0.15	-0.15
ZKSCAN1	ENST00000324306.6	zinc finger with KRAB and SCAN domains 1	1314	1	0	1	0	1	hsa-miR-6510-5p		-0.15	-0.15
C16orf72	ENST00000327827.7	chromosome 16 open reading frame 72	379	2	0	1	1	2	hsa-miR-6510-5p		-0.15	-0.32
ZKSCAN3	ENST00000377255.3	zinc finger with KRAB and SCAN domains 3	63	2	0	1	1	1	hsa-miR-6510-5p		-0.15	-0.27
CSK	ENST00000220003.9	c-src tyrosine kinase	941	1	0	1	0	0	hsa-miR-6510-5p		-0.14	-0.14
CRB3	ENST00000598494.1	crumbs homolog 3 (Drosophila)	5	1	0	1	0	0	hsa-miR-6510-5p		-0.14	-0.14
C16orf71	ENST00000299320.5	chromosome 16 open reading frame 71	5	1	0	1	0	1	hsa-miR-6510-5p		-0.14	-0.14
PLXDC2	ENST00000377252.4	plexin domain containing 2	506	1	0	1	0	0	hsa-miR-6510-5p		-0.14	-0.16
UBE2M	ENST00000253023.3	ubiquitin-conjugating enzyme E2M	45	1	0	1	0	0	hsa-miR-6510-5p		-0.14	-0.14
KAT8	ENST00000448516.2	K(lysine) acetyltransferase 8	2490	1	0	1	0	0	hsa-miR-6510-5p		-0.14	-0.14
PVRL1	ENST00000264025.3	poliovirus receptor-related 1 (herpesvirus entry mediator C)	50	1	0	1	0	4	hsa-miR-6510-5p		-0.14	-0.23
EFCAB1	ENST00000433756.1	EF-hand calcium binding domain 1	5	1	0	1	0	1	hsa-miR-6510-5p		-0.14	-0.14
LHPP	ENST00000368839.1	phospholysine phosphohistidine inorganic pyrophosphate phosphatase	2365	1	0	1	0	5	hsa-miR-6510-5p		-0.14	-0.55
LRRC14B	ENST00000328278.3	leucine rich repeat containing 14B	0	1	0	1	0	0	hsa-miR-6510-5p		-0.14	-0.14
PHKG1	ENST00000452681.2	phosphorylase kinase, gamma 1 (muscle)	5	1	0	1	0	0	hsa-miR-6510-5p		-0.14	-0.14
SIAE	ENST00000263593.3	sialic acid acetylesterase	22	1	0	1	0	1	hsa-miR-6510-5p		-0.14	-0.14
RPS6KA2	ENST00000265678.4	ribosomal protein S6 kinase, 90kDa, polypeptide 2	1043	1	0	1	0	2	hsa-miR-6510-5p		-0.14	-0.17
ZSCAN22	ENST00000329665.4	zinc finger and SCAN domain containing 22	45	1	0	1	0	1	hsa-miR-6510-5p		-0.14	-0.14
ANAPC1	ENST00000341068.3	anaphase promoting complex subunit 1	47	1	0	1	0	1	hsa-miR-6510-5p		-0.14	-0.14
CEND1	ENST00000330106.4	cell cycle exit and neuronal differentiation 1	28	1	0	1	0	0	hsa-miR-6510-5p		-0.14	-0.14
PDCL	ENST00000259467.4	phosducin-like	154	1	0	1	0	0	hsa-miR-6510-5p		-0.14	-0.17
SCARA3	ENST00000301904.3	scavenger receptor class A, member 3	5318	1	0	1	0	0	hsa-miR-6510-5p		-0.14	-0.14
TXNL4B	ENST00000268483.3	thioredoxin-like 4B	200	1	0	1	0	1	hsa-miR-6510-5p		-0.14	-0.15
WRAP73	ENST00000378322.3	WD repeat containing, antisense to TP73	6394	1	0	1	0	0	hsa-miR-6510-5p		-0.14	-0.14
PCDHA10	ENST00000307360.5	protocadherin alpha 10	86	1	0	1	0	0	hsa-miR-6510-5p		-0.14	-0.14
PCDHA2	ENST00000526136.1	protocadherin alpha 2	86	1	0	1	0	0	hsa-miR-6510-5p		-0.14	-0.14
PCDHA12	ENST00000398631.2	protocadherin alpha 12	86	1	0	1	0	0	hsa-miR-6510-5p		-0.14	-0.14
SLC30A2	ENST00000374278.3	solute carrier family 30 (zinc transporter), member 2	5	1	0	1	0	0	hsa-miR-6510-5p		-0.14	-0.14
RP11-520P18.5	ENST00000562505.1	Uncharacterized protein	5	1	0	1	0	0	hsa-miR-6510-5p		-0.14	-0.14
SLC12A4	ENST00000422611.2	solute carrier family 12 (potassium/chloride transporter), member 4	1618	1	0	1	0	1	hsa-miR-6510-5p		-0.14	-0.14
OSR1	ENST00000272223.2	odd-skipped related 1 (Drosophila)	15	1	0	1	0	0	hsa-miR-6510-5p		-0.14	-0.14
PCDHA5	ENST00000529859.1	protocadherin alpha 5	86	1	0	1	0	0	hsa-miR-6510-5p		-0.14	-0.14
ARHGEF15	ENST00000361926.3	Rho guanine nucleotide exchange factor (GEF) 15	5	2	0	1	1	0	hsa-miR-6510-5p		-0.14	-0.14
PCDHA4	ENST00000530339.1	protocadherin alpha 4	86	1	0	1	0	0	hsa-miR-6510-5p		-0.14	-0.14
UBE2Z	ENST00000360943.5	ubiquitin-conjugating enzyme E2Z	3688	1	0	1	0	0	hsa-miR-6510-5p		-0.14	-0.14
PCDHA7	ENST00000525929.1	protocadherin alpha 7	86	1	0	1	0	0	hsa-miR-6510-5p		-0.14	-0.14
CAV1	ENST00000405348.1	caveolin 1, caveolae protein, 22kDa	415	1	0	1	0	1	hsa-miR-6510-5p		-0.14	-0.2
ARFRP1	ENST00000440854.1	ADP-ribosylation factor related protein 1	652	1	0	1	0	1	hsa-miR-6510-5p		-0.14	-0.15
XKR6	ENST00000304437.2	XK, Kell blood group complex subunit-related family, member 6	5	1	0	1	0	0	hsa-miR-6510-5p		-0.14	-0.14
CTBP2	ENST00000337195.5	C-terminal binding protein 2	16	1	0	1	0	0	hsa-miR-6510-5p		-0.14	-0.14
PCDHA6	ENST00000529310.1	protocadherin alpha 6	86	1	0	1	0	0	hsa-miR-6510-5p		-0.14	-0.14
PCDHA9	ENST00000532602.1	protocadherin alpha 9	86	1	0	1	0	0	hsa-miR-6510-5p		-0.14	-0.14
PCDHA13	ENST00000289272.2	protocadherin alpha 13	86	1	0	1	0	0	hsa-miR-6510-5p		-0.14	-0.14
GLB1L2	ENST00000339772.7	galactosidase, beta 1-like 2	38	1	0	1	0	1	hsa-miR-6510-5p		-0.14	-0.14
SRPK3	ENST00000393786.3	SRSF protein kinase 3	5	1	0	1	0	0	hsa-miR-6510-5p		-0.14	-0.14
PCDHA3	ENST00000522353.2	protocadherin alpha 3	86	1	0	1	0	0	hsa-miR-6510-5p		-0.14	-0.14
PCDHA1	ENST00000504120.2	protocadherin alpha 1	86	1	0	1	0	0	hsa-miR-6510-5p		-0.14	-0.14
PCDHA8	ENST00000531613.1	protocadherin alpha 8	86	1	0	1	0	0	hsa-miR-6510-5p		-0.14	-0.14
PCDHA11	ENST00000398640.2	protocadherin alpha 11	86	1	0	1	0	0	hsa-miR-6510-5p		-0.14	-0.14
PCDHAC1	ENST00000253807.2	protocadherin alpha subfamily C, 1	86	1	0	1	0	0	hsa-miR-6510-5p		-0.14	-0.14
LYRM4	ENST00000330636.4	LYR motif containing 4	796	1	0	1	0	3	hsa-miR-6510-5p		-0.14	-0.32
ELOVL2	ENST00000354666.3	ELOVL fatty acid elongase 2	99	1	0	1	0	1	hsa-miR-6510-5p		-0.14	-0.15
KIAA0247	ENST00000342745.4	KIAA0247	161	1	0	1	0	4	hsa-miR-6510-5p		-0.14	-0.14
STS	ENST00000217961.4	steroid sulfatase (microsomal), isozyme S	64	2*	0	1	0	1	hsa-miR-6510-5p		-0.14	-0.18
UBE2W	ENST00000517608.1	ubiquitin-conjugating enzyme E2W (putative)	102	2	0	1	1	0	hsa-miR-6510-5p		-0.14	-0.26
TLCD2	ENST00000330676.6	TLC domain containing 2	107	1	0	1	0	1	hsa-miR-6510-5p		-0.14	-0.14
SBK1	ENST00000341901.4	SH3 domain binding kinase 1	9	1	0	1	0	0	hsa-miR-6510-5p		-0.14	-0.14
DLX2	ENST00000234198.4	distal-less homeobox 2	653	1	0	1	0	0	hsa-miR-6510-5p		-0.14	-0.14
PHLDB1	ENST00000361417.2	pleckstrin homology-like domain, family B, member 1	126	1	0	1	0	1	hsa-miR-6510-5p		-0.14	-0.18
STK11	ENST00000326873.7	serine/threonine kinase 11	377	1	0	1	0	0	hsa-miR-6510-5p		-0.14	-0.19
WDR62	ENST00000401500.2	WD repeat domain 62	242	1	0	1	0	0	hsa-miR-6510-5p		-0.14	-0.14
SLCO2A1	ENST00000310926.4	solute carrier organic anion transporter family, member 2A1	113	1	0	1	0	0	hsa-miR-6510-5p		-0.14	-0.14
ST6GALNAC5	ENST00000477717.1	ST6 (alpha-N-acetyl-neuraminyl-2,3-beta-galactosyl-1,3)-N-acetylgalactosaminide alpha-2,6-sialyltransferase 5	7	1	0	1	0	0	hsa-miR-6510-5p		-0.14	-0.14
PARN	ENST00000437198.2	poly(A)-specific ribonuclease	5	1	0	1	0	0	hsa-miR-6510-5p		-0.14	-0.14
PCDHAC2	ENST00000289269.5	protocadherin alpha subfamily C, 2	86	1	0	1	0	0	hsa-miR-6510-5p		-0.14	-0.14
FKTN	ENST00000223528.2	fukutin	153	2	0	1	1	1	hsa-miR-6510-5p		-0.14	-0.15
SALL2	ENST00000327430.3	sal-like 2 (Drosophila)	233	1	0	1	0	1	hsa-miR-6510-5p		-0.14	-0.14
ISL2	ENST00000290759.4	ISL LIM homeobox 2	381	1	0	1	0	1	hsa-miR-6510-5p		-0.14	-0.14
PRDM12	ENST00000253008.2	PR domain containing 12	15	1	0	1	0	0	hsa-miR-6510-5p		-0.14	-0.14
LRRC25	ENST00000339007.3	leucine rich repeat containing 25	5	1	0	1	0	0	hsa-miR-6510-5p		-0.14	-0.14
TNFRSF8	ENST00000263932.2	tumor necrosis factor receptor superfamily, member 8	5	1	0	1	0	1	hsa-miR-6510-5p		-0.14	-0.14
KCNJ10	ENST00000368089.3	potassium inwardly-rectifying channel, subfamily J, member 10	5	1	0	1	0	1	hsa-miR-6510-5p		-0.14	-0.14
AGER	ENST00000375065.5	advanced glycosylation end product-specific receptor	7	1	0	1	0	0	hsa-miR-6510-5p		-0.14	-0.14
COX6B2	ENST00000590900.1	cytochrome c oxidase subunit VIb polypeptide 2 (testis)	5	1	0	1	0	0	hsa-miR-6510-5p		-0.14	-0.14
RORA	ENST00000335670.6	RAR-related orphan receptor A	102	1	0	1	0	1	hsa-miR-6510-5p		-0.14	-0.17
PPP1R10	ENST00000376511.2	protein phosphatase 1, regulatory subunit 10	893	1	0	1	0	0	hsa-miR-6510-5p		-0.14	-0.14
ATXN7L3	ENST00000454077.2	ataxin 7-like 3	43	1	0	1	0	0	hsa-miR-6510-5p		-0.14	-0.14
CRELD1	ENST00000326434.5	cysteine-rich with EGF-like domains 1	185	1	0	1	0	1	hsa-miR-6510-5p		-0.14	-0.14
JAK1	ENST00000342505.4	Janus kinase 1	139	1	0	1	0	0	hsa-miR-6510-5p		-0.14	-0.14
ZAP70	ENST00000264972.5	zeta-chain (TCR) associated protein kinase 70kDa	5	1	0	1	0	0	hsa-miR-6510-5p		-0.14	-0.14
CTSF	ENST00000310325.5	cathepsin F	382	1	0	1	0	0	hsa-miR-6510-5p		-0.14	-0.14
JAKMIP2	ENST00000507386.1	janus kinase and microtubule interacting protein 2	26	1	0	1	0	2	hsa-miR-6510-5p		-0.14	-0.14
TMCC3	ENST00000261226.4	transmembrane and coiled-coil domain family 3	70	1	0	1	0	0	hsa-miR-6510-5p		-0.14	-0.14
ROCK1	ENST00000399799.2	Rho-associated, coiled-coil containing protein kinase 1	7	2	0	1	1	0	hsa-miR-6510-5p		-0.14	-0.14
CHRNA10	ENST00000250699.2	cholinergic receptor, nicotinic, alpha 10 (neuronal)	5	1	0	1	0	0	hsa-miR-6510-5p		-0.14	-0.14
PAG1	ENST00000220597.4	phosphoprotein associated with glycosphingolipid microdomains 1	53	2	0	1	1	0	hsa-miR-6510-5p		-0.14	-0.14
PRSS12	ENST00000296498.3	protease, serine, 12 (neurotrypsin, motopsin)	57	1	0	1	0	0	hsa-miR-6510-5p		-0.14	-0.14
CHMP7	ENST00000313219.7	charged multivesicular body protein 7	124	1	0	1	0	1	hsa-miR-6510-5p		-0.14	-0.19
TMEM237	ENST00000409444.2	transmembrane protein 237	2209	2	0	1	1	0	hsa-miR-6510-5p		-0.14	-0.18
PLEKHO2	ENST00000323544.4	pleckstrin homology domain containing, family O member 2	279	1	0	1	0	1	hsa-miR-6510-5p		-0.14	-0.14
PTGDR2	ENST00000332539.4	prostaglandin D2 receptor 2	170	1	0	1	0	0	hsa-miR-6510-5p		-0.14	-0.14
TPRG1L	ENST00000378344.2	tumor protein p63 regulated 1-like	203	1	0	1	0	0	hsa-miR-6510-5p		-0.14	-0.14
DCUN1D3	ENST00000324344.4	DCN1, defective in cullin neddylation 1, domain containing 3	53	1	0	1	0	2	hsa-miR-6510-5p		-0.14	-0.25
RIMS4	ENST00000372851.3	regulating synaptic membrane exocytosis 4	30	1	0	1	0	0	hsa-miR-6510-5p		-0.14	-0.14
CCNF	ENST00000397066.4	cyclin F	1432	1	0	1	0	1	hsa-miR-6510-5p		-0.14	-0.14
ACVR1B	ENST00000257963.4	activin A receptor, type IB	3319	1	0	1	0	2	hsa-miR-6510-5p		-0.14	-0.14
LRFN1	ENST00000248668.4	leucine rich repeat and fibronectin type III domain containing 1	82	1	0	1	0	0	hsa-miR-6510-5p		-0.14	-0.15
WNT2B	ENST00000369686.5	wingless-type MMTV integration site family, member 2B	5	2	0	1	1	1	hsa-miR-6510-5p		-0.14	-0.14
PFKFB3	ENST00000536985.1	6-phosphofructo-2-kinase/fructose-2,6-biphosphatase 3	29	1	0	1	0	1	hsa-miR-6510-5p		-0.14	-0.14
GATAD2B	ENST00000368655.4	GATA zinc finger domain containing 2B	48	1	0	1	0	2	hsa-miR-6510-5p		-0.13	-0.26
NUDCD2	ENST00000302764.4	NudC domain containing 2	308	1	0	1	0	1	hsa-miR-6510-5p		-0.13	-0.24
GLP2R	ENST00000262441.5	glucagon-like peptide 2 receptor	247	1	0	1	0	2	hsa-miR-6510-5p		-0.13	-0.15
CD40LG	ENST00000370629.2	CD40 ligand	5	1	0	1	0	0	hsa-miR-6510-5p		-0.13	-0.13
DLL4	ENST00000249749.5	delta-like 4 (Drosophila)	605	1	0	1	0	0	hsa-miR-6510-5p		-0.13	-0.13
EFCAB14	ENST00000371933.3	EF-hand calcium binding domain 14	264	1	0	1	0	0	hsa-miR-6510-5p		-0.13	-0.16
FAM171A1	ENST00000378116.4	family with sequence similarity 171, member A1	20	1	0	1	0	0	hsa-miR-6510-5p		-0.13	-0.13
BAIAP2	ENST00000435091.3	BAI1-associated protein 2	53	1	0	1	0	0	hsa-miR-6510-5p		-0.13	-0.13
GPR68	ENST00000531499.2	G protein-coupled receptor 68	5	1	0	1	0	4	hsa-miR-6510-5p		-0.13	-0.13
KANSL1	ENST00000574590.1	KAT8 regulatory NSL complex subunit 1	5	1	0	1	0	1	hsa-miR-6510-5p		-0.13	-0.13
SUFU	ENST00000369902.3	suppressor of fused homolog (Drosophila)	247	2	0	1	1	0	hsa-miR-6510-5p		-0.13	-0.24
C10orf76	ENST00000370033.4	chromosome 10 open reading frame 76	273	1	0	1	0	2	hsa-miR-6510-5p		-0.13	-0.21
B3GNT4	ENST00000546192.1	UDP-GlcNAc:betaGal beta-1,3-N-acetylglucosaminyltransferase 4	9	1	0	1	0	2	hsa-miR-6510-5p		-0.13	-0.15
CCDC94	ENST00000262962.7	coiled-coil domain containing 94	127	1	0	1	0	0	hsa-miR-6510-5p		-0.13	-0.13
BET1L	ENST00000325147.9	Bet1 golgi vesicular membrane trafficking protein-like	702	1	0	1	0	3	hsa-miR-6510-5p		-0.13	-0.19
GABRQ	ENST00000370306.2	gamma-aminobutyric acid (GABA) A receptor, theta	14	2	0	1	1	1	hsa-miR-6510-5p		-0.13	-0.16
CREG2	ENST00000324768.5	cellular repressor of E1A-stimulated genes 2	38	1	0	1	0	1	hsa-miR-6510-5p		-0.13	-0.15
GPR75	ENST00000394705.2	G protein-coupled receptor 75	35	1	0	1	0	0	hsa-miR-6510-5p		-0.13	-0.16
DCPS	ENST00000263579.4	decapping enzyme, scavenger	320	2	0	1	1	3	hsa-miR-6510-5p		-0.13	-0.51
RUFY1	ENST00000377001.2	RUN and FYVE domain containing 1	187	1	0	1	0	1	hsa-miR-6510-5p		-0.13	-0.13
TSHR	ENST00000541158.2	thyroid stimulating hormone receptor	5	2	0	1	1	0	hsa-miR-6510-5p		-0.13	-0.13
BEND3	ENST00000369042.1	BEN domain containing 3	13	1	0	1	0	1	hsa-miR-6510-5p		-0.13	-0.13
HOXB9	ENST00000311177.5	homeobox B9	8	1	0	1	0	2	hsa-miR-6510-5p		-0.13	-0.22
TSSK6	ENST00000360913.3	testis-specific serine kinase 6	5	1	0	1	0	0	hsa-miR-6510-5p		-0.13	-0.13
KLHL21	ENST00000377663.3	kelch-like family member 21	45	1	0	1	0	3	hsa-miR-6510-5p		-0.13	-0.15
RAB5C	ENST00000346213.4	RAB5C, member RAS oncogene family	96	1	0	1	0	0	hsa-miR-6510-5p		-0.13	-0.2
MAF	ENST00000393350.1	v-maf avian musculoaponeurotic fibrosarcoma oncogene homolog	608	1	0	1	0	1	hsa-miR-6510-5p		-0.13	-0.13
DDB1	ENST00000301764.7	damage-specific DNA binding protein 1, 127kDa	22506	2	0	1	1	1	hsa-miR-6510-5p		-0.13	-0.27
CCDC64	ENST00000397558.2	coiled-coil domain containing 64	7	1	0	1	0	1	hsa-miR-6510-5p		-0.13	-0.13
ADAD2	ENST00000268624.3	adenosine deaminase domain containing 2	5	1	0	1	0	1	hsa-miR-6510-5p		-0.13	-0.13
EVPLL	ENST00000399134.4	envoplakin-like	5	1	0	1	0	2	hsa-miR-6510-5p		-0.13	-0.13
ARHGAP10	ENST00000336498.3	Rho GTPase activating protein 10	176	1	0	1	0	1	hsa-miR-6510-5p		-0.13	-0.13
CREBZF	ENST00000398294.2	CREB/ATF bZIP transcription factor	1115	1	0	1	0	2	hsa-miR-6510-5p		-0.13	-0.17
PARS2	ENST00000371279.3	prolyl-tRNA synthetase 2, mitochondrial (putative)	266	1	0	1	0	0	hsa-miR-6510-5p		-0.13	-0.13
GALNT5	ENST00000259056.4	UDP-N-acetyl-alpha-D-galactosamine:polypeptide N-acetylgalactosaminyltransferase 5 (GalNAc-T5)	462	1	0	1	0	1	hsa-miR-6510-5p		-0.13	-0.2
POM121L7	ENST00000329949.3	POM121 transmembrane nucleoporin-like 7	5	1	0	1	0	0	hsa-miR-6510-5p		-0.13	-0.13
ARNT2	ENST00000303329.4	aryl-hydrocarbon receptor nuclear translocator 2	39	1	0	1	0	1	hsa-miR-6510-5p		-0.13	-0.13
AC110781.3	ENST00000402221.1	Protein LOC100128374	5	1	0	1	0	2	hsa-miR-6510-5p		-0.13	-0.13
ENTPD6	ENST00000433259.2	ectonucleoside triphosphate diphosphohydrolase 6 (putative)	616	1	0	1	0	2	hsa-miR-6510-5p		-0.13	-0.13
USP20	ENST00000315480.4	ubiquitin specific peptidase 20	66	1	0	1	0	2	hsa-miR-6510-5p		-0.13	-0.14
RFC1	ENST00000349703.2	replication factor C (activator 1) 1, 145kDa	205	1	0	1	0	1	hsa-miR-6510-5p		-0.13	-0.32
PAK2	ENST00000327134.3	p21 protein (Cdc42/Rac)-activated kinase 2	145	1	0	1	0	0	hsa-miR-6510-5p		-0.13	-0.13
GNAO1	ENST00000262493.6	guanine nucleotide binding protein (G protein), alpha activating activity polypeptide O	8	1	0	1	0	1	hsa-miR-6510-5p		-0.13	-0.13
NYNRIN	ENST00000382554.3	NYN domain and retroviral integrase containing	1928	1	0	1	0	0	hsa-miR-6510-5p		-0.13	-0.13
AC007375.1	ENST00000600936.1	Uncharacterized protein; cDNA FLJ43210 fis, clone FEBRA2020582	7	1	0	1	0	0	hsa-miR-6510-5p		-0.13	-0.13
SCMH1	ENST00000361705.3	sex comb on midleg homolog 1 (Drosophila)	234	1	0	1	0	0	hsa-miR-6510-5p		-0.13	-0.13
C16orf70	ENST00000219139.3	chromosome 16 open reading frame 70	485	1	0	1	0	2	hsa-miR-6510-5p		-0.13	-0.13
SEC14L1	ENST00000413679.2	SEC14-like 1 (S. cerevisiae)	1399	1	0	1	0	2	hsa-miR-6510-5p		-0.13	-0.14
TOB2	ENST00000327492.3	transducer of ERBB2, 2	71	1	0	1	0	0	hsa-miR-6510-5p		-0.13	-0.17
TIGD6	ENST00000296736.3	tigger transposable element derived 6	155	2	0	1	1	0	hsa-miR-6510-5p		-0.13	-0.34
SH3BP2	ENST00000356331.5	SH3-domain binding protein 2	449	2	0	1	1	3	hsa-miR-6510-5p		-0.13	-0.42
[truncated: 2,801 more rows]
