# Supplementary material for: Dysregulated miRNA Expression and Its Association with Immune Checkpoints in Head and Neck Cancer
Source: Cancers (Basel). 2025 Jun 27;17(13):2169. doi: 10.3390/cancers17132169 (PMC12249186; doi:10.3390/cancers17132169)
Supplement: Supplementary file 1 [file cancers-17-02169-s001.zip › Table S4. Correlation between gene expression and immune cells infiltrations in tumor microenvironment acorss HNC.xlsx]

## Sheet: BMPA
cancer	infiltrates	rho	p	adj.p
HNSC (n=520)	CD4_naive_ImmuCellAI	0.000220465	0.166156	0.197355
HNSC (n=520)	CD4_T_ImmuCellAI	0.199291	-0.0580854	-0.219434
HNSC (n=520)	CD8_naive_ImmuCellAI	7.46e-05	-0.177971	-1.34467
HNSC (n=520)	CD8_T_ImmuCellAI	0.232353	0.0540524	0.0864839
HNSC (n=520)	CD8_TIDE	0.304147	0.046515	0.0766793
HNSC (n=520)	Central_memory_ImmuCellAI	0.675842	-0.0189365	-0.0495261
HNSC (n=520)	CTL_TIDE	0.950843	-0.00279208	-0.00654695
HNSC (n=520)	CTL.flag_TIDE	0.182916	0.0602652	0.0931371
HNSC (n=520)	Cytotoxic_ImmuCellAI	0.0246273	-0.101515	-0.502038
HNSC (n=520)	DC_ImmuCellAI	0.000392681	0.159525	0.192849
HNSC (n=520)	Exhausted_ImmuCellAI	0.646458	0.0207722	0.0403575
HNSC (n=520)	Macrophage M0_CIBERSORT	0.000177899	0.168557	0.199337
HNSC (n=520)	Macrophage M0_CIBERSORT-ABS	2.62e-14	0.334911	0.336147
HNSC (n=520)	Macrophage M1_CIBERSORT	0.000287136	-0.163152	-1.13788
HNSC (n=520)	Macrophage M1_CIBERSORT-ABS	0.553075	0.02686	0.0497001
HNSC (n=520)	Macrophage M1_QUANTISEQ	0.0413385	0.0922023	0.131995
HNSC (n=520)	Macrophage M1_XCELL	0.585975	0.0246653	0.0462687
HNSC (n=520)	Macrophage M2_CIBERSORT	0.832728	0.00956544	0.0204866
HNSC (n=520)	Macrophage M2_CIBERSORT-ABS	6.51e-07	0.222508	0.237018
HNSC (n=520)	Macrophage M2_CONSENSUS_TME	0.18494	0.0599881	0.0931371
HNSC (n=520)	Macrophage M2_QUANTISEQ	4.98e-05	0.182182	0.20824
HNSC (n=520)	Macrophage M2_TIDE	0.000583285	0.154828	0.188005
HNSC (n=520)	Macrophage M2_XCELL	0.3782	-0.0398954	-0.124731
HNSC (n=520)	Macrophage_CONSENSUS_TME	0.0828757	0.0784245	0.116565
HNSC (n=520)	Macrophage_EPIC	0.00016112	0.169655	0.199767
HNSC (n=520)	Macrophage_ImmuCellAI	0.257132	0.0512898	0.083538
HNSC (n=520)	Macrophage_TIMER	4.44e-06	0.205654	0.223829
HNSC (n=520)	Macrophage_XCELL	0.666373	0.0195245	0.0382665
HNSC (n=520)	Macrophage/Monocyte_MCPCOUNTER	0.00227183	0.137579	0.175149
HNSC (n=520)	Myeloid dendritic cell activated_CIBERSORT	0.617001	0.0226474	0.0430775
HNSC (n=520)	Myeloid dendritic cell activated_CIBERSORT-ABS	0.0611153	0.0846625	0.12407
HNSC (n=520)	Myeloid dendritic cell activated_XCELL	0.804074	0.0112354	0.0235078
HNSC (n=520)	Myeloid dendritic cell resting_CIBERSORT	2.59e-05	-0.188798	-1.65655
HNSC (n=520)	Myeloid dendritic cell resting_CIBERSORT-ABS	0.0455118	-0.0903918	-0.423906
HNSC (n=520)	Myeloid dendritic cell_ABIS	4e-07	0.226579	0.239803
HNSC (n=520)	Myeloid dendritic cell_CONSENSUS_TME	0.37935	0.0397993	0.0681779
HNSC (n=520)	Myeloid dendritic cell_MCPCOUNTER	0.000241422	0.165129	0.196996
HNSC (n=520)	Myeloid dendritic cell_QUANTISEQ	0.143003	0.0662649	0.100556
HNSC (n=520)	Myeloid dendritic cell_TIMER	0.000701238	-0.152596	-1.01234
HNSC (n=520)	Myeloid dendritic cell_XCELL	0.343281	0.0429027	0.0720342
HNSC (n=520)	NK cell activated_CIBERSORT	3.84e-07	-0.226918	-3.24851
HNSC (n=520)	NK cell activated_CIBERSORT-ABS	0.0137121	-0.111283	-0.593508
HNSC (n=520)	NK cell resting_CIBERSORT	0.0935205	0.0758488	0.113983
HNSC (n=520)	NK cell resting_CIBERSORT-ABS	0.00556205	0.125078	0.163563
HNSC (n=520)	NK cell_ABIS	6.09e-07	0.223076	0.237018
HNSC (n=520)	NK cell_CONSENSUS_TME	0.244131	0.0527149	0.0850274
HNSC (n=520)	NK cell_EPIC	0.00401435	-0.129753	-0.735265
HNSC (n=520)	NK cell_MCPCOUNTER	0.00461385	0.127775	0.166291
HNSC (n=520)	NK cell_QUANTISEQ	1.35e-11	0.299257	0.304861
HNSC (n=520)	NK cell_XCELL	0.914444	-0.0048658	-0.0117124
HNSC (n=520)	NK_ImmuCellAI	0.000294386	0.162866	0.195153
HNSC (n=520)	NKT_ImmuCellAI	0.00672402	0.122287	0.161467
HNSC (n=520)	Plasmacytoid dendritic cell_ABIS	2.23e-05	0.190286	0.214763
HNSC (n=520)	Plasmacytoid dendritic cell_XCELL	6.77e-06	-0.201751	-2.03245
HNSC (n=520)	T cell CD4+ (non-regulatory)_QUANTISEQ	0.0169888	-0.107792	-0.553199
HNSC (n=520)	T cell CD4+ (non-regulatory)_XCELL	0.563848	0.0261346	0.0486891
HNSC (n=520)	T cell CD4+ central memory_XCELL	7.9e-10	-0.273092	-7.42811
HNSC (n=520)	T cell CD4+ effector memory_XCELL	0.197274	-0.0583466	-0.226718
HNSC (n=520)	T cell CD4+ memory activated_CIBERSORT	0.249321	-0.0521398	-0.172952
HNSC (n=520)	T cell CD4+ memory activated_CIBERSORT-ABS	0.534952	-0.0280959	-0.0787845
HNSC (n=520)	T cell CD4+ memory resting_CIBERSORT	4.97e-05	0.18221	0.20824
HNSC (n=520)	T cell CD4+ memory resting_CIBERSORT-ABS	2.58e-09	0.264944	0.275747
HNSC (n=520)	T cell CD4+ memory_ABIS	6.46e-06	0.20218	0.223218
HNSC (n=520)	T cell CD4+ memory_XCELL	0.00119412	0.145969	0.180511
HNSC (n=520)	T cell CD4+ naive_ABIS	2.84e-05	0.187881	0.212931
HNSC (n=520)	T cell CD4+ naive_CIBERSORT	0.48413	0.0316811	0.0578339
HNSC (n=520)	T cell CD4+ naive_CIBERSORT-ABS	0.477925	0.0321323	0.0582665
HNSC (n=520)	T cell CD4+ naive_XCELL	0.812988	0.0107144	0.022768
HNSC (n=520)	T cell CD4+ Th1_XCELL	6.26e-05	-0.179818	-1.48214
HNSC (n=520)	T cell CD4+ Th2_XCELL	0.243105	0.0528295	0.0850274
HNSC (n=520)	T cell CD4+_CONSENSUS_TME	0.272291	0.0496899	0.0814195
HNSC (n=520)	T cell CD4+_EPIC	1.87e-05	0.19205	0.215858
HNSC (n=520)	T cell CD4+_TIMER	1.17e-10	0.285727	0.293274
HNSC (n=520)	T cell CD8+ central memory_XCELL	0.414744	-0.0369256	-0.112851
HNSC (n=520)	T cell CD8+ effector memory_XCELL	0.0234792	-0.102339	-0.515488
HNSC (n=520)	T cell CD8+ memory_ABIS	0.924395	0.00429805	0.00958255
HNSC (n=520)	T cell CD8+ naive_ABIS	0.797122	0.0116428	0.0241743
HNSC (n=520)	T cell CD8+ naive_XCELL	4.18e-06	-0.206198	-2.33691
HNSC (n=520)	T cell CD8+_CIBERSORT	0.000552562	-0.155478	-1.05725
HNSC (n=520)	T cell CD8+_CIBERSORT-ABS	0.665879	0.0195553	0.0382665
HNSC (n=520)	T cell CD8+_CONSENSUS_TME	0.604642	0.0234456	0.0442862
HNSC (n=520)	T cell CD8+_EPIC	5.64e-12	-0.304545	-20.709
HNSC (n=520)	T cell CD8+_MCPCOUNTER	0.087871	0.0771846	0.115353
HNSC (n=520)	T cell CD8+_QUANTISEQ	0.862543	0.00784151	0.0170631
HNSC (n=520)	T cell CD8+_TIMER	1.89e-16	-0.360107	-48.9746
HNSC (n=520)	T cell CD8+_XCELL	0.00180448	-0.140635	-0.85006
HNSC (n=520)	T cell NK_XCELL	2.66e-05	-0.188566	-1.60281
HNSC (n=520)	Th1_ImmuCellAI	3.33e-07	-0.228106	-3.6497
HNSC (n=520)	Th17_ImmuCellAI	1.05e-05	0.197582	0.220255
HNSC (n=520)	Th2_ImmuCellAI	0.0278794	-0.0993476	-0.482545
HNSC (n=520)	Tr1_ImmuCellAI	0.010314	0.115786	0.15591
HNSC-HPV+ (n=97)	CD4_naive_ImmuCellAI	0.186823	0.142033	0.179688
HNSC-HPV+ (n=97)	CD4_T_ImmuCellAI	0.0945924	-0.179315	-1.43452
HNSC-HPV+ (n=97)	CD8_naive_ImmuCellAI	0.598287	-0.0569324	-0.203758
HNSC-HPV+ (n=97)	CD8_T_ImmuCellAI	0.425102	0.0860976	0.125233
HNSC-HPV+ (n=97)	CD8_TIDE	0.859211	0.0191812	0.0380824
HNSC-HPV+ (n=97)	Central_memory_ImmuCellAI	0.316014	0.108119	0.14631
HNSC-HPV+ (n=97)	CTL_TIDE	0.488201	-0.0748591	-0.30851
HNSC-HPV+ (n=97)	CTL.flag_TIDE	NA	NA	NA
HNSC-HPV+ (n=97)	Cytotoxic_ImmuCellAI	0.897768	0.0138942	0.0284153
HNSC-HPV+ (n=97)	DC_ImmuCellAI	0.200432	0.137801	0.175149
HNSC-HPV+ (n=97)	Exhausted_ImmuCellAI	0.892471	0.0146183	0.029673
HNSC-HPV+ (n=97)	Macrophage M0_CIBERSORT	0.761205	-0.0328568	-0.0971418
HNSC-HPV+ (n=97)	Macrophage M0_CIBERSORT-ABS	0.834599	0.0225789	0.0430775
HNSC-HPV+ (n=97)	Macrophage M1_CIBERSORT	0.87842	0.0165424	0.0333298
HNSC-HPV+ (n=97)	Macrophage M1_CIBERSORT-ABS	0.334078	0.104178	0.143839
HNSC-HPV+ (n=97)	Macrophage M1_QUANTISEQ	0.0557537	-0.204684	-2.22696
HNSC-HPV+ (n=97)	Macrophage M1_XCELL	0.515435	-0.0702515	-0.2852
HNSC-HPV+ (n=97)	Macrophage M2_CIBERSORT	0.606874	0.0556029	0.0878902
HNSC-HPV+ (n=97)	Macrophage M2_CIBERSORT-ABS	0.175563	0.145706	0.180511
HNSC-HPV+ (n=97)	Macrophage M2_CONSENSUS_TME	0.924908	-0.0101929	-0.0256711
HNSC-HPV+ (n=97)	Macrophage M2_QUANTISEQ	0.16847	0.14811	0.181788
HNSC-HPV+ (n=97)	Macrophage M2_TIDE	0.540916	0.0660517	0.100556
HNSC-HPV+ (n=97)	Macrophage M2_XCELL	0.972462	-0.00373328	-0.00890747
HNSC-HPV+ (n=97)	Macrophage_CONSENSUS_TME	0.612083	-0.0548002	-0.186321
HNSC-HPV+ (n=97)	Macrophage_EPIC	0.471205	-0.0778035	-0.330665
HNSC-HPV+ (n=97)	Macrophage_ImmuCellAI	0.537896	0.0665442	0.100556
HNSC-HPV+ (n=97)	Macrophage_TIMER	0.884334	-0.0157319	-0.0407532
HNSC-HPV+ (n=97)	Macrophage_XCELL	0.77645	-0.0307008	-0.0869857
HNSC-HPV+ (n=97)	Macrophage/Monocyte_MCPCOUNTER	0.421072	0.0868462	0.12565
HNSC-HPV+ (n=97)	Myeloid dendritic cell activated_CIBERSORT	0.951492	-0.00657881	-0.0161211
HNSC-HPV+ (n=97)	Myeloid dendritic cell activated_CIBERSORT-ABS	0.956892	0.0058458	0.012823
HNSC-HPV+ (n=97)	Myeloid dendritic cell activated_XCELL	0.917503	0.0112014	0.0235078
HNSC-HPV+ (n=97)	Myeloid dendritic cell resting_CIBERSORT	0.0165062	0.254983	0.266751
HNSC-HPV+ (n=97)	Myeloid dendritic cell resting_CIBERSORT-ABS	0.00350108	0.308063	0.311451
HNSC-HPV+ (n=97)	Myeloid dendritic cell_ABIS	0.0692462	0.194599	0.217823
HNSC-HPV+ (n=97)	Myeloid dendritic cell_CONSENSUS_TME	0.424196	-0.0862655	-0.397699
HNSC-HPV+ (n=97)	Myeloid dendritic cell_MCPCOUNTER	0.167712	0.148371	0.181788
HNSC-HPV+ (n=97)	Myeloid dendritic cell_QUANTISEQ	0.370727	-0.0965769	-0.460858
HNSC-HPV+ (n=97)	Myeloid dendritic cell_TIMER	0.184616	-0.14274	-0.88239
HNSC-HPV+ (n=97)	Myeloid dendritic cell_XCELL	0.26423	0.120301	0.160401
HNSC-HPV+ (n=97)	NK cell activated_CIBERSORT	0.993628	0.000863704	0.00197418
HNSC-HPV+ (n=97)	NK cell activated_CIBERSORT-ABS	0.753626	0.0339333	0.0603259
HNSC-HPV+ (n=97)	NK cell resting_CIBERSORT	0.44432	-0.082582	-0.374372
HNSC-HPV+ (n=97)	NK cell resting_CIBERSORT-ABS	0.457086	-0.0802937	-0.358031
HNSC-HPV+ (n=97)	NK cell_ABIS	0.132823	0.161482	0.194351
HNSC-HPV+ (n=97)	NK cell_CONSENSUS_TME	0.840916	-0.0217048	-0.0584525
HNSC-HPV+ (n=97)	NK cell_EPIC	0.010254	-0.272358	-6.73468
HNSC-HPV+ (n=97)	NK cell_MCPCOUNTER	0.62652	-0.0525911	-0.176602
HNSC-HPV+ (n=97)	NK cell_QUANTISEQ	0.843173	0.0213929	0.0412686
HNSC-HPV+ (n=97)	NK cell_XCELL	0.994229	0.000782227	0.0018031
HNSC-HPV+ (n=97)	NK_ImmuCellAI	0.388314	0.0930929	0.132572
HNSC-HPV+ (n=97)	NKT_ImmuCellAI	0.712378	0.039854	0.0681779
HNSC-HPV+ (n=97)	Plasmacytoid dendritic cell_ABIS	0.0572863	0.203444	0.223218
HNSC-HPV+ (n=97)	Plasmacytoid dendritic cell_XCELL	0.21314	-0.134032	-0.775672
HNSC-HPV+ (n=97)	T cell CD4+ (non-regulatory)_QUANTISEQ	0.172941	-0.146586	-0.927243
HNSC-HPV+ (n=97)	T cell CD4+ (non-regulatory)_XCELL	0.989592	0.00141069	0.00319757
HNSC-HPV+ (n=97)	T cell CD4+ central memory_XCELL	0.0169351	-0.254015	-4.93515
HNSC-HPV+ (n=97)	T cell CD4+ effector memory_XCELL	0.457264	0.0802621	0.118648
HNSC-HPV+ (n=97)	T cell CD4+ memory activated_CIBERSORT	0.0382703	-0.221288	-2.86621
HNSC-HPV+ (n=97)	T cell CD4+ memory activated_CIBERSORT-ABS	0.078067	-0.188837	-1.71213
HNSC-HPV+ (n=97)	T cell CD4+ memory resting_CIBERSORT	0.676478	0.0451039	0.0752654
HNSC-HPV+ (n=97)	T cell CD4+ memory resting_CIBERSORT-ABS	0.179174	0.14451	0.180511
HNSC-HPV+ (n=97)	T cell CD4+ memory_ABIS	0.359139	0.0989277	0.138202
HNSC-HPV+ (n=97)	T cell CD4+ memory_XCELL	0.379973	0.0947331	0.134205
HNSC-HPV+ (n=97)	T cell CD4+ naive_ABIS	0.164326	0.149549	0.182409
HNSC-HPV+ (n=97)	T cell CD4+ naive_CIBERSORT	0.905847	0.0127909	0.026357
HNSC-HPV+ (n=97)	T cell CD4+ naive_CIBERSORT-ABS	0.934973	0.00882355	0.0190477
HNSC-HPV+ (n=97)	T cell CD4+ naive_XCELL	0.178482	0.144738	0.180511
HNSC-HPV+ (n=97)	T cell CD4+ Th1_XCELL	0.0953752	-0.178898	-1.39029
HNSC-HPV+ (n=97)	T cell CD4+ Th2_XCELL	0.737608	-0.0362197	-0.108261
HNSC-HPV+ (n=97)	T cell CD4+_CONSENSUS_TME	0.949632	-0.00683142	-0.0168922
HNSC-HPV+ (n=97)	T cell CD4+_EPIC	0.324305	0.106292	0.145284
HNSC-HPV+ (n=97)	T cell CD4+_TIMER	0.0544925	0.205725	0.223829
HNSC-HPV+ (n=97)	T cell CD8+ central memory_XCELL	0.780512	0.0301284	0.0553711
HNSC-HPV+ (n=97)	T cell CD8+ effector memory_XCELL	0.669221	-0.0461775	-0.151329
HNSC-HPV+ (n=97)	T cell CD8+ memory_ABIS	0.737465	-0.0362401	-0.109526
HNSC-HPV+ (n=97)	T cell CD8+ naive_ABIS	0.346994	0.101442	0.140777
HNSC-HPV+ (n=97)	T cell CD8+ naive_XCELL	0.768798	-0.0317813	-0.091963
HNSC-HPV+ (n=97)	T cell CD8+_CIBERSORT	0.596232	-0.057252	-0.21044
HNSC-HPV+ (n=97)	T cell CD8+_CIBERSORT-ABS	0.695578	0.0422985	0.0714609
HNSC-HPV+ (n=97)	T cell CD8+_CONSENSUS_TME	0.603311	-0.0561536	-0.195818
HNSC-HPV+ (n=97)	T cell CD8+_EPIC	0.612492	0.0547373	0.0870676
HNSC-HPV+ (n=97)	T cell CD8+_MCPCOUNTER	0.976087	-0.00324175	-0.00766744
HNSC-HPV+ (n=97)	T cell CD8+_QUANTISEQ	0.843686	-0.021322	-0.0568586
HNSC-HPV+ (n=97)	T cell CD8+_TIMER	0.00965348	-0.274486	-8.29557
HNSC-HPV+ (n=97)	T cell CD8+_XCELL	0.67933	-0.044683	-0.144688
HNSC-HPV+ (n=97)	T cell NK_XCELL	0.057156	-0.203548	-2.12943
HNSC-HPV+ (n=97)	Th1_ImmuCellAI	0.00635476	-0.288804	-13.0924
HNSC-HPV+ (n=97)	Th17_ImmuCellAI	0.239468	-0.126701	-0.703322
HNSC-HPV+ (n=97)	Th2_ImmuCellAI	0.766395	-0.0321213	-0.0939463
HNSC-HPV+ (n=97)	Tr1_ImmuCellAI	0.83634	-0.0223378	-0.0607589
HNSC-HPV- (n=421)	CD4_naive_ImmuCellAI	0.000278218	0.181029	0.20824
HNSC-HPV- (n=421)	CD4_T_ImmuCellAI	0.48004	0.0354562	0.0622199
HNSC-HPV- (n=421)	CD8_naive_ImmuCellAI	4.26e-06	-0.22789	-3.44367
HNSC-HPV- (n=421)	CD8_T_ImmuCellAI	0.460802	-0.037026	-0.114444
HNSC-HPV- (n=421)	CD8_TIDE	0.626537	-0.0244338	-0.0678163
HNSC-HPV- (n=421)	Central_memory_ImmuCellAI	0.628202	-0.024316	-0.0668075
HNSC-HPV- (n=421)	CTL_TIDE	0.268932	-0.0554769	-0.191009
HNSC-HPV- (n=421)	CTL.flag_TIDE	0.358171	0.0461205	0.0764926
HNSC-HPV- (n=421)	Cytotoxic_ImmuCellAI	3.02e-05	-0.207255	-2.45101
HNSC-HPV- (n=421)	DC_ImmuCellAI	0.00830188	0.131978	0.170943
HNSC-HPV- (n=421)	Exhausted_ImmuCellAI	0.205197	-0.0635588	-0.250551
HNSC-HPV- (n=421)	Macrophage M0_CIBERSORT	1.66e-08	0.277874	0.286294
HNSC-HPV- (n=421)	Macrophage M0_CIBERSORT-ABS	2.79e-19	0.428842	0.428842
HNSC-HPV- (n=421)	Macrophage M1_CIBERSORT	6.73e-06	-0.223235	-3.03599
HNSC-HPV- (n=421)	Macrophage M1_CIBERSORT-ABS	0.420889	-0.0404047	-0.127792
HNSC-HPV- (n=421)	Macrophage M1_QUANTISEQ	0.00346782	0.146001	0.180511
HNSC-HPV- (n=421)	Macrophage M1_XCELL	0.429333	0.0396751	0.0681779
HNSC-HPV- (n=421)	Macrophage M2_CIBERSORT	0.500213	0.0338464	0.0603259
HNSC-HPV- (n=421)	Macrophage M2_CIBERSORT-ABS	1.84e-05	0.21268	0.230474
HNSC-HPV- (n=421)	Macrophage M2_CONSENSUS_TME	0.189201	0.0658648	0.100556
HNSC-HPV- (n=421)	Macrophage M2_QUANTISEQ	0.00051873	0.172993	0.202819
HNSC-HPV- (n=421)	Macrophage M2_TIDE	9.5e-06	0.219664	0.235805
HNSC-HPV- (n=421)	Macrophage M2_XCELL	0.255722	-0.0570318	-0.206835
HNSC-HPV- (n=421)	Macrophage_CONSENSUS_TME	0.0180119	0.118372	0.158606
HNSC-HPV- (n=421)	Macrophage_EPIC	0.000284686	0.180738	0.20824
HNSC-HPV- (n=421)	Macrophage_ImmuCellAI	0.483232	0.0351991	0.0621699
HNSC-HPV- (n=421)	Macrophage_TIMER	4.71e-09	0.287898	0.294392
HNSC-HPV- (n=421)	Macrophage_XCELL	0.515706	0.0326334	0.0587833
HNSC-HPV- (n=421)	Macrophage/Monocyte_MCPCOUNTER	0.00738742	0.133926	0.172644
HNSC-HPV- (n=421)	Myeloid dendritic cell activated_CIBERSORT	0.409175	0.0414312	0.0704331
HNSC-HPV- (n=421)	Myeloid dendritic cell activated_CIBERSORT-ABS	0.0479566	0.0990786	0.138202
HNSC-HPV- (n=421)	Myeloid dendritic cell activated_XCELL	0.417734	-0.0406796	-0.130175
HNSC-HPV- (n=421)	Myeloid dendritic cell resting_CIBERSORT	3.64e-08	-0.271369	-6.15104
HNSC-HPV- (n=421)	Myeloid dendritic cell resting_CIBERSORT-ABS	0.000117007	-0.191667	-1.86191
HNSC-HPV- (n=421)	Myeloid dendritic cell_ABIS	4.21e-05	0.203523	0.223218
HNSC-HPV- (n=421)	Myeloid dendritic cell_CONSENSUS_TME	0.465556	0.0366348	0.0638761
HNSC-HPV- (n=421)	Myeloid dendritic cell_MCPCOUNTER	0.0320692	0.107338	0.14598
HNSC-HPV- (n=421)	Myeloid dendritic cell_QUANTISEQ	0.0905592	0.0848421	0.12407
HNSC-HPV- (n=421)	Myeloid dendritic cell_TIMER	0.0212027	-0.115339	-0.627442
HNSC-HPV- (n=421)	Myeloid dendritic cell_XCELL	0.914269	-0.00540641	-0.0131299
HNSC-HPV- (n=421)	NK cell activated_CIBERSORT	2.39e-09	-0.293146	-15.9471
HNSC-HPV- (n=421)	NK cell activated_CIBERSORT-ABS	0.000136313	-0.189833	-1.78051
HNSC-HPV- (n=421)	NK cell resting_CIBERSORT	0.0128966	0.124393	0.163453
HNSC-HPV- (n=421)	NK cell resting_CIBERSORT-ABS	0.000272188	0.181305	0.20824
HNSC-HPV- (n=421)	NK cell_ABIS	7.25e-07	0.245016	0.257314
HNSC-HPV- (n=421)	NK cell_CONSENSUS_TME	0.876156	-0.00782637	-0.01953
HNSC-HPV- (n=421)	NK cell_EPIC	0.030943	-0.108048	-0.565174
HNSC-HPV- (n=421)	NK cell_MCPCOUNTER	0.0533142	0.0968157	0.136445
HNSC-HPV- (n=421)	NK cell_QUANTISEQ	8.15e-10	0.301254	0.305751
HNSC-HPV- (n=421)	NK cell_XCELL	0.80217	-0.0125816	-0.0319832
HNSC-HPV- (n=421)	NK_ImmuCellAI	0.00661234	0.135754	0.174175
HNSC-HPV- (n=421)	NKT_ImmuCellAI	0.000313165	0.179529	0.20824
HNSC-HPV- (n=421)	Plasmacytoid dendritic cell_ABIS	6.08e-05	0.199344	0.221313
HNSC-HPV- (n=421)	Plasmacytoid dendritic cell_XCELL	7.24e-09	-0.284515	-11.0555
HNSC-HPV- (n=421)	T cell CD4+ (non-regulatory)_QUANTISEQ	0.677074	-0.0209123	-0.0552248
HNSC-HPV- (n=421)	T cell CD4+ (non-regulatory)_XCELL	0.907916	0.00580878	0.012823
HNSC-HPV- (n=421)	T cell CD4+ central memory_XCELL	2.41e-06	-0.233534	-4.23475
HNSC-HPV- (n=421)	T cell CD4+ effector memory_XCELL	0.261327	-0.0563654	-0.199109
HNSC-HPV- (n=421)	T cell CD4+ memory activated_CIBERSORT	0.114652	-0.0791044	-0.347039
HNSC-HPV- (n=421)	T cell CD4+ memory activated_CIBERSORT-ABS	0.246404	-0.0581624	-0.222819
HNSC-HPV- (n=421)	T cell CD4+ memory resting_CIBERSORT	9.02e-06	0.2202	0.235805
HNSC-HPV- (n=421)	T cell CD4+ memory resting_CIBERSORT-ABS	1.93e-08	0.276642	0.286108
HNSC-HPV- (n=421)	T cell CD4+ memory_ABIS	2.12e-06	0.234796	0.247537
HNSC-HPV- (n=421)	T cell CD4+ memory_XCELL	0.0150368	0.121656	0.161417
HNSC-HPV- (n=421)	T cell CD4+ naive_ABIS	0.036124	0.104947	0.14417
HNSC-HPV- (n=421)	T cell CD4+ naive_CIBERSORT	0.265286	0.0559008	0.0878902
HNSC-HPV- (n=421)	T cell CD4+ naive_CIBERSORT-ABS	0.255925	0.0570075	0.0891152
HNSC-HPV- (n=421)	T cell CD4+ naive_XCELL	0.250302	-0.0576858	-0.214939
HNSC-HPV- (n=421)	T cell CD4+ Th1_XCELL	1.14e-05	-0.21775	-2.69218
HNSC-HPV- (n=421)	T cell CD4+ Th2_XCELL	0.711215	0.0185911	0.0371823
HNSC-HPV- (n=421)	T cell CD4+_CONSENSUS_TME	0.992014	0.000502687	0.00116864
HNSC-HPV- (n=421)	T cell CD4+_EPIC	1.41e-05	0.215479	0.23258
HNSC-HPV- (n=421)	T cell CD4+_TIMER	7.21e-08	0.265609	0.275747
HNSC-HPV- (n=421)	T cell CD8+ central memory_XCELL	0.00719879	-0.134355	-0.794444
HNSC-HPV- (n=421)	T cell CD8+ effector memory_XCELL	0.00292215	-0.148615	-0.962459
HNSC-HPV- (n=421)	T cell CD8+ memory_ABIS	0.127932	-0.0763389	-0.319449
HNSC-HPV- (n=421)	T cell CD8+ naive_ABIS	0.0799226	0.0877725	0.126318
HNSC-HPV- (n=421)	T cell CD8+ naive_XCELL	2.33e-07	-0.255358	-5.34287
HNSC-HPV- (n=421)	T cell CD8+_CIBERSORT	2.29e-08	-0.275214	-9.35727
HNSC-HPV- (n=421)	T cell CD8+_CIBERSORT-ABS	0.117933	-0.0783989	-0.338484
HNSC-HPV- (n=421)	T cell CD8+_CONSENSUS_TME	0.762143	-0.0151991	-0.0390015
HNSC-HPV- (n=421)	T cell CD8+_EPIC	4.3e-22	-0.458087	-124.6
HNSC-HPV- (n=421)	T cell CD8+_MCPCOUNTER	0.936308	0.00401312	0.00902123
HNSC-HPV- (n=421)	T cell CD8+_QUANTISEQ	0.168218	-0.0691182	-0.276473
HNSC-HPV- (n=421)	T cell CD8+_TIMER	2.49e-12	-0.341124	-30.9286
HNSC-HPV- (n=421)	T cell CD8+_XCELL	3.85e-06	-0.228904	-3.89136
HNSC-HPV- (n=421)	T cell NK_XCELL	0.000638068	-0.170243	-1.25152
HNSC-HPV- (n=421)	Th1_ImmuCellAI	0.00099701	-0.16417	-1.17511
HNSC-HPV- (n=421)	Th17_ImmuCellAI	2.77e-10	0.309161	0.311451
HNSC-HPV- (n=421)	Th2_ImmuCellAI	0.527385	-0.0317313	-0.0908518
HNSC-HPV- (n=421)	Tr1_ImmuCellAI	0.00017509	0.186789	0.21258

## Sheet: CXCL12
cancer	infiltrates	rho	p	adj.p
HNSC (n=520)	CD4_naive_ImmuCellAI	8.1e-14	0.328816	0.418116
HNSC (n=520)	CD4_T_ImmuCellAI	0.000679479	-0.15298	-1.22384
HNSC (n=520)	CD8_naive_ImmuCellAI	7.21e-17	-0.36479	-24.8057
HNSC (n=520)	CD8_T_ImmuCellAI	0.249334	-0.0521384	-0.208554
HNSC (n=520)	CD8_TIDE	3.01e-08	0.247057	0.361288
HNSC (n=520)	Central_memory_ImmuCellAI	4.12e-10	-0.277459	-4.43934
HNSC (n=520)	CTL_TIDE	4.7e-06	0.205125	0.332108
HNSC (n=520)	CTL.flag_TIDE	0.0216313	0.103743	0.212523
HNSC (n=520)	Cytotoxic_ImmuCellAI	1.42e-07	-0.234987	-2.77897
HNSC (n=520)	DC_ImmuCellAI	0.00539499	0.125521	0.237096
HNSC (n=520)	Exhausted_ImmuCellAI	0.609074	0.0231586	0.067012
HNSC (n=520)	Macrophage M0_CIBERSORT	0.478747	0.0320723	0.0899348
HNSC (n=520)	Macrophage M0_CIBERSORT-ABS	1.63e-15	0.349396	0.418116
HNSC (n=520)	Macrophage M1_CIBERSORT	0.753431	0.0142261	0.0429943
HNSC (n=520)	Macrophage M1_CIBERSORT-ABS	2.59e-11	0.295251	0.391748
HNSC (n=520)	Macrophage M1_QUANTISEQ	5.91e-06	0.203005	0.330643
HNSC (n=520)	Macrophage M1_XCELL	7.98e-15	0.341204	0.418116
HNSC (n=520)	Macrophage M2_CIBERSORT	2.26e-07	0.231282	0.347562
HNSC (n=520)	Macrophage M2_CIBERSORT-ABS	8e-44	0.571459	0.573568
HNSC (n=520)	Macrophage M2_CONSENSUS_TME	1.46e-26	0.45622	0.475448
HNSC (n=520)	Macrophage M2_QUANTISEQ	7.79e-21	0.405667	0.443138
HNSC (n=520)	Macrophage M2_TIDE	0.0436104	0.0911985	0.200048
HNSC (n=520)	Macrophage M2_XCELL	0.00191148	0.139876	0.251962
HNSC (n=520)	Macrophage_CONSENSUS_TME	2.5e-32	0.499811	0.507271
HNSC (n=520)	Macrophage_EPIC	2.82e-22	0.419215	0.451905
HNSC (n=520)	Macrophage_ImmuCellAI	2.07e-10	0.28201	0.381625
HNSC (n=520)	Macrophage_TIMER	1.4e-22	0.421994	0.451905
HNSC (n=520)	Macrophage_XCELL	1.16e-11	0.3002	0.393833
HNSC (n=520)	Macrophage/Monocyte_MCPCOUNTER	2.26e-24	0.437884	0.461188
HNSC (n=520)	Myeloid dendritic cell activated_CIBERSORT	1.38e-07	-0.235247	-2.90851
HNSC (n=520)	Myeloid dendritic cell activated_CIBERSORT-ABS	0.012062	-0.113329	-0.670118
HNSC (n=520)	Myeloid dendritic cell activated_XCELL	3.57e-15	0.345373	0.418116
HNSC (n=520)	Myeloid dendritic cell resting_CIBERSORT	0.0731894	-0.0810122	-0.415761
HNSC (n=520)	Myeloid dendritic cell resting_CIBERSORT-ABS	0.135944	0.067455	0.159546
HNSC (n=520)	Myeloid dendritic cell_ABIS	1.35e-15	0.350346	0.418116
HNSC (n=520)	Myeloid dendritic cell_CONSENSUS_TME	1.09e-28	0.47305	0.481909
HNSC (n=520)	Myeloid dendritic cell_MCPCOUNTER	6.45e-19	0.386616	0.434544
HNSC (n=520)	Myeloid dendritic cell_QUANTISEQ	0.0365391	0.0944861	0.201751
HNSC (n=520)	Myeloid dendritic cell_TIMER	0.102872	0.073773	0.17284
HNSC (n=520)	Myeloid dendritic cell_XCELL	5.29e-17	0.366277	0.422219
HNSC (n=520)	NK cell activated_CIBERSORT	0.00305389	-0.133562	-0.908224
HNSC (n=520)	NK cell activated_CIBERSORT-ABS	0.157951	0.0638855	0.152429
HNSC (n=520)	NK cell resting_CIBERSORT	0.813591	-0.0106792	-0.0363092
HNSC (n=520)	NK cell resting_CIBERSORT-ABS	0.0888584	0.0769462	0.175999
HNSC (n=520)	NK cell_ABIS	1.47e-06	0.215533	0.340843
HNSC (n=520)	NK cell_CONSENSUS_TME	1.12e-15	0.351266	0.418116
HNSC (n=520)	NK cell_EPIC	0.0142634	0.110648	0.21968
HNSC (n=520)	NK cell_MCPCOUNTER	3.51e-14	0.333343	0.418116
HNSC (n=520)	NK cell_QUANTISEQ	1.63e-06	0.214596	0.340843
HNSC (n=520)	NK cell_XCELL	0.337902	-0.0433829	-0.166199
HNSC (n=520)	NK_ImmuCellAI	3.16e-22	0.418762	0.451905
HNSC (n=520)	NKT_ImmuCellAI	1.21e-06	0.217183	0.341468
HNSC (n=520)	Plasmacytoid dendritic cell_ABIS	7.27e-14	0.329404	0.418116
HNSC (n=520)	Plasmacytoid dendritic cell_XCELL	0.0167986	0.107978	0.217556
HNSC (n=520)	T cell CD4+ (non-regulatory)_QUANTISEQ	0.000156346	-0.169987	-1.4915
HNSC (n=520)	T cell CD4+ (non-regulatory)_XCELL	0.0371403	0.0941866	0.201751
HNSC (n=520)	T cell CD4+ central memory_XCELL	2.63e-06	-0.210383	-2.11942
HNSC (n=520)	T cell CD4+ effector memory_XCELL	0.585247	0.0247132	0.0707578
HNSC (n=520)	T cell CD4+ memory activated_CIBERSORT	0.0948353	-0.0755472	-0.360506
HNSC (n=520)	T cell CD4+ memory activated_CIBERSORT-ABS	0.692537	-0.0179073	-0.062446
HNSC (n=520)	T cell CD4+ memory resting_CIBERSORT	3.7e-11	0.293033	0.39071
HNSC (n=520)	T cell CD4+ memory resting_CIBERSORT-ABS	1.64e-27	0.463841	0.479714
HNSC (n=520)	T cell CD4+ memory_ABIS	1.4e-22	0.421999	0.451905
HNSC (n=520)	T cell CD4+ memory_XCELL	0.00244273	0.136604	0.249371
HNSC (n=520)	T cell CD4+ naive_ABIS	1.54e-09	0.268516	0.373526
HNSC (n=520)	T cell CD4+ naive_CIBERSORT	0.235006	-0.0537471	-0.218197
HNSC (n=520)	T cell CD4+ naive_CIBERSORT-ABS	0.231247	-0.0541805	-0.223289
HNSC (n=520)	T cell CD4+ naive_XCELL	3.86e-10	0.277906	0.381625
HNSC (n=520)	T cell CD4+ Th1_XCELL	1.61e-05	-0.193488	-1.8796
HNSC (n=520)	T cell CD4+ Th2_XCELL	0.830612	-0.00968828	-0.0325335
HNSC (n=520)	T cell CD4+_CONSENSUS_TME	3.25e-16	0.357455	0.418116
HNSC (n=520)	T cell CD4+_EPIC	0.0356403	0.0949419	0.201751
HNSC (n=520)	T cell CD4+_TIMER	1.07e-15	0.351511	0.418116
HNSC (n=520)	T cell CD8+ central memory_XCELL	2.07e-06	0.212515	0.340417
HNSC (n=520)	T cell CD8+ effector memory_XCELL	0.226685	0.0547133	0.140396
HNSC (n=520)	T cell CD8+ memory_ABIS	0.000932786	0.149077	0.265026
HNSC (n=520)	T cell CD8+ naive_ABIS	0.00584949	-0.124342	-0.76866
HNSC (n=520)	T cell CD8+ naive_XCELL	0.00684874	-0.122014	-0.737508
HNSC (n=520)	T cell CD8+_CIBERSORT	0.268436	-0.0500908	-0.194639
HNSC (n=520)	T cell CD8+_CIBERSORT-ABS	2.88e-07	0.22929	0.347562
HNSC (n=520)	T cell CD8+_CONSENSUS_TME	2.15e-19	0.391475	0.436485
HNSC (n=520)	T cell CD8+_EPIC	8.99e-15	-0.340581	-10.2931
HNSC (n=520)	T cell CD8+_MCPCOUNTER	2.72e-09	0.264559	0.373526
HNSC (n=520)	T cell CD8+_QUANTISEQ	2e-05	0.191373	0.319347
HNSC (n=520)	T cell CD8+_TIMER	5.61e-11	-0.290404	-6.07614
HNSC (n=520)	T cell CD8+_XCELL	0.00468435	0.127558	0.237643
HNSC (n=520)	T cell NK_XCELL	0.991481	-0.000483604	-0.00158482
HNSC (n=520)	Th1_ImmuCellAI	2.31e-15	-0.347605	-11.8186
HNSC (n=520)	Th17_ImmuCellAI	2.01e-06	0.21276	0.340417
HNSC (n=520)	Th2_ImmuCellAI	6.61e-16	-0.353933	-16.045
HNSC (n=520)	Tr1_ImmuCellAI	2.97e-09	0.263934	0.373526
HNSC-HPV+ (n=97)	CD4_naive_ImmuCellAI	0.0156697	0.256935	0.371736
HNSC-HPV+ (n=97)	CD4_T_ImmuCellAI	0.325066	-0.106126	-0.614177
HNSC-HPV+ (n=97)	CD8_naive_ImmuCellAI	4.4e-05	-0.421076	-57.2663
HNSC-HPV+ (n=97)	CD8_T_ImmuCellAI	0.18516	-0.142565	-1.07716
HNSC-HPV+ (n=97)	CD8_TIDE	0.56617	0.0619842	0.150533
HNSC-HPV+ (n=97)	Central_memory_ImmuCellAI	0.0245723	-0.239568	-3.10298
HNSC-HPV+ (n=97)	CTL_TIDE	0.898729	-0.0137629	-0.0473862
HNSC-HPV+ (n=97)	CTL.flag_TIDE	NA	NA	NA
HNSC-HPV+ (n=97)	Cytotoxic_ImmuCellAI	0.0021831	-0.322474	-7.97391
HNSC-HPV+ (n=97)	DC_ImmuCellAI	0.247388	-0.124607	-0.788211
HNSC-HPV+ (n=97)	Exhausted_ImmuCellAI	0.484016	-0.075579	-0.367098
HNSC-HPV+ (n=97)	Macrophage M0_CIBERSORT	0.1489	0.155155	0.273161
HNSC-HPV+ (n=97)	Macrophage M0_CIBERSORT-ABS	0.000453909	0.365978	0.422219
HNSC-HPV+ (n=97)	Macrophage M1_CIBERSORT	0.1643	-0.149558	-1.16228
HNSC-HPV+ (n=97)	Macrophage M1_CIBERSORT-ABS	0.209671	0.135044	0.249371
HNSC-HPV+ (n=97)	Macrophage M1_QUANTISEQ	0.066056	0.196829	0.326448
HNSC-HPV+ (n=97)	Macrophage M1_XCELL	0.138562	0.15916	0.276874
HNSC-HPV+ (n=97)	Macrophage M2_CIBERSORT	0.204484	0.136581	0.249371
HNSC-HPV+ (n=97)	Macrophage M2_CIBERSORT-ABS	3.96e-07	0.509602	0.515285
HNSC-HPV+ (n=97)	Macrophage M2_CONSENSUS_TME	0.00186122	0.327188	0.418116
HNSC-HPV+ (n=97)	Macrophage M2_QUANTISEQ	2.55e-05	0.432686	0.458725
HNSC-HPV+ (n=97)	Macrophage M2_TIDE	0.362581	0.0982247	0.205516
HNSC-HPV+ (n=97)	Macrophage M2_XCELL	0.864391	0.0184685	0.0540153
HNSC-HPV+ (n=97)	Macrophage_CONSENSUS_TME	0.000330964	0.374031	0.422242
HNSC-HPV+ (n=97)	Macrophage_EPIC	0.0242517	0.240091	0.358818
HNSC-HPV+ (n=97)	Macrophage_ImmuCellAI	0.0578527	0.202993	0.330643
HNSC-HPV+ (n=97)	Macrophage_TIMER	0.00354681	0.307657	0.398489
HNSC-HPV+ (n=97)	Macrophage_XCELL	0.570101	0.0613588	0.150533
HNSC-HPV+ (n=97)	Macrophage/Monocyte_MCPCOUNTER	0.000329811	0.374119	0.422242
HNSC-HPV+ (n=97)	Myeloid dendritic cell activated_CIBERSORT	0.401196	-0.0906007	-0.492868
HNSC-HPV+ (n=97)	Myeloid dendritic cell activated_CIBERSORT-ABS	0.838855	-0.0219898	-0.0776783
HNSC-HPV+ (n=97)	Myeloid dendritic cell activated_XCELL	0.0796674	0.187849	0.317359
HNSC-HPV+ (n=97)	Myeloid dendritic cell resting_CIBERSORT	0.469907	-0.0780308	-0.385898
HNSC-HPV+ (n=97)	Myeloid dendritic cell resting_CIBERSORT-ABS	0.68945	0.0431953	0.115188
HNSC-HPV+ (n=97)	Myeloid dendritic cell_ABIS	0.00216891	0.322668	0.415952
HNSC-HPV+ (n=97)	Myeloid dendritic cell_CONSENSUS_TME	0.000134108	0.395975	0.436485
HNSC-HPV+ (n=97)	Myeloid dendritic cell_MCPCOUNTER	0.0963818	0.178365	0.305128
HNSC-HPV+ (n=97)	Myeloid dendritic cell_QUANTISEQ	0.889279	0.015055	0.0449996
HNSC-HPV+ (n=97)	Myeloid dendritic cell_TIMER	0.982487	0.00237397	0.00768712
HNSC-HPV+ (n=97)	Myeloid dendritic cell_XCELL	0.000341949	0.373208	0.422242
HNSC-HPV+ (n=97)	NK cell activated_CIBERSORT	0.103173	-0.174881	-1.58559
HNSC-HPV+ (n=97)	NK cell activated_CIBERSORT-ABS	0.555854	-0.0636349	-0.283749
HNSC-HPV+ (n=97)	NK cell resting_CIBERSORT	0.791643	-0.028564	-0.102229
HNSC-HPV+ (n=97)	NK cell resting_CIBERSORT-ABS	0.66807	0.0463481	0.122395
HNSC-HPV+ (n=97)	NK cell_ABIS	0.0012741	0.3381	0.418116
HNSC-HPV+ (n=97)	NK cell_CONSENSUS_TME	0.196959	0.138861	0.2518
HNSC-HPV+ (n=97)	NK cell_EPIC	0.655996	0.0481458	0.12592
HNSC-HPV+ (n=97)	NK cell_MCPCOUNTER	0.576111	0.0604068	0.150533
HNSC-HPV+ (n=97)	NK cell_QUANTISEQ	0.80464	0.026745	0.0757774
HNSC-HPV+ (n=97)	NK cell_XCELL	0.525908	-0.068513	-0.315857
HNSC-HPV+ (n=97)	NK_ImmuCellAI	0.000154097	0.392698	0.436485
HNSC-HPV+ (n=97)	NKT_ImmuCellAI	0.00782198	0.28178	0.381625
HNSC-HPV+ (n=97)	Plasmacytoid dendritic cell_ABIS	0.00435396	0.301166	0.393833
HNSC-HPV+ (n=97)	Plasmacytoid dendritic cell_XCELL	0.57416	0.0607153	0.150533
HNSC-HPV+ (n=97)	T cell CD4+ (non-regulatory)_QUANTISEQ	0.146826	-0.155941	-1.28533
HNSC-HPV+ (n=97)	T cell CD4+ (non-regulatory)_XCELL	0.335294	0.103917	0.212523
HNSC-HPV+ (n=97)	T cell CD4+ central memory_XCELL	0.451789	-0.0812388	-0.424941
HNSC-HPV+ (n=97)	T cell CD4+ effector memory_XCELL	0.714886	-0.0394908	-0.149188
HNSC-HPV+ (n=97)	T cell CD4+ memory activated_CIBERSORT	0.588014	-0.0585345	-0.248772
HNSC-HPV+ (n=97)	T cell CD4+ memory activated_CIBERSORT-ABS	0.877958	0.0166057	0.0490952
HNSC-HPV+ (n=97)	T cell CD4+ memory resting_CIBERSORT	0.0112187	0.269159	0.373526
HNSC-HPV+ (n=97)	T cell CD4+ memory resting_CIBERSORT-ABS	2.46e-05	0.433428	0.458725
HNSC-HPV+ (n=97)	T cell CD4+ memory_ABIS	0.000337554	0.373534	0.422242
HNSC-HPV+ (n=97)	T cell CD4+ memory_XCELL	0.23675	0.127431	0.237643
HNSC-HPV+ (n=97)	T cell CD4+ naive_ABIS	0.305646	0.110446	0.21968
HNSC-HPV+ (n=97)	T cell CD4+ naive_CIBERSORT	0.949329	0.0068726	0.0214868
HNSC-HPV+ (n=97)	T cell CD4+ naive_CIBERSORT-ABS	0.96807	0.00432893	0.0136915
HNSC-HPV+ (n=97)	T cell CD4+ naive_XCELL	0.0229353	0.242303	0.358851
HNSC-HPV+ (n=97)	T cell CD4+ Th1_XCELL	0.00338422	-0.309122	-7.00677
HNSC-HPV+ (n=97)	T cell CD4+ Th2_XCELL	0.0405367	-0.218818	-2.38074
HNSC-HPV+ (n=97)	T cell CD4+_CONSENSUS_TME	0.0194444	0.248742	0.361806
HNSC-HPV+ (n=97)	T cell CD4+_EPIC	0.472102	0.0776468	0.175999
HNSC-HPV+ (n=97)	T cell CD4+_TIMER	0.0222048	0.243577	0.358851
HNSC-HPV+ (n=97)	T cell CD8+ central memory_XCELL	0.560316	0.0629191	0.151451
HNSC-HPV+ (n=97)	T cell CD8+ effector memory_XCELL	0.607357	-0.0555283	-0.232365
HNSC-HPV+ (n=97)	T cell CD8+ memory_ABIS	0.449639	-0.0816241	-0.435329
HNSC-HPV+ (n=97)	T cell CD8+ naive_ABIS	0.175477	0.145735	0.260789
HNSC-HPV+ (n=97)	T cell CD8+ naive_XCELL	0.0235927	-0.241185	-3.28012
HNSC-HPV+ (n=97)	T cell CD8+_CIBERSORT	0.212254	-0.134289	-0.936582
HNSC-HPV+ (n=97)	T cell CD8+_CIBERSORT-ABS	0.259655	0.121452	0.232934
HNSC-HPV+ (n=97)	T cell CD8+_CONSENSUS_TME	0.0219269	0.244072	0.358851
HNSC-HPV+ (n=97)	T cell CD8+_EPIC	0.733963	-0.0367422	-0.136902
HNSC-HPV+ (n=97)	T cell CD8+_MCPCOUNTER	0.340279	0.102856	0.212523
HNSC-HPV+ (n=97)	T cell CD8+_QUANTISEQ	0.41732	0.087547	0.1936
HNSC-HPV+ (n=97)	T cell CD8+_TIMER	0.00693319	-0.285879	-5.55422
HNSC-HPV+ (n=97)	T cell CD8+_XCELL	0.643355	0.0500419	0.129632
HNSC-HPV+ (n=97)	T cell NK_XCELL	0.736512	-0.0363767	-0.133709
HNSC-HPV+ (n=97)	Th1_ImmuCellAI	0.000334022	-0.373799	-33.8911
HNSC-HPV+ (n=97)	Th17_ImmuCellAI	0.703154	0.0411936	0.110937
HNSC-HPV+ (n=97)	Th2_ImmuCellAI	0.0383742	-0.221172	-2.50662
HNSC-HPV+ (n=97)	Tr1_ImmuCellAI	0.0320693	0.228735	0.347562
HNSC-HPV- (n=421)	CD4_naive_ImmuCellAI	3.58e-12	0.3388	0.418116
HNSC-HPV- (n=421)	CD4_T_ImmuCellAI	0.00513981	-0.139832	-1.0009
HNSC-HPV- (n=421)	CD8_naive_ImmuCellAI	5.68e-14	-0.36436	-19.8212
HNSC-HPV- (n=421)	CD8_T_ImmuCellAI	0.151161	-0.0719945	-0.33763
HNSC-HPV- (n=421)	CD8_TIDE	1.56e-07	0.25889	0.372583
HNSC-HPV- (n=421)	Central_memory_ImmuCellAI	1.13e-08	-0.280988	-5.09526
HNSC-HPV- (n=421)	CTL_TIDE	6.6e-06	0.223433	0.347279
HNSC-HPV- (n=421)	CTL.flag_TIDE	0.0253521	0.111939	0.219898
HNSC-HPV- (n=421)	Cytotoxic_ImmuCellAI	2.52e-07	-0.254669	-3.64579
HNSC-HPV- (n=421)	DC_ImmuCellAI	0.00136071	0.159813	0.276874
HNSC-HPV- (n=421)	Exhausted_ImmuCellAI	0.945355	0.00344216	0.0110149
HNSC-HPV- (n=421)	Macrophage M0_CIBERSORT	0.481048	0.035375	0.0981836
HNSC-HPV- (n=421)	Macrophage M0_CIBERSORT-ABS	5.16e-13	0.351031	0.418116
HNSC-HPV- (n=421)	Macrophage M1_CIBERSORT	0.461491	0.0369692	0.101572
HNSC-HPV- (n=421)	Macrophage M1_CIBERSORT-ABS	4.3e-10	0.305964	0.398192
HNSC-HPV- (n=421)	Macrophage M1_QUANTISEQ	4.79e-05	0.202062	0.330643
HNSC-HPV- (n=421)	Macrophage M1_XCELL	2.47e-14	0.369236	0.422242
HNSC-HPV- (n=421)	Macrophage M2_CIBERSORT	7.98e-08	0.264741	0.373526
HNSC-HPV- (n=421)	Macrophage M2_CIBERSORT-ABS	3.32e-37	0.579765	0.579765
HNSC-HPV- (n=421)	Macrophage M2_CONSENSUS_TME	1.65e-23	0.471804	0.481909
HNSC-HPV- (n=421)	Macrophage M2_QUANTISEQ	2.62e-16	0.394492	0.436485
HNSC-HPV- (n=421)	Macrophage M2_TIDE	0.0335937	0.10641	0.215997
HNSC-HPV- (n=421)	Macrophage M2_XCELL	0.00181707	0.155661	0.273161
HNSC-HPV- (n=421)	Macrophage_CONSENSUS_TME	2.15e-29	0.523008	0.526882
HNSC-HPV- (n=421)	Macrophage_EPIC	3.06e-20	0.439146	0.461188
HNSC-HPV- (n=421)	Macrophage_ImmuCellAI	6.08e-09	0.285884	0.383057
HNSC-HPV- (n=421)	Macrophage_TIMER	4.56e-23	0.467594	0.481763
HNSC-HPV- (n=421)	Macrophage_XCELL	2.84e-12	0.340293	0.418116
HNSC-HPV- (n=421)	Macrophage/Monocyte_MCPCOUNTER	2e-20	0.441091	0.461449
HNSC-HPV- (n=421)	Myeloid dendritic cell activated_CIBERSORT	1.61e-07	-0.25864	-3.90835
HNSC-HPV- (n=421)	Myeloid dendritic cell activated_CIBERSORT-ABS	0.00902081	-0.130576	-0.845637
HNSC-HPV- (n=421)	Myeloid dendritic cell activated_XCELL	3.49e-13	0.35344	0.418116
HNSC-HPV- (n=421)	Myeloid dendritic cell resting_CIBERSORT	0.112331	-0.0796131	-0.401014
HNSC-HPV- (n=421)	Myeloid dendritic cell resting_CIBERSORT-ABS	0.219599	0.0615915	0.150533
HNSC-HPV- (n=421)	Myeloid dendritic cell_ABIS	1.08e-12	0.346421	0.418116
HNSC-HPV- (n=421)	Myeloid dendritic cell_CONSENSUS_TME	1.24e-23	0.472986	0.481909
HNSC-HPV- (n=421)	Myeloid dendritic cell_MCPCOUNTER	4.29e-18	0.415602	0.451905
HNSC-HPV- (n=421)	Myeloid dendritic cell_QUANTISEQ	0.0247844	0.112374	0.219898
HNSC-HPV- (n=421)	Myeloid dendritic cell_TIMER	0.0529507	0.0969631	0.204449
HNSC-HPV- (n=421)	Myeloid dendritic cell_XCELL	7.12e-13	0.34904	0.418116
HNSC-HPV- (n=421)	NK cell activated_CIBERSORT	0.00776626	-0.133094	-0.882966
HNSC-HPV- (n=421)	NK cell activated_CIBERSORT-ABS	0.138216	0.0743467	0.17284
HNSC-HPV- (n=421)	NK cell resting_CIBERSORT	0.972603	-0.00172478	-0.00572122
HNSC-HPV- (n=421)	NK cell resting_CIBERSORT-ABS	0.0878654	0.0855569	0.192326
HNSC-HPV- (n=421)	NK cell_ABIS	0.00013398	0.190041	0.319082
HNSC-HPV- (n=421)	NK cell_CONSENSUS_TME	4.06e-14	0.366337	0.422219
HNSC-HPV- (n=421)	NK cell_EPIC	0.0143766	0.122462	0.232934
HNSC-HPV- (n=421)	NK cell_MCPCOUNTER	1.61e-13	0.358166	0.418116
HNSC-HPV- (n=421)	NK cell_QUANTISEQ	3.25e-06	0.230596	0.347562
HNSC-HPV- (n=421)	NK cell_XCELL	0.479974	-0.0354616	-0.128607
HNSC-HPV- (n=421)	NK_ImmuCellAI	3.52e-17	0.404978	0.443138
HNSC-HPV- (n=421)	NKT_ImmuCellAI	5.35e-06	0.225587	0.347562
HNSC-HPV- (n=421)	Plasmacytoid dendritic cell_ABIS	2.95e-12	0.34005	0.418116
HNSC-HPV- (n=421)	Plasmacytoid dendritic cell_XCELL	0.0617676	0.0936033	0.201751
HNSC-HPV- (n=421)	T cell CD4+ (non-regulatory)_QUANTISEQ	0.00490047	-0.140592	-1.03354
HNSC-HPV- (n=421)	T cell CD4+ (non-regulatory)_XCELL	0.122223	0.0774991	0.175999
HNSC-HPV- (n=421)	T cell CD4+ central memory_XCELL	1.6e-05	-0.214155	-2.24039
HNSC-HPV- (n=421)	T cell CD4+ effector memory_XCELL	0.418824	0.0405844	0.11039
HNSC-HPV- (n=421)	T cell CD4+ memory activated_CIBERSORT	0.0366869	-0.104633	-0.592923
HNSC-HPV- (n=421)	T cell CD4+ memory activated_CIBERSORT-ABS	0.315174	-0.0504103	-0.198719
HNSC-HPV- (n=421)	T cell CD4+ memory resting_CIBERSORT	1.31e-09	0.297684	0.393058
HNSC-HPV- (n=421)	T cell CD4+ memory resting_CIBERSORT-ABS	4.05e-22	0.458343	0.475837
HNSC-HPV- (n=421)	T cell CD4+ memory_ABIS	4e-19	0.427133	0.455609
HNSC-HPV- (n=421)	T cell CD4+ memory_XCELL	0.015176	0.12149	0.232934
HNSC-HPV- (n=421)	T cell CD4+ naive_ABIS	1.97e-08	0.276447	0.381625
HNSC-HPV- (n=421)	T cell CD4+ naive_CIBERSORT	0.242144	-0.0586891	-0.257475
HNSC-HPV- (n=421)	T cell CD4+ naive_CIBERSORT-ABS	0.242464	-0.0586493	-0.253216
HNSC-HPV- (n=421)	T cell CD4+ naive_XCELL	7.47e-08	0.265308	0.373526
HNSC-HPV- (n=421)	T cell CD4+ Th1_XCELL	0.000290148	-0.180498	-1.69295
HNSC-HPV- (n=421)	T cell CD4+ Th2_XCELL	0.795782	0.0129969	0.0398548
HNSC-HPV- (n=421)	T cell CD4+_CONSENSUS_TME	1.64e-13	0.358021	0.418116
HNSC-HPV- (n=421)	T cell CD4+_EPIC	0.0836855	0.0867017	0.193302
HNSC-HPV- (n=421)	T cell CD4+_TIMER	1.85e-13	0.357319	0.418116
HNSC-HPV- (n=421)	T cell CD8+ central memory_XCELL	1.06e-05	0.218476	0.341525
HNSC-HPV- (n=421)	T cell CD8+ effector memory_XCELL	0.23596	0.0594655	0.150533
HNSC-HPV- (n=421)	T cell CD8+ memory_ABIS	0.000569939	0.171748	0.295667
HNSC-HPV- (n=421)	T cell CD8+ naive_ABIS	0.00162106	-0.157312	-1.33715
HNSC-HPV- (n=421)	T cell CD8+ naive_XCELL	0.0459682	-0.0999724	-0.554949
HNSC-HPV- (n=421)	T cell CD8+_CIBERSORT	0.196461	-0.0648012	-0.293765
HNSC-HPV- (n=421)	T cell CD8+_CIBERSORT-ABS	4.12e-06	0.228229	0.347562
HNSC-HPV- (n=421)	T cell CD8+_CONSENSUS_TME	1.84e-16	0.396367	0.436485
HNSC-HPV- (n=421)	T cell CD8+_EPIC	9.62e-20	-0.43385	-118.007
HNSC-HPV- (n=421)	T cell CD8+_MCPCOUNTER	1.34e-08	0.279589	0.381625
HNSC-HPV- (n=421)	T cell CD8+_QUANTISEQ	0.000166354	0.187416	0.317359
HNSC-HPV- (n=421)	T cell CD8+_TIMER	1.21e-08	-0.280408	-4.76693
HNSC-HPV- (n=421)	T cell CD8+_XCELL	0.0146115	0.122171	0.232934
HNSC-HPV- (n=421)	T cell NK_XCELL	0.795109	0.0130407	0.0398548
HNSC-HPV- (n=421)	Th1_ImmuCellAI	3e-11	-0.324694	-8.83167
HNSC-HPV- (n=421)	Th17_ImmuCellAI	5.25e-08	0.268296	0.373526
HNSC-HPV- (n=421)	Th2_ImmuCellAI	4.08e-13	-0.352487	-13.6967
HNSC-HPV- (n=421)	Tr1_ImmuCellAI	8.3e-09	0.283429	0.381647

## Sheet: ID4
cancer	infiltrates	rho	p	adj.p
HNSC (n=520)	CD4_T_ImmuCellAI	2.73e-20	-0.400385	-10.8905
HNSC (n=520)	CD8_naive_ImmuCellAI	0.924199	-0.00430926	-0.0113798
HNSC (n=520)	Central_memory_ImmuCellAI	0.00158599	-0.142322	-0.823649
HNSC (n=520)	CTL.flag_TIDE	0.33526	0.0436205	0.091975
HNSC (n=520)	Macrophage M0_CIBERSORT	1.17e-06	-0.217503	-1.97203
HNSC (n=520)	Macrophage M1_CIBERSORT	0.0752144	-0.0804492	-0.3266
HNSC (n=520)	Macrophage M1_QUANTISEQ	8.4e-07	-0.220348	-2.2198
HNSC (n=520)	Macrophage M1_XCELL	0.543181	0.0275322	0.0629307
HNSC (n=520)	Macrophage M2_CIBERSORT	0.062732	-0.0841411	-0.346763
HNSC (n=520)	Macrophage M2_CONSENSUS_TME	0.954595	0.00257878	0.0064947
HNSC (n=520)	Macrophage M2_TIDE	0.648164	-0.0206647	-0.0579465
HNSC (n=520)	Macrophage M2_XCELL	0.349641	0.0423411	0.0899963
HNSC (n=520)	Macrophage_CONSENSUS_TME	0.16405	-0.0629636	-0.225343
HNSC (n=520)	Macrophage_ImmuCellAI	0.452713	0.0339992	0.0751853
HNSC (n=520)	Macrophage_TIMER	0.763864	-0.0136053	-0.0370064
HNSC (n=520)	Macrophage_XCELL	0.570082	-0.0257179	-0.0752181
HNSC (n=520)	Myeloid dendritic cell activated_CIBERSORT	0.793645	-0.0118468	-0.0315916
HNSC (n=520)	Myeloid dendritic cell resting_CIBERSORT	0.397455	-0.0383101	-0.121167
HNSC (n=520)	Myeloid dendritic cell_TIMER	1.92e-11	-0.297095	-4.48943
HNSC (n=520)	NK cell activated_CIBERSORT	0.313752	-0.0456016	-0.149441
HNSC (n=520)	NK cell resting_CIBERSORT	0.000232278	-0.165567	-1.09839
HNSC (n=520)	NK cell resting_CIBERSORT-ABS	0.0140389	-0.110904	-0.511284
HNSC (n=520)	NK cell_EPIC	0.0142096	-0.110709	-0.501879
HNSC (n=520)	NK cell_XCELL	0.084588	-0.0779929	-0.311972
HNSC (n=520)	NKT_ImmuCellAI	0.530738	-0.0283863	-0.0839247
HNSC (n=520)	T cell CD4+ (non-regulatory)_QUANTISEQ	9.65e-06	-0.198413	-1.49912
HNSC (n=520)	T cell CD4+ central memory_XCELL	0.00335336	-0.13227	-0.734233
HNSC (n=520)	T cell CD4+ effector memory_XCELL	0.219196	-0.0556046	-0.189056
HNSC (n=520)	T cell CD4+ memory resting_CIBERSORT	0.30186	0.0467354	0.0970384
HNSC (n=520)	T cell CD4+ naive_CIBERSORT	0.010813	-0.115049	-0.55881
HNSC (n=520)	T cell CD4+ naive_CIBERSORT-ABS	0.0105704	-0.115404	-0.570723
HNSC (n=520)	T cell CD4+ Th1_XCELL	0.012802	-0.112383	-0.536281
HNSC (n=520)	T cell CD4+ Th2_XCELL	0.702983	0.017268	0.0415655
HNSC (n=520)	T cell CD4+_EPIC	0.829865	0.00973168	0.0236341
HNSC (n=520)	T cell CD8+ naive_ABIS	1.71e-06	-0.214178	-1.82051
HNSC (n=520)	T cell CD8+ naive_XCELL	0.000239723	-0.165209	-1.06993
HNSC (n=520)	T cell CD8+_TIMER	2.99e-31	-0.492128	-66.9294
HNSC (n=520)	T cell NK_XCELL	3.58e-08	-0.245737	-2.90611
HNSC (n=520)	Th1_ImmuCellAI	1.54e-28	-0.471894	-42.7851
HNSC (n=520)	Th17_ImmuCellAI	8.07e-06	-0.200106	-1.60085
HNSC (n=520)	Th2_ImmuCellAI	2.67e-11	-0.295062	-4.22405
HNSC (n=520)	Tr1_ImmuCellAI	0.00961008	-0.116881	-0.588736
HNSC-HPV+ (n=97)	CD4_T_ImmuCellAI	2.29e-05	-0.434924	-16.8999
HNSC-HPV+ (n=97)	CD8_naive_ImmuCellAI	0.682735	0.0441816	0.0924415
HNSC-HPV+ (n=97)	Central_memory_ImmuCellAI	0.266358	-0.119771	-0.626492
HNSC-HPV+ (n=97)	Macrophage M0_CIBERSORT	0.00015967	-0.391855	-8.1988
HNSC-HPV+ (n=97)	Macrophage M0_CIBERSORT-ABS	0.575899	-0.0604402	-0.213503
HNSC-HPV+ (n=97)	Macrophage M1_QUANTISEQ	0.0410281	-0.218298	-2.04748
HNSC-HPV+ (n=97)	Macrophage M1_XCELL	0.722218	0.0384314	0.0836268
HNSC-HPV+ (n=97)	Macrophage M2_CIBERSORT	0.000153402	-0.392805	-8.90358
HNSC-HPV+ (n=97)	Macrophage M2_CONSENSUS_TME	0.577398	-0.0602035	-0.209941
HNSC-HPV+ (n=97)	Macrophage M2_TIDE	0.0180343	-0.251628	-3.11103
HNSC-HPV+ (n=97)	Macrophage_CONSENSUS_TME	0.088615	-0.182595	-1.307
HNSC-HPV+ (n=97)	Macrophage_TIMER	0.0272083	-0.235474	-2.66871
HNSC-HPV+ (n=97)	Macrophage_XCELL	0.725411	-0.0379714	-0.117366
HNSC-HPV+ (n=97)	Myeloid dendritic cell activated_CIBERSORT	0.0900276	-0.181805	-1.26797
HNSC-HPV+ (n=97)	Myeloid dendritic cell activated_CIBERSORT-ABS	0.50819	-0.0714645	-0.27378
HNSC-HPV+ (n=97)	Myeloid dendritic cell resting_CIBERSORT	0.691574	-0.0428843	-0.138863
HNSC-HPV+ (n=97)	Myeloid dendritic cell_QUANTISEQ	0.858716	0.0192493	0.0459281
HNSC-HPV+ (n=97)	Myeloid dendritic cell_TIMER	0.00573397	-0.292217	-3.97415
HNSC-HPV+ (n=97)	NK cell resting_CIBERSORT	9.21e-05	-0.404661	-12.2297
HNSC-HPV+ (n=97)	NK cell resting_CIBERSORT-ABS	0.00148119	-0.333811	-5.67479
HNSC-HPV+ (n=97)	NK cell_ABIS	0.695217	0.0423512	0.0899963
HNSC-HPV+ (n=97)	NK cell_EPIC	0.257951	-0.121884	-0.650048
HNSC-HPV+ (n=97)	NK cell_XCELL	0.0434275	-0.215829	-1.89372
HNSC-HPV+ (n=97)	NKT_ImmuCellAI	0.0624206	-0.199479	-1.55024
HNSC-HPV+ (n=97)	T cell CD4+ (non-regulatory)_QUANTISEQ	0.000152778	-0.392902	-9.71538
HNSC-HPV+ (n=97)	T cell CD4+ central memory_XCELL	0.122223	-0.16598	-1.12866
HNSC-HPV+ (n=97)	T cell CD4+ effector memory_XCELL	0.509263	-0.0712844	-0.269297
HNSC-HPV+ (n=97)	T cell CD4+ memory activated_CIBERSORT	0.824617	-0.0239631	-0.06861
HNSC-HPV+ (n=97)	T cell CD4+ memory activated_CIBERSORT-ABS	0.649225	0.0491596	0.100537
HNSC-HPV+ (n=97)	T cell CD4+ memory resting_CIBERSORT	0.819192	-0.0247169	-0.0715213
HNSC-HPV+ (n=97)	T cell CD4+ naive_CIBERSORT	0.16033	-0.150962	-0.892645
HNSC-HPV+ (n=97)	T cell CD4+ naive_CIBERSORT-ABS	0.152972	-0.153634	-0.928635
HNSC-HPV+ (n=97)	T cell CD4+ Th1_XCELL	0.973322	-0.00361662	-0.00945884
HNSC-HPV+ (n=97)	T cell CD8+ naive_ABIS	0.000807042	-0.350748	-6.36022
HNSC-HPV+ (n=97)	T cell CD8+ naive_XCELL	0.841107	0.0216784	0.0508321
HNSC-HPV+ (n=97)	T cell CD8+_TIMER	2.26e-07	-0.518691	-141.084
HNSC-HPV+ (n=97)	T cell NK_XCELL	0.0598411	-0.201436	-1.66032
HNSC-HPV+ (n=97)	Th1_ImmuCellAI	0.000328962	-0.374183	-7.26985
HNSC-HPV+ (n=97)	Th17_ImmuCellAI	4.64e-06	-0.466447	-31.7184
HNSC-HPV+ (n=97)	Th2_ImmuCellAI	5.27e-06	-0.464052	-25.2444
HNSC-HPV+ (n=97)	Tr1_ImmuCellAI	0.518186	-0.0697931	-0.256537
HNSC-HPV- (n=421)	CD4_T_ImmuCellAI	3.19e-10	-0.308131	-4.93009
HNSC-HPV- (n=421)	CD8_naive_ImmuCellAI	0.325886	-0.049308	-0.165577
HNSC-HPV- (n=421)	Central_memory_ImmuCellAI	0.00974271	-0.129266	-0.703205
HNSC-HPV- (n=421)	CTL_TIDE	0.465816	0.0366135	0.0803134
HNSC-HPV- (n=421)	CTL.flag_TIDE	0.564925	0.0288977	0.0655016
HNSC-HPV- (n=421)	Cytotoxic_ImmuCellAI	0.559294	0.0293168	0.0659023
HNSC-HPV- (n=421)	DC_ImmuCellAI	0.613243	0.0253797	0.0590023
HNSC-HPV- (n=421)	Exhausted_ImmuCellAI	0.853038	0.00930275	0.0227959
HNSC-HPV- (n=421)	Macrophage M0_CIBERSORT	0.0189232	-0.11746	-0.602816
HNSC-HPV- (n=421)	Macrophage M1_CIBERSORT	0.00105314	-0.163411	-1.03367
HNSC-HPV- (n=421)	Macrophage M1_QUANTISEQ	3.18e-06	-0.230794	-2.51104
HNSC-HPV- (n=421)	Macrophage M1_XCELL	0.691343	0.0199371	0.0471555
HNSC-HPV- (n=421)	Macrophage M2_CIBERSORT	0.876381	0.00781204	0.019317
HNSC-HPV- (n=421)	Macrophage M2_CONSENSUS_TME	0.985893	-0.000887981	-0.00227859
HNSC-HPV- (n=421)	Macrophage M2_XCELL	0.989692	0.000648836	0.00164938
HNSC-HPV- (n=421)	Macrophage_CONSENSUS_TME	0.555526	-0.0295983	-0.0884695
HNSC-HPV- (n=421)	Macrophage_ImmuCellAI	0.811732	-0.0119616	-0.0322134
HNSC-HPV- (n=421)	Macrophage_XCELL	0.637879	-0.0236336	-0.0669619
HNSC-HPV- (n=421)	Macrophage/Monocyte_MCPCOUNTER	0.890538	0.00691139	0.0172468
HNSC-HPV- (n=421)	Myeloid dendritic cell activated_CIBERSORT	0.510606	0.0330306	0.0736419
HNSC-HPV- (n=421)	Myeloid dendritic cell resting_CIBERSORT	0.487266	-0.0348755	-0.106586
HNSC-HPV- (n=421)	Myeloid dendritic cell_CONSENSUS_TME	0.332321	0.0486571	0.100263
HNSC-HPV- (n=421)	Myeloid dendritic cell_TIMER	1.28e-07	-0.260664	-3.37623
HNSC-HPV- (n=421)	NK cell activated_CIBERSORT	0.00702886	-0.134749	-0.763579
HNSC-HPV- (n=421)	NK cell activated_CIBERSORT-ABS	0.958663	-0.00260301	-0.00674302
HNSC-HPV- (n=421)	NK cell resting_CIBERSORT	0.0871482	-0.0857502	-0.358832
HNSC-HPV- (n=421)	NK cell resting_CIBERSORT-ABS	0.423463	-0.0401814	-0.128581
HNSC-HPV- (n=421)	NK cell_EPIC	0.0256695	-0.111699	-0.52383
HNSC-HPV- (n=421)	NK cell_XCELL	0.16249	-0.0700586	-0.26104
HNSC-HPV- (n=421)	Plasmacytoid dendritic cell_XCELL	0.206436	-0.0633857	-0.229879
HNSC-HPV- (n=421)	T cell CD4+ (non-regulatory)_QUANTISEQ	0.138195	-0.0743507	-0.288906
HNSC-HPV- (n=421)	T cell CD4+ (non-regulatory)_XCELL	0.745174	-0.016321	-0.0448414
HNSC-HPV- (n=421)	T cell CD4+ central memory_XCELL	0.351814	-0.0467333	-0.155018
HNSC-HPV- (n=421)	T cell CD4+ effector memory_XCELL	0.44765	-0.0381203	-0.119181
HNSC-HPV- (n=421)	T cell CD4+ memory activated_CIBERSORT	0.590728	0.0270026	0.0622432
HNSC-HPV- (n=421)	T cell CD4+ naive_CIBERSORT	0.057568	-0.0951503	-0.410808
HNSC-HPV- (n=421)	T cell CD4+ naive_CIBERSORT-ABS	0.0583386	-0.0948596	-0.403153
HNSC-HPV- (n=421)	T cell CD4+ Th1_XCELL	0.000162577	-0.187696	-1.37982
HNSC-HPV- (n=421)	T cell CD4+ Th2_XCELL	0.256578	-0.0569294	-0.19601
HNSC-HPV- (n=421)	T cell CD4+_EPIC	0.510422	-0.033045	-0.0998692
HNSC-HPV- (n=421)	T cell CD8+ effector memory_XCELL	0.711132	-0.0185968	-0.0516155
HNSC-HPV- (n=421)	T cell CD8+ naive_ABIS	0.0345218	-0.105863	-0.472045
HNSC-HPV- (n=421)	T cell CD8+ naive_XCELL	8.98e-06	-0.220247	-2.13954
HNSC-HPV- (n=421)	T cell CD8+_TIMER	1.45e-20	-0.442544	-20.062
HNSC-HPV- (n=421)	T cell CD8+_XCELL	0.4046	0.0418369	0.0899963
HNSC-HPV- (n=421)	T cell NK_XCELL	4.44e-06	-0.227473	-2.37972
HNSC-HPV- (n=421)	Th1_ImmuCellAI	6.43e-19	-0.424858	-14.4452
HNSC-HPV- (n=421)	Th17_ImmuCellAI	0.0444895	-0.100658	-0.441598
HNSC-HPV- (n=421)	Th2_ImmuCellAI	0.00110208	-0.162778	-1.00627
HNSC-HPV- (n=421)	Tr1_ImmuCellAI	0.130067	-0.0759154	-0.299261

## Sheet: IL2RB
cancer	infiltrates	rho	p	adj.p
HNSC (n=520)	CD4_naive_ImmuCellAI	3.46e-10	0.278632	0.600171
HNSC (n=520)	CD4_T_ImmuCellAI	9.54e-09	-0.255584	-2.3173
HNSC (n=520)	CD8_naive_ImmuCellAI	2.22e-08	-0.249348	-2.18783
HNSC (n=520)	CD8_T_ImmuCellAI	3.52e-06	0.207752	0.518426
HNSC (n=520)	CD8_TIDE	8.6e-108	0.794524	0.824849
HNSC (n=520)	Central_memory_ImmuCellAI	1.06e-33	-0.509331	-17.3173
HNSC (n=520)	CTL_TIDE	1.7e-95	0.765482	0.808683
HNSC (n=520)	CTL.flag_TIDE	0.117858	0.0707388	0.243332
HNSC (n=520)	Cytotoxic_ImmuCellAI	0.140986	0.0666003	0.232247
HNSC (n=520)	DC_ImmuCellAI	4.44e-10	0.276969	0.600171
HNSC (n=520)	Exhausted_ImmuCellAI	2.75e-20	0.400355	0.6722
HNSC (n=520)	Macrophage M0_CIBERSORT	5.99e-15	-0.342701	-6.6582
HNSC (n=520)	Macrophage M0_CIBERSORT-ABS	0.00880412	0.118227	0.34954
HNSC (n=520)	Macrophage M1_CIBERSORT	2.59e-23	0.428592	0.693755
HNSC (n=520)	Macrophage M1_CIBERSORT-ABS	1.98e-85	0.738085	0.808405
HNSC (n=520)	Macrophage M1_QUANTISEQ	2.87e-16	0.358074	0.648144
HNSC (n=520)	Macrophage M1_XCELL	2.87e-36	0.526344	0.739964
HNSC (n=520)	Macrophage M2_CIBERSORT	0.0183251	0.106537	0.325595
HNSC (n=520)	Macrophage M2_CIBERSORT-ABS	2.43e-67	0.678397	0.805634
HNSC (n=520)	Macrophage M2_CONSENSUS_TME	2.14e-66	0.674835	0.805634
HNSC (n=520)	Macrophage M2_QUANTISEQ	6.38e-24	0.433972	0.693755
HNSC (n=520)	Macrophage M2_TIDE	5.45e-14	-0.330973	-5.62654
HNSC (n=520)	Macrophage M2_XCELL	8.96e-12	0.301756	0.618726
HNSC (n=520)	Macrophage_CONSENSUS_TME	5.6e-52	0.613403	0.790738
HNSC (n=520)	Macrophage_EPIC	1.45e-70	0.690187	0.806804
HNSC (n=520)	Macrophage_ImmuCellAI	3.13e-26	0.45353	0.696064
HNSC (n=520)	Macrophage_TIMER	6.25e-06	0.202487	0.509966
HNSC (n=520)	Macrophage_XCELL	3.21e-31	0.491908	0.719349
HNSC (n=520)	Macrophage/Monocyte_MCPCOUNTER	2.96e-60	0.650382	0.805634
HNSC (n=520)	Myeloid dendritic cell activated_CIBERSORT	4.25e-05	-0.183826	-1.19049
HNSC (n=520)	Myeloid dendritic cell activated_CIBERSORT-ABS	0.858859	-0.00805382	-0.0365106
HNSC (n=520)	Myeloid dendritic cell activated_XCELL	3.04e-73	0.699573	0.806804
HNSC (n=520)	Myeloid dendritic cell resting_CIBERSORT	0.509012	0.0299025	0.117876
HNSC (n=520)	Myeloid dendritic cell resting_CIBERSORT-ABS	5.37e-08	0.242627	0.568919
HNSC (n=520)	Myeloid dendritic cell_ABIS	3.42e-34	0.512657	0.733909
HNSC (n=520)	Myeloid dendritic cell_CONSENSUS_TME	8.42e-95	0.763703	0.808683
HNSC (n=520)	Myeloid dendritic cell_MCPCOUNTER	2.63e-65	0.67066	0.805634
HNSC (n=520)	Myeloid dendritic cell_QUANTISEQ	0.44272	0.0347553	0.133147
HNSC (n=520)	Myeloid dendritic cell_TIMER	4.98e-18	0.377361	0.649634
HNSC (n=520)	Myeloid dendritic cell_XCELL	6.04e-47	0.588249	0.784332
HNSC (n=520)	NK cell activated_CIBERSORT	0.000647998	0.153556	0.407577
HNSC (n=520)	NK cell activated_CIBERSORT-ABS	6.33e-23	0.425124	0.693271
HNSC (n=520)	NK cell resting_CIBERSORT	0.0281444	-0.0991808	-0.550555
HNSC (n=520)	NK cell resting_CIBERSORT-ABS	0.598285	0.023859	0.0954361
HNSC (n=520)	NK cell_ABIS	0.00242137	0.136722	0.375641
HNSC (n=520)	NK cell_CONSENSUS_TME	5.71e-154	0.872597	0.874864
HNSC (n=520)	NK cell_EPIC	5.03e-13	0.318637	0.619066
HNSC (n=520)	NK cell_MCPCOUNTER	7.4e-94	0.761263	0.808683
HNSC (n=520)	NK cell_QUANTISEQ	0.00559295	0.124997	0.357532
HNSC (n=520)	NK cell_XCELL	0.132819	-0.0679972	-0.342504
HNSC (n=520)	NK_ImmuCellAI	7.43e-61	0.652875	0.805634
HNSC (n=520)	NKT_ImmuCellAI	1.72e-05	-0.19283	-1.31124
HNSC (n=520)	Plasmacytoid dendritic cell_ABIS	2.98e-10	0.279607	0.600171
HNSC (n=520)	Plasmacytoid dendritic cell_XCELL	3.69e-46	0.584113	0.783641
HNSC (n=520)	T cell CD4+ (non-regulatory)_QUANTISEQ	1.92e-14	-0.336574	-6.10321
HNSC (n=520)	T cell CD4+ (non-regulatory)_XCELL	1.26e-06	0.216828	0.531327
HNSC (n=520)	T cell CD4+ central memory_XCELL	0.000926974	-0.149155	-0.90156
HNSC (n=520)	T cell CD4+ effector memory_XCELL	0.0951888	0.0754667	0.253419
HNSC (n=520)	T cell CD4+ memory activated_CIBERSORT	2.57e-12	0.309208	0.618726
HNSC (n=520)	T cell CD4+ memory activated_CIBERSORT-ABS	6.19e-18	0.376355	0.649634
HNSC (n=520)	T cell CD4+ memory resting_CIBERSORT	1.72e-09	0.267767	0.600171
HNSC (n=520)	T cell CD4+ memory resting_CIBERSORT-ABS	6.74e-37	0.530374	0.739964
HNSC (n=520)	T cell CD4+ memory_ABIS	1.84e-30	0.486376	0.715104
HNSC (n=520)	T cell CD4+ memory_XCELL	4.89e-35	0.518301	0.738104
HNSC (n=520)	T cell CD4+ naive_ABIS	6.59e-69	0.684197	0.805634
HNSC (n=520)	T cell CD4+ naive_CIBERSORT	4.36e-09	-0.26122	-2.53757
HNSC (n=520)	T cell CD4+ naive_CIBERSORT-ABS	4.74e-09	-0.260631	-2.44454
HNSC (n=520)	T cell CD4+ naive_XCELL	4.05e-26	0.452606	0.696064
HNSC (n=520)	T cell CD4+ Th1_XCELL	0.0274335	0.0996315	0.311491
HNSC (n=520)	T cell CD4+ Th2_XCELL	1.58e-09	0.268351	0.600171
HNSC (n=520)	T cell CD4+_CONSENSUS_TME	3.11e-144	0.85935	0.874864
HNSC (n=520)	T cell CD4+_EPIC	3.93e-12	0.306702	0.618726
HNSC (n=520)	T cell CD4+_TIMER	1.91e-29	0.478811	0.714356
HNSC (n=520)	T cell CD8+ central memory_XCELL	3.17e-86	0.740384	0.808405
HNSC (n=520)	T cell CD8+ effector memory_XCELL	5.18e-26	0.45173	0.696064
HNSC (n=520)	T cell CD8+ memory_ABIS	2.25e-73	0.700021	0.806804
HNSC (n=520)	T cell CD8+ naive_ABIS	1.2e-45	-0.581383	-39.5341
HNSC (n=520)	T cell CD8+ naive_XCELL	0.650064	0.0205452	0.0834073
HNSC (n=520)	T cell CD8+_CIBERSORT	3.59e-24	0.436147	0.693755
HNSC (n=520)	T cell CD8+_CIBERSORT-ABS	4.37e-79	0.718846	0.807213
HNSC (n=520)	T cell CD8+_CONSENSUS_TME	5.9e-151	0.868646	0.874864
HNSC (n=520)	T cell CD8+_EPIC	0.0797464	0.0792324	0.259653
HNSC (n=520)	T cell CD8+_MCPCOUNTER	2.95e-89	0.748928	0.808683
HNSC (n=520)	T cell CD8+_QUANTISEQ	4.51e-80	0.721947	0.807213
HNSC (n=520)	T cell CD8+_TIMER	0.118187	-0.0706756	-0.362712
HNSC (n=520)	T cell CD8+_XCELL	1.18e-45	0.581425	0.783641
HNSC (n=520)	T cell NK_XCELL	0.00399569	0.129818	0.360312
HNSC (n=520)	Th1_ImmuCellAI	3.36e-13	-0.320918	-5.13469
HNSC (n=520)	Th17_ImmuCellAI	0.44804	-0.0343516	-0.163923
HNSC (n=520)	Th2_ImmuCellAI	3.38e-85	-0.73741	-200.576
HNSC (n=520)	Tr1_ImmuCellAI	1e-10	0.286698	0.600171
HNSC-HPV+ (n=97)	CD4_naive_ImmuCellAI	0.012392	0.265576	0.600171
HNSC-HPV+ (n=97)	CD4_T_ImmuCellAI	0.000926275	-0.346986	-7.26001
HNSC-HPV+ (n=97)	CD8_naive_ImmuCellAI	0.0691416	-0.194671	-1.3577
HNSC-HPV+ (n=97)	CD8_T_ImmuCellAI	0.000574905	0.359815	0.648144
HNSC-HPV+ (n=97)	CD8_TIDE	2.19e-22	0.81825	0.846251
HNSC-HPV+ (n=97)	Central_memory_ImmuCellAI	0.00737802	-0.283773	-3.2161
HNSC-HPV+ (n=97)	CTL_TIDE	5.65e-18	0.762981	0.808683
HNSC-HPV+ (n=97)	CTL.flag_TIDE	NA	NA	NA
HNSC-HPV+ (n=97)	Cytotoxic_ImmuCellAI	0.33983	0.102952	0.318214
HNSC-HPV+ (n=97)	DC_ImmuCellAI	0.0684773	0.195129	0.496028
HNSC-HPV+ (n=97)	Exhausted_ImmuCellAI	7.2e-06	0.458072	0.696064
HNSC-HPV+ (n=97)	Macrophage M0_CIBERSORT	0.00948884	-0.275089	-2.99297
HNSC-HPV+ (n=97)	Macrophage M0_CIBERSORT-ABS	0.370247	0.0966733	0.305758
HNSC-HPV+ (n=97)	Macrophage M1_CIBERSORT	0.000951292	0.346253	0.648144
HNSC-HPV+ (n=97)	Macrophage M1_CIBERSORT-ABS	1.56e-15	0.724118	0.807213
HNSC-HPV+ (n=97)	Macrophage M1_QUANTISEQ	0.00103058	0.344041	0.648144
HNSC-HPV+ (n=97)	Macrophage M1_XCELL	0.0824291	0.186179	0.482293
HNSC-HPV+ (n=97)	Macrophage M2_CIBERSORT	7.64e-06	-0.456943	-13.8098
HNSC-HPV+ (n=97)	Macrophage M2_CIBERSORT-ABS	0.00271061	0.315957	0.619066
HNSC-HPV+ (n=97)	Macrophage M2_CONSENSUS_TME	0.000244927	0.381516	0.650773
HNSC-HPV+ (n=97)	Macrophage M2_QUANTISEQ	0.000232357	0.382807	0.650773
HNSC-HPV+ (n=97)	Macrophage M2_TIDE	0.000192505	-0.387377	-8.78055
HNSC-HPV+ (n=97)	Macrophage M2_XCELL	0.941151	0.00798365	0.0334085
HNSC-HPV+ (n=97)	Macrophage_CONSENSUS_TME	0.00801768	0.280933	0.600171
HNSC-HPV+ (n=97)	Macrophage_EPIC	4.73e-07	0.50668	0.733069
HNSC-HPV+ (n=97)	Macrophage_ImmuCellAI	0.0319937	0.228833	0.550818
HNSC-HPV+ (n=97)	Macrophage_TIMER	0.0462736	-0.213043	-1.56616
HNSC-HPV+ (n=97)	Macrophage_XCELL	0.262816	0.120655	0.352884
HNSC-HPV+ (n=97)	Macrophage/Monocyte_MCPCOUNTER	2.72e-10	0.610396	0.790608
HNSC-HPV+ (n=97)	Myeloid dendritic cell activated_CIBERSORT	0.0681524	-0.195354	-1.39832
HNSC-HPV+ (n=97)	Myeloid dendritic cell activated_CIBERSORT-ABS	0.771961	-0.0313343	-0.146947
HNSC-HPV+ (n=97)	Myeloid dendritic cell activated_XCELL	2.47e-13	0.682328	0.805634
HNSC-HPV+ (n=97)	Myeloid dendritic cell resting_CIBERSORT	0.717549	0.0391057	0.145709
HNSC-HPV+ (n=97)	Myeloid dendritic cell resting_CIBERSORT-ABS	0.0209614	0.245831	0.571505
HNSC-HPV+ (n=97)	Myeloid dendritic cell_ABIS	1.85e-06	0.483241	0.714356
HNSC-HPV+ (n=97)	Myeloid dendritic cell_CONSENSUS_TME	2.83e-10	0.609948	0.790608
HNSC-HPV+ (n=97)	Myeloid dendritic cell_MCPCOUNTER	9.94e-13	0.669502	0.805634
HNSC-HPV+ (n=97)	Myeloid dendritic cell_QUANTISEQ	0.886465	0.0154402	0.0636323
HNSC-HPV+ (n=97)	Myeloid dendritic cell_TIMER	0.00393027	0.304425	0.618726
HNSC-HPV+ (n=97)	Myeloid dendritic cell_XCELL	0.000116265	0.399307	0.6722
HNSC-HPV+ (n=97)	NK cell activated_CIBERSORT	0.00167923	0.33019	0.636962
HNSC-HPV+ (n=97)	NK cell activated_CIBERSORT-ABS	9.47e-08	0.53221	0.739964
HNSC-HPV+ (n=97)	NK cell resting_CIBERSORT	0.00240079	-0.31963	-4.82996
HNSC-HPV+ (n=97)	NK cell resting_CIBERSORT-ABS	0.0432699	-0.215987	-1.63191
HNSC-HPV+ (n=97)	NK cell_ABIS	0.645211	0.0497626	0.178098
HNSC-HPV+ (n=97)	NK cell_CONSENSUS_TME	2.43e-27	0.863855	0.874864
HNSC-HPV+ (n=97)	NK cell_EPIC	0.0756211	0.19038	0.488523
HNSC-HPV+ (n=97)	NK cell_MCPCOUNTER	3.52e-15	0.717864	0.807213
HNSC-HPV+ (n=97)	NK cell_QUANTISEQ	0.00335818	0.309363	0.618726
HNSC-HPV+ (n=97)	NK cell_XCELL	0.21587	-0.133243	-0.771108
HNSC-HPV+ (n=97)	NK_ImmuCellAI	4.56e-09	0.575279	0.783641
HNSC-HPV+ (n=97)	NKT_ImmuCellAI	0.171366	-0.14712	-0.869926
HNSC-HPV+ (n=97)	Plasmacytoid dendritic cell_ABIS	0.245553	0.125088	0.357532
HNSC-HPV+ (n=97)	Plasmacytoid dendritic cell_XCELL	4.87e-12	0.654025	0.805634
HNSC-HPV+ (n=97)	T cell CD4+ (non-regulatory)_QUANTISEQ	6.27e-05	-0.413329	-11.2425
HNSC-HPV+ (n=97)	T cell CD4+ (non-regulatory)_XCELL	1.48e-05	0.443812	0.696064
HNSC-HPV+ (n=97)	T cell CD4+ central memory_XCELL	0.0284007	-0.233732	-1.86986
HNSC-HPV+ (n=97)	T cell CD4+ effector memory_XCELL	0.420588	-0.0869363	-0.472934
HNSC-HPV+ (n=97)	T cell CD4+ memory activated_CIBERSORT	0.0106636	0.270969	0.600171
HNSC-HPV+ (n=97)	T cell CD4+ memory activated_CIBERSORT-ABS	0.000824817	0.350156	0.648144
HNSC-HPV+ (n=97)	T cell CD4+ memory resting_CIBERSORT	0.0493057	0.210227	0.519835
HNSC-HPV+ (n=97)	T cell CD4+ memory resting_CIBERSORT-ABS	9.95e-06	0.451777	0.696064
HNSC-HPV+ (n=97)	T cell CD4+ memory_ABIS	2.39e-06	0.478667	0.714356
HNSC-HPV+ (n=97)	T cell CD4+ memory_XCELL	4.36e-10	0.604813	0.790608
HNSC-HPV+ (n=97)	T cell CD4+ naive_ABIS	4.6e-15	0.715784	0.807213
HNSC-HPV+ (n=97)	T cell CD4+ naive_CIBERSORT	0.00456696	-0.299633	-4.07501
HNSC-HPV+ (n=97)	T cell CD4+ naive_CIBERSORT-ABS	0.00466368	-0.298958	-3.87222
HNSC-HPV+ (n=97)	T cell CD4+ naive_XCELL	2.19e-09	0.584849	0.783641
HNSC-HPV+ (n=97)	T cell CD4+ Th1_XCELL	0.69611	0.0422208	0.15519
HNSC-HPV+ (n=97)	T cell CD4+ Th2_XCELL	0.00140294	0.335364	0.642387
HNSC-HPV+ (n=97)	T cell CD4+_CONSENSUS_TME	8.22e-29	0.874864	0.874864
HNSC-HPV+ (n=97)	T cell CD4+_EPIC	0.000431826	0.367264	0.649634
HNSC-HPV+ (n=97)	T cell CD4+_TIMER	9.84e-11	0.622096	0.79816
HNSC-HPV+ (n=97)	T cell CD8+ central memory_XCELL	7.6e-20	0.788479	0.822716
HNSC-HPV+ (n=97)	T cell CD8+ effector memory_XCELL	9.44e-05	0.404101	0.67333
HNSC-HPV+ (n=97)	T cell CD8+ memory_ABIS	9.3e-13	0.670126	0.805634
HNSC-HPV+ (n=97)	T cell CD8+ naive_ABIS	4.37e-08	-0.543788	-21.13
HNSC-HPV+ (n=97)	T cell CD8+ naive_XCELL	0.291808	0.113635	0.339655
HNSC-HPV+ (n=97)	T cell CD8+_CIBERSORT	1.85e-07	0.521833	0.739263
HNSC-HPV+ (n=97)	T cell CD8+_CIBERSORT-ABS	3.21e-18	0.766517	0.808683
HNSC-HPV+ (n=97)	T cell CD8+_CONSENSUS_TME	8.39e-28	0.86742	0.874864
HNSC-HPV+ (n=97)	T cell CD8+_EPIC	4.73e-10	0.60383	0.790608
HNSC-HPV+ (n=97)	T cell CD8+_MCPCOUNTER	2.94e-18	0.76706	0.808683
HNSC-HPV+ (n=97)	T cell CD8+_QUANTISEQ	7.77e-19	0.775138	0.814044
HNSC-HPV+ (n=97)	T cell CD8+_TIMER	0.297709	-0.112263	-0.636157
HNSC-HPV+ (n=97)	T cell CD8+_XCELL	6.22e-12	0.651567	0.805634
HNSC-HPV+ (n=97)	T cell NK_XCELL	0.998999	0.000135734	0.000586026
HNSC-HPV+ (n=97)	Th1_ImmuCellAI	0.0292459	-0.232534	-1.80713
HNSC-HPV+ (n=97)	Th17_ImmuCellAI	9.9e-05	-0.403014	-9.96544
HNSC-HPV+ (n=97)	Th2_ImmuCellAI	1.07e-15	-0.72691	-98.8597
HNSC-HPV+ (n=97)	Tr1_ImmuCellAI	0.473016	0.0774871	0.25703
HNSC-HPV- (n=421)	CD4_naive_ImmuCellAI	5.38e-09	0.286846	0.600171
HNSC-HPV- (n=421)	CD4_T_ImmuCellAI	0.000268574	-0.181474	-1.14793
HNSC-HPV- (n=421)	CD8_naive_ImmuCellAI	3.47e-08	-0.271777	-2.84321
HNSC-HPV- (n=421)	CD8_T_ImmuCellAI	0.0107947	0.127502	0.357532
HNSC-HPV- (n=421)	CD8_TIDE	4.03e-78	0.765777	0.808683
HNSC-HPV- (n=421)	Central_memory_ImmuCellAI	3.65e-33	-0.551751	-25.0127
HNSC-HPV- (n=421)	CTL_TIDE	1.87e-70	0.740292	0.808405
HNSC-HPV- (n=421)	CTL.flag_TIDE	0.19622	0.0648361	0.229031
HNSC-HPV- (n=421)	Cytotoxic_ImmuCellAI	0.939635	0.0038031	0.0161632
HNSC-HPV- (n=421)	DC_ImmuCellAI	1.36e-08	0.279438	0.600171
HNSC-HPV- (n=421)	Exhausted_ImmuCellAI	3.53e-12	0.338888	0.644598
HNSC-HPV- (n=421)	Macrophage M0_CIBERSORT	1.09e-10	-0.315759	-4.52035
HNSC-HPV- (n=421)	Macrophage M0_CIBERSORT-ABS	0.00563702	0.138349	0.37631
HNSC-HPV- (n=421)	Macrophage M1_CIBERSORT	4.43e-18	0.415441	0.684849
HNSC-HPV- (n=421)	Macrophage M1_CIBERSORT-ABS	1.99e-62	0.709946	0.807213
HNSC-HPV- (n=421)	Macrophage M1_QUANTISEQ	2.74e-14	0.368631	0.649634
HNSC-HPV- (n=421)	Macrophage M1_XCELL	7.4e-40	0.596778	0.790608
HNSC-HPV- (n=421)	Macrophage M2_CIBERSORT	1.48e-06	0.238253	0.563519
HNSC-HPV- (n=421)	Macrophage M2_CIBERSORT-ABS	4.17e-69	0.73547	0.808405
HNSC-HPV- (n=421)	Macrophage M2_CONSENSUS_TME	1.89e-68	0.733083	0.808405
HNSC-HPV- (n=421)	Macrophage M2_QUANTISEQ	1.29e-19	0.432484	0.693755
HNSC-HPV- (n=421)	Macrophage M2_TIDE	4.95e-09	-0.287506	-3.40007
HNSC-HPV- (n=421)	Macrophage M2_XCELL	1.98e-13	0.35691	0.648144
HNSC-HPV- (n=421)	Macrophage_CONSENSUS_TME	1.57e-59	0.69794	0.806804
HNSC-HPV- (n=421)	Macrophage_EPIC	7.3e-63	0.711701	0.807213
HNSC-HPV- (n=421)	Macrophage_ImmuCellAI	1.66e-24	0.481106	0.714356
HNSC-HPV- (n=421)	Macrophage_TIMER	1.84e-10	0.312092	0.619066
HNSC-HPV- (n=421)	Macrophage_XCELL	7.55e-37	0.577393	0.783641
HNSC-HPV- (n=421)	Macrophage/Monocyte_MCPCOUNTER	1.39e-50	0.65666	0.805634
HNSC-HPV- (n=421)	Myeloid dendritic cell activated_CIBERSORT	0.000420227	-0.175748	-1.08644
HNSC-HPV- (n=421)	Myeloid dendritic cell activated_CIBERSORT-ABS	0.955314	-0.0028141	-0.0123457
HNSC-HPV- (n=421)	Myeloid dendritic cell activated_XCELL	5.99e-56	0.682219	0.805634
HNSC-HPV- (n=421)	Myeloid dendritic cell resting_CIBERSORT	0.473917	0.0359521	0.135819
HNSC-HPV- (n=421)	Myeloid dendritic cell resting_CIBERSORT-ABS	2.12e-06	0.234787	0.560195
HNSC-HPV- (n=421)	Myeloid dendritic cell_ABIS	1.03e-26	0.500738	0.728346
HNSC-HPV- (n=421)	Myeloid dendritic cell_CONSENSUS_TME	3.61e-86	0.789444	0.822716
HNSC-HPV- (n=421)	Myeloid dendritic cell_MCPCOUNTER	1.19e-49	0.651938	0.805634
HNSC-HPV- (n=421)	Myeloid dendritic cell_QUANTISEQ	0.510419	0.0330451	0.128404
HNSC-HPV- (n=421)	Myeloid dendritic cell_TIMER	4.81e-22	0.457599	0.696064
HNSC-HPV- (n=421)	Myeloid dendritic cell_XCELL	3.28e-40	0.59897	0.790608
HNSC-HPV- (n=421)	NK cell activated_CIBERSORT	0.0309152	0.108066	0.326599
HNSC-HPV- (n=421)	NK cell activated_CIBERSORT-ABS	8.47e-15	0.375384	0.649634
HNSC-HPV- (n=421)	NK cell resting_CIBERSORT	0.441862	-0.0386076	-0.187522
HNSC-HPV- (n=421)	NK cell resting_CIBERSORT-ABS	0.0877222	0.0855954	0.273905
HNSC-HPV- (n=421)	NK cell_ABIS	0.00241571	0.151473	0.407577
HNSC-HPV- (n=421)	NK cell_CONSENSUS_TME	8.36e-118	0.85956	0.874864
HNSC-HPV- (n=421)	NK cell_EPIC	2.44e-13	0.355623	0.648144
HNSC-HPV- (n=421)	NK cell_MCPCOUNTER	3.12e-71	0.74302	0.808405
HNSC-HPV- (n=421)	NK cell_QUANTISEQ	0.39039	0.0431145	0.156362
HNSC-HPV- (n=421)	NK cell_XCELL	0.304823	-0.051499	-0.254686
HNSC-HPV- (n=421)	NK_ImmuCellAI	5.22e-48	0.64344	0.805634
HNSC-HPV- (n=421)	NKT_ImmuCellAI	0.000170484	-0.187116	-1.24135
HNSC-HPV- (n=421)	Plasmacytoid dendritic cell_ABIS	8.31e-11	0.317683	0.619066
HNSC-HPV- (n=421)	Plasmacytoid dendritic cell_XCELL	4.81e-31	0.53593	0.739964
HNSC-HPV- (n=421)	T cell CD4+ (non-regulatory)_QUANTISEQ	4e-08	-0.270595	-2.72599
HNSC-HPV- (n=421)	T cell CD4+ (non-regulatory)_XCELL	0.00198939	0.15434	0.407577
HNSC-HPV- (n=421)	T cell CD4+ central memory_XCELL	0.141739	-0.0736904	-0.393016
HNSC-HPV- (n=421)	T cell CD4+ effector memory_XCELL	0.0112817	0.126737	0.357532
HNSC-HPV- (n=421)	T cell CD4+ memory activated_CIBERSORT	6.11e-09	0.285855	0.600171
HNSC-HPV- (n=421)	T cell CD4+ memory activated_CIBERSORT-ABS	5.34e-13	0.350823	0.648144
HNSC-HPV- (n=421)	T cell CD4+ memory resting_CIBERSORT	1.14e-08	0.280912	0.600171
HNSC-HPV- (n=421)	T cell CD4+ memory resting_CIBERSORT-ABS	6.17e-31	0.5351	0.739964
HNSC-HPV- (n=421)	T cell CD4+ memory_ABIS	9.06e-28	0.509709	0.733549
HNSC-HPV- (n=421)	T cell CD4+ memory_XCELL	9.59e-24	0.474032	0.714356
HNSC-HPV- (n=421)	T cell CD4+ naive_ABIS	7.52e-49	0.647832	0.805634
HNSC-HPV- (n=421)	T cell CD4+ naive_CIBERSORT	5.55e-07	-0.247496	-2.10372
HNSC-HPV- (n=421)	T cell CD4+ naive_CIBERSORT-ABS	5.8e-07	-0.247082	-2.03655
HNSC-HPV- (n=421)	T cell CD4+ naive_XCELL	2.9e-17	0.405978	0.67333
HNSC-HPV- (n=421)	T cell CD4+ Th1_XCELL	0.100788	0.0822738	0.266411
HNSC-HPV- (n=421)	T cell CD4+ Th2_XCELL	5.13e-06	0.226	0.548858
HNSC-HPV- (n=421)	T cell CD4+_CONSENSUS_TME	6.51e-109	0.842911	0.868453
HNSC-HPV- (n=421)	T cell CD4+_EPIC	2.23e-09	0.293676	0.609771
HNSC-HPV- (n=421)	T cell CD4+_TIMER	5.45e-19	0.425648	0.693271
HNSC-HPV- (n=421)	T cell CD8+ central memory_XCELL	6.37e-59	0.695339	0.806804
HNSC-HPV- (n=421)	T cell CD8+ effector memory_XCELL	1.26e-21	0.453423	0.696064
HNSC-HPV- (n=421)	T cell CD8+ memory_ABIS	4.87e-55	0.67806	0.805634
HNSC-HPV- (n=421)	T cell CD8+ naive_ABIS	4.72e-34	-0.558144	-30.3631
HNSC-HPV- (n=421)	T cell CD8+ naive_XCELL	0.944415	-0.00350147	-0.0156131
HNSC-HPV- (n=421)	T cell CD8+_CIBERSORT	4.72e-14	0.365452	0.649634
HNSC-HPV- (n=421)	T cell CD8+_CIBERSORT-ABS	2.98e-55	0.679041	0.805634
HNSC-HPV- (n=421)	T cell CD8+_CONSENSUS_TME	5.94e-117	0.858052	0.874864
HNSC-HPV- (n=421)	T cell CD8+_EPIC	0.143931	-0.0732884	-0.383354
HNSC-HPV- (n=421)	T cell CD8+_MCPCOUNTER	2.1e-64	0.717803	0.807213
HNSC-HPV- (n=421)	T cell CD8+_QUANTISEQ	2.7e-55	0.679234	0.805634
HNSC-HPV- (n=421)	T cell CD8+_TIMER	0.702576	-0.0191746	-0.0883981
HNSC-HPV- (n=421)	T cell CD8+_XCELL	1.99e-32	0.546355	0.750549
HNSC-HPV- (n=421)	T cell NK_XCELL	0.000222656	0.183822	0.480764
HNSC-HPV- (n=421)	Th1_ImmuCellAI	3.67e-09	-0.289835	-3.58341
HNSC-HPV- (n=421)	Th17_ImmuCellAI	0.153603	0.0715683	0.243332
HNSC-HPV- (n=421)	Th2_ImmuCellAI	2.59e-60	-0.701243	-63.5793
HNSC-HPV- (n=421)	Tr1_ImmuCellAI	1.47e-14	0.372227	0.649634

## Sheet: IL10RB
cancer	infiltrates	rho	p	adj.p
HNSC (n=520)	CD4_naive_ImmuCellAI	0.00615917	0.123585	0.188849
HNSC (n=520)	CD4_T_ImmuCellAI	0.0270635	-0.09987	-0.714859
HNSC (n=520)	CD8_naive_ImmuCellAI	0.0803473	-0.0790753	-0.448093
HNSC (n=520)	CD8_T_ImmuCellAI	0.00022727	0.165813	0.222173
HNSC (n=520)	CD8_TIDE	2.03e-05	0.191222	0.239882
HNSC (n=520)	Central_memory_ImmuCellAI	0.0543678	-0.0869701	-0.537633
HNSC (n=520)	CTL_TIDE	4.95e-05	0.182242	0.233126
HNSC (n=520)	CTL.flag_TIDE	0.190293	-0.0592661	-0.260006
HNSC (n=520)	Cytotoxic_ImmuCellAI	0.795039	0.011765	0.0310686
HNSC (n=520)	DC_ImmuCellAI	2.9e-07	0.229226	0.267595
HNSC (n=520)	Exhausted_ImmuCellAI	0.001738	0.141127	0.201879
HNSC (n=520)	Macrophage M0_CIBERSORT	0.0588823	-0.0854017	-0.504984
HNSC (n=520)	Macrophage M0_CIBERSORT-ABS	0.0230001	0.102694	0.171366
HNSC (n=520)	Macrophage M1_CIBERSORT	0.810765	-0.0108441	-0.0317161
HNSC (n=520)	Macrophage M1_CIBERSORT-ABS	0.00046589	0.157512	0.215293
HNSC (n=520)	Macrophage M1_QUANTISEQ	3.13e-05	0.186915	0.23647
HNSC (n=520)	Macrophage M1_XCELL	0.112592	0.0717685	0.139643
HNSC (n=520)	Macrophage M2_CIBERSORT	0.290732	-0.0478234	-0.183211
HNSC (n=520)	Macrophage M2_CIBERSORT-ABS	5.39e-06	0.20386	0.246957
HNSC (n=520)	Macrophage M2_CONSENSUS_TME	0.432089	0.0355704	0.0841318
HNSC (n=520)	Macrophage M2_QUANTISEQ	9.33e-06	0.198734	0.245708
HNSC (n=520)	Macrophage M2_TIDE	0.350646	-0.0422529	-0.155308
HNSC (n=520)	Macrophage M2_XCELL	0.195126	0.058627	0.123617
HNSC (n=520)	Macrophage_CONSENSUS_TME	0.856669	0.00818015	0.02225
HNSC (n=520)	Macrophage_EPIC	3.36e-06	0.208171	0.248905
HNSC (n=520)	Macrophage_ImmuCellAI	0.0665116	0.082964	0.150056
HNSC (n=520)	Macrophage_TIMER	0.568822	0.025802	0.0632265
HNSC (n=520)	Macrophage_XCELL	0.173599	0.0615705	0.128824
HNSC (n=520)	Macrophage/Monocyte_MCPCOUNTER	0.00147693	0.143245	0.201879
HNSC (n=520)	Myeloid dendritic cell activated_CIBERSORT	0.687206	-0.0182349	-0.0563625
HNSC (n=520)	Myeloid dendritic cell activated_CIBERSORT-ABS	0.364951	0.0410152	0.0937489
HNSC (n=520)	Myeloid dendritic cell activated_XCELL	0.0119056	0.113535	0.179427
HNSC (n=520)	Myeloid dendritic cell resting_CIBERSORT	0.000313886	-0.162128	-1.76395
HNSC (n=520)	Myeloid dendritic cell resting_CIBERSORT-ABS	0.141408	-0.0665298	-0.317476
HNSC (n=520)	Myeloid dendritic cell_ABIS	0.000584098	0.154811	0.213749
HNSC (n=520)	Myeloid dendritic cell_CONSENSUS_TME	0.251871	0.0518603	0.111071
HNSC (n=520)	Myeloid dendritic cell_MCPCOUNTER	6.99e-06	0.201449	0.245878
HNSC (n=520)	Myeloid dendritic cell_QUANTISEQ	0.00893262	0.118005	0.182371
HNSC (n=520)	Myeloid dendritic cell_TIMER	0.0886184	-0.077004	-0.418902
HNSC (n=520)	Myeloid dendritic cell_XCELL	0.525603	0.0287418	0.0691838
HNSC (n=520)	NK cell activated_CIBERSORT	0.780352	-0.0126294	-0.037339
HNSC (n=520)	NK cell activated_CIBERSORT-ABS	0.0276279	0.0995072	0.168112
HNSC (n=520)	NK cell resting_CIBERSORT	0.926647	0.00416967	0.0114561
HNSC (n=520)	NK cell resting_CIBERSORT-ABS	0.33717	0.0434486	0.0953065
HNSC (n=520)	NK cell_ABIS	0.00106931	0.147366	0.205556
HNSC (n=520)	NK cell_CONSENSUS_TME	0.00148297	0.143192	0.201879
HNSC (n=520)	NK cell_EPIC	0.84798	-0.00868198	-0.0251223
HNSC (n=520)	NK cell_MCPCOUNTER	2.21e-11	0.296245	0.326229
HNSC (n=520)	NK cell_QUANTISEQ	1.21e-10	0.285498	0.31826
HNSC (n=520)	NK cell_XCELL	0.451468	-0.0340929	-0.113089
HNSC (n=520)	NK_ImmuCellAI	7.56e-05	0.177827	0.23143
HNSC (n=520)	NKT_ImmuCellAI	0.250466	-0.0520141	-0.214361
HNSC (n=520)	Plasmacytoid dendritic cell_ABIS	8.16e-05	0.177018	0.23143
HNSC (n=520)	Plasmacytoid dendritic cell_XCELL	0.937762	-0.00353645	-0.00991664
HNSC (n=520)	T cell CD4+ (non-regulatory)_QUANTISEQ	0.0586275	-0.0854875	-0.516725
HNSC (n=520)	T cell CD4+ (non-regulatory)_XCELL	0.00427673	0.128856	0.191524
HNSC (n=520)	T cell CD4+ central memory_XCELL	8.07e-06	-0.200095	-3.40161
HNSC (n=520)	T cell CD4+ effector memory_XCELL	0.189144	-0.0594198	-0.264954
HNSC (n=520)	T cell CD4+ memory activated_CIBERSORT	0.313345	0.0456399	0.0993125
HNSC (n=520)	T cell CD4+ memory activated_CIBERSORT-ABS	0.106853	0.0729345	0.139706
HNSC (n=520)	T cell CD4+ memory resting_CIBERSORT	0.342662	0.0429577	0.0949958
HNSC (n=520)	T cell CD4+ memory resting_CIBERSORT-ABS	0.000940802	0.148971	0.206735
HNSC (n=520)	T cell CD4+ memory_ABIS	0.00531209	0.125746	0.19032
HNSC (n=520)	T cell CD4+ memory_XCELL	0.00325023	0.132703	0.193133
HNSC (n=520)	T cell CD4+ naive_ABIS	9.66e-11	0.286946	0.318569
HNSC (n=520)	T cell CD4+ naive_CIBERSORT	0.276885	-0.0492171	-0.199807
HNSC (n=520)	T cell CD4+ naive_CIBERSORT-ABS	0.284468	-0.0484482	-0.190984
HNSC (n=520)	T cell CD4+ naive_XCELL	0.00120185	0.145887	0.204543
HNSC (n=520)	T cell CD4+ Th1_XCELL	0.488161	-0.0313897	-0.101643
HNSC (n=520)	T cell CD4+ Th2_XCELL	0.0581191	0.0856596	0.151214
HNSC (n=520)	T cell CD4+_CONSENSUS_TME	0.0165457	0.108228	0.177337
HNSC (n=520)	T cell CD4+_EPIC	9.52e-06	0.198539	0.245708
HNSC (n=520)	T cell CD4+_TIMER	2.11e-10	0.281869	0.316812
HNSC (n=520)	T cell CD8+ central memory_XCELL	0.00642761	0.122955	0.188849
HNSC (n=520)	T cell CD8+ effector memory_XCELL	0.0562334	0.0863093	0.151214
HNSC (n=520)	T cell CD8+ memory_ABIS	1.08e-05	0.197358	0.245708
HNSC (n=520)	T cell CD8+ naive_ABIS	3.13e-05	-0.186918	-2.82454
HNSC (n=520)	T cell CD8+ naive_XCELL	7.17e-05	-0.17838	-2.55365
HNSC (n=520)	T cell CD8+_CIBERSORT	0.160698	0.063467	0.13078
HNSC (n=520)	T cell CD8+_CIBERSORT-ABS	6.89e-06	0.201584	0.245878
HNSC (n=520)	T cell CD8+_CONSENSUS_TME	0.0144372	0.110452	0.177768
HNSC (n=520)	T cell CD8+_EPIC	0.0205157	-0.104641	-0.813212
HNSC (n=520)	T cell CD8+_MCPCOUNTER	2.22e-06	0.211881	0.250572
HNSC (n=520)	T cell CD8+_QUANTISEQ	5.15e-05	0.181832	0.233126
HNSC (n=520)	T cell CD8+_TIMER	7.93e-09	-0.256929	-6.98847
HNSC (n=520)	T cell CD8+_XCELL	0.640184	0.0211685	0.0543192
HNSC (n=520)	T cell NK_XCELL	0.171634	-0.0618524	-0.280398
HNSC (n=520)	Th1_ImmuCellAI	0.000171941	-0.168935	-2.18812
HNSC (n=520)	Th17_ImmuCellAI	0.965447	-0.00196195	-0.00544542
HNSC (n=520)	Th2_ImmuCellAI	2.51e-05	-0.189108	-3.02573
HNSC (n=520)	Tr1_ImmuCellAI	0.138847	0.0669601	0.134912
HNSC-HPV+ (n=97)	CD4_naive_ImmuCellAI	0.743241	-0.0354139	-0.118921
HNSC-HPV+ (n=97)	CD4_T_ImmuCellAI	0.0119295	-0.266951	-8.06786
HNSC-HPV+ (n=97)	CD8_naive_ImmuCellAI	0.733558	-0.0368002	-0.126705
HNSC-HPV+ (n=97)	CD8_T_ImmuCellAI	0.00243663	0.319184	0.347272
HNSC-HPV+ (n=97)	CD8_TIDE	6.68e-07	0.500923	0.504633
HNSC-HPV+ (n=97)	Central_memory_ImmuCellAI	0.274738	-0.117708	-1.00052
HNSC-HPV+ (n=97)	CTL_TIDE	1.18e-05	0.448486	0.463833
HNSC-HPV+ (n=97)	CTL.flag_TIDE	NA	NA	NA
HNSC-HPV+ (n=97)	Cytotoxic_ImmuCellAI	0.320092	0.107216	0.176745
HNSC-HPV+ (n=97)	DC_ImmuCellAI	0.0740746	0.191377	0.239882
HNSC-HPV+ (n=97)	Exhausted_ImmuCellAI	0.00727769	0.284238	0.31816
HNSC-HPV+ (n=97)	Macrophage M0_CIBERSORT	0.00128291	-0.337906	-22.9776
HNSC-HPV+ (n=97)	Macrophage M0_CIBERSORT-ABS	0.262718	-0.12068	-1.05887
HNSC-HPV+ (n=97)	Macrophage M1_CIBERSORT	0.00922033	0.276094	0.311608
HNSC-HPV+ (n=97)	Macrophage M1_CIBERSORT-ABS	3.9e-06	0.469683	0.479509
HNSC-HPV+ (n=97)	Macrophage M1_QUANTISEQ	0.231803	0.128775	0.191524
HNSC-HPV+ (n=97)	Macrophage M1_XCELL	0.701921	0.0413731	0.093779
HNSC-HPV+ (n=97)	Macrophage M2_CIBERSORT	0.0055145	-0.293503	-9.97909
HNSC-HPV+ (n=97)	Macrophage M2_CIBERSORT-ABS	0.2423	0.125947	0.19032
HNSC-HPV+ (n=97)	Macrophage M2_CONSENSUS_TME	0.779735	-0.0302379	-0.0967612
HNSC-HPV+ (n=97)	Macrophage M2_QUANTISEQ	0.0099334	0.27348	0.309944
HNSC-HPV+ (n=97)	Macrophage M2_TIDE	0.00470298	-0.298687	-11.6061
HNSC-HPV+ (n=97)	Macrophage M2_XCELL	0.900163	-0.0135669	-0.0410023
HNSC-HPV+ (n=97)	Macrophage_CONSENSUS_TME	0.303681	-0.110893	-0.914028
HNSC-HPV+ (n=97)	Macrophage_EPIC	0.0514829	0.208292	0.248905
HNSC-HPV+ (n=97)	Macrophage_ImmuCellAI	0.29877	0.112018	0.179171
HNSC-HPV+ (n=97)	Macrophage_TIMER	0.136861	-0.159841	-1.61025
HNSC-HPV+ (n=97)	Macrophage_XCELL	0.967228	-0.0044432	-0.0125891
HNSC-HPV+ (n=97)	Macrophage/Monocyte_MCPCOUNTER	0.0102689	0.272307	0.309906
HNSC-HPV+ (n=97)	Myeloid dendritic cell activated_CIBERSORT	0.125502	-0.164558	-2.03453
HNSC-HPV+ (n=97)	Myeloid dendritic cell activated_CIBERSORT-ABS	0.369684	-0.0967865	-0.658148
HNSC-HPV+ (n=97)	Myeloid dendritic cell activated_XCELL	0.0144757	0.259883	0.29701
HNSC-HPV+ (n=97)	Myeloid dendritic cell resting_CIBERSORT	0.14659	-0.156031	-1.51573
HNSC-HPV+ (n=97)	Myeloid dendritic cell resting_CIBERSORT-ABS	0.821813	0.0243525	0.0607695
HNSC-HPV+ (n=97)	Myeloid dendritic cell_ABIS	0.0415251	0.217777	0.256029
HNSC-HPV+ (n=97)	Myeloid dendritic cell_CONSENSUS_TME	0.373847	0.0959517	0.166235
HNSC-HPV+ (n=97)	Myeloid dendritic cell_MCPCOUNTER	3.4e-05	0.426649	0.444631
HNSC-HPV+ (n=97)	Myeloid dendritic cell_QUANTISEQ	0.199076	0.138213	0.199968
HNSC-HPV+ (n=97)	Myeloid dendritic cell_TIMER	0.762813	-0.0326287	-0.106928
HNSC-HPV+ (n=97)	Myeloid dendritic cell_XCELL	0.700329	-0.0416051	-0.146969
HNSC-HPV+ (n=97)	NK cell activated_CIBERSORT	0.0928141	0.180274	0.233126
HNSC-HPV+ (n=97)	NK cell activated_CIBERSORT-ABS	0.00288837	0.314017	0.343278
HNSC-HPV+ (n=97)	NK cell resting_CIBERSORT	0.0453445	-0.213937	-4.15648
HNSC-HPV+ (n=97)	NK cell resting_CIBERSORT-ABS	0.115074	-0.169186	-2.30093
HNSC-HPV+ (n=97)	NK cell_ABIS	0.839598	-0.0218871	-0.0684286
HNSC-HPV+ (n=97)	NK cell_CONSENSUS_TME	5.3e-05	0.417031	0.436279
HNSC-HPV+ (n=97)	NK cell_EPIC	0.878707	-0.016503	-0.0504361
HNSC-HPV+ (n=97)	NK cell_MCPCOUNTER	8.54e-06	0.454776	0.468557
HNSC-HPV+ (n=97)	NK cell_QUANTISEQ	9.92e-05	0.402977	0.426928
HNSC-HPV+ (n=97)	NK cell_XCELL	0.514495	-0.0704083	-0.354649
HNSC-HPV+ (n=97)	NK_ImmuCellAI	0.0836801	0.185437	0.235696
HNSC-HPV+ (n=97)	NKT_ImmuCellAI	0.244321	-0.125412	-1.17628
HNSC-HPV+ (n=97)	Plasmacytoid dendritic cell_ABIS	0.217487	0.132779	0.193133
HNSC-HPV+ (n=97)	Plasmacytoid dendritic cell_XCELL	0.00286642	0.314251	0.343278
HNSC-HPV+ (n=97)	T cell CD4+ (non-regulatory)_QUANTISEQ	1.87e-05	-0.439078	-39.8098
HNSC-HPV+ (n=97)	T cell CD4+ (non-regulatory)_XCELL	9.1e-05	0.404954	0.426928
HNSC-HPV+ (n=97)	T cell CD4+ central memory_XCELL	0.0198973	-0.247853	-6.12873
HNSC-HPV+ (n=97)	T cell CD4+ effector memory_XCELL	0.557432	-0.0633814	-0.292199
HNSC-HPV+ (n=97)	T cell CD4+ memory activated_CIBERSORT	0.519823	0.0695209	0.138027
HNSC-HPV+ (n=97)	T cell CD4+ memory activated_CIBERSORT-ABS	0.183335	0.143153	0.201879
HNSC-HPV+ (n=97)	T cell CD4+ memory resting_CIBERSORT	0.340964	-0.102711	-0.776041
HNSC-HPV+ (n=97)	T cell CD4+ memory resting_CIBERSORT-ABS	0.296075	0.112641	0.179171
HNSC-HPV+ (n=97)	T cell CD4+ memory_ABIS	0.238716	0.126903	0.190705
HNSC-HPV+ (n=97)	T cell CD4+ memory_XCELL	0.00636473	0.288751	0.31927
HNSC-HPV+ (n=97)	T cell CD4+ naive_ABIS	2.25e-05	0.435312	0.451927
HNSC-HPV+ (n=97)	T cell CD4+ naive_CIBERSORT	0.654478	-0.0483727	-0.187962
HNSC-HPV+ (n=97)	T cell CD4+ naive_CIBERSORT-ABS	0.652896	-0.0486094	-0.194437
HNSC-HPV+ (n=97)	T cell CD4+ naive_XCELL	0.000722775	0.353725	0.38332
HNSC-HPV+ (n=97)	T cell CD4+ Th1_XCELL	0.480529	0.0761813	0.143898
HNSC-HPV+ (n=97)	T cell CD4+ Th2_XCELL	0.111202	0.170986	0.227982
HNSC-HPV+ (n=97)	T cell CD4+_CONSENSUS_TME	0.000118099	0.398943	0.425539
HNSC-HPV+ (n=97)	T cell CD4+_EPIC	0.0986201	0.177197	0.23143
HNSC-HPV+ (n=97)	T cell CD4+_TIMER	7.4e-06	0.457539	0.469625
HNSC-HPV+ (n=97)	T cell CD8+ central memory_XCELL	3.7e-06	0.470694	0.479509
HNSC-HPV+ (n=97)	T cell CD8+ effector memory_XCELL	0.0005232	0.362288	0.389495
HNSC-HPV+ (n=97)	T cell CD8+ memory_ABIS	2.02e-07	0.520446	0.522366
HNSC-HPV+ (n=97)	T cell CD8+ naive_ABIS	1.77e-06	-0.484066	-131.666
HNSC-HPV+ (n=97)	T cell CD8+ naive_XCELL	0.544589	-0.0654545	-0.306959
HNSC-HPV+ (n=97)	T cell CD8+_CIBERSORT	9.37e-05	0.404268	0.426928
HNSC-HPV+ (n=97)	T cell CD8+_CIBERSORT-ABS	4.2e-08	0.544369	0.544369
HNSC-HPV+ (n=97)	T cell CD8+_CONSENSUS_TME	0.000128294	0.397013	0.425147
HNSC-HPV+ (n=97)	T cell CD8+_EPIC	7.03e-05	0.410765	0.431383
HNSC-HPV+ (n=97)	T cell CD8+_MCPCOUNTER	1.02e-06	0.493685	0.501053
HNSC-HPV+ (n=97)	T cell CD8+_QUANTISEQ	7.72e-07	0.49846	0.504019
HNSC-HPV+ (n=97)	T cell CD8+_TIMER	0.00434746	-0.301214	-13.655
HNSC-HPV+ (n=97)	T cell CD8+_XCELL	0.000570259	0.360029	0.388602
HNSC-HPV+ (n=97)	T cell NK_XCELL	0.473396	-0.0774209	-0.429765
HNSC-HPV+ (n=97)	Th1_ImmuCellAI	0.248068	-0.124429	-1.12816
HNSC-HPV+ (n=97)	Th17_ImmuCellAI	0.00133727	-0.336729	-18.3181
HNSC-HPV+ (n=97)	Th2_ImmuCellAI	3.72e-06	-0.470566	-63.997
HNSC-HPV+ (n=97)	Tr1_ImmuCellAI	0.357297	-0.0993056	-0.692593
HNSC-HPV- (n=421)	CD4_naive_ImmuCellAI	0.00116443	0.162009	0.219236
HNSC-HPV- (n=421)	CD4_T_ImmuCellAI	0.401272	-0.0421337	-0.152805
HNSC-HPV- (n=421)	CD8_naive_ImmuCellAI	0.0560964	-0.0957145	-0.634984
HNSC-HPV- (n=421)	CD8_T_ImmuCellAI	0.0283635	0.109761	0.177768
HNSC-HPV- (n=421)	CD8_TIDE	0.0508021	0.0978519	0.167084
HNSC-HPV- (n=421)	Central_memory_ImmuCellAI	0.15853	-0.0707234	-0.362958
HNSC-HPV- (n=421)	CTL_TIDE	0.0380367	0.103898	0.172318
HNSC-HPV- (n=421)	CTL.flag_TIDE	0.125413	-0.0768458	-0.409844
HNSC-HPV- (n=421)	Cytotoxic_ImmuCellAI	0.366712	-0.0453079	-0.171163
HNSC-HPV- (n=421)	DC_ImmuCellAI	1.07e-05	0.218378	0.256029
HNSC-HPV- (n=421)	Exhausted_ImmuCellAI	0.0965835	0.0833031	0.150056
HNSC-HPV- (n=421)	Macrophage M0_CIBERSORT	0.797322	-0.0128968	-0.0385486
HNSC-HPV- (n=421)	Macrophage M0_CIBERSORT-ABS	0.00140356	0.159373	0.216747
HNSC-HPV- (n=421)	Macrophage M1_CIBERSORT	0.101563	-0.0820879	-0.475062
HNSC-HPV- (n=421)	Macrophage M1_CIBERSORT-ABS	0.142457	0.0735582	0.139915
HNSC-HPV- (n=421)	Macrophage M1_QUANTISEQ	3.94e-05	0.204284	0.246957
HNSC-HPV- (n=421)	Macrophage M1_XCELL	0.121123	0.0777273	0.144807
HNSC-HPV- (n=421)	Macrophage M2_CIBERSORT	0.822896	0.01124	0.0302702
HNSC-HPV- (n=421)	Macrophage M2_CIBERSORT-ABS	2.66e-05	0.208641	0.248905
HNSC-HPV- (n=421)	Macrophage M2_CONSENSUS_TME	0.353321	0.0465874	0.10057
HNSC-HPV- (n=421)	Macrophage M2_QUANTISEQ	0.000493137	0.173659	0.230415
HNSC-HPV- (n=421)	Macrophage M2_TIDE	0.440311	0.0387387	0.089296
HNSC-HPV- (n=421)	Macrophage M2_XCELL	0.173477	0.0682758	0.136552
HNSC-HPV- (n=421)	Macrophage_CONSENSUS_TME	0.400824	0.0421738	0.0948038
HNSC-HPV- (n=421)	Macrophage_EPIC	5.74e-05	0.199997	0.245878
HNSC-HPV- (n=421)	Macrophage_ImmuCellAI	0.151842	0.0718752	0.139643
HNSC-HPV- (n=421)	Macrophage_TIMER	0.115802	0.0788553	0.144923
HNSC-HPV- (n=421)	Macrophage_XCELL	0.125078	0.0769136	0.144279
HNSC-HPV- (n=421)	Macrophage/Monocyte_MCPCOUNTER	0.0211356	0.115398	0.180393
HNSC-HPV- (n=421)	Myeloid dendritic cell activated_CIBERSORT	0.781117	0.0139537	0.0364943
HNSC-HPV- (n=421)	Myeloid dendritic cell activated_CIBERSORT-ABS	0.184447	0.0665775	0.134912
HNSC-HPV- (n=421)	Myeloid dendritic cell activated_XCELL	0.146986	0.0727357	0.139706
HNSC-HPV- (n=421)	Myeloid dendritic cell resting_CIBERSORT	0.00104853	-0.163472	-1.93323
HNSC-HPV- (n=421)	Myeloid dendritic cell resting_CIBERSORT-ABS	0.076816	-0.0886878	-0.561002
HNSC-HPV- (n=421)	Myeloid dendritic cell_ABIS	0.00935973	0.12995	0.1921
HNSC-HPV- (n=421)	Myeloid dendritic cell_CONSENSUS_TME	0.443595	0.0384612	0.089296
HNSC-HPV- (n=421)	Myeloid dendritic cell_MCPCOUNTER	0.00846715	0.131646	0.193133
HNSC-HPV- (n=421)	Myeloid dendritic cell_QUANTISEQ	0.0282787	0.109819	0.177768
HNSC-HPV- (n=421)	Myeloid dendritic cell_TIMER	0.285362	-0.0536141	-0.22786
HNSC-HPV- (n=421)	Myeloid dendritic cell_XCELL	0.591723	0.0269302	0.065402
HNSC-HPV- (n=421)	NK cell activated_CIBERSORT	0.17576	-0.0679158	-0.329877
HNSC-HPV- (n=421)	NK cell activated_CIBERSORT-ABS	0.62183	0.0247677	0.0612439
HNSC-HPV- (n=421)	NK cell resting_CIBERSORT	0.209644	0.0629409	0.130687
HNSC-HPV- (n=421)	NK cell resting_CIBERSORT-ABS	0.0432641	0.101242	0.169986
HNSC-HPV- (n=421)	NK cell_ABIS	0.000448257	0.174908	0.230946
HNSC-HPV- (n=421)	NK cell_CONSENSUS_TME	0.152873	0.0716952	0.139643
HNSC-HPV- (n=421)	NK cell_EPIC	0.882529	-0.00742063	-0.0212464
HNSC-HPV- (n=421)	NK cell_MCPCOUNTER	2.74e-07	0.253928	0.291428
HNSC-HPV- (n=421)	NK cell_QUANTISEQ	1.17e-06	0.240494	0.27718
HNSC-HPV- (n=421)	NK cell_XCELL	0.563438	-0.0290082	-0.0917469
HNSC-HPV- (n=421)	NK_ImmuCellAI	0.00100436	0.164069	0.220924
HNSC-HPV- (n=421)	NKT_ImmuCellAI	0.468779	-0.0363709	-0.123661
HNSC-HPV- (n=421)	Plasmacytoid dendritic cell_ABIS	0.000246365	0.182558	0.233126
HNSC-HPV- (n=421)	Plasmacytoid dendritic cell_XCELL	0.0613749	-0.0937442	-0.607105
HNSC-HPV- (n=421)	T cell CD4+ (non-regulatory)_QUANTISEQ	0.662199	0.0219375	0.0557664
HNSC-HPV- (n=421)	T cell CD4+ (non-regulatory)_XCELL	0.19575	0.0649041	0.132736
HNSC-HPV- (n=421)	T cell CD4+ central memory_XCELL	0.00109278	-0.162896	-1.84616
HNSC-HPV- (n=421)	T cell CD4+ effector memory_XCELL	0.256611	-0.0569254	-0.245773
HNSC-HPV- (n=421)	T cell CD4+ memory activated_CIBERSORT	0.700848	0.0192916	0.0499745
HNSC-HPV- (n=421)	T cell CD4+ memory activated_CIBERSORT-ABS	0.443825	0.0384419	0.089296
HNSC-HPV- (n=421)	T cell CD4+ memory resting_CIBERSORT	0.113056	0.0794532	0.145042
HNSC-HPV- (n=421)	T cell CD4+ memory resting_CIBERSORT-ABS	0.0017633	0.156097	0.214437
HNSC-HPV- (n=421)	T cell CD4+ memory_ABIS	0.00523451	0.13954	0.200819
HNSC-HPV- (n=421)	T cell CD4+ memory_XCELL	0.0903307	0.0849021	0.150937
HNSC-HPV- (n=421)	T cell CD4+ naive_ABIS	2.58e-06	0.232866	0.270682
HNSC-HPV- (n=421)	T cell CD4+ naive_CIBERSORT	0.40494	-0.0418066	-0.149624
HNSC-HPV- (n=421)	T cell CD4+ naive_CIBERSORT-ABS	0.419384	-0.0405357	-0.141355
HNSC-HPV- (n=421)	T cell CD4+ naive_XCELL	0.0912281	0.0846672	0.150937
HNSC-HPV- (n=421)	T cell CD4+ Th1_XCELL	0.174413	-0.0681278	-0.336923
HNSC-HPV- (n=421)	T cell CD4+ Th2_XCELL	0.269009	0.055468	0.11787
HNSC-HPV- (n=421)	T cell CD4+_CONSENSUS_TME	0.539604	0.0307984	0.0734838
HNSC-HPV- (n=421)	T cell CD4+_EPIC	2.35e-05	0.210006	0.249439
HNSC-HPV- (n=421)	T cell CD4+_TIMER	1.99e-06	0.235417	0.272483
HNSC-HPV- (n=421)	T cell CD8+ central memory_XCELL	0.638963	0.0235575	0.05933
HNSC-HPV- (n=421)	T cell CD8+ effector memory_XCELL	0.819343	0.0114694	0.0305852
HNSC-HPV- (n=421)	T cell CD8+ memory_ABIS	0.0501444	0.0981302	0.167084
HNSC-HPV- (n=421)	T cell CD8+ naive_ABIS	0.0406672	-0.102525	-0.753697
HNSC-HPV- (n=421)	T cell CD8+ naive_XCELL	2.55e-05	-0.209093	-3.79156
HNSC-HPV- (n=421)	T cell CD8+_CIBERSORT	0.293791	-0.0526866	-0.220473
HNSC-HPV- (n=421)	T cell CD8+_CIBERSORT-ABS	0.0497823	0.0982848	0.167084
HNSC-HPV- (n=421)	T cell CD8+_CONSENSUS_TME	0.393958	0.0427911	0.0949958
HNSC-HPV- (n=421)	T cell CD8+_EPIC	6.37e-07	-0.246222	-5.58104
HNSC-HPV- (n=421)	T cell CD8+_MCPCOUNTER	0.0226157	0.114121	0.179427
HNSC-HPV- (n=421)	T cell CD8+_QUANTISEQ	0.115865	0.0788417	0.144923
HNSC-HPV- (n=421)	T cell CD8+_TIMER	1.98e-06	-0.235434	-4.92601
HNSC-HPV- (n=421)	T cell CD8+_XCELL	0.127932	-0.0763389	-0.399311
HNSC-HPV- (n=421)	T cell NK_XCELL	0.367359	-0.0452468	-0.168591
HNSC-HPV- (n=421)	Th1_ImmuCellAI	0.001277	-0.160711	-1.68129
HNSC-HPV- (n=421)	Th17_ImmuCellAI	0.0836006	0.0867255	0.151214
HNSC-HPV- (n=421)	Th2_ImmuCellAI	0.033398	-0.106528	-0.85222
HNSC-HPV- (n=421)	Tr1_ImmuCellAI	0.0187582	0.117623	0.182371

## Sheet: INHBA
cancer	infiltrates	rho	p	adj.p
HNSC (n=520)	CD4_naive_ImmuCellAI	0.000978353	0.148482	0.201826
HNSC (n=520)	CD4_T_ImmuCellAI	2.33e-19	0.391122	0.414549
HNSC (n=520)	CD8_naive_ImmuCellAI	2.09e-11	-0.29659	-2.44462
HNSC (n=520)	CD8_T_ImmuCellAI	1.28e-15	-0.35063	-4.14658
HNSC (n=520)	CD8_TIDE	1.49e-05	-0.194275	-0.960778
HNSC (n=520)	Central_memory_ImmuCellAI	0.24043	-0.0531302	-0.131377
HNSC (n=520)	CTL_TIDE	0.0015755	-0.142408	-0.545563
HNSC (n=520)	CTL.flag_TIDE	0.36483	-0.0410255	-0.0953755
HNSC (n=520)	Cytotoxic_ImmuCellAI	2.58e-18	-0.380366	-5.17298
HNSC (n=520)	DC_ImmuCellAI	0.0105117	-0.11549	-0.38309
HNSC (n=520)	Exhausted_ImmuCellAI	0.000118254	-0.173041	-0.797747
HNSC (n=520)	Macrophage M0_CIBERSORT	7.15e-20	0.39626	0.414549
HNSC (n=520)	Macrophage M0_CIBERSORT-ABS	7.78e-20	0.395891	0.414549
HNSC (n=520)	Macrophage M1_CIBERSORT	0.774002	0.0130045	0.0247359
HNSC (n=520)	Macrophage M1_CIBERSORT-ABS	0.572975	-0.0255253	-0.055991
HNSC (n=520)	Macrophage M1_QUANTISEQ	4.89e-45	0.5781	0.580233
HNSC (n=520)	Macrophage M1_XCELL	0.0733532	0.0809662	0.127299
HNSC (n=520)	Macrophage M2_CIBERSORT	0.355994	0.0417866	0.0728586
HNSC (n=520)	Macrophage M2_CIBERSORT-ABS	0.471669	0.0325903	0.0586219
HNSC (n=520)	Macrophage M2_CONSENSUS_TME	1.17e-05	0.196612	0.253452
HNSC (n=520)	Macrophage M2_QUANTISEQ	5.12e-06	-0.204343	-1.06887
HNSC (n=520)	Macrophage M2_TIDE	0.891268	0.00619121	0.0118592
HNSC (n=520)	Macrophage M2_XCELL	0.0143917	-0.110503	-0.357818
HNSC (n=520)	Macrophage_CONSENSUS_TME	4.02e-13	0.319909	0.359568
HNSC (n=520)	Macrophage_EPIC	0.0319193	0.0969394	0.146486
HNSC (n=520)	Macrophage_ImmuCellAI	0.799542	-0.0115008	-0.0236986
HNSC (n=520)	Macrophage_TIMER	1.06e-11	0.300739	0.343701
HNSC (n=520)	Macrophage_XCELL	0.0107317	0.115167	0.167516
HNSC (n=520)	Macrophage/Monocyte_MCPCOUNTER	1.01e-05	0.197996	0.254032
HNSC (n=520)	Myeloid dendritic cell activated_CIBERSORT	0.607234	-0.0232776	-0.050652
HNSC (n=520)	Myeloid dendritic cell activated_CIBERSORT-ABS	0.834894	-0.00943979	-0.0193054
HNSC (n=520)	Myeloid dendritic cell activated_XCELL	0.232205	-0.0540696	-0.134926
HNSC (n=520)	Myeloid dendritic cell resting_CIBERSORT	0.0655151	-0.0832689	-0.240948
HNSC (n=520)	Myeloid dendritic cell resting_CIBERSORT-ABS	0.0690792	-0.0821953	-0.235338
HNSC (n=520)	Myeloid dendritic cell_ABIS	0.976505	0.00133384	0.0026101
HNSC (n=520)	Myeloid dendritic cell_CONSENSUS_TME	5.24e-05	0.181658	0.239859
HNSC (n=520)	Myeloid dendritic cell_MCPCOUNTER	0.00747195	-0.120712	-0.420945
HNSC (n=520)	Myeloid dendritic cell_QUANTISEQ	2.01e-11	-0.296805	-2.52284
HNSC (n=520)	Myeloid dendritic cell_TIMER	8.59e-19	0.385334	0.412641
HNSC (n=520)	Myeloid dendritic cell_XCELL	0.567419	0.0258957	0.0475921
HNSC (n=520)	NK cell activated_CIBERSORT	1.43e-05	-0.194621	-0.980315
HNSC (n=520)	NK cell activated_CIBERSORT-ABS	0.000113898	-0.173447	-0.813408
HNSC (n=520)	NK cell resting_CIBERSORT	7.5e-06	0.200793	0.256411
HNSC (n=520)	NK cell resting_CIBERSORT-ABS	1.46e-06	0.215599	0.272758
HNSC (n=520)	NK cell_ABIS	0.0699277	0.0819465	0.1281
HNSC (n=520)	NK cell_CONSENSUS_TME	0.00139922	-0.143942	-0.567425
HNSC (n=520)	NK cell_EPIC	0.291557	0.0477418	0.0816715
HNSC (n=520)	NK cell_MCPCOUNTER	0.00150656	-0.142988	-0.555611
HNSC (n=520)	NK cell_QUANTISEQ	0.641863	-0.0210623	-0.0451099
HNSC (n=520)	NK cell_XCELL	0.372052	0.0404119	0.0709164
HNSC (n=520)	NK_ImmuCellAI	0.469373	0.0327593	0.0586219
HNSC (n=520)	NKT_ImmuCellAI	3.42e-07	0.227883	0.278861
HNSC (n=520)	Plasmacytoid dendritic cell_ABIS	0.00132988	0.144595	0.198635
HNSC (n=520)	Plasmacytoid dendritic cell_XCELL	0.00325899	-0.132666	-0.481134
HNSC (n=520)	T cell CD4+ (non-regulatory)_QUANTISEQ	0.097085	0.0750388	0.120971
HNSC (n=520)	T cell CD4+ (non-regulatory)_XCELL	0.88444	-0.00658265	-0.0132628
HNSC (n=520)	T cell CD4+ central memory_XCELL	0.249474	0.052123	0.0875152
HNSC (n=520)	T cell CD4+ effector memory_XCELL	0.441398	-0.0348561	-0.079671
HNSC (n=520)	T cell CD4+ memory activated_CIBERSORT	0.000769912	-0.151452	-0.653888
HNSC (n=520)	T cell CD4+ memory activated_CIBERSORT-ABS	0.00137858	-0.144133	-0.576533
HNSC (n=520)	T cell CD4+ memory resting_CIBERSORT	2e-08	0.250132	0.295437
HNSC (n=520)	T cell CD4+ memory resting_CIBERSORT-ABS	1.2e-05	0.196322	0.253452
HNSC (n=520)	T cell CD4+ memory_ABIS	1.16e-06	0.21761	0.272764
HNSC (n=520)	T cell CD4+ memory_XCELL	0.67966	0.0187003	0.0348388
HNSC (n=520)	T cell CD4+ naive_ABIS	2.78e-07	-0.229593	-1.32871
HNSC (n=520)	T cell CD4+ naive_CIBERSORT	0.0160516	0.108726	0.160725
HNSC (n=520)	T cell CD4+ naive_CIBERSORT-ABS	0.0151589	0.10966	0.16123
HNSC (n=520)	T cell CD4+ naive_XCELL	0.020281	-0.104836	-0.335474
HNSC (n=520)	T cell CD4+ Th1_XCELL	5.17e-05	-0.181794	-0.867509
HNSC (n=520)	T cell CD4+ Th2_XCELL	0.378685	-0.0398548	-0.0918688
HNSC (n=520)	T cell CD4+_CONSENSUS_TME	0.51841	-0.0292426	-0.0651967
HNSC (n=520)	T cell CD4+_EPIC	1.16e-06	0.217551	0.272764
HNSC (n=520)	T cell CD4+_TIMER	0.000792894	-0.15109	-0.642133
HNSC (n=520)	T cell CD8+ central memory_XCELL	1.28e-08	-0.253443	-1.68138
HNSC (n=520)	T cell CD8+ effector memory_XCELL	0.0053605	-0.125615	-0.449568
HNSC (n=520)	T cell CD8+ memory_ABIS	8.38e-08	-0.239168	-1.47849
HNSC (n=520)	T cell CD8+ naive_ABIS	2.91e-08	0.247313	0.294799
HNSC (n=520)	T cell CD8+ naive_XCELL	0.273086	0.0496077	0.0843331
HNSC (n=520)	T cell CD8+_CIBERSORT	3.45e-23	-0.427492	-8.30556
HNSC (n=520)	T cell CD8+_CIBERSORT-ABS	4.07e-13	-0.319844	-2.99991
HNSC (n=520)	T cell CD8+_CONSENSUS_TME	0.518359	-0.0292462	-0.0657435
HNSC (n=520)	T cell CD8+_EPIC	1.9e-32	-0.500648	-45.3921
HNSC (n=520)	T cell CD8+_MCPCOUNTER	1.13e-07	-0.236839	-1.43156
HNSC (n=520)	T cell CD8+_QUANTISEQ	5.2e-06	-0.204186	-1.0479
HNSC (n=520)	T cell CD8+_TIMER	6.72e-11	0.289264	0.333389
HNSC (n=520)	T cell CD8+_XCELL	0.00189701	-0.139976	-0.521556
HNSC (n=520)	T cell NK_XCELL	7.27e-07	0.221572	0.275195
HNSC (n=520)	Th1_ImmuCellAI	3.81e-11	0.292836	0.336082
HNSC (n=520)	Th17_ImmuCellAI	1.08e-17	0.373773	0.406665
HNSC (n=520)	Th2_ImmuCellAI	0.128124	0.0688304	0.112782
HNSC (n=520)	Tr1_ImmuCellAI	9.31e-27	0.457815	0.471688
HNSC-HPV+ (n=97)	CD4_naive_ImmuCellAI	0.612774	0.054694	0.0912684
HNSC-HPV+ (n=97)	CD4_T_ImmuCellAI	0.0025205	0.318163	0.359088
HNSC-HPV+ (n=97)	CD8_naive_ImmuCellAI	3.27e-05	-0.42744	-7.75091
HNSC-HPV+ (n=97)	CD8_T_ImmuCellAI	9.55e-07	-0.494841	-22.4328
HNSC-HPV+ (n=97)	CD8_TIDE	6.16e-05	-0.413719	-6.61951
HNSC-HPV+ (n=97)	Central_memory_ImmuCellAI	0.110253	-0.171435	-0.777172
HNSC-HPV+ (n=97)	CTL_TIDE	5.11e-05	-0.417823	-7.103
HNSC-HPV+ (n=97)	CTL.flag_TIDE	NA	NA	NA
HNSC-HPV+ (n=97)	Cytotoxic_ImmuCellAI	1.63e-07	-0.523828	-71.2406
HNSC-HPV+ (n=97)	DC_ImmuCellAI	0.0057907	-0.291892	-2.26842
HNSC-HPV+ (n=97)	Exhausted_ImmuCellAI	0.00145167	-0.334388	-3.49821
HNSC-HPV+ (n=97)	Macrophage M0_CIBERSORT	1.48e-06	0.487266	0.496391
HNSC-HPV+ (n=97)	Macrophage M0_CIBERSORT-ABS	2.98e-05	0.429454	0.445845
HNSC-HPV+ (n=97)	Macrophage M1_CIBERSORT	0.191599	-0.140523	-0.530864
HNSC-HPV+ (n=97)	Macrophage M1_CIBERSORT-ABS	0.125548	-0.164538	-0.733678
HNSC-HPV+ (n=97)	Macrophage M1_QUANTISEQ	0.000286051	0.377679	0.409278
HNSC-HPV+ (n=97)	Macrophage M1_XCELL	0.67248	-0.0456948	-0.108078
HNSC-HPV+ (n=97)	Macrophage M2_CIBERSORT	0.00191868	0.326295	0.362254
HNSC-HPV+ (n=97)	Macrophage M2_CIBERSORT-ABS	0.0798948	0.187709	0.246652
HNSC-HPV+ (n=97)	Macrophage M2_CONSENSUS_TME	0.0781919	0.18876	0.24684
HNSC-HPV+ (n=97)	Macrophage M2_QUANTISEQ	0.517342	-0.0699336	-0.190219
HNSC-HPV+ (n=97)	Macrophage M2_TIDE	0.00371514	0.306201	0.347028
HNSC-HPV+ (n=97)	Macrophage M2_XCELL	0.00572376	-0.292276	-2.33821
HNSC-HPV+ (n=97)	Macrophage_CONSENSUS_TME	0.00108244	0.342676	0.3788
HNSC-HPV+ (n=97)	Macrophage_EPIC	0.377936	-0.095137	-0.29406
HNSC-HPV+ (n=97)	Macrophage_ImmuCellAI	0.281555	-0.116062	-0.389738
HNSC-HPV+ (n=97)	Macrophage_TIMER	0.000156134	0.392386	0.414549
HNSC-HPV+ (n=97)	Macrophage_XCELL	0.625093	-0.0528085	-0.129405
HNSC-HPV+ (n=97)	Macrophage/Monocyte_MCPCOUNTER	0.748252	0.0346987	0.0616865
HNSC-HPV+ (n=97)	Myeloid dendritic cell activated_CIBERSORT	0.762598	0.0326593	0.0586219
HNSC-HPV+ (n=97)	Myeloid dendritic cell activated_CIBERSORT-ABS	0.694713	0.042425	0.0735006
HNSC-HPV+ (n=97)	Myeloid dendritic cell activated_XCELL	0.0114507	-0.268425	-1.87209
HNSC-HPV+ (n=97)	Myeloid dendritic cell resting_CIBERSORT	0.396966	0.0914139	0.140478
HNSC-HPV+ (n=97)	Myeloid dendritic cell resting_CIBERSORT-ABS	0.679652	0.0446356	0.076841
HNSC-HPV+ (n=97)	Myeloid dendritic cell_ABIS	0.407265	-0.089443	-0.267346
HNSC-HPV+ (n=97)	Myeloid dendritic cell_CONSENSUS_TME	0.048922	0.210576	0.267648
HNSC-HPV+ (n=97)	Myeloid dendritic cell_MCPCOUNTER	0.179078	-0.144542	-0.586795
HNSC-HPV+ (n=97)	Myeloid dendritic cell_QUANTISEQ	0.0530342	-0.206954	-1.12583
HNSC-HPV+ (n=97)	Myeloid dendritic cell_TIMER	0.0297807	0.231792	0.281461
HNSC-HPV+ (n=97)	Myeloid dendritic cell_XCELL	0.382744	0.0941859	0.143924
HNSC-HPV+ (n=97)	NK cell activated_CIBERSORT	7.38e-06	-0.457617	-11.3156
HNSC-HPV+ (n=97)	NK cell activated_CIBERSORT-ABS	2.7e-05	-0.431502	-9.02836
HNSC-HPV+ (n=97)	NK cell resting_CIBERSORT	0.000252862	0.380731	0.410948
HNSC-HPV+ (n=97)	NK cell resting_CIBERSORT-ABS	5.47e-05	0.41633	0.433877
HNSC-HPV+ (n=97)	NK cell_ABIS	0.109259	0.171908	0.229211
HNSC-HPV+ (n=97)	NK cell_CONSENSUS_TME	0.00161797	-0.331267	-3.33721
HNSC-HPV+ (n=97)	NK cell_EPIC	0.936186	-0.0086586	-0.0175757
HNSC-HPV+ (n=97)	NK cell_MCPCOUNTER	0.000968198	-0.345768	-3.9187
HNSC-HPV+ (n=97)	NK cell_QUANTISEQ	0.00100979	-0.344605	-3.74931
HNSC-HPV+ (n=97)	NK cell_XCELL	0.860886	0.0189506	0.0350651
HNSC-HPV+ (n=97)	NK_ImmuCellAI	0.963683	0.00492413	0.00949903
HNSC-HPV+ (n=97)	NKT_ImmuCellAI	4.7e-07	0.506769	0.51242
HNSC-HPV+ (n=97)	Plasmacytoid dendritic cell_ABIS	0.00102805	0.344109	0.3788
HNSC-HPV+ (n=97)	Plasmacytoid dendritic cell_XCELL	0.00623433	-0.289442	-2.1869
HNSC-HPV+ (n=97)	T cell CD4+ (non-regulatory)_QUANTISEQ	0.000943032	0.346493	0.3788
HNSC-HPV+ (n=97)	T cell CD4+ (non-regulatory)_XCELL	0.168276	-0.148177	-0.620062
HNSC-HPV+ (n=97)	T cell CD4+ central memory_XCELL	0.226077	0.130355	0.183713
HNSC-HPV+ (n=97)	T cell CD4+ effector memory_XCELL	0.372002	-0.0963209	-0.304643
HNSC-HPV+ (n=97)	T cell CD4+ memory activated_CIBERSORT	0.196501	-0.139001	-0.510924
HNSC-HPV+ (n=97)	T cell CD4+ memory activated_CIBERSORT-ABS	0.129496	-0.162864	-0.714499
HNSC-HPV+ (n=97)	T cell CD4+ memory resting_CIBERSORT	2.06e-06	0.481381	0.492239
HNSC-HPV+ (n=97)	T cell CD4+ memory resting_CIBERSORT-ABS	0.000195132	0.38705	0.412854
HNSC-HPV+ (n=97)	T cell CD4+ memory_ABIS	0.471551	0.077743	0.124389
HNSC-HPV+ (n=97)	T cell CD4+ memory_XCELL	0.584052	-0.0591557	-0.151796
HNSC-HPV+ (n=97)	T cell CD4+ naive_ABIS	0.00629526	-0.289118	-2.12541
HNSC-HPV+ (n=97)	T cell CD4+ naive_CIBERSORT	0.887574	0.0152883	0.0288778
HNSC-HPV+ (n=97)	T cell CD4+ naive_CIBERSORT-ABS	0.863907	0.018535	0.0347691
HNSC-HPV+ (n=97)	T cell CD4+ naive_XCELL	0.0229362	-0.242301	-1.5327
HNSC-HPV+ (n=97)	T cell CD4+ Th1_XCELL	1.92e-05	-0.4386	-9.9416
HNSC-HPV+ (n=97)	T cell CD4+ Th2_XCELL	0.000226769	-0.383402	-5.48871
HNSC-HPV+ (n=97)	T cell CD4+_CONSENSUS_TME	0.0461761	-0.213136	-1.18312
HNSC-HPV+ (n=97)	T cell CD4+_EPIC	0.0197223	0.248195	0.294799
HNSC-HPV+ (n=97)	T cell CD4+_TIMER	0.0539408	-0.206187	-1.09966
HNSC-HPV+ (n=97)	T cell CD8+ central memory_XCELL	6.86e-06	-0.459008	-12.485
HNSC-HPV+ (n=97)	T cell CD8+ effector memory_XCELL	7.97e-07	-0.497935	-27.0877
HNSC-HPV+ (n=97)	T cell CD8+ memory_ABIS	7.29e-07	-0.499446	-33.9623
HNSC-HPV+ (n=97)	T cell CD8+ naive_ABIS	1.24e-06	0.490339	0.497658
HNSC-HPV+ (n=97)	T cell CD8+ naive_XCELL	0.0175028	-0.252766	-1.63696
HNSC-HPV+ (n=97)	T cell CD8+_CIBERSORT	2.38e-09	-0.583744	-158.778
HNSC-HPV+ (n=97)	T cell CD8+_CIBERSORT-ABS	3.19e-06	-0.473422	-18.3958
HNSC-HPV+ (n=97)	T cell CD8+_CONSENSUS_TME	0.0310457	-0.230078	-1.36046
HNSC-HPV+ (n=97)	T cell CD8+_EPIC	3.99e-06	-0.469259	-15.9548
HNSC-HPV+ (n=97)	T cell CD8+_MCPCOUNTER	0.00020662	-0.385667	-5.82785
HNSC-HPV+ (n=97)	T cell CD8+_QUANTISEQ	0.000429013	-0.367432	-4.54279
HNSC-HPV+ (n=97)	T cell CD8+_TIMER	0.138901	0.159026	0.214133
HNSC-HPV+ (n=97)	T cell CD8+_XCELL	0.000353725	-0.372353	-4.82285
HNSC-HPV+ (n=97)	T cell NK_XCELL	0.196755	0.138923	0.192382
HNSC-HPV+ (n=97)	Th1_ImmuCellAI	0.965533	0.00467321	0.00907939
HNSC-HPV+ (n=97)	Th17_ImmuCellAI	3.27e-08	0.548002	0.552061
HNSC-HPV+ (n=97)	Th2_ImmuCellAI	0.0183794	0.250904	0.295437
HNSC-HPV+ (n=97)	Tr1_ImmuCellAI	1.09e-05	0.449964	0.465361
HNSC-HPV- (n=421)	CD4_naive_ImmuCellAI	0.000446164	0.174969	0.232154
HNSC-HPV- (n=421)	CD4_T_ImmuCellAI	1.02e-12	0.34677	0.3788
HNSC-HPV- (n=421)	CD8_naive_ImmuCellAI	1.1e-08	-0.281203	-2.01282
HNSC-HPV- (n=421)	CD8_T_ImmuCellAI	1.75e-07	-0.257907	-1.75376
HNSC-HPV- (n=421)	CD8_TIDE	0.375775	-0.0444584	-0.104247
HNSC-HPV- (n=421)	Central_memory_ImmuCellAI	0.219421	-0.0616153	-0.161148
HNSC-HPV- (n=421)	CTL_TIDE	0.913127	-0.00547873	-0.0108775
HNSC-HPV- (n=421)	CTL.flag_TIDE	0.661732	-0.0219698	-0.0474269
HNSC-HPV- (n=421)	Cytotoxic_ImmuCellAI	1.24e-09	-0.298109	-2.61567
HNSC-HPV- (n=421)	DC_ImmuCellAI	0.355419	-0.0463849	-0.110673
HNSC-HPV- (n=421)	Exhausted_ImmuCellAI	0.25953	-0.056578	-0.142493
HNSC-HPV- (n=421)	Macrophage M0_CIBERSORT	4.25e-11	0.322325	0.360792
HNSC-HPV- (n=421)	Macrophage M0_CIBERSORT-ABS	2.67e-16	0.39439	0.414549
HNSC-HPV- (n=421)	Macrophage M1_CIBERSORT	0.109623	0.0802171	0.126855
HNSC-HPV- (n=421)	Macrophage M1_CIBERSORT-ABS	0.0538302	0.096608	0.146486
HNSC-HPV- (n=421)	Macrophage M1_QUANTISEQ	3.32e-52	0.664655	0.664655
HNSC-HPV- (n=421)	Macrophage M1_XCELL	0.0306428	0.108241	0.160725
HNSC-HPV- (n=421)	Macrophage M2_CIBERSORT	0.24588	-0.0582268	-0.148016
HNSC-HPV- (n=421)	Macrophage M2_CIBERSORT-ABS	0.261325	0.0563657	0.0934845
HNSC-HPV- (n=421)	Macrophage M2_CONSENSUS_TME	4.28e-06	0.227827	0.278861
HNSC-HPV- (n=421)	Macrophage M2_QUANTISEQ	1.47e-05	-0.215038	-1.21855
HNSC-HPV- (n=421)	Macrophage M2_TIDE	0.0161098	-0.120411	-0.414579
HNSC-HPV- (n=421)	Macrophage M2_XCELL	0.19594	-0.0648766	-0.173004
HNSC-HPV- (n=421)	Macrophage_CONSENSUS_TME	3.19e-11	0.324297	0.361512
HNSC-HPV- (n=421)	Macrophage_EPIC	8.77e-05	0.195083	0.253452
HNSC-HPV- (n=421)	Macrophage_ImmuCellAI	0.544781	0.0304063	0.0555068
HNSC-HPV- (n=421)	Macrophage_TIMER	9.81e-07	0.242181	0.29019
HNSC-HPV- (n=421)	Macrophage_XCELL	0.0029503	0.14847	0.201826
HNSC-HPV- (n=421)	Macrophage/Monocyte_MCPCOUNTER	1.57e-08	0.278303	0.322121
HNSC-HPV- (n=421)	Myeloid dendritic cell activated_CIBERSORT	0.310986	-0.0508479	-0.123488
HNSC-HPV- (n=421)	Myeloid dendritic cell activated_CIBERSORT-ABS	0.68173	-0.0205933	-0.0437608
HNSC-HPV- (n=421)	Myeloid dendritic cell activated_XCELL	0.206128	0.0634287	0.104561
HNSC-HPV- (n=421)	Myeloid dendritic cell resting_CIBERSORT	0.0147033	-0.122059	-0.43117
HNSC-HPV- (n=421)	Myeloid dendritic cell resting_CIBERSORT-ABS	0.107159	-0.0807772	-0.228869
HNSC-HPV- (n=421)	Myeloid dendritic cell_ABIS	0.133933	0.075162	0.120971
HNSC-HPV- (n=421)	Myeloid dendritic cell_CONSENSUS_TME	3.96e-06	0.228625	0.278861
HNSC-HPV- (n=421)	Myeloid dendritic cell_MCPCOUNTER	0.794873	-0.0130561	-0.0273173
HNSC-HPV- (n=421)	Myeloid dendritic cell_QUANTISEQ	1.21e-10	-0.315074	-2.85667
HNSC-HPV- (n=421)	Myeloid dendritic cell_TIMER	1.82e-15	0.383982	0.412641
HNSC-HPV- (n=421)	Myeloid dendritic cell_XCELL	0.140197	0.0739762	0.120488
HNSC-HPV- (n=421)	NK cell activated_CIBERSORT	0.00306181	-0.147906	-0.609554
HNSC-HPV- (n=421)	NK cell activated_CIBERSORT-ABS	0.132572	-0.0754254	-0.207229
HNSC-HPV- (n=421)	NK cell resting_CIBERSORT	0.00282177	0.149144	0.201826
HNSC-HPV- (n=421)	NK cell resting_CIBERSORT-ABS	0.000799917	0.167193	0.224022
HNSC-HPV- (n=421)	NK cell_ABIS	0.110319	0.0800608	0.126855
HNSC-HPV- (n=421)	NK cell_CONSENSUS_TME	0.900755	-0.00626276	-0.0125255
HNSC-HPV- (n=421)	NK cell_EPIC	0.444829	0.0383573	0.0677479
HNSC-HPV- (n=421)	NK cell_MCPCOUNTER	0.953365	-0.00293693	-0.00578874
HNSC-HPV- (n=421)	NK cell_QUANTISEQ	0.018725	0.117655	0.170225
HNSC-HPV- (n=421)	NK cell_XCELL	0.306092	0.0513642	0.0867768
HNSC-HPV- (n=421)	NK_ImmuCellAI	0.00530166	0.139336	0.192382
HNSC-HPV- (n=421)	NKT_ImmuCellAI	0.00550424	0.138733	0.192382
HNSC-HPV- (n=421)	Plasmacytoid dendritic cell_ABIS	0.00684382	0.135189	0.189543
HNSC-HPV- (n=421)	Plasmacytoid dendritic cell_XCELL	0.515658	-0.0326371	-0.0739773
HNSC-HPV- (n=421)	T cell CD4+ (non-regulatory)_QUANTISEQ	0.122384	-0.0774657	-0.217224
HNSC-HPV- (n=421)	T cell CD4+ (non-regulatory)_XCELL	0.0709049	0.0905157	0.139888
HNSC-HPV- (n=421)	T cell CD4+ central memory_XCELL	0.191557	-0.0655164	-0.17644
HNSC-HPV- (n=421)	T cell CD4+ effector memory_XCELL	0.207004	-0.0633066	-0.167178
HNSC-HPV- (n=421)	T cell CD4+ memory activated_CIBERSORT	0.0627955	-0.0932379	-0.284952
HNSC-HPV- (n=421)	T cell CD4+ memory activated_CIBERSORT-ABS	0.128804	-0.0761653	-0.211398
HNSC-HPV- (n=421)	T cell CD4+ memory resting_CIBERSORT	1.72e-06	0.236825	0.285028
HNSC-HPV- (n=421)	T cell CD4+ memory resting_CIBERSORT-ABS	5.54e-06	0.225218	0.278452
HNSC-HPV- (n=421)	T cell CD4+ memory_ABIS	3.09e-08	0.27274	0.318392
HNSC-HPV- (n=421)	T cell CD4+ memory_XCELL	0.00919115	0.130259	0.183713
HNSC-HPV- (n=421)	T cell CD4+ naive_ABIS	0.057475	-0.0951856	-0.297592
HNSC-HPV- (n=421)	T cell CD4+ naive_CIBERSORT	0.0180328	0.11835	0.170324
HNSC-HPV- (n=421)	T cell CD4+ naive_CIBERSORT-ABS	0.0173559	0.119053	0.170433
HNSC-HPV- (n=421)	T cell CD4+ naive_XCELL	0.772841	-0.0144958	-0.0305648
HNSC-HPV- (n=421)	T cell CD4+ Th1_XCELL	0.0243721	-0.112696	-0.369317
HNSC-HPV- (n=421)	T cell CD4+ Th2_XCELL	0.0503812	0.0980297	0.147315
HNSC-HPV- (n=421)	T cell CD4+_CONSENSUS_TME	0.0220142	0.114631	0.167516
HNSC-HPV- (n=421)	T cell CD4+_EPIC	1.46e-07	0.259491	0.304231
HNSC-HPV- (n=421)	T cell CD4+_TIMER	0.337822	-0.048107	-0.115797
HNSC-HPV- (n=421)	T cell CD8+ central memory_XCELL	0.0195765	-0.116831	-0.397224
HNSC-HPV- (n=421)	T cell CD8+ effector memory_XCELL	0.80636	-0.0123098	-0.0255592
HNSC-HPV- (n=421)	T cell CD8+ memory_ABIS	0.0707232	-0.0905738	-0.273734
HNSC-HPV- (n=421)	T cell CD8+ naive_ABIS	0.015991	0.120545	0.171666
HNSC-HPV- (n=421)	T cell CD8+ naive_XCELL	0.0408062	0.102455	0.153119
HNSC-HPV- (n=421)	T cell CD8+_CIBERSORT	3.43e-11	-0.323786	-3.14535
HNSC-HPV- (n=421)	T cell CD8+_CIBERSORT-ABS	0.000191327	-0.185699	-0.901969
HNSC-HPV- (n=421)	T cell CD8+_CONSENSUS_TME	0.0836386	0.0867148	0.13478
HNSC-HPV- (n=421)	T cell CD8+_EPIC	6.59e-23	-0.466056	-14.0853
HNSC-HPV- (n=421)	T cell CD8+_MCPCOUNTER	0.0920668	-0.0844495	-0.249677
HNSC-HPV- (n=421)	T cell CD8+_QUANTISEQ	0.234494	-0.0596517	-0.154526
HNSC-HPV- (n=421)	T cell CD8+_TIMER	1.93e-06	0.235723	0.284963
HNSC-HPV- (n=421)	T cell CD8+_XCELL	0.598153	-0.0264643	-0.0585227
HNSC-HPV- (n=421)	T cell NK_XCELL	9.09e-06	0.220121	0.274647
HNSC-HPV- (n=421)	Th1_ImmuCellAI	1.97e-08	0.276455	0.321349
HNSC-HPV- (n=421)	Th17_ImmuCellAI	6.55e-10	0.302871	0.34469
HNSC-HPV- (n=421)	Th2_ImmuCellAI	0.0921995	-0.0844151	-0.246892
HNSC-HPV- (n=421)	Tr1_ImmuCellAI	2.27e-22	0.460817	0.47299

## Sheet: INHBB
cancer	infiltrates	rho	p	adj.p
HNSC (n=520)	CD4_naive_ImmuCellAI	0.0126127	0.11262	0.154774
HNSC (n=520)	CD4_T_ImmuCellAI	0.0663339	0.0830181	0.120754
HNSC (n=520)	CD8_naive_ImmuCellAI	2.64e-06	-0.210337	-1.1218
HNSC (n=520)	CD8_T_ImmuCellAI	0.00014957	-0.170475	-0.72452
HNSC (n=520)	CD8_TIDE	0.000266079	-0.164024	-0.665886
HNSC (n=520)	Central_memory_ImmuCellAI	0.0575279	-0.0858614	-0.228964
HNSC (n=520)	CTL_TIDE	5.1e-05	-0.181933	-0.811242
HNSC (n=520)	CTL.flag_TIDE	0.110848	-0.0721178	-0.179964
HNSC (n=520)	Cytotoxic_ImmuCellAI	1.67e-09	-0.267971	-1.96995
HNSC (n=520)	DC_ImmuCellAI	0.0167053	0.10807	0.150744
HNSC (n=520)	Exhausted_ImmuCellAI	1.6e-06	-0.214782	-1.19226
HNSC (n=520)	Macrophage M0_CIBERSORT	2.58e-10	0.280562	0.304035
HNSC (n=520)	Macrophage M0_CIBERSORT-ABS	5.2e-17	0.366355	0.377457
HNSC (n=520)	Macrophage M1_CIBERSORT	3.93e-05	-0.184625	-0.836968
HNSC (n=520)	Macrophage M1_CIBERSORT-ABS	0.0892199	-0.0768595	-0.195381
HNSC (n=520)	Macrophage M1_QUANTISEQ	0.970236	-0.00168992	-0.00310579
HNSC (n=520)	Macrophage M1_XCELL	0.0604484	0.0848809	0.122727
HNSC (n=520)	Macrophage M2_CIBERSORT	2.03e-06	0.212706	0.253755
HNSC (n=520)	Macrophage M2_CIBERSORT-ABS	1.39e-08	0.252811	0.280672
HNSC (n=520)	Macrophage M2_CONSENSUS_TME	0.00265338	0.135484	0.174595
HNSC (n=520)	Macrophage M2_QUANTISEQ	2.56e-08	0.248263	0.280632
HNSC (n=520)	Macrophage M2_TIDE	1.85e-09	0.267248	0.291933
HNSC (n=520)	Macrophage M2_XCELL	0.429416	-0.0357772	-0.0760265
HNSC (n=520)	Macrophage_CONSENSUS_TME	2.1e-05	0.190871	0.235986
HNSC (n=520)	Macrophage_EPIC	0.149741	0.0651699	0.0991658
HNSC (n=520)	Macrophage_ImmuCellAI	0.0458375	0.0902565	0.128533
HNSC (n=520)	Macrophage_TIMER	1.39e-14	0.338283	0.35254
HNSC (n=520)	Macrophage_XCELL	0.067651	0.08262	0.120754
HNSC (n=520)	Macrophage/Monocyte_MCPCOUNTER	0.00116841	0.146245	0.185017
HNSC (n=520)	Myeloid dendritic cell activated_CIBERSORT	0.392268	-0.0387325	-0.0836131
HNSC (n=520)	Myeloid dendritic cell activated_CIBERSORT-ABS	0.992758	0.000411108	0.000750478
HNSC (n=520)	Myeloid dendritic cell activated_XCELL	0.176286	-0.0611887	-0.143477
HNSC (n=520)	Myeloid dendritic cell resting_CIBERSORT	0.770439	-0.0132154	-0.025314
HNSC (n=520)	Myeloid dendritic cell resting_CIBERSORT-ABS	0.619244	0.0225033	0.0382556
HNSC (n=520)	Myeloid dendritic cell_ABIS	0.00439564	0.128467	0.170453
HNSC (n=520)	Myeloid dendritic cell_CONSENSUS_TME	0.0878021	0.0772013	0.114124
HNSC (n=520)	Myeloid dendritic cell_MCPCOUNTER	0.264842	0.0504683	0.080277
HNSC (n=520)	Myeloid dendritic cell_QUANTISEQ	0.149179	0.0652598	0.0991658
HNSC (n=520)	Myeloid dendritic cell_TIMER	0.628252	0.0219268	0.03751
HNSC (n=520)	Myeloid dendritic cell_XCELL	0.544441	0.0274463	0.0455207
HNSC (n=520)	NK cell activated_CIBERSORT	2.83e-05	-0.18792	-0.896739
HNSC (n=520)	NK cell activated_CIBERSORT-ABS	0.00335074	-0.132281	-0.461287
HNSC (n=520)	NK cell resting_CIBERSORT	0.283646	0.0485308	0.0776494
HNSC (n=520)	NK cell resting_CIBERSORT-ABS	0.057917	0.0857285	0.122727
HNSC (n=520)	NK cell_ABIS	8.77e-07	0.219984	0.258895
HNSC (n=520)	NK cell_CONSENSUS_TME	0.02549	-0.100917	-0.292015
HNSC (n=520)	NK cell_EPIC	0.0459911	-0.0901929	-0.247803
HNSC (n=520)	NK cell_MCPCOUNTER	0.0473629	-0.0896332	-0.243802
HNSC (n=520)	NK cell_QUANTISEQ	0.00843	0.118889	0.160884
HNSC (n=520)	NK cell_XCELL	0.299575	0.0469565	0.075575
HNSC (n=520)	NK_ImmuCellAI	0.564568	0.0260864	0.0437994
HNSC (n=520)	NKT_ImmuCellAI	1.48e-08	0.252353	0.280672
HNSC (n=520)	Plasmacytoid dendritic cell_ABIS	2.44e-08	0.248648	0.280632
HNSC (n=520)	Plasmacytoid dendritic cell_XCELL	1.04e-11	-0.300851	-2.33804
HNSC (n=520)	T cell CD4+ (non-regulatory)_QUANTISEQ	0.10468	0.0733891	0.109284
HNSC (n=520)	T cell CD4+ (non-regulatory)_XCELL	0.0109457	-0.114858	-0.367546
HNSC (n=520)	T cell CD4+ central memory_XCELL	0.733853	-0.0153982	-0.0299166
HNSC (n=520)	T cell CD4+ effector memory_XCELL	0.281229	-0.0487749	-0.108744
HNSC (n=520)	T cell CD4+ memory activated_CIBERSORT	3.42e-05	-0.186039	-0.857669
HNSC (n=520)	T cell CD4+ memory activated_CIBERSORT-ABS	0.000239772	-0.165207	-0.680854
HNSC (n=520)	T cell CD4+ memory resting_CIBERSORT	5.91e-07	0.22332	0.258895
HNSC (n=520)	T cell CD4+ memory resting_CIBERSORT-ABS	1.58e-08	0.251893	0.280672
HNSC (n=520)	T cell CD4+ memory_ABIS	1.94e-07	0.232493	0.265696
HNSC (n=520)	T cell CD4+ memory_XCELL	0.0597237	-0.0851205	-0.222623
HNSC (n=520)	T cell CD4+ naive_ABIS	0.0278274	-0.0993805	-0.281578
HNSC (n=520)	T cell CD4+ naive_CIBERSORT	0.265584	-0.05039	-0.114217
HNSC (n=520)	T cell CD4+ naive_CIBERSORT-ABS	0.272112	-0.0497084	-0.111741
HNSC (n=520)	T cell CD4+ naive_XCELL	0.152431	-0.0647435	-0.155843
HNSC (n=520)	T cell CD4+ Th1_XCELL	1.27e-08	-0.253461	-1.6815
HNSC (n=520)	T cell CD4+ Th2_XCELL	3.69e-07	-0.227251	-1.31515
HNSC (n=520)	T cell CD4+_CONSENSUS_TME	0.0314038	-0.0972316	-0.27265
HNSC (n=520)	T cell CD4+_EPIC	0.0131093	0.112004	0.154774
HNSC (n=520)	T cell CD4+_TIMER	0.825062	-0.0100109	-0.0189094
HNSC (n=520)	T cell CD8+ central memory_XCELL	2.29e-08	-0.249124	-1.57585
HNSC (n=520)	T cell CD8+ effector memory_XCELL	3.37e-07	-0.227991	-1.34812
HNSC (n=520)	T cell CD8+ memory_ABIS	1.52e-06	-0.215229	-1.21963
HNSC (n=520)	T cell CD8+ naive_ABIS	8.57e-06	0.199535	0.24343
HNSC (n=520)	T cell CD8+ naive_XCELL	5.2e-06	-0.204199	-1.06812
HNSC (n=520)	T cell CD8+_CIBERSORT	1.1e-15	-0.351389	-3.29579
HNSC (n=520)	T cell CD8+_CIBERSORT-ABS	2.34e-05	-0.189814	-0.921953
HNSC (n=520)	T cell CD8+_CONSENSUS_TME	0.159615	-0.0636314	-0.151822
HNSC (n=520)	T cell CD8+_EPIC	4.55e-28	-0.468232	-9.09707
HNSC (n=520)	T cell CD8+_MCPCOUNTER	0.000541435	-0.155722	-0.596568
HNSC (n=520)	T cell CD8+_QUANTISEQ	2.63e-06	-0.210389	-1.14452
HNSC (n=520)	T cell CD8+_TIMER	0.000273398	-0.163714	-0.654855
HNSC (n=520)	T cell CD8+_XCELL	1.88e-08	-0.250589	-1.62286
HNSC (n=520)	T cell NK_XCELL	0.360174	-0.0414251	-0.090141
HNSC (n=520)	Th1_ImmuCellAI	0.0873951	-0.0773002	-0.198355
HNSC (n=520)	Th17_ImmuCellAI	7e-12	0.303248	0.322201
HNSC (n=520)	Th2_ImmuCellAI	0.224622	0.0549568	0.0859094
HNSC (n=520)	Tr1_ImmuCellAI	7.17e-06	0.20121	0.244326
HNSC-HPV+ (n=97)	CD4_naive_ImmuCellAI	0.954174	0.00621465	0.0111511
HNSC-HPV+ (n=97)	CD4_T_ImmuCellAI	0.011836	0.267235	0.291933
HNSC-HPV+ (n=97)	CD8_naive_ImmuCellAI	0.146429	-0.156093	-0.606532
HNSC-HPV+ (n=97)	CD8_T_ImmuCellAI	0.000352244	-0.372459	-4.05235
HNSC-HPV+ (n=97)	CD8_TIDE	1.84e-08	-0.556254	-30.2602
HNSC-HPV+ (n=97)	Central_memory_ImmuCellAI	0.632876	0.0516253	0.0816401
HNSC-HPV+ (n=97)	CTL_TIDE	3.34e-09	-0.579379	-78.7956
HNSC-HPV+ (n=97)	CTL.flag_TIDE	NA	NA	NA
HNSC-HPV+ (n=97)	Cytotoxic_ImmuCellAI	0.0033454	-0.309482	-2.47585
HNSC-HPV+ (n=97)	DC_ImmuCellAI	0.0152862	-0.25786	-1.84574
HNSC-HPV+ (n=97)	Exhausted_ImmuCellAI	0.000104919	-0.401681	-4.55239
HNSC-HPV+ (n=97)	Macrophage M0_CIBERSORT	0.00384908	0.305085	0.322891
HNSC-HPV+ (n=97)	Macrophage M0_CIBERSORT-ABS	0.0505822	0.209084	0.250533
HNSC-HPV+ (n=97)	Macrophage M1_CIBERSORT	0.0162189	-0.255644	-1.73838
HNSC-HPV+ (n=97)	Macrophage M1_CIBERSORT-ABS	0.00542623	-0.294032	-2.22158
HNSC-HPV+ (n=97)	Macrophage M1_QUANTISEQ	0.22577	-0.130441	-0.449112
HNSC-HPV+ (n=97)	Macrophage M1_XCELL	0.794057	-0.0282257	-0.058162
HNSC-HPV+ (n=97)	Macrophage M2_CIBERSORT	2.45e-06	0.478255	0.478255
HNSC-HPV+ (n=97)	Macrophage M2_CIBERSORT-ABS	0.0187148	0.250212	0.280672
HNSC-HPV+ (n=97)	Macrophage M2_CONSENSUS_TME	0.95405	0.00623148	0.0111511
HNSC-HPV+ (n=97)	Macrophage M2_QUANTISEQ	0.526487	0.0684174	0.103386
HNSC-HPV+ (n=97)	Macrophage M2_TIDE	0.00153497	0.332786	0.348146
HNSC-HPV+ (n=97)	Macrophage M2_XCELL	0.273864	-0.117922	-0.386442
HNSC-HPV+ (n=97)	Macrophage_CONSENSUS_TME	0.284249	0.115418	0.157758
HNSC-HPV+ (n=97)	Macrophage_EPIC	0.0993121	-0.176839	-0.763497
HNSC-HPV+ (n=97)	Macrophage_ImmuCellAI	0.356634	-0.0994419	-0.284718
HNSC-HPV+ (n=97)	Macrophage_TIMER	0.000131752	0.39639	0.400811
HNSC-HPV+ (n=97)	Macrophage_XCELL	0.759336	-0.033122	-0.0687723
HNSC-HPV+ (n=97)	Macrophage/Monocyte_MCPCOUNTER	0.80719	-0.026389	-0.0535656
HNSC-HPV+ (n=97)	Myeloid dendritic cell activated_CIBERSORT	0.32346	0.106477	0.149287
HNSC-HPV+ (n=97)	Myeloid dendritic cell activated_CIBERSORT-ABS	0.351264	0.100552	0.141711
HNSC-HPV+ (n=97)	Myeloid dendritic cell activated_XCELL	0.000743735	-0.352956	-3.55571
HNSC-HPV+ (n=97)	Myeloid dendritic cell resting_CIBERSORT	0.812234	0.0256855	0.0433942
HNSC-HPV+ (n=97)	Myeloid dendritic cell resting_CIBERSORT-ABS	0.744399	-0.0352485	-0.0743225
HNSC-HPV+ (n=97)	Myeloid dendritic cell_ABIS	0.582333	-0.0594259	-0.135831
HNSC-HPV+ (n=97)	Myeloid dendritic cell_CONSENSUS_TME	0.819076	-0.024733	-0.049105
HNSC-HPV+ (n=97)	Myeloid dendritic cell_MCPCOUNTER	0.00230352	-0.320871	-2.81538
HNSC-HPV+ (n=97)	Myeloid dendritic cell_QUANTISEQ	0.96458	-0.00480245	-0.00894702
HNSC-HPV+ (n=97)	Myeloid dendritic cell_TIMER	0.533238	-0.0673066	-0.164932
HNSC-HPV+ (n=97)	Myeloid dendritic cell_XCELL	0.891469	-0.0147553	-0.0284642
HNSC-HPV+ (n=97)	NK cell activated_CIBERSORT	5.98e-06	-0.461647	-8.3712
HNSC-HPV+ (n=97)	NK cell activated_CIBERSORT-ABS	8.89e-07	-0.496058	-11.244
HNSC-HPV+ (n=97)	NK cell resting_CIBERSORT	0.000889955	0.348083	0.361368
HNSC-HPV+ (n=97)	NK cell resting_CIBERSORT-ABS	0.000607596	0.358355	0.370618
HNSC-HPV+ (n=97)	NK cell_ABIS	0.0411071	0.218214	0.258062
HNSC-HPV+ (n=97)	NK cell_CONSENSUS_TME	5.81e-08	-0.539573	-24.4606
HNSC-HPV+ (n=97)	NK cell_EPIC	0.285607	-0.115096	-0.37269
HNSC-HPV+ (n=97)	NK cell_MCPCOUNTER	1.56e-05	-0.442869	-6.34002
HNSC-HPV+ (n=97)	NK cell_QUANTISEQ	0.00291173	-0.31377	-2.58623
HNSC-HPV+ (n=97)	NK cell_XCELL	0.212955	0.134085	0.174504
HNSC-HPV+ (n=97)	NK_ImmuCellAI	0.225892	-0.130406	-0.443382
HNSC-HPV+ (n=97)	NKT_ImmuCellAI	0.00568618	0.292493	0.314459
HNSC-HPV+ (n=97)	Plasmacytoid dendritic cell_ABIS	0.00026927	0.379179	0.389155
HNSC-HPV+ (n=97)	Plasmacytoid dendritic cell_XCELL	7.03e-06	-0.458546	-7.79528
HNSC-HPV+ (n=97)	T cell CD4+ (non-regulatory)_QUANTISEQ	6.36e-05	0.413018	0.416078
HNSC-HPV+ (n=97)	T cell CD4+ (non-regulatory)_XCELL	0.173871	-0.146273	-0.537653
HNSC-HPV+ (n=97)	T cell CD4+ central memory_XCELL	0.181321	0.143807	0.18343
HNSC-HPV+ (n=97)	T cell CD4+ effector memory_XCELL	0.955394	0.00604908	0.010969
HNSC-HPV+ (n=97)	T cell CD4+ memory activated_CIBERSORT	0.0698563	-0.194182	-0.960319
HNSC-HPV+ (n=97)	T cell CD4+ memory activated_CIBERSORT-ABS	0.057984	-0.202889	-1.04124
HNSC-HPV+ (n=97)	T cell CD4+ memory resting_CIBERSORT	0.368167	0.0970924	0.137548
HNSC-HPV+ (n=97)	T cell CD4+ memory resting_CIBERSORT-ABS	0.428632	0.0854451	0.122727
HNSC-HPV+ (n=97)	T cell CD4+ memory_ABIS	0.912585	-0.0118718	-0.0225814
HNSC-HPV+ (n=97)	T cell CD4+ memory_XCELL	0.00259043	-0.317335	-2.69734
HNSC-HPV+ (n=97)	T cell CD4+ naive_ABIS	1.36e-05	-0.445594	-6.73342
HNSC-HPV+ (n=97)	T cell CD4+ naive_CIBERSORT	0.206165	0.13608	0.174595
HNSC-HPV+ (n=97)	T cell CD4+ naive_CIBERSORT-ABS	0.206159	0.136082	0.174595
HNSC-HPV+ (n=97)	T cell CD4+ naive_XCELL	0.00074839	-0.352788	-3.42708
HNSC-HPV+ (n=97)	T cell CD4+ Th1_XCELL	8.7e-05	-0.405961	-4.80093
HNSC-HPV+ (n=97)	T cell CD4+ Th2_XCELL	1.67e-05	-0.441434	-6.0035
HNSC-HPV+ (n=97)	T cell CD4+_CONSENSUS_TME	2.24e-05	-0.435378	-5.63919
HNSC-HPV+ (n=97)	T cell CD4+_EPIC	0.784756	0.0295313	0.0486818
HNSC-HPV+ (n=97)	T cell CD4+_TIMER	0.000496387	-0.36366	-3.80444
HNSC-HPV+ (n=97)	T cell CD8+ central memory_XCELL	1.72e-10	-0.615697	-167.469
HNSC-HPV+ (n=97)	T cell CD8+ effector memory_XCELL	1.78e-06	-0.483946	-10.1256
HNSC-HPV+ (n=97)	T cell CD8+ memory_ABIS	7.21e-09	-0.569162	-51.6041
HNSC-HPV+ (n=97)	T cell CD8+ naive_ABIS	4.68e-06	0.466301	0.468022
HNSC-HPV+ (n=97)	T cell CD8+ naive_XCELL	0.00103565	-0.343905	-3.11807
HNSC-HPV+ (n=97)	T cell CD8+_CIBERSORT	7.28e-09	-0.569025	-38.6937
HNSC-HPV+ (n=97)	T cell CD8+_CIBERSORT-ABS	3.4e-07	-0.512096	-12.6627
HNSC-HPV+ (n=97)	T cell CD8+_CONSENSUS_TME	1.12e-05	-0.449362	-7.18979
HNSC-HPV+ (n=97)	T cell CD8+_EPIC	2.64e-07	-0.516207	-14.0408
HNSC-HPV+ (n=97)	T cell CD8+_MCPCOUNTER	7.39e-08	-0.535977	-20.8266
HNSC-HPV+ (n=97)	T cell CD8+_QUANTISEQ	7.5e-08	-0.53575	-18.2155
HNSC-HPV+ (n=97)	T cell CD8+_TIMER	0.813566	-0.0254999	-0.0509997
HNSC-HPV+ (n=97)	T cell CD8+_XCELL	1.64e-07	-0.523717	-15.8279
HNSC-HPV+ (n=97)	T cell NK_XCELL	0.485608	-0.0753046	-0.189656
HNSC-HPV+ (n=97)	Th1_ImmuCellAI	0.729746	-0.0373477	-0.0799887
HNSC-HPV+ (n=97)	Th17_ImmuCellAI	0.000156347	0.392354	0.39821
HNSC-HPV+ (n=97)	Th2_ImmuCellAI	0.000254514	0.380571	0.389155
HNSC-HPV+ (n=97)	Tr1_ImmuCellAI	0.0285905	0.233461	0.265696
HNSC-HPV- (n=421)	CD4_naive_ImmuCellAI	0.00811105	0.132368	0.173933
HNSC-HPV- (n=421)	CD4_T_ImmuCellAI	0.61143	-0.0255093	-0.0513966
HNSC-HPV- (n=421)	CD8_naive_ImmuCellAI	4.68e-05	-0.202337	-1.01918
HNSC-HPV- (n=421)	CD8_T_ImmuCellAI	0.228146	-0.0604673	-0.140574
HNSC-HPV- (n=421)	CD8_TIDE	0.884147	-0.00731772	-0.013727
HNSC-HPV- (n=421)	Central_memory_ImmuCellAI	0.00923438	-0.130179	-0.437144
HNSC-HPV- (n=421)	CTL_TIDE	0.355608	-0.0463667	-0.102535
HNSC-HPV- (n=421)	CTL.flag_TIDE	0.221758	-0.0613046	-0.144999
HNSC-HPV- (n=421)	Cytotoxic_ImmuCellAI	0.000172594	-0.186965	-0.876802
HNSC-HPV- (n=421)	DC_ImmuCellAI	4.15e-06	0.228137	0.261828
HNSC-HPV- (n=421)	Exhausted_ImmuCellAI	0.0253815	-0.111917	-0.3499
HNSC-HPV- (n=421)	Macrophage M0_CIBERSORT	6.45e-06	0.223678	0.258895
HNSC-HPV- (n=421)	Macrophage M0_CIBERSORT-ABS	9.52e-16	0.387541	0.394799
HNSC-HPV- (n=421)	Macrophage M1_CIBERSORT	0.00157066	-0.157766	-0.621917
HNSC-HPV- (n=421)	Macrophage M1_CIBERSORT-ABS	0.662844	0.0218929	0.03751
HNSC-HPV- (n=421)	Macrophage M1_QUANTISEQ	0.774713	0.014373	0.0252223
HNSC-HPV- (n=421)	Macrophage M1_XCELL	0.0143061	0.12255	0.163399
HNSC-HPV- (n=421)	Macrophage M2_CIBERSORT	0.001803	0.155774	0.195256
HNSC-HPV- (n=421)	Macrophage M2_CIBERSORT-ABS	3.74e-10	0.306979	0.323637
HNSC-HPV- (n=421)	Macrophage M2_CONSENSUS_TME	0.000480055	0.174011	0.21627
HNSC-HPV- (n=421)	Macrophage M2_QUANTISEQ	1.09e-09	0.299092	0.319031
HNSC-HPV- (n=421)	Macrophage M2_TIDE	6.98e-06	0.222856	0.258895
HNSC-HPV- (n=421)	Macrophage M2_XCELL	0.846887	0.00969686	0.0172389
HNSC-HPV- (n=421)	Macrophage_CONSENSUS_TME	5.96e-05	0.199577	0.24343
HNSC-HPV- (n=421)	Macrophage_EPIC	0.00238269	0.151678	0.191002
HNSC-HPV- (n=421)	Macrophage_ImmuCellAI	0.00386709	0.144316	0.18343
HNSC-HPV- (n=421)	Macrophage_TIMER	1.97e-09	0.294627	0.315506
HNSC-HPV- (n=421)	Macrophage_XCELL	0.0244101	0.112666	0.154774
HNSC-HPV- (n=421)	Macrophage/Monocyte_MCPCOUNTER	2.79e-05	0.208116	0.250476
HNSC-HPV- (n=421)	Myeloid dendritic cell activated_CIBERSORT	0.0687301	-0.0912196	-0.253181
HNSC-HPV- (n=421)	Myeloid dendritic cell activated_CIBERSORT-ABS	0.580304	-0.0277635	-0.0567794
HNSC-HPV- (n=421)	Myeloid dendritic cell activated_XCELL	0.250773	0.0576286	0.0885592
HNSC-HPV- (n=421)	Myeloid dendritic cell resting_CIBERSORT	0.651552	-0.0226768	-0.0446964
HNSC-HPV- (n=421)	Myeloid dendritic cell resting_CIBERSORT-ABS	0.292596	0.052817	0.0830417
HNSC-HPV- (n=421)	Myeloid dendritic cell_ABIS	7.34e-05	0.197167	0.242667
HNSC-HPV- (n=421)	Myeloid dendritic cell_CONSENSUS_TME	0.016446	0.120035	0.161632
HNSC-HPV- (n=421)	Myeloid dendritic cell_MCPCOUNTER	1.59e-05	0.214228	0.254454
HNSC-HPV- (n=421)	Myeloid dendritic cell_QUANTISEQ	0.0201667	0.116277	0.158137
HNSC-HPV- (n=421)	Myeloid dendritic cell_TIMER	0.944242	-0.00351232	-0.00649899
HNSC-HPV- (n=421)	Myeloid dendritic cell_XCELL	0.113469	0.0793626	0.116685
HNSC-HPV- (n=421)	NK cell activated_CIBERSORT	0.0108009	-0.127492	-0.422901
HNSC-HPV- (n=421)	NK cell activated_CIBERSORT-ABS	0.726378	-0.0175731	-0.0343876
HNSC-HPV- (n=421)	NK cell resting_CIBERSORT	0.504869	-0.0334799	-0.0700502
HNSC-HPV- (n=421)	NK cell resting_CIBERSORT-ABS	0.791079	0.0133032	0.0234966
HNSC-HPV- (n=421)	NK cell_ABIS	5.39e-06	0.22551	0.25991
HNSC-HPV- (n=421)	NK cell_CONSENSUS_TME	0.257734	0.0567914	0.0877686
HNSC-HPV- (n=421)	NK cell_EPIC	0.042734	-0.101498	-0.300082
HNSC-HPV- (n=421)	NK cell_MCPCOUNTER	0.379542	0.044109	0.0718423
HNSC-HPV- (n=421)	NK cell_QUANTISEQ	1.21e-08	0.280393	0.304035
HNSC-HPV- (n=421)	NK cell_XCELL	0.601057	0.0262546	0.0438114
HNSC-HPV- (n=421)	NK_ImmuCellAI	0.0148279	0.121907	0.163344
HNSC-HPV- (n=421)	NKT_ImmuCellAI	2.82e-05	0.207981	0.250476
HNSC-HPV- (n=421)	Plasmacytoid dendritic cell_ABIS	6.48e-06	0.223624	0.258895
HNSC-HPV- (n=421)	Plasmacytoid dendritic cell_XCELL	2.54e-06	-0.233029	-1.40853
HNSC-HPV- (n=421)	T cell CD4+ (non-regulatory)_QUANTISEQ	0.115265	-0.0789713	-0.204573
HNSC-HPV- (n=421)	T cell CD4+ (non-regulatory)_XCELL	0.086914	-0.0858136	-0.226615
HNSC-HPV- (n=421)	T cell CD4+ central memory_XCELL	0.0222053	-0.114468	-0.362037
HNSC-HPV- (n=421)	T cell CD4+ effector memory_XCELL	0.0850181	-0.0863319	-0.232498
HNSC-HPV- (n=421)	T cell CD4+ memory activated_CIBERSORT	0.00499177	-0.140298	-0.495599
HNSC-HPV- (n=421)	T cell CD4+ memory activated_CIBERSORT-ABS	0.0265872	-0.11102	-0.343153
HNSC-HPV- (n=421)	T cell CD4+ memory resting_CIBERSORT	1.31e-07	0.260443	0.287318
HNSC-HPV- (n=421)	T cell CD4+ memory resting_CIBERSORT-ABS	3.05e-11	0.324596	0.340888
HNSC-HPV- (n=421)	T cell CD4+ memory_ABIS	5.61e-09	0.286525	0.309265
HNSC-HPV- (n=421)	T cell CD4+ memory_XCELL	0.743496	0.0164323	0.0286512
HNSC-HPV- (n=421)	T cell CD4+ naive_ABIS	0.142636	0.0735253	0.109284
HNSC-HPV- (n=421)	T cell CD4+ naive_CIBERSORT	0.040369	-0.102677	-0.310312
HNSC-HPV- (n=421)	T cell CD4+ naive_CIBERSORT-ABS	0.0426331	-0.101547	-0.303526
HNSC-HPV- (n=421)	T cell CD4+ naive_XCELL	0.368975	0.0450946	0.0730104
HNSC-HPV- (n=421)	T cell CD4+ Th1_XCELL	0.000261789	-0.181796	-0.797557
HNSC-HPV- (n=421)	T cell CD4+ Th2_XCELL	0.00389007	-0.144224	-0.523052
HNSC-HPV- (n=421)	T cell CD4+_CONSENSUS_TME	0.433096	0.0393526	0.0644814
HNSC-HPV- (n=421)	T cell CD4+_EPIC	0.00748307	0.133712	0.174504
HNSC-HPV- (n=421)	T cell CD4+_TIMER	0.00844109	0.131698	0.173893
HNSC-HPV- (n=421)	T cell CD8+ central memory_XCELL	0.0347815	-0.105712	-0.323076
HNSC-HPV- (n=421)	T cell CD8+ effector memory_XCELL	0.00407958	-0.143482	-0.513516
HNSC-HPV- (n=421)	T cell CD8+ memory_ABIS	0.191252	-0.0655613	-0.15922
HNSC-HPV- (n=421)	T cell CD8+ naive_ABIS	0.147094	0.0727164	0.109275
HNSC-HPV- (n=421)	T cell CD8+ naive_XCELL	0.000712925	-0.168753	-0.706165
HNSC-HPV- (n=421)	T cell CD8+_CIBERSORT	5.82e-07	-0.247053	-1.52724
HNSC-HPV- (n=421)	T cell CD8+_CIBERSORT-ABS	0.378701	-0.0441868	-0.0969259
HNSC-HPV- (n=421)	T cell CD8+_CONSENSUS_TME	0.262175	0.0562655	0.0874526
HNSC-HPV- (n=421)	T cell CD8+_EPIC	1.65e-19	-0.431324	-5.33273
HNSC-HPV- (n=421)	T cell CD8+_MCPCOUNTER	0.705339	0.0189877	0.0328959
HNSC-HPV- (n=421)	T cell CD8+_QUANTISEQ	0.169201	-0.0689593	-0.170517
HNSC-HPV- (n=421)	T cell CD8+_TIMER	1.79e-07	-0.257723	-1.79745
HNSC-HPV- (n=421)	T cell CD8+_XCELL	0.002966	-0.148389	-0.552903
HNSC-HPV- (n=421)	T cell NK_XCELL	0.232388	-0.0599206	-0.138122
HNSC-HPV- (n=421)	Th1_ImmuCellAI	0.00193099	-0.154776	-0.584708
HNSC-HPV- (n=421)	Th17_ImmuCellAI	1.24e-07	0.26091	0.287318
HNSC-HPV- (n=421)	Th2_ImmuCellAI	0.0434816	-0.101137	-0.295799
HNSC-HPV- (n=421)	Tr1_ImmuCellAI	0.000475767	0.174129	0.21627

## Sheet: NEO1
cancer	infiltrates	rho	p	adj.p
HNSC (n=520)	CD4_naive_ImmuCellAI	0.000855714	0.150149	0.232048
HNSC (n=520)	CD4_T_ImmuCellAI	5.45e-05	-0.181247	-1.69997
HNSC (n=520)	CD8_naive_ImmuCellAI	0.000164561	-0.169422	-1.44008
HNSC (n=520)	CD8_T_ImmuCellAI	0.0184943	0.106383	0.193001
HNSC (n=520)	CD8_TIDE	7.99e-05	0.177249	0.242591
HNSC (n=520)	Central_memory_ImmuCellAI	1.9e-05	-0.191854	-2.17434
HNSC (n=520)	CTL_TIDE	0.0506816	0.0883332	0.174106
HNSC (n=520)	CTL.flag_TIDE	0.0216339	0.103741	0.192476
HNSC (n=520)	Cytotoxic_ImmuCellAI	0.25212	-0.0518331	-0.180751
HNSC (n=520)	DC_ImmuCellAI	2.04e-06	0.212656	0.267426
HNSC (n=520)	Exhausted_ImmuCellAI	0.289655	0.0479302	0.116402
HNSC (n=520)	Macrophage M0_CIBERSORT	0.139315	0.0668809	0.144378
HNSC (n=520)	Macrophage M0_CIBERSORT-ABS	5.41e-12	0.304791	0.340919
HNSC (n=520)	Macrophage M1_CIBERSORT	0.715243	-0.0165221	-0.0499335
HNSC (n=520)	Macrophage M1_CIBERSORT-ABS	2.25e-05	0.190233	0.254893
HNSC (n=520)	Macrophage M1_QUANTISEQ	0.116502	0.0710004	0.147421
HNSC (n=520)	Macrophage M1_XCELL	0.336992	0.0434646	0.106508
HNSC (n=520)	Macrophage M2_CIBERSORT	0.154837	0.0643666	0.141191
HNSC (n=520)	Macrophage M2_CIBERSORT-ABS	5.75e-14	0.330685	0.349633
HNSC (n=520)	Macrophage M2_CONSENSUS_TME	0.000114109	0.173427	0.242591
HNSC (n=520)	Macrophage M2_QUANTISEQ	3.27e-13	0.321072	0.345184
HNSC (n=520)	Macrophage M2_TIDE	0.0156929	0.109096	0.193948
HNSC (n=520)	Macrophage M2_XCELL	0.816485	-0.0105104	-0.0310741
HNSC (n=520)	Macrophage_CONSENSUS_TME	0.000248342	0.164809	0.241011
HNSC (n=520)	Macrophage_EPIC	4.95e-07	0.224811	0.274209
HNSC (n=520)	Macrophage_ImmuCellAI	0.00029496	0.162844	0.240303
HNSC (n=520)	Macrophage_TIMER	3.61e-07	0.227443	0.276181
HNSC (n=520)	Macrophage_XCELL	0.21981	0.0555307	0.128197
HNSC (n=520)	Macrophage/Monocyte_MCPCOUNTER	1.85e-11	0.297319	0.336961
HNSC (n=520)	Myeloid dendritic cell activated_CIBERSORT	0.0370288	-0.0942418	-0.441961
HNSC (n=520)	Myeloid dendritic cell activated_CIBERSORT-ABS	0.882523	-0.00669264	-0.0195742
HNSC (n=520)	Myeloid dendritic cell activated_XCELL	0.0266091	0.100167	0.187899
HNSC (n=520)	Myeloid dendritic cell resting_CIBERSORT	0.566639	0.0259478	0.066583
HNSC (n=520)	Myeloid dendritic cell resting_CIBERSORT-ABS	0.0024644	0.136485	0.220733
HNSC (n=520)	Myeloid dendritic cell_ABIS	4.56e-13	0.319191	0.34488
HNSC (n=520)	Myeloid dendritic cell_CONSENSUS_TME	0.000419916	0.158738	0.239386
HNSC (n=520)	Myeloid dendritic cell_MCPCOUNTER	4.03e-16	0.356389	0.368585
HNSC (n=520)	Myeloid dendritic cell_QUANTISEQ	0.00485597	0.127042	0.210704
HNSC (n=520)	Myeloid dendritic cell_TIMER	0.216492	-0.0559318	-0.200177
HNSC (n=520)	Myeloid dendritic cell_XCELL	0.0289168	0.098702	0.186437
HNSC (n=520)	NK cell activated_CIBERSORT	0.00375392	-0.130696	-0.867057
HNSC (n=520)	NK cell activated_CIBERSORT-ABS	0.720881	0.0161806	0.0435754
HNSC (n=520)	NK cell resting_CIBERSORT	0.619481	0.0224881	0.0588149
HNSC (n=520)	NK cell resting_CIBERSORT-ABS	0.0431224	0.0914104	0.178299
HNSC (n=520)	NK cell_ABIS	4.3e-13	0.319521	0.34488
HNSC (n=520)	NK cell_CONSENSUS_TME	2.59e-05	0.188796	0.25422
HNSC (n=520)	NK cell_EPIC	0.000252779	-0.164607	-1.31686
HNSC (n=520)	NK cell_MCPCOUNTER	2.96e-07	0.229064	0.276278
HNSC (n=520)	NK cell_QUANTISEQ	4.65e-08	0.243735	0.289501
HNSC (n=520)	NK cell_XCELL	0.229685	-0.054362	-0.192032
HNSC (n=520)	NK_ImmuCellAI	2.1e-07	0.231861	0.277824
HNSC (n=520)	NKT_ImmuCellAI	0.00964032	0.116833	0.203709
HNSC (n=520)	Plasmacytoid dendritic cell_ABIS	1.99e-18	0.381537	0.388682
HNSC (n=520)	Plasmacytoid dendritic cell_XCELL	0.00490284	-0.126904	-0.784498
HNSC (n=520)	T cell CD4+ (non-regulatory)_QUANTISEQ	0.030136	-0.0979682	-0.467498
HNSC (n=520)	T cell CD4+ (non-regulatory)_XCELL	0.0841479	0.0781031	0.158538
HNSC (n=520)	T cell CD4+ central memory_XCELL	3.72e-06	-0.207266	-2.81882
HNSC (n=520)	T cell CD4+ effector memory_XCELL	0.677975	-0.0188045	-0.0574699
HNSC (n=520)	T cell CD4+ memory activated_CIBERSORT	0.127508	-0.0689415	-0.275766
HNSC (n=520)	T cell CD4+ memory activated_CIBERSORT-ABS	0.420608	-0.0364638	-0.118073
HNSC (n=520)	T cell CD4+ memory resting_CIBERSORT	3.59e-12	0.30724	0.3411
HNSC (n=520)	T cell CD4+ memory resting_CIBERSORT-ABS	2.16e-21	0.410976	0.41402
HNSC (n=520)	T cell CD4+ memory_ABIS	2.63e-06	0.210386	0.267426
HNSC (n=520)	T cell CD4+ memory_XCELL	0.000158508	0.169836	0.24186
HNSC (n=520)	T cell CD4+ naive_ABIS	9.09e-15	0.340523	0.354874
HNSC (n=520)	T cell CD4+ naive_CIBERSORT	0.0738102	-0.0808383	-0.349016
HNSC (n=520)	T cell CD4+ naive_CIBERSORT-ABS	0.0751804	-0.0804585	-0.341949
HNSC (n=520)	T cell CD4+ naive_XCELL	0.0106199	0.115331	0.203701
HNSC (n=520)	T cell CD4+ Th1_XCELL	5.71e-06	-0.203328	-2.51388
HNSC (n=520)	T cell CD4+ Th2_XCELL	0.0569654	-0.086055	-0.383721
HNSC (n=520)	T cell CD4+_CONSENSUS_TME	9.12e-06	0.198945	0.262255
HNSC (n=520)	T cell CD4+_EPIC	6e-12	0.304177	0.340919
HNSC (n=520)	T cell CD4+_TIMER	1.31e-08	0.253287	0.298243
HNSC (n=520)	T cell CD8+ central memory_XCELL	0.0299373	0.0980861	0.186437
HNSC (n=520)	T cell CD8+ effector memory_XCELL	0.301189	-0.0468002	-0.159121
HNSC (n=520)	T cell CD8+ memory_ABIS	0.0355312	0.0949978	0.183258
HNSC (n=520)	T cell CD8+ naive_ABIS	0.57026	-0.0257061	-0.0813029
HNSC (n=520)	T cell CD8+ naive_XCELL	7.23e-09	-0.257592	-5.38963
HNSC (n=520)	T cell CD8+_CIBERSORT	0.41523	-0.0368872	-0.120883
HNSC (n=520)	T cell CD8+_CIBERSORT-ABS	0.000446866	0.158005	0.239386
HNSC (n=520)	T cell CD8+_CONSENSUS_TME	7.18e-05	0.178376	0.242591
HNSC (n=520)	T cell CD8+_EPIC	2.62e-07	-0.230071	-3.68114
HNSC (n=520)	T cell CD8+_MCPCOUNTER	6.87e-06	0.201612	0.263646
HNSC (n=520)	T cell CD8+_QUANTISEQ	0.0205249	0.104634	0.192476
HNSC (n=520)	T cell CD8+_TIMER	9.55e-16	-0.352086	-19.1535
HNSC (n=520)	T cell CD8+_XCELL	0.832228	0.00959448	0.0263606
HNSC (n=520)	T cell NK_XCELL	0.000115367	-0.173309	-1.57133
HNSC (n=520)	Th1_ImmuCellAI	3.63e-16	-0.356904	-24.2695
HNSC (n=520)	Th17_ImmuCellAI	0.00106889	0.147371	0.229056
HNSC (n=520)	Th2_ImmuCellAI	9.48e-09	-0.255629	-4.96651
HNSC (n=520)	Tr1_ImmuCellAI	0.00630282	0.123245	0.20693
HNSC-HPV+ (n=97)	CD4_naive_ImmuCellAI	0.0451891	0.214088	0.267426
HNSC-HPV+ (n=97)	CD4_T_ImmuCellAI	0.027348	-0.235267	-3.99954
HNSC-HPV+ (n=97)	CD8_naive_ImmuCellAI	0.0151428	-0.258211	-5.85279
HNSC-HPV+ (n=97)	CD8_T_ImmuCellAI	0.643941	0.0499537	0.120227
HNSC-HPV+ (n=97)	CD8_TIDE	0.0886568	0.182572	0.247062
HNSC-HPV+ (n=97)	Central_memory_ImmuCellAI	0.0200769	-0.247505	-4.4881
HNSC-HPV+ (n=97)	CTL_TIDE	0.56609	0.0619968	0.138222
HNSC-HPV+ (n=97)	CTL.flag_TIDE	NA	NA	NA
HNSC-HPV+ (n=97)	Cytotoxic_ImmuCellAI	0.262985	-0.120613	-0.698016
HNSC-HPV+ (n=97)	DC_ImmuCellAI	0.539392	0.0663001	0.144269
HNSC-HPV+ (n=97)	Exhausted_ImmuCellAI	0.585511	0.0589269	0.132464
HNSC-HPV+ (n=97)	Macrophage M0_CIBERSORT	0.272953	0.118144	0.204491
HNSC-HPV+ (n=97)	Macrophage M0_CIBERSORT-ABS	0.00269102	0.316178	0.344002
HNSC-HPV+ (n=97)	Macrophage M1_CIBERSORT	0.261284	0.12104	0.204491
HNSC-HPV+ (n=97)	Macrophage M1_CIBERSORT-ABS	0.000568117	0.360128	0.369641
HNSC-HPV+ (n=97)	Macrophage M1_QUANTISEQ	0.0436449	0.215611	0.267426
HNSC-HPV+ (n=97)	Macrophage M1_XCELL	0.363303	-0.0980776	-0.476377
HNSC-HPV+ (n=97)	Macrophage M2_CIBERSORT	0.228918	-0.129567	-0.819589
HNSC-HPV+ (n=97)	Macrophage M2_CIBERSORT-ABS	0.023257	0.241753	0.288407
HNSC-HPV+ (n=97)	Macrophage M2_CONSENSUS_TME	0.0969682	0.178057	0.242591
HNSC-HPV+ (n=97)	Macrophage M2_QUANTISEQ	0.00276695	0.31533	0.344002
HNSC-HPV+ (n=97)	Macrophage M2_TIDE	0.33151	0.10473	0.192476
HNSC-HPV+ (n=97)	Macrophage M2_XCELL	0.0856749	-0.184273	-1.92778
HNSC-HPV+ (n=97)	Macrophage_CONSENSUS_TME	0.133711	0.161118	0.239476
HNSC-HPV+ (n=97)	Macrophage_EPIC	0.472435	0.0775887	0.158538
HNSC-HPV+ (n=97)	Macrophage_ImmuCellAI	0.530713	0.0677211	0.144726
HNSC-HPV+ (n=97)	Macrophage_TIMER	0.616353	0.0541445	0.12696
HNSC-HPV+ (n=97)	Macrophage_XCELL	0.248363	-0.124352	-0.751641
HNSC-HPV+ (n=97)	Macrophage/Monocyte_MCPCOUNTER	0.0108526	0.270343	0.315594
HNSC-HPV+ (n=97)	Myeloid dendritic cell activated_CIBERSORT	0.227839	-0.129866	-0.841035
HNSC-HPV+ (n=97)	Myeloid dendritic cell activated_CIBERSORT-ABS	0.491049	-0.074371	-0.301924
HNSC-HPV+ (n=97)	Myeloid dendritic cell activated_XCELL	0.114755	0.169332	0.24186
HNSC-HPV+ (n=97)	Myeloid dendritic cell resting_CIBERSORT	0.474801	0.0771759	0.158538
HNSC-HPV+ (n=97)	Myeloid dendritic cell resting_CIBERSORT-ABS	0.0484593	0.210999	0.267426
HNSC-HPV+ (n=97)	Myeloid dendritic cell_ABIS	0.0972774	0.177895	0.242591
HNSC-HPV+ (n=97)	Myeloid dendritic cell_CONSENSUS_TME	0.00553647	0.293372	0.333879
HNSC-HPV+ (n=97)	Myeloid dendritic cell_MCPCOUNTER	0.000595556	0.358884	0.369641
HNSC-HPV+ (n=97)	Myeloid dendritic cell_QUANTISEQ	0.203138	-0.136984	-0.931493
HNSC-HPV+ (n=97)	Myeloid dendritic cell_TIMER	0.987173	0.00173866	0.00492622
HNSC-HPV+ (n=97)	Myeloid dendritic cell_XCELL	0.148129	0.155446	0.237536
HNSC-HPV+ (n=97)	NK cell activated_CIBERSORT	0.550532	-0.0644924	-0.247069
HNSC-HPV+ (n=97)	NK cell activated_CIBERSORT-ABS	0.561729	0.062693	0.138638
HNSC-HPV+ (n=97)	NK cell resting_CIBERSORT	0.286774	-0.114819	-0.600592
HNSC-HPV+ (n=97)	NK cell resting_CIBERSORT-ABS	0.595476	-0.0573697	-0.208061
HNSC-HPV+ (n=97)	NK cell_ABIS	0.105586	0.173687	0.242591
HNSC-HPV+ (n=97)	NK cell_CONSENSUS_TME	0.0486345	0.210838	0.267426
HNSC-HPV+ (n=97)	NK cell_EPIC	0.118849	-0.167475	-1.3804
HNSC-HPV+ (n=97)	NK cell_MCPCOUNTER	0.214529	0.133629	0.217648
HNSC-HPV+ (n=97)	NK cell_QUANTISEQ	0.118601	0.167585	0.24186
HNSC-HPV+ (n=97)	NK cell_XCELL	0.337242	-0.103502	-0.511862
HNSC-HPV+ (n=97)	NK_ImmuCellAI	0.0622798	0.199584	0.262255
HNSC-HPV+ (n=97)	NKT_ImmuCellAI	0.00375988	0.305825	0.340919
HNSC-HPV+ (n=97)	Plasmacytoid dendritic cell_ABIS	0.000480623	0.364498	0.37272
HNSC-HPV+ (n=97)	Plasmacytoid dendritic cell_XCELL	0.600704	0.0565574	0.128197
HNSC-HPV+ (n=97)	T cell CD4+ (non-regulatory)_QUANTISEQ	0.0618635	-0.199896	-2.36399
HNSC-HPV+ (n=97)	T cell CD4+ (non-regulatory)_XCELL	0.00671086	0.286977	0.330753
HNSC-HPV+ (n=97)	T cell CD4+ central memory_XCELL	0.0563843	-0.20417	-2.64449
HNSC-HPV+ (n=97)	T cell CD4+ effector memory_XCELL	0.249604	-0.124029	-0.73339
HNSC-HPV+ (n=97)	T cell CD4+ memory activated_CIBERSORT	0.138779	-0.159074	-1.16941
HNSC-HPV+ (n=97)	T cell CD4+ memory activated_CIBERSORT-ABS	0.264624	-0.120203	-0.681149
HNSC-HPV+ (n=97)	T cell CD4+ memory resting_CIBERSORT	0.0013834	0.335764	0.352553
HNSC-HPV+ (n=97)	T cell CD4+ memory resting_CIBERSORT-ABS	1.03e-06	0.493531	0.493531
HNSC-HPV+ (n=97)	T cell CD4+ memory_ABIS	0.119464	0.1672	0.24186
HNSC-HPV+ (n=97)	T cell CD4+ memory_XCELL	0.0651747	0.19746	0.261996
HNSC-HPV+ (n=97)	T cell CD4+ naive_ABIS	0.0013246	0.336999	0.352553
HNSC-HPV+ (n=97)	T cell CD4+ naive_CIBERSORT	0.273402	-0.118034	-0.629516
HNSC-HPV+ (n=97)	T cell CD4+ naive_CIBERSORT-ABS	0.265759	-0.11992	-0.665676
HNSC-HPV+ (n=97)	T cell CD4+ naive_XCELL	0.0470963	0.212264	0.267426
HNSC-HPV+ (n=97)	T cell CD4+ Th1_XCELL	0.0149257	-0.258748	-6.39814
HNSC-HPV+ (n=97)	T cell CD4+ Th2_XCELL	0.00583013	-0.291668	-8.81484
HNSC-HPV+ (n=97)	T cell CD4+_CONSENSUS_TME	0.0143523	0.2602	0.305062
HNSC-HPV+ (n=97)	T cell CD4+_EPIC	0.00392871	0.304437	0.340919
HNSC-HPV+ (n=97)	T cell CD4+_TIMER	4.06e-05	0.422848	0.424408
HNSC-HPV+ (n=97)	T cell CD8+ central memory_XCELL	0.100087	0.176441	0.242591
HNSC-HPV+ (n=97)	T cell CD8+ effector memory_XCELL	0.884504	-0.0157087	-0.0469534
HNSC-HPV+ (n=97)	T cell CD8+ memory_ABIS	0.427927	0.0855753	0.169901
HNSC-HPV+ (n=97)	T cell CD8+ naive_ABIS	0.878982	0.0164653	0.0439074
HNSC-HPV+ (n=97)	T cell CD8+ naive_XCELL	0.201102	-0.137598	-0.959658
HNSC-HPV+ (n=97)	T cell CD8+_CIBERSORT	0.547397	-0.0649992	-0.252568
HNSC-HPV+ (n=97)	T cell CD8+_CIBERSORT-ABS	0.138061	0.15936	0.239386
HNSC-HPV+ (n=97)	T cell CD8+_CONSENSUS_TME	0.021103	0.245569	0.290412
HNSC-HPV+ (n=97)	T cell CD8+_EPIC	0.197256	0.138769	0.220733
HNSC-HPV+ (n=97)	T cell CD8+_MCPCOUNTER	0.00676507	0.286706	0.330753
HNSC-HPV+ (n=97)	T cell CD8+_QUANTISEQ	0.0429607	0.2163	0.267426
HNSC-HPV+ (n=97)	T cell CD8+_TIMER	0.000242074	-0.381803	-51.9253
HNSC-HPV+ (n=97)	T cell CD8+_XCELL	0.320422	0.107144	0.193001
HNSC-HPV+ (n=97)	T cell NK_XCELL	0.977085	-0.00310637	-0.00889403
HNSC-HPV+ (n=97)	Th1_ImmuCellAI	0.000238525	-0.382166	-103.949
HNSC-HPV+ (n=97)	Th17_ImmuCellAI	0.54062	-0.0660999	-0.260568
HNSC-HPV+ (n=97)	Th2_ImmuCellAI	0.000498068	-0.363572	-32.9638
HNSC-HPV+ (n=97)	Tr1_ImmuCellAI	0.447406	0.0820256	0.164633
HNSC-HPV- (n=421)	CD4_naive_ImmuCellAI	0.00567524	0.13824	0.220733
HNSC-HPV- (n=421)	CD4_T_ImmuCellAI	0.0173845	-0.119023	-0.647482
HNSC-HPV- (n=421)	CD8_naive_ImmuCellAI	0.000998948	-0.164143	-1.24019
HNSC-HPV- (n=421)	CD8_T_ImmuCellAI	0.174549	0.0681062	0.144726
HNSC-HPV- (n=421)	CD8_TIDE	0.0156572	0.120927	0.204491
HNSC-HPV- (n=421)	Central_memory_ImmuCellAI	0.000594382	-0.17119	-1.50205
HNSC-HPV- (n=421)	CTL_TIDE	0.393076	0.0428709	0.106008
HNSC-HPV- (n=421)	CTL.flag_TIDE	0.0528455	0.0970059	0.185814
HNSC-HPV- (n=421)	Cytotoxic_ImmuCellAI	0.0607194	-0.0939811	-0.433269
HNSC-HPV- (n=421)	DC_ImmuCellAI	1.67e-05	0.213673	0.267426
HNSC-HPV- (n=421)	Exhausted_ImmuCellAI	0.693517	-0.0197892	-0.0611666
HNSC-HPV- (n=421)	Macrophage M0_CIBERSORT	0.0160724	0.120453	0.204491
HNSC-HPV- (n=421)	Macrophage M0_CIBERSORT-ABS	1.07e-11	0.331637	0.349633
HNSC-HPV- (n=421)	Macrophage M1_CIBERSORT	0.210653	-0.0628021	-0.234002
HNSC-HPV- (n=421)	Macrophage M1_CIBERSORT-ABS	0.0119126	0.125788	0.209904
HNSC-HPV- (n=421)	Macrophage M1_QUANTISEQ	0.286371	0.0535022	0.126544
HNSC-HPV- (n=421)	Macrophage M1_XCELL	0.265398	0.0558877	0.128197
HNSC-HPV- (n=421)	Macrophage M2_CIBERSORT	0.0331374	0.106684	0.193001
HNSC-HPV- (n=421)	Macrophage M2_CIBERSORT-ABS	3.71e-11	0.323251	0.346159
HNSC-HPV- (n=421)	Macrophage M2_CONSENSUS_TME	0.00105083	0.163441	0.240303
HNSC-HPV- (n=421)	Macrophage M2_QUANTISEQ	2.88e-10	0.308869	0.341513
HNSC-HPV- (n=421)	Macrophage M2_TIDE	0.00520245	0.139638	0.220823
HNSC-HPV- (n=421)	Macrophage M2_XCELL	0.957343	0.00268616	0.00753232
HNSC-HPV- (n=421)	Macrophage_CONSENSUS_TME	0.000474742	0.174157	0.242591
HNSC-HPV- (n=421)	Macrophage_EPIC	8.57e-06	0.220739	0.271167
HNSC-HPV- (n=421)	Macrophage_ImmuCellAI	0.0013262	0.160177	0.239386
HNSC-HPV- (n=421)	Macrophage_TIMER	3.05e-08	0.272852	0.317161
HNSC-HPV- (n=421)	Macrophage_XCELL	0.100611	0.0823166	0.164633
HNSC-HPV- (n=421)	Macrophage/Monocyte_MCPCOUNTER	2.49e-09	0.29283	0.333879
HNSC-HPV- (n=421)	Myeloid dendritic cell activated_CIBERSORT	0.0780283	-0.0883271	-0.400416
HNSC-HPV- (n=421)	Myeloid dendritic cell activated_CIBERSORT-ABS	0.941706	-0.00367236	-0.0106264
HNSC-HPV- (n=421)	Myeloid dendritic cell activated_XCELL	0.315378	0.0503891	0.120227
HNSC-HPV- (n=421)	Myeloid dendritic cell resting_CIBERSORT	0.638978	0.0235564	0.0610224
HNSC-HPV- (n=421)	Myeloid dendritic cell resting_CIBERSORT-ABS	0.0202106	0.116236	0.203709
HNSC-HPV- (n=421)	Myeloid dendritic cell_ABIS	1.57e-11	0.329088	0.349633
HNSC-HPV- (n=421)	Myeloid dendritic cell_CONSENSUS_TME	0.0163634	0.120127	0.204491
HNSC-HPV- (n=421)	Myeloid dendritic cell_MCPCOUNTER	1.68e-11	0.328616	0.349633
HNSC-HPV- (n=421)	Myeloid dendritic cell_QUANTISEQ	0.000549597	0.172229	0.242591
HNSC-HPV- (n=421)	Myeloid dendritic cell_TIMER	0.504512	-0.0335079	-0.107225
HNSC-HPV- (n=421)	Myeloid dendritic cell_XCELL	0.261138	0.0563878	0.128197
HNSC-HPV- (n=421)	NK cell activated_CIBERSORT	0.00183557	-0.155514	-1.11315
HNSC-HPV- (n=421)	NK cell activated_CIBERSORT-ABS	0.662877	-0.0218906	-0.0684395
HNSC-HPV- (n=421)	NK cell resting_CIBERSORT	0.165095	0.0696279	0.145683
HNSC-HPV- (n=421)	NK cell resting_CIBERSORT-ABS	0.00576696	0.137981	0.220733
HNSC-HPV- (n=421)	NK cell_ABIS	3.61e-13	0.353242	0.366724
HNSC-HPV- (n=421)	NK cell_CONSENSUS_TME	0.00482627	0.140835	0.221428
HNSC-HPV- (n=421)	NK cell_EPIC	0.0009914	-0.164248	-1.27644
HNSC-HPV- (n=421)	NK cell_MCPCOUNTER	2.85e-05	0.207881	0.267426
HNSC-HPV- (n=421)	NK cell_QUANTISEQ	1.31e-05	0.216295	0.267426
HNSC-HPV- (n=421)	NK cell_XCELL	0.367428	-0.0452404	-0.151918
HNSC-HPV- (n=421)	NK_ImmuCellAI	2.68e-05	0.208562	0.267426
HNSC-HPV- (n=421)	NKT_ImmuCellAI	0.0300675	0.108615	0.193948
HNSC-HPV- (n=421)	Plasmacytoid dendritic cell_ABIS	6.29e-17	0.401987	0.40647
HNSC-HPV- (n=421)	Plasmacytoid dendritic cell_XCELL	2.53e-05	-0.209198	-2.99483
HNSC-HPV- (n=421)	T cell CD4+ (non-regulatory)_QUANTISEQ	0.448977	-0.038009	-0.126079
HNSC-HPV- (n=421)	T cell CD4+ (non-regulatory)_XCELL	0.786701	0.0135888	0.0369616
HNSC-HPV- (n=421)	T cell CD4+ central memory_XCELL	0.000255688	-0.182092	-1.83441
HNSC-HPV- (n=421)	T cell CD4+ effector memory_XCELL	0.9338	0.00417149	0.011578
HNSC-HPV- (n=421)	T cell CD4+ memory activated_CIBERSORT	0.0367	-0.104626	-0.527006
HNSC-HPV- (n=421)	T cell CD4+ memory activated_CIBERSORT-ABS	0.134957	-0.0749654	-0.308948
HNSC-HPV- (n=421)	T cell CD4+ memory resting_CIBERSORT	1.81e-10	0.312189	0.342401
HNSC-HPV- (n=421)	T cell CD4+ memory resting_CIBERSORT-ABS	7.59e-16	0.388774	0.394576
HNSC-HPV- (n=421)	T cell CD4+ memory_ABIS	3.6e-06	0.229555	0.276278
HNSC-HPV- (n=421)	T cell CD4+ memory_XCELL	0.00423952	0.14288	0.223353
HNSC-HPV- (n=421)	T cell CD4+ naive_ABIS	3.58e-09	0.290024	0.332854
HNSC-HPV- (n=421)	T cell CD4+ naive_CIBERSORT	0.206231	-0.0634142	-0.239565
HNSC-HPV- (n=421)	T cell CD4+ naive_CIBERSORT-ABS	0.211375	-0.062703	-0.230476
HNSC-HPV- (n=421)	T cell CD4+ naive_XCELL	0.166688	0.0693671	0.145683
HNSC-HPV- (n=421)	T cell CD4+ Th1_XCELL	4.76e-06	-0.226765	-3.42667
HNSC-HPV- (n=421)	T cell CD4+ Th2_XCELL	0.0984928	-0.0828314	-0.363389
HNSC-HPV- (n=421)	T cell CD4+_CONSENSUS_TME	0.00205808	0.153842	0.236413
HNSC-HPV- (n=421)	T cell CD4+_EPIC	2.38e-10	0.310251	0.341653
HNSC-HPV- (n=421)	T cell CD4+_TIMER	9.01e-05	0.194766	0.259688
HNSC-HPV- (n=421)	T cell CD8+ central memory_XCELL	0.581791	0.0276545	0.0702993
HNSC-HPV- (n=421)	T cell CD8+ effector memory_XCELL	0.117004	-0.0785969	-0.328898
HNSC-HPV- (n=421)	T cell CD8+ memory_ABIS	0.531258	0.0314344	0.0784418
HNSC-HPV- (n=421)	T cell CD8+ naive_ABIS	0.539657	0.0307944	0.0775562
HNSC-HPV- (n=421)	T cell CD8+ naive_XCELL	3.28e-09	-0.290717	-7.90752
HNSC-HPV- (n=421)	T cell CD8+_CIBERSORT	0.0250194	-0.112193	-0.575783
HNSC-HPV- (n=421)	T cell CD8+_CIBERSORT-ABS	0.0670639	0.0917713	0.178299
HNSC-HPV- (n=421)	T cell CD8+_CONSENSUS_TME	0.00826556	0.132051	0.216373
HNSC-HPV- (n=421)	T cell CD8+_EPIC	1.47e-12	-0.344485	-15.6167
HNSC-HPV- (n=421)	T cell CD8+_MCPCOUNTER	0.00987586	0.129033	0.212709
HNSC-HPV- (n=421)	T cell CD8+_QUANTISEQ	0.671856	0.021271	0.056172
HNSC-HPV- (n=421)	T cell CD8+_TIMER	8.84e-11	-0.317258	-10.7868
HNSC-HPV- (n=421)	T cell CD8+_XCELL	0.342918	-0.0476026	-0.163898
HNSC-HPV- (n=421)	T cell NK_XCELL	0.000134089	-0.190032	-2.06755
HNSC-HPV- (n=421)	Th1_ImmuCellAI	8.44e-11	-0.317574	-12.34
HNSC-HPV- (n=421)	Th17_ImmuCellAI	8.1e-06	0.22132	0.271167
HNSC-HPV- (n=421)	Th2_ImmuCellAI	0.000260736	-0.181847	-1.76651
HNSC-HPV- (n=421)	Tr1_ImmuCellAI	0.000667533	0.169638	0.24186

## Sheet: PIK3R1
cancer	infiltrates	rho	p	adj.p
HNSC (n=520)	CD4_naive_ImmuCellAI	2.78e-10	0.280075	0.397417
HNSC (n=520)	CD4_T_ImmuCellAI	0.00214863	-0.138324	-0.87498
HNSC (n=520)	CD8_naive_ImmuCellAI	4.05e-08	-0.244791	-4.43888
HNSC (n=520)	CD8_T_ImmuCellAI	0.0210164	0.104233	0.236099
HNSC (n=520)	CD8_TIDE	2.52e-13	0.322529	0.424154
HNSC (n=520)	Central_memory_ImmuCellAI	2.66e-10	-0.280364	-6.93263
HNSC (n=520)	CTL_TIDE	1.88e-08	0.250586	0.396744
HNSC (n=520)	CTL.flag_TIDE	0.0136212	0.11139	0.246325
HNSC (n=520)	Cytotoxic_ImmuCellAI	0.0859235	-0.0776611	-0.364204
HNSC (n=520)	DC_ImmuCellAI	3.83e-05	0.184877	0.337494
HNSC (n=520)	Exhausted_ImmuCellAI	0.043356	0.0913087	0.212273
HNSC (n=520)	Macrophage M0_CIBERSORT	0.251145	-0.0519398	-0.227865
HNSC (n=520)	Macrophage M0_CIBERSORT-ABS	8.29e-10	0.272761	0.396744
HNSC (n=520)	Macrophage M1_CIBERSORT	0.00163065	0.14196	0.292524
HNSC (n=520)	Macrophage M1_CIBERSORT-ABS	5.01e-19	0.387736	0.453994
HNSC (n=520)	Macrophage M1_QUANTISEQ	5.74e-05	0.180707	0.333938
HNSC (n=520)	Macrophage M1_XCELL	4.04e-07	0.226506	0.375669
HNSC (n=520)	Macrophage M2_CIBERSORT	0.000605875	0.15437	0.30874
HNSC (n=520)	Macrophage M2_CIBERSORT-ABS	1.83e-35	0.521107	0.526919
HNSC (n=520)	Macrophage M2_CONSENSUS_TME	1.93e-19	0.391943	0.453994
HNSC (n=520)	Macrophage M2_QUANTISEQ	5.6e-26	0.451445	0.472281
HNSC (n=520)	Macrophage M2_TIDE	0.428267	-0.0358662	-0.141386
HNSC (n=520)	Macrophage M2_XCELL	0.47237	0.0325388	0.0931637
HNSC (n=520)	Macrophage_CONSENSUS_TME	9.85e-20	0.394874	0.453994
HNSC (n=520)	Macrophage_EPIC	2.74e-17	0.369405	0.452567
HNSC (n=520)	Macrophage_ImmuCellAI	1.34e-06	0.216354	0.36927
HNSC (n=520)	Macrophage_TIMER	4.02e-14	0.332618	0.428778
HNSC (n=520)	Macrophage_XCELL	3.42e-06	0.208031	0.367432
HNSC (n=520)	Macrophage/Monocyte_MCPCOUNTER	3.07e-23	0.42794	0.460407
HNSC (n=520)	Myeloid dendritic cell activated_CIBERSORT	3.6e-06	-0.207555	-2.56613
HNSC (n=520)	Myeloid dendritic cell activated_CIBERSORT-ABS	0.0828701	-0.0784259	-0.374243
HNSC (n=520)	Myeloid dendritic cell activated_XCELL	1e-10	0.286694	0.402268
HNSC (n=520)	Myeloid dendritic cell resting_CIBERSORT	0.628317	0.0219227	0.0641179
HNSC (n=520)	Myeloid dendritic cell resting_CIBERSORT-ABS	0.000234754	0.165447	0.321439
HNSC (n=520)	Myeloid dendritic cell_ABIS	1.28e-18	0.383552	0.453994
HNSC (n=520)	Myeloid dendritic cell_CONSENSUS_TME	5.73e-22	0.416375	0.460382
HNSC (n=520)	Myeloid dendritic cell_MCPCOUNTER	3.27e-27	0.461463	0.477153
HNSC (n=520)	Myeloid dendritic cell_QUANTISEQ	0.0312587	0.0973147	0.222434
HNSC (n=520)	Myeloid dendritic cell_TIMER	0.0174303	0.107368	0.239378
HNSC (n=520)	Myeloid dendritic cell_XCELL	4.82e-13	0.318882	0.423102
HNSC (n=520)	NK cell activated_CIBERSORT	0.0230785	-0.102635	-0.558337
HNSC (n=520)	NK cell activated_CIBERSORT-ABS	0.0496395	0.0887335	0.208065
HNSC (n=520)	NK cell resting_CIBERSORT	0.995458	-0.000257808	-0.000876546
HNSC (n=520)	NK cell resting_CIBERSORT-ABS	0.0352861	0.0951241	0.219269
HNSC (n=520)	NK cell_ABIS	1.5e-09	0.268707	0.396744
HNSC (n=520)	NK cell_CONSENSUS_TME	1.01e-18	0.384618	0.453994
HNSC (n=520)	NK cell_EPIC	0.446922	0.0344362	0.0975692
HNSC (n=520)	NK cell_MCPCOUNTER	8.91e-20	0.395309	0.453994
HNSC (n=520)	NK cell_QUANTISEQ	7.49e-05	0.177921	0.333938
HNSC (n=520)	NK cell_XCELL	0.476744	-0.0322184	-0.120047
HNSC (n=520)	NK_ImmuCellAI	3.73e-19	0.389044	0.453994
HNSC (n=520)	NKT_ImmuCellAI	0.000395349	0.159446	0.313208
HNSC (n=520)	Plasmacytoid dendritic cell_ABIS	2.29e-24	0.437838	0.461597
HNSC (n=520)	Plasmacytoid dendritic cell_XCELL	0.153174	0.0646265	0.165834
HNSC (n=520)	T cell CD4+ (non-regulatory)_QUANTISEQ	9.67e-06	-0.198394	-2.24847
HNSC (n=520)	T cell CD4+ (non-regulatory)_XCELL	0.00300804	0.13377	0.277752
HNSC (n=520)	T cell CD4+ central memory_XCELL	4.48e-07	-0.225645	-3.23028
HNSC (n=520)	T cell CD4+ effector memory_XCELL	0.966363	0.00190992	0.00625901
HNSC (n=520)	T cell CD4+ memory activated_CIBERSORT	0.400818	-0.038038	-0.154423
HNSC (n=520)	T cell CD4+ memory activated_CIBERSORT-ABS	0.651636	0.0204463	0.0624877
HNSC (n=520)	T cell CD4+ memory resting_CIBERSORT	2.35e-18	0.380795	0.453994
HNSC (n=520)	T cell CD4+ memory resting_CIBERSORT-ABS	3.04e-36	0.526188	0.529154
HNSC (n=520)	T cell CD4+ memory_ABIS	1.49e-16	0.361284	0.448718
HNSC (n=520)	T cell CD4+ memory_XCELL	7.42e-09	0.25741	0.396744
HNSC (n=520)	T cell CD4+ naive_ABIS	3.79e-21	0.40866	0.45621
HNSC (n=520)	T cell CD4+ naive_CIBERSORT	0.00032945	-0.161569	-1.15649
HNSC (n=520)	T cell CD4+ naive_CIBERSORT-ABS	0.000344342	-0.161057	-1.12327
HNSC (n=520)	T cell CD4+ naive_XCELL	7.16e-07	0.221706	0.374559
HNSC (n=520)	T cell CD4+ Th1_XCELL	1.49e-05	-0.19427	-2.03236
HNSC (n=520)	T cell CD4+ Th2_XCELL	0.980519	0.00110592	0.00366841
HNSC (n=520)	T cell CD4+_CONSENSUS_TME	8.97e-24	0.432674	0.460407
HNSC (n=520)	T cell CD4+_EPIC	2.86e-15	0.346518	0.440146
HNSC (n=520)	T cell CD4+_TIMER	3.07e-15	0.346148	0.440146
HNSC (n=520)	T cell CD8+ central memory_XCELL	7.14e-09	0.257685	0.396744
HNSC (n=520)	T cell CD8+ effector memory_XCELL	0.213137	0.056342	0.148787
HNSC (n=520)	T cell CD8+ memory_ABIS	1.4e-06	0.215937	0.36927
HNSC (n=520)	T cell CD8+ naive_ABIS	0.00125068	-0.14538	-0.941508
HNSC (n=520)	T cell CD8+ naive_XCELL	4.23e-05	-0.183869	-1.66708
HNSC (n=520)	T cell CD8+_CIBERSORT	0.764051	0.0135942	0.0429956
HNSC (n=520)	T cell CD8+_CIBERSORT-ABS	4.17e-10	0.277394	0.397417
HNSC (n=520)	T cell CD8+_CONSENSUS_TME	8.57e-24	0.432846	0.460407
HNSC (n=520)	T cell CD8+_EPIC	0.000120878	-0.172803	-1.30562
HNSC (n=520)	T cell CD8+_MCPCOUNTER	1.13e-12	0.314006	0.420737
HNSC (n=520)	T cell CD8+_QUANTISEQ	8.31e-09	0.256588	0.396744
HNSC (n=520)	T cell CD8+_TIMER	3.36e-08	-0.246218	-4.78366
HNSC (n=520)	T cell CD8+_XCELL	5.78e-05	0.180644	0.333938
HNSC (n=520)	T cell NK_XCELL	0.987433	0.000713406	0.00239563
HNSC (n=520)	Th1_ImmuCellAI	5.38e-14	-0.331038	-22.5106
HNSC (n=520)	Th17_ImmuCellAI	0.000476547	0.157244	0.312192
HNSC (n=520)	Th2_ImmuCellAI	2.4e-15	-0.347414	-31.4989
HNSC (n=520)	Tr1_ImmuCellAI	2.6e-10	0.280519	0.397417
HNSC-HPV+ (n=97)	CD4_naive_ImmuCellAI	0.0054426	0.293934	0.408439
HNSC-HPV+ (n=97)	CD4_T_ImmuCellAI	0.585399	-0.0589443	-0.262833
HNSC-HPV+ (n=97)	CD8_naive_ImmuCellAI	0.000395195	-0.369535	-100.514
HNSC-HPV+ (n=97)	CD8_T_ImmuCellAI	0.330121	0.105029	0.236099
HNSC-HPV+ (n=97)	CD8_TIDE	0.0118545	0.267179	0.396744
HNSC-HPV+ (n=97)	Central_memory_ImmuCellAI	0.0649958	-0.197589	-2.14977
HNSC-HPV+ (n=97)	CTL_TIDE	0.13632	0.160059	0.313208
HNSC-HPV+ (n=97)	CTL.flag_TIDE	NA	NA	NA
HNSC-HPV+ (n=97)	Cytotoxic_ImmuCellAI	0.0799901	-0.187651	-1.76004
HNSC-HPV+ (n=97)	DC_ImmuCellAI	0.455181	-0.080633	-0.391646
HNSC-HPV+ (n=97)	Exhausted_ImmuCellAI	0.461942	0.0794326	0.192908
HNSC-HPV+ (n=97)	Macrophage M0_CIBERSORT	0.545429	0.0653181	0.166042
HNSC-HPV+ (n=97)	Macrophage M0_CIBERSORT-ABS	0.000895614	0.347909	0.440146
HNSC-HPV+ (n=97)	Macrophage M1_CIBERSORT	0.29186	0.113622	0.247242
HNSC-HPV+ (n=97)	Macrophage M1_CIBERSORT-ABS	2.88e-05	0.430173	0.460407
HNSC-HPV+ (n=97)	Macrophage M1_QUANTISEQ	0.0129864	0.263872	0.396744
HNSC-HPV+ (n=97)	Macrophage M1_XCELL	0.47098	0.077843	0.19075
HNSC-HPV+ (n=97)	Macrophage M2_CIBERSORT	0.376219	-0.0954784	-0.480928
HNSC-HPV+ (n=97)	Macrophage M2_CIBERSORT-ABS	3.24e-05	0.427636	0.460407
HNSC-HPV+ (n=97)	Macrophage M2_CONSENSUS_TME	0.00215983	0.322793	0.424154
HNSC-HPV+ (n=97)	Macrophage M2_QUANTISEQ	3.64e-07	0.510984	0.52251
HNSC-HPV+ (n=97)	Macrophage M2_TIDE	0.67282	-0.0456444	-0.193989
HNSC-HPV+ (n=97)	Macrophage M2_XCELL	0.0560011	-0.204482	-2.41822
HNSC-HPV+ (n=97)	Macrophage_CONSENSUS_TME	0.00325237	0.310358	0.419987
HNSC-HPV+ (n=97)	Macrophage_EPIC	0.0926182	0.18038	0.333938
HNSC-HPV+ (n=97)	Macrophage_ImmuCellAI	0.655394	0.0482357	0.132526
HNSC-HPV+ (n=97)	Macrophage_TIMER	0.450576	0.081456	0.194351
HNSC-HPV+ (n=97)	Macrophage_XCELL	0.76011	-0.0330121	-0.126469
HNSC-HPV+ (n=97)	Macrophage/Monocyte_MCPCOUNTER	3e-05	0.429299	0.460407
HNSC-HPV+ (n=97)	Myeloid dendritic cell activated_CIBERSORT	0.320321	-0.107166	-0.620195
HNSC-HPV+ (n=97)	Myeloid dendritic cell activated_CIBERSORT-ABS	0.842368	0.0215041	0.0638623
HNSC-HPV+ (n=97)	Myeloid dendritic cell activated_XCELL	0.0149803	0.258613	0.396744
HNSC-HPV+ (n=97)	Myeloid dendritic cell resting_CIBERSORT	0.333526	-0.104296	-0.57895
HNSC-HPV+ (n=97)	Myeloid dendritic cell resting_CIBERSORT-ABS	0.669944	0.0460703	0.127869
HNSC-HPV+ (n=97)	Myeloid dendritic cell_ABIS	0.00138376	0.335757	0.430782
HNSC-HPV+ (n=97)	Myeloid dendritic cell_CONSENSUS_TME	8.85e-06	0.454069	0.472367
HNSC-HPV+ (n=97)	Myeloid dendritic cell_MCPCOUNTER	2.43e-05	0.43371	0.460407
HNSC-HPV+ (n=97)	Myeloid dendritic cell_QUANTISEQ	0.695093	-0.0423694	-0.1773
HNSC-HPV+ (n=97)	Myeloid dendritic cell_TIMER	0.234032	0.128167	0.272489
HNSC-HPV+ (n=97)	Myeloid dendritic cell_XCELL	0.00371105	0.306236	0.416481
HNSC-HPV+ (n=97)	NK cell activated_CIBERSORT	0.0888963	-0.182437	-1.60074
HNSC-HPV+ (n=97)	NK cell activated_CIBERSORT-ABS	0.929691	-0.0095419	-0.0337064
HNSC-HPV+ (n=97)	NK cell resting_CIBERSORT	0.351587	-0.100485	-0.525614
HNSC-HPV+ (n=97)	NK cell resting_CIBERSORT-ABS	0.943385	0.00768005	0.0248687
HNSC-HPV+ (n=97)	NK cell_ABIS	0.0463309	0.212989	0.36927
HNSC-HPV+ (n=97)	NK cell_CONSENSUS_TME	0.0018908	0.326725	0.425212
HNSC-HPV+ (n=97)	NK cell_EPIC	0.763844	-0.0324827	-0.122712
HNSC-HPV+ (n=97)	NK cell_MCPCOUNTER	0.0359029	0.224003	0.375556
HNSC-HPV+ (n=97)	NK cell_QUANTISEQ	0.615197	0.0543218	0.144858
HNSC-HPV+ (n=97)	NK cell_XCELL	0.0101737	-0.272636	-6.17976
HNSC-HPV+ (n=97)	NK_ImmuCellAI	0.000193518	0.387251	0.453994
HNSC-HPV+ (n=97)	NKT_ImmuCellAI	0.00200225	0.325039	0.425051
HNSC-HPV+ (n=97)	Plasmacytoid dendritic cell_ABIS	5.53e-06	0.46312	0.477153
HNSC-HPV+ (n=97)	Plasmacytoid dendritic cell_XCELL	0.17791	0.144927	0.294179
HNSC-HPV+ (n=97)	T cell CD4+ (non-regulatory)_QUANTISEQ	0.380997	-0.0945306	-0.467497
HNSC-HPV+ (n=97)	T cell CD4+ (non-regulatory)_XCELL	0.00171592	0.329562	0.426861
HNSC-HPV+ (n=97)	T cell CD4+ central memory_XCELL	0.0746232	-0.191021	-1.92436
HNSC-HPV+ (n=97)	T cell CD4+ effector memory_XCELL	0.350022	-0.10081	-0.537655
HNSC-HPV+ (n=97)	T cell CD4+ memory activated_CIBERSORT	0.548067	-0.0648908	-0.294172
HNSC-HPV+ (n=97)	T cell CD4+ memory activated_CIBERSORT-ABS	0.965974	-0.00461334	-0.0160876
HNSC-HPV+ (n=97)	T cell CD4+ memory resting_CIBERSORT	0.000348869	0.372702	0.452567
HNSC-HPV+ (n=97)	T cell CD4+ memory resting_CIBERSORT-ABS	4.41e-08	0.543645	0.543645
HNSC-HPV+ (n=97)	T cell CD4+ memory_ABIS	7.53e-05	0.409247	0.45621
HNSC-HPV+ (n=97)	T cell CD4+ memory_XCELL	0.00811239	0.280529	0.397417
HNSC-HPV+ (n=97)	T cell CD4+ naive_ABIS	0.000653223	0.356432	0.446772
HNSC-HPV+ (n=97)	T cell CD4+ naive_CIBERSORT	0.0944562	-0.179388	-1.47859
HNSC-HPV+ (n=97)	T cell CD4+ naive_CIBERSORT-ABS	0.0998153	-0.176581	-1.41265
HNSC-HPV+ (n=97)	T cell CD4+ naive_XCELL	0.0128959	0.264127	0.396744
HNSC-HPV+ (n=97)	T cell CD4+ Th1_XCELL	0.000657032	-0.356277	-48.4537
HNSC-HPV+ (n=97)	T cell CD4+ Th2_XCELL	0.0754159	-0.190512	-1.85069
HNSC-HPV+ (n=97)	T cell CD4+_CONSENSUS_TME	2.42e-06	0.478421	0.491059
HNSC-HPV+ (n=97)	T cell CD4+_EPIC	2.75e-07	0.515496	0.52319
HNSC-HPV+ (n=97)	T cell CD4+_TIMER	5.5e-05	0.416227	0.460382
HNSC-HPV+ (n=97)	T cell CD8+ central memory_XCELL	0.0267148	0.236214	0.381741
HNSC-HPV+ (n=97)	T cell CD8+ effector memory_XCELL	0.64267	-0.0501452	-0.2165
HNSC-HPV+ (n=97)	T cell CD8+ memory_ABIS	0.457422	0.0802339	0.193129
HNSC-HPV+ (n=97)	T cell CD8+ naive_ABIS	0.735088	-0.0365809	-0.146323
HNSC-HPV+ (n=97)	T cell CD8+ naive_XCELL	0.0172627	-0.25329	-5.29961
HNSC-HPV+ (n=97)	T cell CD8+_CIBERSORT	0.907969	-0.0125014	-0.0447417
HNSC-HPV+ (n=97)	T cell CD8+_CIBERSORT-ABS	0.0106654	0.270963	0.396744
HNSC-HPV+ (n=97)	T cell CD8+_CONSENSUS_TME	8.44e-06	0.455	0.472367
HNSC-HPV+ (n=97)	T cell CD8+_EPIC	0.0782834	0.188703	0.342181
HNSC-HPV+ (n=97)	T cell CD8+_MCPCOUNTER	0.0104761	0.271599	0.396744
HNSC-HPV+ (n=97)	T cell CD8+_QUANTISEQ	0.0152465	0.257957	0.396744
HNSC-HPV+ (n=97)	T cell CD8+_TIMER	0.00165128	-0.330677	-17.9888
HNSC-HPV+ (n=97)	T cell CD8+_XCELL	0.0902126	0.181702	0.333938
HNSC-HPV+ (n=97)	T cell NK_XCELL	0.87405	-0.0171418	-0.0630077
HNSC-HPV+ (n=97)	Th1_ImmuCellAI	0.0271541	-0.235555	-4.00444
HNSC-HPV+ (n=97)	Th17_ImmuCellAI	0.514078	0.0704779	0.1775
HNSC-HPV+ (n=97)	Th2_ImmuCellAI	0.00721677	-0.284523	-7.73903
HNSC-HPV+ (n=97)	Tr1_ImmuCellAI	0.00468425	0.298816	0.410495
HNSC-HPV- (n=421)	CD4_naive_ImmuCellAI	1.92e-08	0.276655	0.397417
HNSC-HPV- (n=421)	CD4_T_ImmuCellAI	0.0291122	-0.10925	-0.646003
HNSC-HPV- (n=421)	CD8_naive_ImmuCellAI	2.65e-06	-0.232585	-3.72136
HNSC-HPV- (n=421)	CD8_T_ImmuCellAI	0.202572	0.063928	0.165604
HNSC-HPV- (n=421)	CD8_TIDE	2.05e-09	0.294316	0.408439
HNSC-HPV- (n=421)	Central_memory_ImmuCellAI	6.63e-09	-0.285211	-9.69719
HNSC-HPV- (n=421)	CTL_TIDE	2.41e-06	0.233546	0.380697
HNSC-HPV- (n=421)	CTL.flag_TIDE	0.024252	0.11279	0.247242
HNSC-HPV- (n=421)	Cytotoxic_ImmuCellAI	0.0330878	-0.106714	-0.604714
HNSC-HPV- (n=421)	DC_ImmuCellAI	1.2e-05	0.217218	0.36927
HNSC-HPV- (n=421)	Exhausted_ImmuCellAI	0.517757	0.0324742	0.0931637
HNSC-HPV- (n=421)	Macrophage M0_CIBERSORT	0.480188	-0.0354443	-0.137727
HNSC-HPV- (n=421)	Macrophage M0_CIBERSORT-ABS	3.83e-08	0.270944	0.396744
HNSC-HPV- (n=421)	Macrophage M1_CIBERSORT	0.0124451	0.125021	0.269886
HNSC-HPV- (n=421)	Macrophage M1_CIBERSORT-ABS	2.99e-13	0.354393	0.446273
HNSC-HPV- (n=421)	Macrophage M1_QUANTISEQ	0.000767799	0.167749	0.323602
HNSC-HPV- (n=421)	Macrophage M1_XCELL	2.96e-07	0.253219	0.396744
HNSC-HPV- (n=421)	Macrophage M2_CIBERSORT	1.39e-05	0.215623	0.36927
HNSC-HPV- (n=421)	Macrophage M2_CIBERSORT-ABS	6.36e-30	0.527208	0.529154
HNSC-HPV- (n=421)	Macrophage M2_CONSENSUS_TME	8.23e-17	0.400583	0.453994
HNSC-HPV- (n=421)	Macrophage M2_QUANTISEQ	1.53e-19	0.431687	0.460407
HNSC-HPV- (n=421)	Macrophage M2_TIDE	0.935933	-0.00403684	-0.013899
HNSC-HPV- (n=421)	Macrophage M2_XCELL	0.133668	0.0752132	0.185982
HNSC-HPV- (n=421)	Macrophage_CONSENSUS_TME	1.5e-18	0.420765	0.460407
HNSC-HPV- (n=421)	Macrophage_EPIC	6.55e-16	0.389571	0.453994
HNSC-HPV- (n=421)	Macrophage_ImmuCellAI	1.66e-06	0.237185	0.381741
HNSC-HPV- (n=421)	Macrophage_TIMER	3.13e-17	0.405575	0.455853
HNSC-HPV- (n=421)	Macrophage_XCELL	1.86e-07	0.257375	0.396744
HNSC-HPV- (n=421)	Macrophage/Monocyte_MCPCOUNTER	1.88e-18	0.419665	0.460407
HNSC-HPV- (n=421)	Myeloid dendritic cell activated_CIBERSORT	3.26e-06	-0.230557	-3.48397
HNSC-HPV- (n=421)	Myeloid dendritic cell activated_CIBERSORT-ABS	0.0252462	-0.11202	-0.677096
HNSC-HPV- (n=421)	Myeloid dendritic cell activated_XCELL	8.34e-08	0.264358	0.396744
HNSC-HPV- (n=421)	Myeloid dendritic cell resting_CIBERSORT	0.303371	0.0516537	0.140498
HNSC-HPV- (n=421)	Myeloid dendritic cell resting_CIBERSORT-ABS	0.000297352	0.180187	0.333938
HNSC-HPV- (n=421)	Myeloid dendritic cell_ABIS	1.5e-14	0.372112	0.452567
HNSC-HPV- (n=421)	Myeloid dendritic cell_CONSENSUS_TME	1.23e-16	0.398463	0.453994
HNSC-HPV- (n=421)	Myeloid dendritic cell_MCPCOUNTER	7.53e-21	0.445502	0.467863
HNSC-HPV- (n=421)	Myeloid dendritic cell_QUANTISEQ	0.00956879	0.129573	0.273209
HNSC-HPV- (n=421)	Myeloid dendritic cell_TIMER	0.0103487	0.12823	0.272489
HNSC-HPV- (n=421)	Myeloid dendritic cell_XCELL	1.51e-09	0.296625	0.409554
HNSC-HPV- (n=421)	NK cell activated_CIBERSORT	0.0496587	-0.0983378	-0.504677
HNSC-HPV- (n=421)	NK cell activated_CIBERSORT-ABS	0.0984804	0.0828344	0.195921
HNSC-HPV- (n=421)	NK cell resting_CIBERSORT	0.393916	0.0427949	0.120002
HNSC-HPV- (n=421)	NK cell resting_CIBERSORT-ABS	0.00772502	0.133183	0.277752
HNSC-HPV- (n=421)	NK cell_ABIS	3.68e-08	0.271284	0.396744
HNSC-HPV- (n=421)	NK cell_CONSENSUS_TME	3.74e-14	0.366813	0.451462
HNSC-HPV- (n=421)	NK cell_EPIC	0.28428	0.0537346	0.144711
HNSC-HPV- (n=421)	NK cell_MCPCOUNTER	9.42e-17	0.39988	0.453994
HNSC-HPV- (n=421)	NK cell_QUANTISEQ	0.000701411	0.168972	0.323665
HNSC-HPV- (n=421)	NK cell_XCELL	0.706712	0.018895	0.0584026
HNSC-HPV- (n=421)	NK_ImmuCellAI	5.83e-14	0.364214	0.450301
HNSC-HPV- (n=421)	NKT_ImmuCellAI	0.0037807	0.144667	0.294179
HNSC-HPV- (n=421)	Plasmacytoid dendritic cell_ABIS	7.49e-20	0.435017	0.460407
HNSC-HPV- (n=421)	Plasmacytoid dendritic cell_XCELL	0.808106	0.0121965	0.0390289
HNSC-HPV- (n=421)	T cell CD4+ (non-regulatory)_QUANTISEQ	0.000474011	-0.174177	-1.35361
HNSC-HPV- (n=421)	T cell CD4+ (non-regulatory)_XCELL	0.153619	0.0715654	0.178585
HNSC-HPV- (n=421)	T cell CD4+ central memory_XCELL	1.72e-05	-0.213371	-2.90184
HNSC-HPV- (n=421)	T cell CD4+ effector memory_XCELL	0.679763	0.020728	0.0626445
HNSC-HPV- (n=421)	T cell CD4+ memory activated_CIBERSORT	0.148799	-0.072412	-0.333832
HNSC-HPV- (n=421)	T cell CD4+ memory activated_CIBERSORT-ABS	0.763008	-0.0151422	-0.0549156
HNSC-HPV- (n=421)	T cell CD4+ memory resting_CIBERSORT	8.42e-16	0.388209	0.453994
HNSC-HPV- (n=421)	T cell CD4+ memory resting_CIBERSORT-ABS	2.32e-28	0.514624	0.52319
HNSC-HPV- (n=421)	T cell CD4+ memory_ABIS	1.02e-13	0.360887	0.448718
HNSC-HPV- (n=421)	T cell CD4+ memory_XCELL	3.87e-06	0.228852	0.377259
HNSC-HPV- (n=421)	T cell CD4+ naive_ABIS	6.36e-15	0.377004	0.453994
HNSC-HPV- (n=421)	T cell CD4+ naive_CIBERSORT	0.00355438	-0.145622	-0.990228
HNSC-HPV- (n=421)	T cell CD4+ naive_CIBERSORT-ABS	0.00356772	-0.145564	-0.965692
HNSC-HPV- (n=421)	T cell CD4+ naive_XCELL	6.11e-05	0.199286	0.356617
HNSC-HPV- (n=421)	T cell CD4+ Th1_XCELL	0.000269711	-0.181421	-1.54208
HNSC-HPV- (n=421)	T cell CD4+ Th2_XCELL	0.667075	0.0216005	0.0638623
HNSC-HPV- (n=421)	T cell CD4+_CONSENSUS_TME	1.11e-16	0.399009	0.453994
HNSC-HPV- (n=421)	T cell CD4+_EPIC	4.31e-10	0.305947	0.416481
HNSC-HPV- (n=421)	T cell CD4+_TIMER	8.52e-11	0.317513	0.423102
HNSC-HPV- (n=421)	T cell CD8+ central memory_XCELL	5.63e-06	0.225057	0.375556
HNSC-HPV- (n=421)	T cell CD8+ effector memory_XCELL	0.217603	0.0618586	0.161784
HNSC-HPV- (n=421)	T cell CD8+ memory_ABIS	7.56e-05	0.196826	0.354547
HNSC-HPV- (n=421)	T cell CD8+ naive_ABIS	0.0124704	-0.124985	-0.772635
HNSC-HPV- (n=421)	T cell CD8+ naive_XCELL	0.000721018	-0.1686	-1.23944
HNSC-HPV- (n=421)	T cell CD8+_CIBERSORT	0.405444	-0.0417618	-0.172109
HNSC-HPV- (n=421)	T cell CD8+_CIBERSORT-ABS	2.36e-06	0.233737	0.380697
HNSC-HPV- (n=421)	T cell CD8+_CONSENSUS_TME	4.8e-17	0.403381	0.455268
HNSC-HPV- (n=421)	T cell CD8+_EPIC	6.68e-09	-0.28515	-8.61787
HNSC-HPV- (n=421)	T cell CD8+_MCPCOUNTER	5.34e-09	0.286912	0.402268
HNSC-HPV- (n=421)	T cell CD8+_QUANTISEQ	2.08e-05	0.21135	0.36927
HNSC-HPV- (n=421)	T cell CD8+_TIMER	1.79e-05	-0.212967	-2.75843
HNSC-HPV- (n=421)	T cell CD8+_XCELL	0.00207101	0.15375	0.30874
HNSC-HPV- (n=421)	T cell NK_XCELL	0.764366	0.0150528	0.0470615
HNSC-HPV- (n=421)	Th1_ImmuCellAI	6.84e-11	-0.319044	-14.4633
HNSC-HPV- (n=421)	Th17_ImmuCellAI	4.13e-05	0.203736	0.362198
HNSC-HPV- (n=421)	Th2_ImmuCellAI	3.37e-10	-0.307736	-11.9578
HNSC-HPV- (n=421)	Tr1_ImmuCellAI	1.62e-10	0.312977	0.420737

## Sheet: PRKCB
cancer	infiltrates	rho	p	adj.p
HNSC (n=520)	CD4_naive_ImmuCellAI	1.52e-15	0.349744	0.591308
HNSC (n=520)	CD4_T_ImmuCellAI	3.73e-12	-0.307011	-3.79577
HNSC (n=520)	CD8_naive_ImmuCellAI	6.83e-12	-0.303395	-3.58797
HNSC (n=520)	CD8_T_ImmuCellAI	0.00123522	0.145538	0.391883
HNSC (n=520)	CD8_TIDE	4.04e-77	0.712536	0.763928
HNSC (n=520)	Central_memory_ImmuCellAI	2.09e-32	-0.500354	-19.4423
HNSC (n=520)	CTL_TIDE	2.64e-47	0.590124	0.756619
HNSC (n=520)	CTL.flag_TIDE	0.0128346	0.112342	0.34095
HNSC (n=520)	Cytotoxic_ImmuCellAI	0.781976	-0.0125336	-0.0501344
HNSC (n=520)	DC_ImmuCellAI	1.93e-08	0.250397	0.532975
HNSC (n=520)	Exhausted_ImmuCellAI	3.92e-14	0.332749	0.587713
HNSC (n=520)	Macrophage M0_CIBERSORT	3.35e-11	-0.293639	-3.32791
HNSC (n=520)	Macrophage M0_CIBERSORT-ABS	6.05e-05	0.18017	0.44628
HNSC (n=520)	Macrophage M1_CIBERSORT	2.83e-09	0.264278	0.539476
HNSC (n=520)	Macrophage M1_CIBERSORT-ABS	5.89e-55	0.627293	0.756619
HNSC (n=520)	Macrophage M1_QUANTISEQ	1.82e-08	0.250812	0.532975
HNSC (n=520)	Macrophage M1_XCELL	3.1e-34	0.512943	0.73062
HNSC (n=520)	Macrophage M2_CIBERSORT	0.000165578	0.169353	0.426519
HNSC (n=520)	Macrophage M2_CIBERSORT-ABS	3.15e-81	0.725529	0.763928
HNSC (n=520)	Macrophage M2_CONSENSUS_TME	7.54e-61	0.652846	0.763928
HNSC (n=520)	Macrophage M2_QUANTISEQ	2.99e-34	0.513046	0.73062
HNSC (n=520)	Macrophage M2_TIDE	9.03e-06	-0.199037	-1.289
HNSC (n=520)	Macrophage M2_XCELL	7.01e-11	0.288995	0.546207
HNSC (n=520)	Macrophage_CONSENSUS_TME	1.56e-48	0.596433	0.756619
HNSC (n=520)	Macrophage_EPIC	2.59e-70	0.68929	0.763928
HNSC (n=520)	Macrophage_ImmuCellAI	1.23e-29	0.480234	0.719102
HNSC (n=520)	Macrophage_TIMER	1.19e-12	0.313707	0.557701
HNSC (n=520)	Macrophage_XCELL	1.57e-29	0.479445	0.719102
HNSC (n=520)	Macrophage/Monocyte_MCPCOUNTER	2.3e-53	0.619959	0.756619
HNSC (n=520)	Myeloid dendritic cell activated_CIBERSORT	2.61e-07	-0.230103	-1.5647
HNSC (n=520)	Myeloid dendritic cell activated_CIBERSORT-ABS	0.234887	-0.0537607	-0.243715
HNSC (n=520)	Myeloid dendritic cell activated_XCELL	1.68e-80	0.723285	0.763928
HNSC (n=520)	Myeloid dendritic cell resting_CIBERSORT	0.0498284	0.0886604	0.29055
HNSC (n=520)	Myeloid dendritic cell resting_CIBERSORT-ABS	7.46e-12	0.302865	0.549433
HNSC (n=520)	Myeloid dendritic cell_ABIS	5.86e-52	0.613312	0.756619
HNSC (n=520)	Myeloid dendritic cell_CONSENSUS_TME	6.98e-90	0.750648	0.773395
HNSC (n=520)	Myeloid dendritic cell_MCPCOUNTER	6.79e-87	0.742301	0.770633
HNSC (n=520)	Myeloid dendritic cell_QUANTISEQ	0.107012	0.0729016	0.244805
HNSC (n=520)	Myeloid dendritic cell_TIMER	8.68e-10	0.272452	0.543589
HNSC (n=520)	Myeloid dendritic cell_XCELL	8.88e-64	0.664689	0.763928
HNSC (n=520)	NK cell activated_CIBERSORT	0.8177	0.0104395	0.0399936
HNSC (n=520)	NK cell activated_CIBERSORT-ABS	1.22e-10	0.28545	0.546207
HNSC (n=520)	NK cell resting_CIBERSORT	3.75e-05	-0.185104	-1.14428
HNSC (n=520)	NK cell resting_CIBERSORT-ABS	0.243074	-0.052833	-0.235583
HNSC (n=520)	NK cell_ABIS	0.00175077	0.141031	0.391434
HNSC (n=520)	NK cell_CONSENSUS_TME	1.12e-82	0.729942	0.763928
HNSC (n=520)	NK cell_EPIC	8.95e-06	0.199128	0.466982
HNSC (n=520)	NK cell_MCPCOUNTER	3.71e-46	0.5841	0.756619
HNSC (n=520)	NK cell_QUANTISEQ	0.00224512	0.137737	0.386232
HNSC (n=520)	NK cell_XCELL	0.0440109	-0.0910262	-0.467153
HNSC (n=520)	NK_ImmuCellAI	5.54e-68	0.680789	0.763928
HNSC (n=520)	NKT_ImmuCellAI	0.00397333	-0.129897	-0.706642
HNSC (n=520)	Plasmacytoid dendritic cell_ABIS	2.13e-09	0.266285	0.539476
HNSC (n=520)	Plasmacytoid dendritic cell_XCELL	4.36e-29	0.476083	0.719102
HNSC (n=520)	T cell CD4+ (non-regulatory)_QUANTISEQ	7.16e-15	-0.341769	-5.4683
HNSC (n=520)	T cell CD4+ (non-regulatory)_XCELL	5.01e-05	0.182122	0.44628
HNSC (n=520)	T cell CD4+ central memory_XCELL	0.00225164	-0.137698	-0.780291
HNSC (n=520)	T cell CD4+ effector memory_XCELL	0.0627915	0.0841221	0.279039
HNSC (n=520)	T cell CD4+ memory activated_CIBERSORT	1.02e-06	0.218697	0.487587
HNSC (n=520)	T cell CD4+ memory activated_CIBERSORT-ABS	6.82e-11	0.289168	0.546207
HNSC (n=520)	T cell CD4+ memory resting_CIBERSORT	1.72e-09	0.267755	0.539476
HNSC (n=520)	T cell CD4+ memory resting_CIBERSORT-ABS	2.75e-40	0.551192	0.754091
HNSC (n=520)	T cell CD4+ memory_ABIS	1.79e-37	0.534012	0.744879
HNSC (n=520)	T cell CD4+ memory_XCELL	1.85e-22	0.420901	0.65862
HNSC (n=520)	T cell CD4+ naive_ABIS	6.68e-58	0.640369	0.763928
HNSC (n=520)	T cell CD4+ naive_CIBERSORT	4.62e-08	-0.24379	-1.95032
HNSC (n=520)	T cell CD4+ naive_CIBERSORT-ABS	5.23e-08	-0.242829	-1.88713
HNSC (n=520)	T cell CD4+ naive_XCELL	2.52e-27	0.462363	0.714561
HNSC (n=520)	T cell CD4+ Th1_XCELL	0.559745	-0.0264101	-0.108841
HNSC (n=520)	T cell CD4+ Th2_XCELL	0.00125834	0.145302	0.391883
HNSC (n=520)	T cell CD4+_CONSENSUS_TME	3.37e-99	0.774702	0.781175
HNSC (n=520)	T cell CD4+_EPIC	6.91e-07	0.222012	0.490952
HNSC (n=520)	T cell CD4+_TIMER	1.56e-31	0.49415	0.729086
HNSC (n=520)	T cell CD8+ central memory_XCELL	2.76e-59	0.646298	0.763928
HNSC (n=520)	T cell CD8+ effector memory_XCELL	6.31e-16	0.354164	0.591308
HNSC (n=520)	T cell CD8+ memory_ABIS	7.65e-52	0.612756	0.756619
HNSC (n=520)	T cell CD8+ naive_ABIS	2.88e-35	-0.519816	-28.278
HNSC (n=520)	T cell CD8+ naive_XCELL	0.326195	-0.0444451	-0.188892
HNSC (n=520)	T cell CD8+_CIBERSORT	1.29e-17	0.372955	0.614811
HNSC (n=520)	T cell CD8+_CIBERSORT-ABS	1.69e-68	0.682693	0.763928
HNSC (n=520)	T cell CD8+_CONSENSUS_TME	1.74e-95	0.765459	0.779793
HNSC (n=520)	T cell CD8+_EPIC	0.666052	0.0195445	0.0728234
HNSC (n=520)	T cell CD8+_MCPCOUNTER	2.35e-74	0.703362	0.763928
HNSC (n=520)	T cell CD8+_QUANTISEQ	8.43e-64	0.664778	0.763928
HNSC (n=520)	T cell CD8+_TIMER	2.15e-07	-0.231656	-1.65817
HNSC (n=520)	T cell CD8+_XCELL	6.65e-36	0.523982	0.740312
HNSC (n=520)	T cell NK_XCELL	0.00870195	0.118405	0.346303
HNSC (n=520)	Th1_ImmuCellAI	1.55e-22	-0.421589	-12.7414
HNSC (n=520)	Th17_ImmuCellAI	0.717612	0.0163785	0.0618744
HNSC (n=520)	Th2_ImmuCellAI	8.15e-74	-0.701531	-190.816
HNSC (n=520)	Tr1_ImmuCellAI	5e-10	0.276171	0.543589
HNSC-HPV+ (n=97)	CD4_naive_ImmuCellAI	0.000739901	0.353095	0.591308
HNSC-HPV+ (n=97)	CD4_T_ImmuCellAI	0.00144035	-0.334612	-5.05636
HNSC-HPV+ (n=97)	CD8_naive_ImmuCellAI	0.00623282	-0.28945	-3.14922
HNSC-HPV+ (n=97)	CD8_T_ImmuCellAI	0.00916932	0.276287	0.543589
HNSC-HPV+ (n=97)	CD8_TIDE	4.77e-15	0.715494	0.763928
HNSC-HPV+ (n=97)	Central_memory_ImmuCellAI	0.00100638	-0.344699	-5.85989
HNSC-HPV+ (n=97)	CTL_TIDE	8.39e-10	0.596869	0.756619
HNSC-HPV+ (n=97)	CTL.flag_TIDE	NA	NA	NA
HNSC-HPV+ (n=97)	Cytotoxic_ImmuCellAI	0.985417	-0.0019767	-0.00779221
HNSC-HPV+ (n=97)	DC_ImmuCellAI	0.147764	0.155585	0.399236
HNSC-HPV+ (n=97)	Exhausted_ImmuCellAI	0.00016369	0.391263	0.637267
HNSC-HPV+ (n=97)	Macrophage M0_CIBERSORT	0.0308912	-0.230284	-1.60609
HNSC-HPV+ (n=97)	Macrophage M0_CIBERSORT-ABS	0.0921125	0.180656	0.44628
HNSC-HPV+ (n=97)	Macrophage M1_CIBERSORT	0.0492301	0.210296	0.475922
HNSC-HPV+ (n=97)	Macrophage M1_CIBERSORT-ABS	6.45e-13	0.673552	0.763928
HNSC-HPV+ (n=97)	Macrophage M1_QUANTISEQ	0.0476838	0.211715	0.475922
HNSC-HPV+ (n=97)	Macrophage M1_XCELL	0.00484098	0.297752	0.549433
HNSC-HPV+ (n=97)	Macrophage M2_CIBERSORT	0.0157749	-0.256685	-2.2522
HNSC-HPV+ (n=97)	Macrophage M2_CIBERSORT-ABS	2.08e-06	0.481164	0.719102
HNSC-HPV+ (n=97)	Macrophage M2_CONSENSUS_TME	0.000108482	0.400911	0.648155
HNSC-HPV+ (n=97)	Macrophage M2_QUANTISEQ	4.07e-07	0.50914	0.73062
HNSC-HPV+ (n=97)	Macrophage M2_TIDE	0.0426831	-0.216582	-1.43684
HNSC-HPV+ (n=97)	Macrophage M2_XCELL	0.167413	0.148475	0.391883
HNSC-HPV+ (n=97)	Macrophage_CONSENSUS_TME	0.00411129	0.302996	0.549433
HNSC-HPV+ (n=97)	Macrophage_EPIC	3.29e-07	0.512621	0.73062
HNSC-HPV+ (n=97)	Macrophage_ImmuCellAI	0.00110422	0.342121	0.591308
HNSC-HPV+ (n=97)	Macrophage_TIMER	0.700546	0.0415734	0.150773
HNSC-HPV+ (n=97)	Macrophage_XCELL	0.0745702	0.191056	0.463992
HNSC-HPV+ (n=97)	Macrophage/Monocyte_MCPCOUNTER	7.36e-10	0.598471	0.756619
HNSC-HPV+ (n=97)	Myeloid dendritic cell activated_CIBERSORT	8.52e-05	-0.406455	-11.0556
HNSC-HPV+ (n=97)	Myeloid dendritic cell activated_CIBERSORT-ABS	0.0205532	-0.246596	-2.03255
HNSC-HPV+ (n=97)	Myeloid dendritic cell activated_XCELL	2.22e-15	0.72141	0.763928
HNSC-HPV+ (n=97)	Myeloid dendritic cell resting_CIBERSORT	0.366341	0.0974613	0.312373
HNSC-HPV+ (n=97)	Myeloid dendritic cell resting_CIBERSORT-ABS	0.00464513	0.299087	0.549433
HNSC-HPV+ (n=97)	Myeloid dendritic cell_ABIS	1.12e-09	0.593347	0.756619
HNSC-HPV+ (n=97)	Myeloid dendritic cell_CONSENSUS_TME	9.77e-11	0.622166	0.756619
HNSC-HPV+ (n=97)	Myeloid dendritic cell_MCPCOUNTER	4.14e-16	0.733922	0.764853
HNSC-HPV+ (n=97)	Myeloid dendritic cell_QUANTISEQ	0.533191	0.0673143	0.228869
HNSC-HPV+ (n=97)	Myeloid dendritic cell_TIMER	0.156408	0.152375	0.394723
HNSC-HPV+ (n=97)	Myeloid dendritic cell_XCELL	1.41e-06	0.488106	0.725491
HNSC-HPV+ (n=97)	NK cell activated_CIBERSORT	0.0628574	0.199154	0.466982
HNSC-HPV+ (n=97)	NK cell activated_CIBERSORT-ABS	5.83e-05	0.414924	0.656159
HNSC-HPV+ (n=97)	NK cell resting_CIBERSORT	0.000178682	-0.389169	-9.62309
HNSC-HPV+ (n=97)	NK cell resting_CIBERSORT-ABS	0.00810756	-0.28055	-2.93498
HNSC-HPV+ (n=97)	NK cell_ABIS	0.333166	0.104373	0.330111
HNSC-HPV+ (n=97)	NK cell_CONSENSUS_TME	2.22e-15	0.721439	0.763928
HNSC-HPV+ (n=97)	NK cell_EPIC	0.583499	0.0592426	0.206589
HNSC-HPV+ (n=97)	NK cell_MCPCOUNTER	2.19e-09	0.584803	0.756619
HNSC-HPV+ (n=97)	NK cell_QUANTISEQ	0.00090689	0.347566	0.591308
HNSC-HPV+ (n=97)	NK cell_XCELL	0.00305985	-0.312245	-4.04431
HNSC-HPV+ (n=97)	NK_ImmuCellAI	1.75e-15	0.723222	0.763928
HNSC-HPV+ (n=97)	NKT_ImmuCellAI	0.573644	-0.060797	-0.280284
HNSC-HPV+ (n=97)	Plasmacytoid dendritic cell_ABIS	0.200903	0.137658	0.386232
HNSC-HPV+ (n=97)	Plasmacytoid dendritic cell_XCELL	6.05e-11	0.627523	0.756619
HNSC-HPV+ (n=97)	T cell CD4+ (non-regulatory)_QUANTISEQ	0.000385633	-0.37016	-7.74488
HNSC-HPV+ (n=97)	T cell CD4+ (non-regulatory)_XCELL	4.03e-05	0.422979	0.65862
HNSC-HPV+ (n=97)	T cell CD4+ central memory_XCELL	0.127578	-0.163672	-0.947208
HNSC-HPV+ (n=97)	T cell CD4+ effector memory_XCELL	0.411095	-0.0887176	-0.438749
HNSC-HPV+ (n=97)	T cell CD4+ memory activated_CIBERSORT	0.274158	0.11785	0.346303
HNSC-HPV+ (n=97)	T cell CD4+ memory activated_CIBERSORT-ABS	0.0477091	0.211692	0.475922
HNSC-HPV+ (n=97)	T cell CD4+ memory resting_CIBERSORT	0.0490751	0.210436	0.475922
HNSC-HPV+ (n=97)	T cell CD4+ memory resting_CIBERSORT-ABS	2.28e-06	0.479484	0.719102
HNSC-HPV+ (n=97)	T cell CD4+ memory_ABIS	4.06e-08	0.544851	0.754091
HNSC-HPV+ (n=97)	T cell CD4+ memory_XCELL	1.25e-07	0.528017	0.740312
HNSC-HPV+ (n=97)	T cell CD4+ naive_ABIS	2.26e-13	0.683122	0.763928
HNSC-HPV+ (n=97)	T cell CD4+ naive_CIBERSORT	0.0136478	-0.262054	-2.54567
HNSC-HPV+ (n=97)	T cell CD4+ naive_CIBERSORT-ABS	0.0143937	-0.260094	-2.4395
HNSC-HPV+ (n=97)	T cell CD4+ naive_XCELL	1.33e-11	0.643802	0.763928
HNSC-HPV+ (n=97)	T cell CD4+ Th1_XCELL	0.483046	-0.0757462	-0.36791
HNSC-HPV+ (n=97)	T cell CD4+ Th2_XCELL	0.172574	0.14671	0.391883
HNSC-HPV+ (n=97)	T cell CD4+_CONSENSUS_TME	1.48e-21	0.80908	0.80908
HNSC-HPV+ (n=97)	T cell CD4+_EPIC	0.00375502	0.305865	0.550963
HNSC-HPV+ (n=97)	T cell CD4+_TIMER	2.71e-15	0.71991	0.763928
HNSC-HPV+ (n=97)	T cell CD8+ central memory_XCELL	1.11e-14	0.708746	0.763928
HNSC-HPV+ (n=97)	T cell CD8+ effector memory_XCELL	0.00136888	0.336064	0.589739
HNSC-HPV+ (n=97)	T cell CD8+ memory_ABIS	1.19e-09	0.592541	0.756619
HNSC-HPV+ (n=97)	T cell CD8+ naive_ABIS	4.02e-07	-0.509369	-23.0914
HNSC-HPV+ (n=97)	T cell CD8+ naive_XCELL	0.730452	0.0372462	0.136905
HNSC-HPV+ (n=97)	T cell CD8+_CIBERSORT	8.98e-07	0.495886	0.729086
HNSC-HPV+ (n=97)	T cell CD8+_CIBERSORT-ABS	1.05e-18	0.773328	0.781175
HNSC-HPV+ (n=97)	T cell CD8+_CONSENSUS_TME	8.48e-20	0.787866	0.790773
HNSC-HPV+ (n=97)	T cell CD8+_EPIC	1.28e-07	0.527555	0.740312
HNSC-HPV+ (n=97)	T cell CD8+_MCPCOUNTER	2e-15	0.722225	0.763928
HNSC-HPV+ (n=97)	T cell CD8+_QUANTISEQ	6.87e-16	0.730225	0.763928
HNSC-HPV+ (n=97)	T cell CD8+_TIMER	0.000977615	-0.345501	-6.26508
HNSC-HPV+ (n=97)	T cell CD8+_XCELL	8.15e-11	0.6242	0.756619
HNSC-HPV+ (n=97)	T cell NK_XCELL	0.308219	0.109864	0.339579
HNSC-HPV+ (n=97)	Th1_ImmuCellAI	0.000677362	-0.355464	-6.90616
HNSC-HPV+ (n=97)	Th17_ImmuCellAI	0.00184596	-0.327429	-4.45304
HNSC-HPV+ (n=97)	Th2_ImmuCellAI	3.02e-12	-0.658784	-59.7297
HNSC-HPV+ (n=97)	Tr1_ImmuCellAI	0.120087	0.166923	0.424327
HNSC-HPV- (n=421)	CD4_naive_ImmuCellAI	3.01e-13	0.35435	0.591308
HNSC-HPV- (n=421)	CD4_T_ImmuCellAI	5.18e-07	-0.248135	-2.10915
HNSC-HPV- (n=421)	CD8_naive_ImmuCellAI	7.65e-12	-0.333843	-4.77922
HNSC-HPV- (n=421)	CD8_T_ImmuCellAI	0.273698	0.0549288	0.194034
HNSC-HPV- (n=421)	CD8_TIDE	9.38e-56	0.681333	0.763928
HNSC-HPV- (n=421)	Central_memory_ImmuCellAI	3.32e-30	-0.529429	-36.0011
HNSC-HPV- (n=421)	CTL_TIDE	5.14e-34	0.55788	0.755578
HNSC-HPV- (n=421)	CTL.flag_TIDE	0.0242217	0.112814	0.34095
HNSC-HPV- (n=421)	Cytotoxic_ImmuCellAI	0.0693848	-0.0910058	-0.4584
HNSC-HPV- (n=421)	DC_ImmuCellAI	5.49e-07	0.247599	0.532975
HNSC-HPV- (n=421)	Exhausted_ImmuCellAI	6.53e-08	0.266446	0.539476
HNSC-HPV- (n=421)	Macrophage M0_CIBERSORT	1.53e-07	-0.259065	-2.34886
HNSC-HPV- (n=421)	Macrophage M0_CIBERSORT-ABS	4.4e-05	0.203029	0.471999
HNSC-HPV- (n=421)	Macrophage M1_CIBERSORT	2.28e-07	0.255563	0.53886
HNSC-HPV- (n=421)	Macrophage M1_CIBERSORT-ABS	3.93e-39	0.592221	0.756619
HNSC-HPV- (n=421)	Macrophage M1_QUANTISEQ	6.22e-08	0.266867	0.539476
HNSC-HPV- (n=421)	Macrophage M1_XCELL	7.18e-35	0.563905	0.755578
HNSC-HPV- (n=421)	Macrophage M2_CIBERSORT	1.67e-08	0.27779	0.543589
HNSC-HPV- (n=421)	Macrophage M2_CIBERSORT-ABS	4.06e-77	0.762615	0.779793
HNSC-HPV- (n=421)	Macrophage M2_CONSENSUS_TME	6.11e-61	0.703859	0.763928
HNSC-HPV- (n=421)	Macrophage M2_QUANTISEQ	1.76e-27	0.507288	0.73062
HNSC-HPV- (n=421)	Macrophage M2_TIDE	0.000864001	-0.166141	-0.982399
HNSC-HPV- (n=421)	Macrophage M2_XCELL	1.62e-10	0.312972	0.557701
HNSC-HPV- (n=421)	Macrophage_CONSENSUS_TME	1.32e-54	0.676055	0.763928
HNSC-HPV- (n=421)	Macrophage_EPIC	7.04e-63	0.711763	0.763928
HNSC-HPV- (n=421)	Macrophage_ImmuCellAI	5.77e-27	0.502912	0.73062
HNSC-HPV- (n=421)	Macrophage_TIMER	5.46e-17	0.402714	0.648155
HNSC-HPV- (n=421)	Macrophage_XCELL	3.71e-33	0.551706	0.754091
HNSC-HPV- (n=421)	Macrophage/Monocyte_MCPCOUNTER	2.11e-44	0.623762	0.756619
HNSC-HPV- (n=421)	Myeloid dendritic cell activated_CIBERSORT	0.00016917	-0.18721	-1.18421
HNSC-HPV- (n=421)	Myeloid dendritic cell activated_CIBERSORT-ABS	0.761385	-0.0152491	-0.0619067
HNSC-HPV- (n=421)	Myeloid dendritic cell activated_XCELL	4.26e-62	0.708606	0.763928
HNSC-HPV- (n=421)	Myeloid dendritic cell resting_CIBERSORT	0.051364	0.0976165	0.312373
HNSC-HPV- (n=421)	Myeloid dendritic cell resting_CIBERSORT-ABS	1.48e-09	0.296766	0.549433
HNSC-HPV- (n=421)	Myeloid dendritic cell_ABIS	3.34e-41	0.605037	0.756619
HNSC-HPV- (n=421)	Myeloid dendritic cell_CONSENSUS_TME	2.77e-81	0.775431	0.781175
HNSC-HPV- (n=421)	Myeloid dendritic cell_MCPCOUNTER	9.99e-67	0.726704	0.763928
HNSC-HPV- (n=421)	Myeloid dendritic cell_QUANTISEQ	0.179815	0.0672853	0.228869
HNSC-HPV- (n=421)	Myeloid dendritic cell_TIMER	1.6e-13	0.358195	0.594079
HNSC-HPV- (n=421)	Myeloid dendritic cell_XCELL	2.09e-55	0.679748	0.763928
HNSC-HPV- (n=421)	NK cell activated_CIBERSORT	0.461462	-0.0369716	-0.154712
HNSC-HPV- (n=421)	NK cell activated_CIBERSORT-ABS	3.07e-06	0.231163	0.507068
HNSC-HPV- (n=421)	NK cell resting_CIBERSORT	0.0109995	-0.127177	-0.678276
HNSC-HPV- (n=421)	NK cell resting_CIBERSORT-ABS	0.902399	0.0061585	0.0239302
HNSC-HPV- (n=421)	NK cell_ABIS	0.00269474	0.149838	0.391883
HNSC-HPV- (n=421)	NK cell_CONSENSUS_TME	5.59e-63	0.712164	0.763928
HNSC-HPV- (n=421)	NK cell_EPIC	1.27e-06	0.239728	0.521648
HNSC-HPV- (n=421)	NK cell_MCPCOUNTER	1.67e-32	0.546914	0.754091
HNSC-HPV- (n=421)	NK cell_QUANTISEQ	0.393407	0.042841	0.153326
HNSC-HPV- (n=421)	NK cell_XCELL	0.375556	-0.0444788	-0.192035
HNSC-HPV- (n=421)	NK_ImmuCellAI	1.76e-48	0.645914	0.763928
HNSC-HPV- (n=421)	NKT_ImmuCellAI	0.0152842	-0.121362	-0.634817
HNSC-HPV- (n=421)	Plasmacytoid dendritic cell_ABIS	1.24e-09	0.298145	0.549433
HNSC-HPV- (n=421)	Plasmacytoid dendritic cell_XCELL	7.27e-18	0.412973	0.656159
HNSC-HPV- (n=421)	T cell CD4+ (non-regulatory)_QUANTISEQ	1.91e-08	-0.276712	-2.78762
HNSC-HPV- (n=421)	T cell CD4+ (non-regulatory)_XCELL	0.033106	0.106703	0.333601
HNSC-HPV- (n=421)	T cell CD4+ central memory_XCELL	0.147987	-0.0725567	-0.346236
HNSC-HPV- (n=421)	T cell CD4+ effector memory_XCELL	0.00666711	0.135619	0.386232
HNSC-HPV- (n=421)	T cell CD4+ memory activated_CIBERSORT	8.89e-05	0.194925	0.466982
HNSC-HPV- (n=421)	T cell CD4+ memory activated_CIBERSORT-ABS	1.24e-07	0.26092	0.539476
HNSC-HPV- (n=421)	T cell CD4+ memory resting_CIBERSORT	4.48e-09	0.288278	0.546207
HNSC-HPV- (n=421)	T cell CD4+ memory resting_CIBERSORT-ABS	1.9e-34	0.560937	0.755578
HNSC-HPV- (n=421)	T cell CD4+ memory_ABIS	8.07e-35	0.563553	0.755578
HNSC-HPV- (n=421)	T cell CD4+ memory_XCELL	4.14e-15	0.379415	0.621691
HNSC-HPV- (n=421)	T cell CD4+ naive_ABIS	6.63e-38	0.58435	0.756619
HNSC-HPV- (n=421)	T cell CD4+ naive_CIBERSORT	2.02e-06	-0.235246	-1.77741
HNSC-HPV- (n=421)	T cell CD4+ naive_CIBERSORT-ABS	2.2e-06	-0.234446	-1.7235
HNSC-HPV- (n=421)	T cell CD4+ naive_XCELL	1.55e-17	0.409151	0.654641
HNSC-HPV- (n=421)	T cell CD4+ Th1_XCELL	0.311375	-0.0508071	-0.222895
HNSC-HPV- (n=421)	T cell CD4+ Th2_XCELL	0.016696	0.119761	0.346542
HNSC-HPV- (n=421)	T cell CD4+_CONSENSUS_TME	2.18e-75	0.757047	0.777045
HNSC-HPV- (n=421)	T cell CD4+_EPIC	8.18e-05	0.195894	0.466982
HNSC-HPV- (n=421)	T cell CD4+_TIMER	8.1e-19	0.423744	0.65862
HNSC-HPV- (n=421)	T cell CD8+ central memory_XCELL	7.68e-41	0.60284	0.756619
HNSC-HPV- (n=421)	T cell CD8+ effector memory_XCELL	1.78e-12	0.343282	0.591308
HNSC-HPV- (n=421)	T cell CD8+ memory_ABIS	3.51e-37	0.579606	0.756619
HNSC-HPV- (n=421)	T cell CD8+ naive_ABIS	3.15e-24	-0.478543	-16.2705
HNSC-HPV- (n=421)	T cell CD8+ naive_XCELL	0.194287	-0.0651167	-0.305375
HNSC-HPV- (n=421)	T cell CD8+_CIBERSORT	4.72e-09	0.287877	0.546207
HNSC-HPV- (n=421)	T cell CD8+_CIBERSORT-ABS	2.82e-45	0.628661	0.756619
HNSC-HPV- (n=421)	T cell CD8+_CONSENSUS_TME	6.73e-73	0.748756	0.773395
HNSC-HPV- (n=421)	T cell CD8+_EPIC	0.00875583	-0.131081	-0.727633
HNSC-HPV- (n=421)	T cell CD8+_MCPCOUNTER	5.84e-53	0.668294	0.763928
HNSC-HPV- (n=421)	T cell CD8+_QUANTISEQ	2.3e-42	0.611982	0.756619
HNSC-HPV- (n=421)	T cell CD8+_TIMER	0.000861154	-0.166186	-1.0045
HNSC-HPV- (n=421)	T cell CD8+_XCELL	1.95e-24	0.480462	0.719102
HNSC-HPV- (n=421)	T cell NK_XCELL	0.00272972	0.149644	0.391883
HNSC-HPV- (n=421)	Th1_ImmuCellAI	3e-15	-0.381228	-8.64116
HNSC-HPV- (n=421)	Th17_ImmuCellAI	0.0211783	0.11536	0.344813
HNSC-HPV- (n=421)	Th2_ImmuCellAI	4.05e-54	-0.673785	-91.6348
HNSC-HPV- (n=421)	Tr1_ImmuCellAI	6.92e-13	0.349211	0.591308

[truncated: 2 more sheets: TNFRSF13C, BCL2]
